# Supplementary material for: Blockage of autophagy causes severe skeletal muscle disruption in a mouse model for myofibrillar myopathy 6
Source: Nat Commun. 2026 Apr 11;17:3436. doi: 10.1038/s41467-026-71749-6 (PMC13076893; doi:10.1038/s41467-026-71749-6)
Supplement: Supplementary file 3 — Supplementary Dataset 1 [file 41467_2026_71749_MOESM3_ESM.xlsx]

## Sheet: Table S1_RNA-Seq_volcano plot
SYMBOL	GeneID	Base mean	log2(FC)	StdErr	Wald-Stats	P-value	P-adj
Abca4	11304	135.994	-3.46256	0.342595	-10.1069	5.14984e-24	4.27803e-20
Hsph1	15505	1406.93	1.55527	0.153971	10.1011	5.46504e-24	4.27803e-20
Hspa4l	18415	407.859	1.70313	0.181175	9.40048	5.43172e-21	2.83464e-17
Mylk2	228785	4246.9	-1.82574	0.201814	-9.04665	1.47423e-19	5.77013e-16
Scn3b	235281	98.2636	-2.32005	0.26315	-8.81645	1.18143e-18	3.69928e-15
Ret	19713	136.458	2.4742	0.284024	8.71123	3.00607e-18	7.84384e-15
Aplnr	23796	110.521	3.32562	0.402476	8.2629	1.42179e-16	3.17994e-13
Actc1	11464	16283.8	3.03514	0.385466	7.87395	3.43627e-15	6.72478e-12
Tango2	27883	305.785	-2.21294	0.283	-7.81959	5.29948e-15	9.21875e-12
Cd248	70445	124.502	2.03722	0.265606	7.67006	1.71917e-14	2.69153e-11
Rorc	19885	1111.84	-2.52358	0.33199	-7.60138	2.92994e-14	4.17011e-11
Fkbp5	14229	1053.61	-2.91509	0.386451	-7.54325	4.58405e-14	5.92474e-11
Dusp26	66959	242.919	-2.73227	0.362657	-7.53403	4.91963e-14	5.92474e-11
S100a8	20201	63.8829	-3.84503	0.512842	-7.49749	6.50508e-14	7.27454e-11
Prodh	19125	95.8501	-2.17218	0.298464	-7.27786	3.39158e-13	3.53991e-10
Ptp4a3	19245	2248.7	-2.03653	0.282265	-7.21495	5.39556e-13	5.27956e-10
Lcn2	16819	98.3258	-3.59598	0.502806	-7.15182	8.56338e-13	7.88637e-10
Odf3l2	382384	39.1831	-2.90857	0.414627	-7.01491	2.30103e-12	2.00138e-09
Prnd	26434	120.12	3.29119	0.470047	7.00184	2.52621e-12	2.0816e-09
Lvrn	74574	193.44	-2.06441	0.295924	-6.97615	3.03381e-12	2.37486e-09
Prg4	96875	417.127	-2.64594	0.380826	-6.9479	3.70774e-12	2.76421e-09
Eif4b	75705	5649.61	-1.43948	0.208516	-6.90347	5.07457e-12	3.61125e-09
NA	100047282	180.037	-3.32883	0.486913	-6.8366	8.10952e-12	5.52012e-09
Arrdc2	70807	555.345	-2.42215	0.354778	-6.82723	8.65724e-12	5.64741e-09
Inmt	21743	41.8991	-3.47506	0.517109	-6.72017	1.81514e-11	1.13671e-08
Pon3	269823	1070.46	1.47296	0.220129	6.69135	2.21129e-11	1.33153e-08
Emilin2	246707	138.633	1.48099	0.222779	6.64777	2.97557e-11	1.72539e-08
Dnajb12	56709	992.489	-1.45132	0.219399	-6.61499	3.71577e-11	2.07764e-08
Gask1b	68659	713.113	1.25712	0.191521	6.56389	5.24224e-11	2.83008e-08
4833412C05Rik	73904	14.7633	-3.04667	0.465556	-6.54416	5.9832e-11	3.12243e-08
2310015A10Rik	69548	290.176	-1.34164	0.205218	-6.53765	6.24935e-11	3.15613e-08
Lep	16846	41.8949	3.31378	0.509168	6.50823	7.60407e-11	3.72029e-08
Mt1	17748	610.319	-2.87133	0.442107	-6.49466	8.32226e-11	3.94828e-08
Actg1	11465	794.765	1.2797	0.197961	6.46438	1.01715e-10	4.68368e-08
4833419F23Rik	73915	54.7457	-2.62791	0.409067	-6.42416	1.32601e-10	5.93145e-08
Vcan	13003	1510.79	1.66239	0.263607	6.30631	2.85767e-10	1.20918e-07
Ube4a	140630	2628.17	-1.91789	0.304029	-6.30825	2.82213e-10	1.20918e-07
Nr4a2	18227	178.812	2.24478	0.356553	6.29578	3.05866e-10	1.26017e-07
Aldh1a7	26358	71.3318	2.47329	0.393479	6.28569	3.2641e-10	1.31033e-07
Cyp1b1	13078	154.209	-2.50253	0.39845	-6.28066	3.37131e-10	1.31953e-07
Osbp2	74309	35.4737	-3.21544	0.513442	-6.26253	3.7879e-10	1.40345e-07
Frzb	20378	321.27	2.17891	0.347953	6.26208	3.7988e-10	1.40345e-07
Mospd1	70380	2269.5	-1.62631	0.259802	-6.2598	3.85465e-10	1.40345e-07
Art3	109979	3074.71	-1.57001	0.252943	-6.20698	5.40142e-10	1.92192e-07
Klhl38	268807	1161.48	-2.41133	0.388793	-6.20209	5.57193e-10	1.93854e-07
Gyg	27357	10900.7	-1.30491	0.210769	-6.19117	5.97197e-10	1.9893e-07
Mamstr	74490	119.981	1.92394	0.310636	6.19355	5.8823e-10	1.9893e-07
Mt2	17750	823.857	-2.92358	0.472476	-6.18779	6.10148e-10	1.9901e-07
Pcdh12	53601	66.7617	1.72282	0.279019	6.17457	6.63453e-10	2.0774e-07
Ccdc192	75444	39.4743	-2.69005	0.435577	-6.17583	6.58172e-10	2.0774e-07
Pxdn	69675	589.669	1.79682	0.291388	6.16641	6.98561e-10	2.14445e-07
Kmt5a	67956	1602.83	1.20426	0.195885	6.1478	7.85667e-10	2.36546e-07
Gucd1	68778	855.163	-2.17969	0.35521	-6.13634	8.44446e-10	2.46386e-07
Slfn9	237886	66.4123	2.42378	0.395054	6.13533	8.49825e-10	2.46386e-07
Epop	103551	22.2338	-2.91447	0.475949	-6.12349	9.15486e-10	2.60597e-07
Egln3	112407	1955.57	-2.69875	0.441562	-6.11183	9.84977e-10	2.61369e-07
Rhpn2	52428	85.1581	-2.48854	0.406722	-6.11853	9.4444e-10	2.61369e-07
Art5	11875	199.854	-1.95941	0.320331	-6.11683	9.54536e-10	2.61369e-07
Lrrc2	74249	3663.98	-1.75104	0.286487	-6.11213	9.83105e-10	2.61369e-07
Pde4dip	83679	71881.4	-1.05952	0.17405	-6.08744	1.14731e-09	2.99373e-07
Irs1	16367	2206	1.4069	0.231506	6.07716	1.22333e-09	3.13975e-07
Galr2	14428	33.3348	2.47476	0.40771	6.06991	1.27985e-09	3.23184e-07
Uri1	19777	1128.46	-1.35573	0.223836	-6.05678	1.38869e-09	3.45101e-07
Ppp1r27	68701	1109.24	1.47434	0.244482	6.03046	1.63495e-09	3.99949e-07
Fxyd6	59095	392.817	-2.24521	0.372496	-6.02746	1.66557e-09	4.01172e-07
Adamtsl4	229595	246.224	-1.89191	0.314269	-6.02005	1.74366e-09	4.13618e-07
2410006H16Rik	69221	348.753	-2.54905	0.423885	-6.01354	1.81517e-09	4.24154e-07
Nctc1	330677	688.653	-1.12567	0.187827	-5.99314	2.05829e-09	4.7389e-07
Mustn1	66175	950.503	-2.31157	0.38598	-5.98883	2.11362e-09	4.75862e-07
Mest	17294	498.234	1.35987	0.227109	5.98775	2.12764e-09	4.75862e-07
Glul	14645	6046.1	-2.12353	0.356847	-5.95082	2.66795e-09	5.88302e-07
Lrrc30	240131	2110.33	-1.87912	0.316685	-5.93373	2.96135e-09	6.41217e-07
Glt28d2	320302	646.475	-1.24665	0.210152	-5.93216	2.98983e-09	6.41217e-07
Cebpd	12609	862.934	-2.39751	0.405546	-5.91182	3.38352e-09	7.15844e-07
Des	13346	28831.4	-1.25951	0.215372	-5.84808	4.97284e-09	1.01128e-06
Ccndbp1	17151	527.877	-1.49382	0.255398	-5.84899	4.94575e-09	1.01128e-06
Rbm3	19652	1989.75	-1.81234	0.309905	-5.84805	4.97373e-09	1.01128e-06
Fam111a	107373	213.772	1.52856	0.261994	5.83432	5.401e-09	1.08408e-06
Trmt1	212528	180.306	-1.72519	0.295897	-5.83036	5.5308e-09	1.09608e-06
BC051142	407788	15.793	-2.9607	0.508951	-5.81726	5.98206e-09	1.16334e-06
S100a11	20195	239.315	1.53814	0.264457	5.81623	6.01884e-09	1.16334e-06
Gnmt	14711	19.2083	-2.68658	0.46227	-5.81172	6.18344e-09	1.18059e-06
Heyl	56198	96.8351	1.61606	0.278372	5.80539	6.42155e-09	1.21127e-06
S100a9	20202	46.1735	-3.10577	0.535509	-5.79965	6.64524e-09	1.23855e-06
Rdh9	103142	51.8787	-2.12153	0.36721	-5.77742	7.58527e-09	1.39712e-06
Eif5	217869	7855.39	-1.076	0.186375	-5.77331	7.77301e-09	1.41505e-06
Klhdc7a	242721	30.1647	2.76331	0.480997	5.74496	9.19438e-09	1.65457e-06
Ckap2	80986	33.0285	2.08042	0.362449	5.73991	9.47285e-09	1.68531e-06
Col6a2	12834	835.847	1.81745	0.318156	5.71244	1.1137e-08	1.9457e-06
Ly6a	110454	556.638	0.879334	0.154037	5.70859	1.13917e-08	1.9457e-06
Baiap2l2	207495	20.0357	-2.74603	0.481052	-5.70837	1.14061e-08	1.9457e-06
Gcdh	270076	513.044	-1.55568	0.272546	-5.70796	1.14336e-08	1.9457e-06
Cd300ld	217305	20.0574	2.55184	0.448558	5.68898	1.27802e-08	2.15148e-06
Creb3l1	26427	151.693	1.40702	0.248119	5.67074	1.42184e-08	2.36811e-06
Eif4ebp1	13685	1291.87	-2.09877	0.371215	-5.65379	1.5695e-08	2.58653e-06
LOC100862287	100862287	51.316	-2.15899	0.383564	-5.62876	1.81507e-08	2.96007e-06
Bnip3	12176	7128.37	-2.1493	0.382713	-5.61595	1.95485e-08	3.15517e-06
Ptger3	19218	54.4222	2.74661	0.489879	5.60671	2.06208e-08	3.27366e-06
Sh3bgrl2	212531	66.5187	2.3501	0.419208	5.60604	2.07008e-08	3.27366e-06
Cd34	12490	618.048	1.18024	0.210674	5.60222	2.11623e-08	3.31317e-06
Pm20d2	242377	1921.44	-1.02535	0.183381	-5.59139	2.25256e-08	3.49169e-06
Retreg1	66270	14648.8	-2.47234	0.442954	-5.58149	2.38465e-08	3.6602e-06
Ankmy2	217473	139.634	1.1512	0.206609	5.57185	2.52042e-08	3.83104e-06
Arrdc3	105171	3395.69	-1.80395	0.324475	-5.55959	2.70415e-08	4.07078e-06
Tspan6	56496	101.58	1.69534	0.305458	5.55016	2.85412e-08	4.25562e-06
Scd2	20250	561.036	1.96398	0.355493	5.52468	3.30093e-08	4.87541e-06
Aspa	11484	139.405	1.95074	0.353374	5.52032	3.38384e-08	4.95115e-06
Anxa5	11747	612.904	1.08656	0.197145	5.51146	3.55877e-08	5.1589e-06
Rab11fip5	52055	423.241	-0.996316	0.180852	-5.50902	3.60833e-08	5.18275e-06
Kctd12b	207474	356.362	1.11221	0.202181	5.50105	3.77533e-08	5.37332e-06
Ckmt2	76722	7589.33	1.50728	0.274392	5.49317	3.94793e-08	5.56836e-06
Tpd52l1	21987	300.609	-1.28515	0.235118	-5.46597	4.60382e-08	6.43179e-06
Rbl2	19651	2573.87	-1.85852	0.340109	-5.4645	4.64226e-08	6.43179e-06
Hnrnpa2b1	53379	7995.39	0.685124	0.125581	5.45563	4.87986e-08	6.70168e-06
Serpinh1	12406	312.481	1.84774	0.33898	5.45088	5.01209e-08	6.82342e-06
Cnksr1	194231	294.688	-1.9934	0.367877	-5.41866	6.0047e-08	8.10428e-06
Gng2	14702	267.566	-1.28021	0.236415	-5.41509	6.12589e-08	8.1277e-06
Aqp7	11832	145.555	1.64309	0.303368	5.41618	6.08865e-08	8.1277e-06
Wdr45	54636	376.581	-1.57267	0.290847	-5.4072	6.4019e-08	8.42253e-06
Ctxn3	629147	2965.53	-2.54146	0.470955	-5.39641	6.79871e-08	8.87005e-06
Nudt16	75686	209.19	-1.75957	0.326523	-5.38881	7.09265e-08	9.17707e-06
Clca2	229933	17.142	2.36064	0.438556	5.38276	7.33529e-08	9.41322e-06
Cbr2	12409	46.4215	1.89943	0.353265	5.37679	7.58243e-08	9.65126e-06
Zc3h6	78751	649.172	-1.92322	0.358072	-5.37103	7.82865e-08	9.8843e-06
Ddit4	74747	637.798	-2.2433	0.418488	-5.36048	8.29994e-08	1.03955e-05
Alpk2	225638	1564.53	-1.15672	0.215909	-5.35742	8.44194e-08	1.04894e-05
Tmem45b	235135	63.4116	2.75	0.513622	5.35412	8.59727e-08	1.05983e-05
Gars	353172	1180.09	-0.956822	0.178861	-5.34952	8.81877e-08	1.07865e-05
Prkcq	18761	2436.27	-1.12267	0.210121	-5.34295	9.14465e-08	1.1013e-05
Slc35e1	270066	812.601	-1.07118	0.200437	-5.34426	9.07883e-08	1.1013e-05
Ccnk	12454	2336.09	-1.2352	0.231929	-5.32578	1.00522e-07	1.20135e-05
Prkn	50873	266.71	-1.29535	0.243367	-5.32261	1.0229e-07	1.21322e-05
Pik3r3	18710	368.028	1.14705	0.215572	5.32097	1.03218e-07	1.21502e-05
Wbp1l	226178	980.524	-1.31697	0.248281	-5.30434	1.13082e-07	1.32121e-05
Gps2	56310	311.466	-1.23059	0.232321	-5.29695	1.17754e-07	1.36559e-05
Cep85l	100038725	3454.28	-1.77044	0.335826	-5.2719	1.35015e-07	1.55426e-05
Kntc1	208628	32.2272	2.51014	0.476603	5.26672	1.38881e-07	1.5871e-05
Gamt	14431	173.332	1.86455	0.354192	5.26423	1.4078e-07	1.59714e-05
Ptgfrn	19221	517.706	1.61447	0.306869	5.2611	1.43194e-07	1.61284e-05
Abcb1b	18669	334.061	-2.16077	0.411246	-5.2542	1.48672e-07	1.65078e-05
Arhgap36	75404	66.1962	-2.65981	0.506105	-5.25545	1.47666e-07	1.65078e-05
Snhg8	69895	97.9988	-1.93302	0.368201	-5.2499	1.52184e-07	1.66683e-05
Igfbp7	29817	1499.07	0.900069	0.171477	5.24892	1.52997e-07	1.66683e-05
Hif3a	53417	99.2463	-2.21997	0.42297	-5.24854	1.53311e-07	1.66683e-05
Megf10	70417	206.066	1.69977	0.324381	5.24004	1.60545e-07	1.73345e-05
Agt	11606	95.4145	-1.58061	0.301957	-5.23457	1.65367e-07	1.77328e-05
Sesn1	140742	2533.56	-2.2972	0.439127	-5.23128	1.68339e-07	1.78254e-05
Sh3rf2	269016	701.922	-1.34226	0.256592	-5.2311	1.68508e-07	1.78254e-05
Riiad1	66353	54.3404	-2.15392	0.41202	-5.2277	1.71629e-07	1.80337e-05
Malt1	240354	355.757	-1.36932	0.262584	-5.21477	1.8405e-07	1.92099e-05
Ppid	67738	709.232	0.979487	0.18791	5.21253	1.86278e-07	1.93137e-05
Tubb4a	22153	32.6028	1.88222	0.361419	5.20785	1.91036e-07	1.96767e-05
Zranb1	360216	2114.74	-1.45108	0.27899	-5.20117	1.98033e-07	2.02641e-05
Tor1aip1	208263	3123.57	-1.10899	0.213749	-5.18829	2.12236e-07	2.15764e-05
Oplah	75475	120.28	1.31477	0.253524	5.18598	2.14879e-07	2.17042e-05
Mgll	23945	437.293	1.42944	0.275942	5.18021	2.2163e-07	2.22426e-05
Gabbr2	242425	17.7289	-2.59935	0.5019	-5.17901	2.23061e-07	2.22436e-05
Mxi1	17859	1073.24	-1.07884	0.208405	-5.17667	2.25886e-07	2.23828e-05
Clcc1	229725	762.228	-1.32485	0.257261	-5.14981	2.60755e-07	2.56753e-05
Nxpe3	385658	64.779	-2.41783	0.469679	-5.14782	2.63531e-07	2.56988e-05
Gpt2	108682	3586.62	-1.25413	0.243649	-5.14729	2.64276e-07	2.56988e-05
Acta2	11475	471.686	1.02276	0.199192	5.13453	2.82852e-07	2.73354e-05
Thpo	21832	60.1805	1.51394	0.295124	5.12983	2.9e-07	2.78493e-05
Selenbp1	20341	215.711	-1.78326	0.347701	-5.12871	2.91727e-07	2.78493e-05
Col5a3	53867	218.653	1.34146	0.261662	5.1267	2.94868e-07	2.79785e-05
Pink1	68943	2810.44	-1.2841	0.250558	-5.12495	2.97613e-07	2.80688e-05
Uaca	72565	4624.4	-0.972151	0.189839	-5.12093	3.0403e-07	2.85024e-05
Ccnd1	12443	367.813	1.81416	0.35461	5.11591	3.12227e-07	2.90966e-05
Slc25a27	74011	171.281	-1.13177	0.221528	-5.10891	3.24027e-07	3.00175e-05
Efhd1	98363	55.7985	1.49312	0.294315	5.0732	3.91173e-07	3.53358e-05
Spidr	224008	127.711	-1.78147	0.351205	-5.07245	3.9272e-07	3.53358e-05
Pappa	18491	134.428	-1.98609	0.391424	-5.074	3.89534e-07	3.53358e-05
Cpt2	12896	995.496	1.03056	0.203052	5.07536	3.86764e-07	3.53358e-05
Hsd17b14	66065	8.96897	-2.64402	0.521116	-5.07376	3.9003e-07	3.53358e-05
Col18a1	12822	100.809	1.29452	0.255553	5.06556	4.07195e-07	3.64288e-05
Hook1	77963	877	-1.16076	0.229211	-5.06413	4.10267e-07	3.64951e-05
Eif1	20918	5958.02	-1.22791	0.242811	-5.05703	4.25825e-07	3.76651e-05
Tcap	21393	3925.6	-1.54244	0.305716	-5.04534	4.52713e-07	3.98184e-05
Gstm1	14862	2264.39	-1.29239	0.256383	-5.04087	4.63429e-07	4.05031e-05
Vac14	234729	369.342	-1.02285	0.20295	-5.03994	4.65672e-07	4.05031e-05
Itgad	381924	108.85	-2.00277	0.397568	-5.03755	4.71535e-07	4.07865e-05
Mymk	66139	115.373	2.29033	0.455249	5.03093	4.88099e-07	4.19872e-05
1500015A07Rik	68982	53.9807	-1.28203	0.25499	-5.02775	4.96259e-07	4.24559e-05
Ybx3	56449	30450.9	-1.12302	0.223771	-5.01862	5.20449e-07	4.42835e-05
Ckap2l	70466	38.1554	2.16321	0.431164	5.01714	5.24472e-07	4.43845e-05
Stc2	20856	87.1877	-1.94852	0.388529	-5.01511	5.30031e-07	4.46138e-05
Olfml2b	320078	136.837	1.62447	0.324511	5.00591	5.55981e-07	4.63084e-05
Mis18bp1	217653	49.888	1.64495	0.32865	5.00516	5.58155e-07	4.63084e-05
Ephx3	71932	7.28684	2.69161	0.537799	5.00486	5.59037e-07	4.63084e-05
Mycn	18109	12.5559	2.5221	0.504053	5.00363	5.62602e-07	4.63584e-05
Marcks	17118	1567.67	1.16841	0.233808	4.99732	5.81318e-07	4.76498e-05
Bckdhb	12040	410.986	-1.59734	0.319722	-4.99603	5.85239e-07	4.77213e-05
Fmo2	55990	563.126	-1.74281	0.349113	-4.9921	5.97272e-07	4.84502e-05
Dusp7	235584	305.358	-1.394	0.279729	-4.98339	6.24801e-07	5.0422e-05
Nuak1	77976	307.827	-1.01093	0.203116	-4.97711	6.45415e-07	5.18186e-05
Armh4	67419	112.055	-1.77616	0.357006	-4.97515	6.51986e-07	5.20791e-05
Ccdc122	108811	170.7	-2.08781	0.420322	-4.96718	6.7933e-07	5.39878e-05
Shisa6	380702	9.75798	2.54452	0.513343	4.95677	7.16753e-07	5.65257e-05
Vldlr	22359	10923.1	-1.03024	0.207865	-4.9563	7.18486e-07	5.65257e-05
Vim	22352	2174.03	0.826313	0.16682	4.95332	7.2956e-07	5.711e-05
Scd1	20249	18570.6	2.34809	0.474531	4.94824	7.48893e-07	5.83317e-05
Stard3	59045	70.4185	-1.11877	0.226214	-4.94565	7.58912e-07	5.88194e-05
Cavin2	20324	1562.3	0.875137	0.177411	4.93284	8.1044e-07	6.25037e-05
Ros1	19886	37.5775	-2.19984	0.446304	-4.92901	8.26457e-07	6.34265e-05
Oxtr	18430	40.8566	2.19961	0.446983	4.92101	8.60991e-07	6.57545e-05
Sptb	20741	4278	-1.11537	0.227078	-4.91182	9.02356e-07	6.85791e-05
Ccdc80	67896	754.19	1.43448	0.292108	4.9108	9.07073e-07	6.86045e-05
Mars1	216443	903.821	-0.749478	0.15275	-4.90656	9.26868e-07	6.97646e-05
Xpo1	103573	1176.01	0.898032	0.18325	4.90059	9.55478e-07	7.1574e-05
Cpz	242939	12.7948	2.55172	0.521907	4.88923	1.01232e-06	7.54711e-05
Fibin	67606	471.188	-1.86766	0.382878	-4.87794	1.07202e-06	7.95426e-05
Lhfpl2	218454	180.109	1.44599	0.296563	4.87583	1.08354e-06	8.00181e-05
Maf1	68877	591.402	-1.43241	0.294175	-4.86925	1.12022e-06	8.23385e-05
B3galt1	26877	321.852	-1.22452	0.251816	-4.86277	1.15757e-06	8.46864e-05
Atp1a1	11928	757.113	0.829258	0.170695	4.85814	1.18495e-06	8.62864e-05
Oacyl	319888	73.2768	-2.11212	0.435623	-4.8485	1.24397e-06	8.97494e-05
Myadm	50918	889.444	1.44073	0.297104	4.84925	1.23931e-06	8.97494e-05
Eef2	13629	5671.75	-0.99646	0.205632	-4.84585	1.26071e-06	9.03474e-05
Decr1	67460	1322.08	1.21288	0.250317	4.84536	1.2638e-06	9.03474e-05
Col6a1	12833	417.823	1.33905	0.276783	4.83789	1.31223e-06	9.33833e-05
Chd1l	68058	194.774	-1.15315	0.239018	-4.82451	1.40346e-06	9.94232e-05
Ppp1r3b	244416	81.4691	2.43593	0.50568	4.81715	1.45625e-06	0.000102699
BB123696	105404	42.8015	-1.93559	0.402074	-4.81401	1.47935e-06	0.000103859
Zcchc24	71918	1784.18	-1.06498	0.221544	-4.80706	1.53165e-06	0.000107051
Mmachc	67096	789.129	0.797274	0.166085	4.80041	1.58344e-06	0.000110179
Gbp7	229900	1178.28	1.39719	0.291718	4.78953	1.67174e-06	0.000115809
Cirbp	12696	159.911	-1.98961	0.415651	-4.78673	1.69516e-06	0.000116509
Vezf1	22344	3138.43	-0.97047	0.202852	-4.78413	1.71728e-06	0.000116509
Tmem14c	66154	358.616	1.18833	0.248304	4.7858	1.70305e-06	0.000116509
Dym	69190	1668.02	-0.857017	0.179145	-4.78392	1.71906e-06	0.000116509
Mapkapk3	102626	538.348	-1.69099	0.353435	-4.78445	1.71453e-06	0.000116509
Castor2	80909	869.129	-0.903414	0.188937	-4.78158	1.73926e-06	0.00011737
Prss51	100504162	24.6983	-2.03925	0.426787	-4.77813	1.76929e-06	0.000118376
Eif3f	66085	2157.53	-1.10622	0.2315	-4.77851	1.76603e-06	0.000118376
Nnat	18111	60.1726	2.34643	0.491766	4.77143	1.82919e-06	0.000121346
Paqr9	75552	168.05	1.76095	0.369047	4.77162	1.8275e-06	0.000121346
Gramd4	223752	174.865	-1.23707	0.259429	-4.76843	1.85668e-06	0.000122651
Pick1	18693	240.962	-1.27435	0.267621	-4.76177	1.91903e-06	0.000126237
Calcr	12311	48.2741	1.84011	0.386873	4.75637	1.97107e-06	0.000128579
Art1	11870	2259.31	-1.10287	0.231869	-4.75646	1.97018e-06	0.000128579
Galnt4	14426	91.8491	1.32064	0.278895	4.73526	2.18776e-06	0.000142122
Map1lc3b	67443	2967.31	-1.59306	0.336564	-4.73329	2.20905e-06	0.000142878
Cep63	28135	683.542	-1.1134	0.235267	-4.73251	2.21763e-06	0.000142878
Hspd1	15510	5294.94	0.735771	0.155622	4.72794	2.26813e-06	0.000143942
Hsp90aa1	15519	2600.05	1.13939	0.240883	4.73007	2.24444e-06	0.000143942
Gcat	26912	45.2786	-1.86117	0.393595	-4.72866	2.26008e-06	0.000143942
Ncan	13004	28.5837	2.6005	0.550059	4.72769	2.27093e-06	0.000143942
Jaml	270152	10.7099	-2.36836	0.501083	-4.72648	2.28443e-06	0.000144214
Rtn4ip1	170728	329.069	1.3574	0.287263	4.72527	2.29807e-06	0.000144492
Tmem100	67888	487.357	-1.67417	0.354396	-4.72401	2.31243e-06	0.000144813
Asb11	68854	1647.77	-1.08309	0.229422	-4.72096	2.34734e-06	0.000146414
Abcd3	19299	1526.99	0.731113	0.154994	4.71704	2.39303e-06	0.000148672
Galnt15	78754	208.421	-1.99684	0.423707	-4.7128	2.44341e-06	0.000151202
Psmd4	19185	1605.52	-1.42529	0.302647	-4.70941	2.48434e-06	0.000153129
Rilpl1	75695	1724.72	-1.25642	0.267676	-4.69381	2.68159e-06	0.000163996
Mthfd2	17768	106.425	-1.90175	0.405153	-4.6939	2.68044e-06	0.000163996
Fos	14281	378.928	2.20099	0.469369	4.68927	2.74186e-06	0.00016703
Sema7a	20361	108.507	-1.29316	0.276594	-4.67529	2.93535e-06	0.000178123
Ryr1	20190	43035.5	-0.99174	0.212266	-4.67216	2.98049e-06	0.000180164
Loxl2	94352	346.269	1.42578	0.305298	4.67012	3.01023e-06	0.000181262
Cited4	56222	69.6886	1.73936	0.372802	4.66562	3.07682e-06	0.000184562
Col15a1	12819	869.743	1.91757	0.411227	4.66304	3.11567e-06	0.000186179
Knl1	76464	109.545	1.82551	0.391696	4.66052	3.15411e-06	0.000187049
Slc2a3	20527	25.4937	-1.76227	0.378064	-4.6613	3.14218e-06	0.000187049
Stat2	20847	130.985	1.29614	0.278271	4.65782	3.19582e-06	0.000188806
Mup18	100048884	34.6509	2.43634	0.523415	4.65471	3.24442e-06	0.000190957
Slc10a6	75750	89.8789	-1.72186	0.370479	-4.64765	3.35732e-06	0.000196862
Col4a1	12826	3468.15	1.32589	0.285396	4.64577	3.38804e-06	0.000197922
Ccn1	16007	481.933	-1.07032	0.230436	-4.64476	3.40466e-06	0.000198153
Apold1	381823	182.971	1.4841	0.319628	4.64321	3.43042e-06	0.000198511
Pygo1	72135	250.525	-1.35505	0.291857	-4.64286	3.43615e-06	0.000198511
Trarg1	237858	113.773	2.05223	0.442537	4.63741	3.528e-06	0.000202324
Klhl23	277396	487.891	1.33755	0.28838	4.63814	3.51555e-06	0.000202324
Atp1a2	98660	28512	-1.42323	0.307089	-4.63458	3.57656e-06	0.00020436
Apln	30878	60.943	1.78281	0.385585	4.62365	3.77045e-06	0.000214655
Nudt22	68323	43.1012	-1.83513	0.397092	-4.62142	3.81123e-06	0.000216111
Gstm2	14863	425.521	-1.36685	0.295808	-4.62075	3.82363e-06	0.000216111
Eif2a	229317	2879.41	-1.10447	0.239155	-4.61823	3.87026e-06	0.000217178
4930429F24Rik	74633	449.659	-1.09121	0.236252	-4.61883	3.85912e-06	0.000217178
Col9a1	12839	23.3143	-2.26369	0.490581	-4.61431	3.94404e-06	0.000219744
Dcakd	68087	80.8727	1.26191	0.273436	4.61501	3.93084e-06	0.000219744
Catsper2	212670	108.476	-1.27196	0.275835	-4.6113	4.00159e-06	0.000222159
Nploc4	217365	1504.73	-1.48719	0.322575	-4.61035	4.01984e-06	0.000222384
Mfsd7a	243197	54.2281	2.3187	0.503544	4.60476	4.12948e-06	0.000226846
Micall2	231830	39.2783	2.20887	0.479685	4.60482	4.12813e-06	0.000226846
Slc25a1	13358	219.993	2.24038	0.487991	4.59102	4.41082e-06	0.000239777
Paip2b	232164	845.72	-1.51903	0.330859	-4.59117	4.40771e-06	0.000239777
Mtmr14	97287	381.796	-1.59387	0.347107	-4.59186	4.39319e-06	0.000239777
Tpcn1	252972	645.834	-0.809718	0.176553	-4.58625	4.51276e-06	0.00024447
Platr7	442847	23.7219	-2.26334	0.494065	-4.58105	4.62651e-06	0.000249125
Stab2	192188	164.084	-1.6171	0.353011	-4.58087	4.63051e-06	0.000249125
Osbpl3	71720	241.079	-1.52898	0.333925	-4.57882	4.67597e-06	0.000250709
Slc20a2	20516	894.333	-1.53042	0.334418	-4.57638	4.73092e-06	0.000252789
Slc22a23	73102	311.573	1.01528	0.222284	4.56748	4.93634e-06	0.000262868
Car3	12350	12904.2	1.34962	0.295546	4.56651	4.95905e-06	0.000263183
Rbfox1	268859	8090.63	-1.05382	0.230845	-4.56505	4.99376e-06	0.000263432
Klf15	66277	372.125	-1.63376	0.357896	-4.5649	4.99739e-06	0.000263432
Bcl6b	12029	164.858	1.78255	0.390754	4.56183	5.07104e-06	0.000266417
Cenpf	108000	127.376	2.19628	0.481574	4.56062	5.10028e-06	0.000267057
Sparc	20692	6261.33	1.02934	0.225929	4.55601	5.21344e-06	0.000272072
Mmp15	17388	87.833	1.10804	0.243368	4.55294	5.29009e-06	0.000275155
NA	100862241	2152.45	1.51766	0.3339	4.54524	5.48737e-06	0.000284471
Dubr	68190	92.4849	1.60633	0.353742	4.54097	5.59965e-06	0.000289334
Slitrk6	239250	28.6598	1.73952	0.38317	4.53981	5.63053e-06	0.000289972
Edn3	13616	47.9017	1.95836	0.431445	4.53907	5.6504e-06	0.000290041
Sertad4	214791	142.714	1.73844	0.383227	4.53633	5.7241e-06	0.00029191
Fbxl4	269514	308.388	-1.073	0.236499	-4.53701	5.70565e-06	0.00029191
Il6ra	16194	765.177	-2.42632	0.535246	-4.53309	5.81279e-06	0.000295471
Ahcyl2	74340	342.584	0.800864	0.176705	4.53221	5.83692e-06	0.000295737
Ahsa2	268390	350.86	0.786816	0.173777	4.52774	5.96189e-06	0.000301017
Nlrp10	244202	40.6641	1.62248	0.358391	4.52711	5.97958e-06	0.000301017
Chac1	69065	370.189	-1.80871	0.399599	-4.52632	6.00202e-06	0.000301178
Acly	104112	959.603	2.12536	0.469689	4.52504	6.03842e-06	0.000302037
Shisa4	77552	740.389	-1.33708	0.295768	-4.5207	6.16363e-06	0.000303849
Eprs	107508	13562.4	-0.746707	0.165185	-4.52042	6.17169e-06	0.000303849
Pde7a	18583	1207.65	-1.20516	0.266558	-4.52121	6.1488e-06	0.000303849
Ypel3	66090	445.629	-1.23879	0.273925	-4.52239	6.11449e-06	0.000303849
Pak3	18481	46.0819	1.73482	0.383621	4.52224	6.11899e-06	0.000303849
Eif2ak2	19106	458.063	1.08344	0.23983	4.51753	6.25637e-06	0.000306093
Dhcr7	13360	55.7372	1.33447	0.295392	4.51763	6.25362e-06	0.000306093
Dlat	235339	4025.61	0.889907	0.197041	4.51636	6.29121e-06	0.000306839
Ptgr1	67103	40.4067	1.58945	0.352255	4.51222	6.41524e-06	0.000311916
Nog	18121	21.112	-1.82954	0.405535	-4.51143	6.43923e-06	0.000312113
4931406C07Rik	70984	393.518	1.5659	0.347315	4.50861	6.52551e-06	0.000315319
Etl4	208618	2743.08	-1.13527	0.25191	-4.50664	6.58613e-06	0.000316869
Lhpp	76429	114.025	-1.49803	0.332433	-4.50626	6.59806e-06	0.000316869
Abat	268860	132.413	-1.16033	0.257842	-4.50016	6.79016e-06	0.000325097
Arih2	23807	1525.75	-1.06123	0.236021	-4.49633	6.91353e-06	0.000329994
Mindy4	330323	38.4175	-1.33877	0.297867	-4.49451	6.97287e-06	0.000331816
Ppp1r14bl	66755	78.8554	-2.34822	0.523185	-4.48832	7.17886e-06	0.000340582
Amhr2	110542	13.4309	2.17163	0.485012	4.47747	7.55323e-06	0.000357261
Fah	14085	57.1572	2.04397	0.456664	4.47587	7.61022e-06	0.000358872
Eif3j2	100042807	576.756	-2.00401	0.448397	-4.46928	7.84848e-06	0.000368997
Optn	71648	1252.68	-1.11335	0.249335	-4.46529	7.99604e-06	0.000374808
Samd4	74480	2270.46	-1.20413	0.269942	-4.4607	8.16935e-06	0.000381789
Ect2	13605	38.2138	1.57391	0.352908	4.45983	8.20263e-06	0.000382203
Depp1	213393	535.206	-2.15673	0.483662	-4.45917	8.22771e-06	0.000382235
Trnt1	70047	621.311	-0.951124	0.213372	-4.45758	8.2889e-06	0.000383938
Tkt	21881	485.548	2.14472	0.482455	4.44543	8.77178e-06	0.000405106
Igfbp5	16011	7160.61	1.74851	0.39412	4.43648	9.14402e-06	0.000420072
Mpp3	13384	127.42	-1.2838	0.2895	-4.43454	9.22687e-06	0.000420072
Arvcf	11877	191.849	-0.972441	0.219228	-4.43576	9.17491e-06	0.000420072
Cdr2	12585	50.6309	1.41316	0.31861	4.43538	9.1908e-06	0.000420072
Maob	109731	212.798	1.01805	0.229577	4.43447	9.23e-06	0.000420072
Rps27	57294	3609.34	-1.5706	0.354737	-4.42749	9.5336e-06	0.000432632
Hfe	15216	123.32	1.14437	0.258617	4.42494	9.64689e-06	0.000436192
Dap	223453	147.554	0.98934	0.223606	4.42447	9.66777e-06	0.000436192
9530026P05Rik	330385	31.4997	-1.68311	0.380679	-4.42134	9.8091e-06	0.000441297
Slc25a35	71998	122.284	1.33013	0.301212	4.41593	1.00578e-05	0.00045119
Aif1l	108897	284.472	2.14266	0.485664	4.41181	1.02512e-05	0.000458549
Trmt1l	98685	511.876	0.662418	0.150697	4.3957	1.10418e-05	0.000491111
Eif2b1	209354	1077.97	-1.16333	0.264621	-4.39624	1.10144e-05	0.000491111
Gm11827	100503518	84.7236	-1.69471	0.38572	-4.39363	1.11475e-05	0.000494408
Ric3	320360	113.638	-1.20301	0.273982	-4.39086	1.12904e-05	0.000499331
Klhdc10	76788	1215.2	0.660267	0.150452	4.38857	1.14098e-05	0.000501145
Plxna1	18844	400.925	0.932897	0.21259	4.38823	1.14275e-05	0.000501145
Nol3	78688	424.313	-1.34534	0.306558	-4.38855	1.14108e-05	0.000501145
Cenpj	219103	159.591	0.919819	0.209765	4.385	1.15988e-05	0.000503419
Tsc1	64930	1399.46	-1.26864	0.28931	-4.38504	1.15967e-05	0.000503419
Sun1	77053	557.433	-0.71302	0.162611	-4.38482	1.1608e-05	0.000503419
Gucy1a2	234889	612.147	1.2266	0.279691	4.38557	1.15684e-05	0.000503419
Cacna1a	12286	73.6254	1.2777	0.291637	4.38113	1.18067e-05	0.000510621
Gtdc1	227835	730.89	-0.819086	0.187004	-4.38005	1.18653e-05	0.00051082
Pnmal2	434128	43.2577	1.5146	0.345812	4.37984	1.18765e-05	0.00051082
Spats2l	67198	140.692	1.20193	0.274802	4.37381	1.22094e-05	0.000523701
Twsg1	65960	1079.04	0.802228	0.183486	4.37214	1.23033e-05	0.000524851
NA	100503238	224.814	-1.07159	0.245084	-4.37232	1.22934e-05	0.000524851
Elovl6	170439	1438.43	2.38527	0.54587	4.36966	1.24439e-05	0.000529406
Psmb2	26445	1136.96	-1.04715	0.239848	-4.36591	1.26595e-05	0.000537119
Dpm1	13480	628.513	-1.17989	0.270315	-4.36488	1.27195e-05	0.000538209
Rxra	20181	1626.91	-1.13186	0.259503	-4.36162	1.29101e-05	0.000543335
Mup22	100861909	21.2293	2.35283	0.539387	4.36204	1.28854e-05	0.000543335
Cav1	12389	3464.89	1.07188	0.245837	4.36012	1.29992e-05	0.000545618
Dnaja1	15502	1391.61	0.800893	0.183944	4.354	1.33679e-05	0.000559592
Fbn1	14118	3582.48	1.4074	0.32343	4.35148	1.3522e-05	0.000563879
Smg5	229512	528.546	-0.952986	0.219019	-4.35115	1.35423e-05	0.000563879
E030003E18Rik	320092	238.748	-1.24579	0.286709	-4.34512	1.392e-05	0.00057654
Zfp827	622675	147.503	1.03363	0.237877	4.34523	1.39132e-05	0.00057654
Cacng1	12299	2639.01	-1.20733	0.277913	-4.34427	1.39737e-05	0.000577235
Hmmr	15366	59.7675	1.93191	0.445412	4.33737	1.44199e-05	0.000594101
Asns	27053	164.329	-1.6044	0.370098	-4.33506	1.45722e-05	0.0005988
Gadd45g	23882	446.359	-1.28569	0.296821	-4.33156	1.4806e-05	0.000606812
Sema6a	20358	545.17	1.53524	0.35491	4.32572	1.52035e-05	0.000621476
Txndc16	70561	569.396	-1.07625	0.249001	-4.32228	1.54423e-05	0.000629597
Ccdc9b	214239	451.854	-1.33859	0.30974	-4.32166	1.54858e-05	0.000629728
Plb1	665270	46.8124	-1.80339	0.417468	-4.31982	1.56159e-05	0.000633376
Fam135a	68187	1326.19	-0.729075	0.168861	-4.3176	1.57736e-05	0.000637475
Tbx15	21384	7956.97	-0.970087	0.2247	-4.31725	1.57984e-05	0.000637475
B230312C02Rik	320485	337.467	1.88843	0.4376	4.31542	1.59296e-05	0.000639348
Rcn3	52377	73.1662	1.18721	0.275084	4.3158	1.59025e-05	0.000639348
Klf2	16598	121.808	1.18054	0.273596	4.3149	1.59674e-05	0.000639348
Pcdh20	219257	37.0284	1.61475	0.374307	4.31397	1.60351e-05	0.000640421
Gja1	14609	204.69	0.992202	0.230162	4.31088	1.62606e-05	0.000647776
Pnrc1	108767	3281.25	-1.23577	0.286828	-4.3084	1.64443e-05	0.000653433
Ucp3	22229	764.678	1.19684	0.278074	4.30405	1.67703e-05	0.000664699
Ecpas	230249	15799.5	-0.674654	0.156836	-4.30164	1.69536e-05	0.000670265
Tmem222	52174	121.636	-1.1829	0.275052	-4.30066	1.70292e-05	0.000671558
Apod	11815	1195.48	-1.96626	0.457298	-4.29972	1.7101e-05	0.000672698
Rps27rt	100043813	259.049	-1.63361	0.380483	-4.29352	1.7586e-05	0.000690042
Mib1	225164	993.937	-1.30485	0.30405	-4.29157	1.77415e-05	0.000694403
Nuf2	66977	19.942	2.10766	0.491191	4.29092	1.77936e-05	0.000694704
Mfsd6	98682	290.802	0.928884	0.216546	4.28955	1.79033e-05	0.000697249
Ccnb2	12442	18.9478	1.98047	0.46192	4.28749	1.80706e-05	0.000702019
Pigu	228812	522.741	-0.818463	0.190982	-4.28554	1.82295e-05	0.00070644
Erbb4	13869	21.6063	-1.87639	0.438153	-4.2825	1.84809e-05	0.000714412
Cd101	630146	38.1146	-1.64179	0.383443	-4.2817	1.85472e-05	0.000715209
Irgm2	54396	347.886	1.49608	0.349702	4.27814	1.88458e-05	0.000724939
Lman2l	214895	129.049	1.13972	0.266444	4.27751	1.88995e-05	0.000725221
Dach2	93837	62.111	1.81398	0.424393	4.27428	1.91752e-05	0.000734002
Sctr	319229	129.711	-1.46867	0.34414	-4.26764	1.97552e-05	0.000754361
Aldoc	11676	18.3517	-1.95935	0.459791	-4.2614	2.03154e-05	0.000773864
Pik3ip1	216505	348.399	-1.40394	0.329724	-4.25792	2.06336e-05	0.000784077
Rab12	19328	5536.68	-1.10218	0.259328	-4.25015	2.13628e-05	0.000809131
Myo18b	74376	6396.09	-0.75245	0.177055	-4.2498	2.13963e-05	0.000809131
Fam133b	68152	385.627	-0.906914	0.213503	-4.24777	2.15905e-05	0.000814508
E2f2	242705	34.3253	1.48555	0.350031	4.24404	2.1953e-05	0.000826194
Clip4	78785	2116.37	-0.86682	0.204474	-4.23927	2.24247e-05	0.00084192
Fam189a2	381217	195.548	-0.900639	0.212824	-4.23185	2.31775e-05	0.000866031
Depdc1a	76131	10.9589	2.19292	0.518187	4.2319	2.3173e-05	0.000866031
Ppargc1b	170826	248.343	1.09281	0.258301	4.23077	2.32892e-05	0.000868132
Bub1	12235	19.4214	2.11798	0.500783	4.22933	2.34387e-05	0.000871629
Pi15	94227	324.272	1.33738	0.316814	4.22135	2.42839e-05	0.00090092
Ndufs1	227197	4394.6	0.690559	0.163684	4.21886	2.45536e-05	0.000906629
Zfas1	68949	112.398	-1.57742	0.373864	-4.21923	2.45135e-05	0.000906629
Hccs	15159	732.277	0.807955	0.191546	4.21807	2.46401e-05	0.000907684
NA	100503974	361.85	1.80388	0.428042	4.21427	2.5059e-05	0.000920947
Rfc1	19687	934.926	-0.571621	0.1357	-4.21238	2.52695e-05	0.000926507
Qars	97541	596.726	-0.820471	0.194867	-4.21042	2.54897e-05	0.000932398
Ccnd2	12444	489.61	1.13061	0.269413	4.19657	2.70984e-05	0.000988934
4833427F10Rik	74601	8.48974	-2.2398	0.534751	-4.18849	2.80816e-05	0.00102243
Lama4	16775	1034.36	1.18293	0.282464	4.18791	2.81541e-05	0.00102269
Tmem37	170706	579.516	-2.03472	0.486377	-4.18341	2.87165e-05	0.00104071
Nos2	18126	22.2213	1.7685	0.422949	4.18135	2.89788e-05	0.00104537
Twf2	23999	1687.48	-1.69974	0.406486	-4.18154	2.89544e-05	0.00104537
Slfn5	327978	1342.55	1.11319	0.266433	4.17811	2.93937e-05	0.0010579
Tpst1	22021	163.982	0.98633	0.236404	4.17222	3.01648e-05	0.00108316
Fbxo31	76454	953.271	-1.72853	0.414912	-4.16603	3.09951e-05	0.00111043
Cmya5	76469	109919	-0.836992	0.201041	-4.1633	3.13687e-05	0.00111359
Kcnj15	16516	39.7159	1.86925	0.449038	4.16279	3.14388e-05	0.00111359
Slc43a1	72401	734.508	-1.8481	0.443922	-4.16311	3.13948e-05	0.00111359
Trp53inp1	60599	1022.98	-1.48128	0.355752	-4.16381	3.12987e-05	0.00111359
P2ry6	233571	28.9352	1.39656	0.335399	4.16388	3.12882e-05	0.00111359
Asb4	65255	269.014	0.981837	0.236402	4.15325	3.27782e-05	0.00115841
NA	665825	67.2753	1.08985	0.262491	4.15197	3.29625e-05	0.0011623
Psmd8	57296	2648.89	-1.41983	0.342171	-4.14947	3.3325e-05	0.00117244
Mxra7	67622	70.1704	1.11953	0.269954	4.14711	3.36695e-05	0.0011819
Esco2	71988	17.008	2.05365	0.495483	4.14474	3.40195e-05	0.00119152
5930430L01Rik	319982	357.56	-0.917298	0.221376	-4.14362	3.41863e-05	0.00119469
Agpat2	67512	154.872	2.0575	0.496693	4.1424	3.43689e-05	0.0011984
Serinc5	218442	562.171	1.81574	0.438516	4.14065	3.46324e-05	0.00120223
Rpl30	19946	3403	-1.14129	0.275623	-4.14075	3.46175e-05	0.00120223
Gabrd	14403	17.8487	-2.17141	0.524538	-4.13966	3.47825e-05	0.00120477
Ovol1	18426	45.4407	1.27536	0.308244	4.13752	3.51084e-05	0.00121337
Cd24a	12484	4432.99	-0.995443	0.240695	-4.13571	3.53859e-05	0.00122027
Sgca	20391	1465.91	-0.845701	0.204651	-4.13241	3.58975e-05	0.00123248
Cln6	76524	88.4029	-1.39627	0.337871	-4.13254	3.5877e-05	0.00123248
Cdkn1c	12577	1087.19	1.08836	0.263443	4.13127	3.60758e-05	0.00123589
Vasp	22323	77.8299	1.20246	0.291303	4.12787	3.66147e-05	0.00125161
Pdk2	18604	4363.76	-1.06214	0.257452	-4.12559	3.69785e-05	0.0012613
1110038B12Rik	68763	123.493	-1.46219	0.354726	-4.12203	3.75541e-05	0.00127815
Cebpz	12607	1113.15	-0.753989	0.183198	-4.11571	3.8599e-05	0.00131086
NA	100862094	5659.74	0.82201	0.199811	4.11394	3.88963e-05	0.00131593
Inpp5k	19062	478.221	-1.10149	0.267785	-4.11332	3.90006e-05	0.00131593
Net1	56349	1108.18	-1.13224	0.275243	-4.1136	3.89528e-05	0.00131593
Hes1	15205	129.558	1.01604	0.247187	4.1104	3.94975e-05	0.00132983
Acvr1b	11479	650.708	-1.28214	0.31205	-4.10875	3.97798e-05	0.00133283
Col5a1	12831	782.797	1.50498	0.366319	4.1084	3.98418e-05	0.00133283
Sh3d19	27059	1014.92	1.71698	0.417886	4.10872	3.97855e-05	0.00133283
Fstl1	14314	2804.95	1.23605	0.301273	4.10274	4.08289e-05	0.00135994
Kat2b	18519	2650.14	-0.696653	0.169821	-4.10228	4.09104e-05	0.00135994
Sod3	20657	67.9844	1.46207	0.356405	4.10226	4.09128e-05	0.00135994
Chordc1	66917	1992.96	0.578103	0.140994	4.10019	4.12808e-05	0.00136926
Tpm4	326618	1185.46	0.959566	0.234472	4.09246	4.26826e-05	0.00141177
Igbp1	18518	583.998	-0.990904	0.242149	-4.09213	4.27426e-05	0.00141177
8430429K09Rik	71523	199.972	-1.18163	0.288923	-4.08979	4.31771e-05	0.00142312
Bcl11a	14025	7.28544	-2.23361	0.546239	-4.08908	4.33089e-05	0.00142446
Kxd1	75620	493.168	-1.15445	0.282385	-4.08823	4.34672e-05	0.00142667
Dipk2a	68861	359.528	1.23286	0.301823	4.08472	4.41303e-05	0.0014454
Ackr3	12778	312.196	1.01475	0.248457	4.08419	4.42312e-05	0.00144569
Slc25a33	70556	223.796	-1.31685	0.322465	-4.08369	4.43267e-05	0.00144579
Tmem71	213068	121.177	-1.51562	0.371269	-4.08227	4.45974e-05	0.00145159
9630013D21Rik	319743	45.4125	1.30102	0.318858	4.08025	4.4987e-05	0.00146124
Cars	27267	393.819	-0.6542	0.160469	-4.0768	4.56595e-05	0.00148001
Adora2b	11541	31.5393	1.77555	0.435646	4.07567	4.5882e-05	0.00148415
B2m	12010	3913.85	1.10432	0.27099	4.07515	4.59844e-05	0.0014844
Il31ra	218624	28.1329	-2.23592	0.548934	-4.07321	4.63703e-05	0.00149377
Txlnb	378431	19349.2	-0.832932	0.204684	-4.06934	4.71455e-05	0.00151252
Rmi2	223970	20.6044	1.80253	0.442946	4.06941	4.71323e-05	0.00151252
Gm15787	100504007	121.416	-0.871627	0.214408	-4.06526	4.79781e-05	0.00153609
Fam219aos	76992	36.2941	-1.52915	0.376449	-4.06205	4.86441e-05	0.0015535
Ddx51	69663	207.196	-0.871559	0.214581	-4.06168	4.87206e-05	0.0015535
Pkd1l3	244646	45.0114	-1.76995	0.435985	-4.05965	4.91464e-05	0.0015639
Lrp2bp	67620	254.463	1.38914	0.342228	4.05911	4.926e-05	0.00156433
Srgap1	117600	89.9259	1.13588	0.279996	4.05677	4.97561e-05	0.00157613
Cenpe	229841	74.3483	1.85268	0.45673	4.05641	4.9833e-05	0.00157613
C730002L08Rik	320155	84.386	-1.63086	0.402213	-4.05472	5.01944e-05	0.00158436
Arhgap26	71302	516.824	-1.41205	0.348387	-4.05311	5.05403e-05	0.00158887
Pcolce	18542	433.393	1.16242	0.286792	4.05318	5.05264e-05	0.00158887
Bend5	67621	25.5397	-1.8451	0.456156	-4.04489	5.23474e-05	0.00164239
6430548M08Rik	234797	447.035	-1.18094	0.292102	-4.04289	5.27961e-05	0.00165315
Klhl7	52323	2645.44	-1.34932	0.333845	-4.04177	5.30502e-05	0.00165779
Ap3b1	11774	637.126	-0.75595	0.187059	-4.04125	5.31674e-05	0.00165814
Trib3	228775	10.0344	-1.98148	0.490444	-4.04019	5.34085e-05	0.00166235
Arf4	11843	810.01	0.752846	0.186435	4.03811	5.38846e-05	0.00167216
Asb12	70392	658.72	-1.04373	0.258486	-4.03788	5.39371e-05	0.00167216
Prkx	19108	321.545	0.624915	0.154781	4.0374	5.40465e-05	0.00167224
Actn3	11474	48866	-1.21229	0.300579	-4.03318	5.5027e-05	0.00169922
Zbtb16	235320	1156.05	-1.27556	0.316589	-4.02909	5.59943e-05	0.00172568
Akap5	238276	71.2001	1.74232	0.432953	4.02427	5.71526e-05	0.00175792
Has2	15117	28.9655	1.72675	0.429598	4.01945	5.83332e-05	0.00179071
Adamts14	237360	24.2936	1.61856	0.402793	4.01834	5.8609e-05	0.00179566
Pcdh18	73173	187.026	0.959694	0.238934	4.01657	5.90509e-05	0.00180567
2310002L09Rik	71886	3020.13	-1.45642	0.363135	-4.01069	6.05405e-05	0.0018476
Fam117b	72750	385.64	-1.27682	0.318559	-4.00812	6.12027e-05	0.00185092
Aoc3	11754	327.157	1.68109	0.419268	4.00959	6.0823e-05	0.00185092
Pax7	18509	38.1929	1.17563	0.293243	4.00906	6.09616e-05	0.00185092
Ccni	12453	1486.6	-0.951853	0.237481	-4.00812	6.12053e-05	0.00185092
Napa	108124	860.082	-1.08919	0.271756	-4.00798	6.12403e-05	0.00185092
Tspan18	241556	267.585	1.5876	0.39618	4.00726	6.14261e-05	0.00185296
Afap1l2	226250	65.7856	1.33352	0.333203	4.00212	6.27776e-05	0.00189009
Keap1	50868	578.893	-1.16663	0.291583	-4.00103	6.30681e-05	0.00189519
Oser1	66680	133.2	-1.37825	0.34465	-3.99899	6.36137e-05	0.00190792
Mfap4	76293	497.141	1.59763	0.399666	3.99742	6.40358e-05	0.00191691
Coq10b	67876	400.573	1.0143	0.253775	3.99685	6.41899e-05	0.00191786
Rapgef1	107746	1976.99	-0.826267	0.206827	-3.99497	6.47036e-05	0.00192952
Ddx1	104721	3775.07	-0.751576	0.188177	-3.99398	6.49741e-05	0.00193391
Pcgf5	76073	557.311	-0.697119	0.174564	-3.99349	6.51077e-05	0.00193421
Flacc1	108812	18.7446	1.98881	0.498176	3.99218	6.54689e-05	0.00193789
Smyd4	319822	106.48	-0.94237	0.236056	-3.99214	6.54794e-05	0.00193789
Rabif	98710	231.295	0.870376	0.218186	3.98915	6.63094e-05	0.00195507
Psmd2	21762	3079.61	-0.901917	0.226083	-3.98932	6.62617e-05	0.00195507
Impa2	114663	33.9787	1.38067	0.346224	3.9878	6.669e-05	0.00196259
Fam8a1	97863	199.971	-0.775144	0.194608	-3.9831	6.80209e-05	0.00199151
Mef2c	17260	35280.8	-1.2828	0.322106	-3.98254	6.81815e-05	0.00199151
Oasl2	23962	71.7907	1.45309	0.3648	3.98324	6.79825e-05	0.00199151
Col4a5	12830	199.046	1.52195	0.38214	3.98271	6.81339e-05	0.00199151
Wnk2	75607	755.964	-0.890889	0.22379	-3.98092	6.8649e-05	0.00200143
Rps6kc1	320119	183.217	-0.840794	0.211297	-3.97921	6.91444e-05	0.00201213
Ofd1	237222	553.549	-0.856533	0.215438	-3.97578	7.01485e-05	0.00203756
Marcksl1	17357	31.628	1.81701	0.457146	3.97467	7.04772e-05	0.00203954
Catsper4	329954	17.5928	-1.57256	0.395611	-3.97502	7.03725e-05	0.00203954
Parva	57342	377.073	0.786931	0.198023	3.97393	7.06966e-05	0.00204212
Rnf114	81018	535.621	-1.10171	0.277318	-3.97273	7.10545e-05	0.00204867
Top2a	21973	277.587	1.90122	0.478695	3.97168	7.13668e-05	0.00205389
Hmgcr	15357	227.656	0.692159	0.1744	3.96879	7.22376e-05	0.00207514
Vgll2	215031	442.418	-1.41774	0.357509	-3.96562	7.3206e-05	0.00209158
Cbx7	52609	130.411	-1.27143	0.32056	-3.96626	7.30093e-05	0.00209158
Islr	26968	191.034	1.30925	0.330152	3.9656	7.32105e-05	0.00209158
Gm5069	277333	26.9652	1.56889	0.395835	3.9635	7.38586e-05	0.00210625
Spns2	216892	488.597	-1.759	0.443892	-3.96268	7.41126e-05	0.00210965
Pmaip1	58801	9.83642	-1.85647	0.468742	-3.96053	7.47845e-05	0.00212491
Igf1	16000	4701.43	1.17904	0.297807	3.95909	7.52374e-05	0.0021262
Cert1	68018	3174.2	-0.661423	0.167057	-3.95928	7.5177e-05	0.0021262
Ganc	76051	817.859	1.26915	0.320506	3.95984	7.50001e-05	0.0021262
Slc16a6	104681	163.214	1.07677	0.272481	3.95173	7.75886e-05	0.0021887
Crebrf	77128	1673.44	-1.02075	0.258423	-3.94991	7.81804e-05	0.00220143
Lonrf3	74365	216.324	-1.71815	0.435476	-3.94545	7.96504e-05	0.00223879
Alpl	11647	40.0903	1.50835	0.38243	3.94413	8.00917e-05	0.00224716
Zfp715	69930	819.952	-0.799355	0.202909	-3.93947	8.16615e-05	0.00227935
Cep295	319675	1191.54	-0.962081	0.244218	-3.93943	8.16758e-05	0.00227935
Impdh2	23918	384.957	-0.77142	0.195785	-3.94015	8.14323e-05	0.00227935
Col3a1	12825	13812.8	1.59015	0.40418	3.93427	8.34515e-05	0.00231931
Cstl1	228756	4.74648	-2.16419	0.550186	-3.93355	8.37002e-05	0.00231931
Ablim2	231148	439.004	-0.628142	0.159672	-3.93395	8.35617e-05	0.00231931
Tph1	21990	62.7679	-1.94878	0.495383	-3.93388	8.35857e-05	0.00231931
Selenos	109815	286.678	-1.1646	0.296404	-3.92909	8.52694e-05	0.00235513
Me3	109264	1325.8	-1.08187	0.275353	-3.92902	8.52936e-05	0.00235513
Pole	18973	103.18	-1.60393	0.408274	-3.92856	8.54569e-05	0.00235548
Atp9a	11981	119.838	-1.35365	0.344609	-3.92807	8.56289e-05	0.00235607
Zdhhc4	72881	191.025	-0.970038	0.247077	-3.92606	8.63484e-05	0.00236755
Mpp6	56524	3644.06	-0.842951	0.214704	-3.9261	8.63346e-05	0.00236755
Lctl	235435	8.51802	2.17245	0.554759	3.91602	9.00232e-05	0.00246399
Synj2	20975	784.138	-0.937538	0.239497	-3.91462	9.05476e-05	0.00246541
Xpa	22590	216.36	-1.39657	0.356731	-3.91492	9.04333e-05	0.00246541
Kif23	71819	55.2712	1.74126	0.444795	3.91475	9.04961e-05	0.00246541
Cyria	76820	443.505	0.984591	0.251583	3.91358	9.09368e-05	0.00246768
Gpr155	68526	594.464	0.851336	0.217535	3.91356	9.09461e-05	0.00246768
Gpr179	217143	30.2196	-1.89488	0.484449	-3.91141	9.176e-05	0.00248546
Pdlim1	54132	687.801	1.1183	0.28599	3.91027	9.21926e-05	0.00249286
Gpx3	14778	1723.51	-1.36711	0.349808	-3.90818	9.29937e-05	0.00251019
Rpl5	100503670	4013.43	-1.41141	0.361336	-3.9061	9.37974e-05	0.00252753
Arhgap28	268970	131.819	1.29641	0.332065	3.90409	9.45793e-05	0.00254422
Golga7b	71146	33.2067	-1.1433	0.293213	-3.89922	9.65021e-05	0.00259149
Psma7	26444	2453.93	-1.47855	0.379375	-3.89733	9.72575e-05	0.0026073
Rflnb	76566	529.506	1.11213	0.285458	3.89595	9.78158e-05	0.00261147
1700101I11Rik	100504641	7.46325	-2.1574	0.553788	-3.89571	9.79134e-05	0.00261147
Thrsp	21835	1196.91	1.79534	0.460787	3.89625	9.76924e-05	0.00261147
Eif3e	16341	6226.29	-1.25569	0.322567	-3.89281	9.90892e-05	0.00263834
Fadd	14082	63.0136	1.09033	0.280217	3.89101	9.98277e-05	0.00264899
Unc13c	208898	22.603	1.86417	0.479062	3.89129	9.97135e-05	0.00264899
Syt14	329324	9.54962	-1.7844	0.458805	-3.88922	0.000100565	0.00266405
Gabrr1	14408	8.96598	-2.12555	0.546593	-3.88872	0.000100774	0.00266507
Dsn1	66934	62.3289	-1.01613	0.261566	-3.8848	0.000102414	0.00269976
Alas1	11655	909.631	0.78239	0.2014	3.88476	0.000102431	0.00269976
Six2	20472	97.1276	-1.90503	0.490582	-3.8832	0.00010309	0.00270348
Txnl1	53382	1675.51	-0.653935	0.168378	-3.88372	0.000102869	0.00270348
Hpgd	15446	240.007	1.62008	0.417183	3.88338	0.000103014	0.00270348
Tyms	22171	36.8712	1.44226	0.371876	3.87832	0.000105179	0.00274904
Mmp3	17392	18.3291	1.94282	0.500928	3.87843	0.000105132	0.00274904
D630039A03Rik	242484	4.63037	-2.14919	0.554617	-3.87509	0.000106585	0.00278115
Maff	17133	65.7504	-1.62204	0.418661	-3.87434	0.000106914	0.00278509
Ccn2	14219	638.446	-1.36731	0.352986	-3.87356	0.000107257	0.00278938
Xaf1	327959	62.2676	1.10775	0.286066	3.87235	0.000107789	0.00279859
Serpina3g	20715	7.80194	-2.03472	0.526084	-3.86767	0.000109879	0.00284622
Rtp4	67775	55.2264	1.19547	0.309113	3.86743	0.000109987	0.00284622
Spsb1	74646	295.658	-1.89362	0.490319	-3.86202	0.000112453	0.00290523
Hs3st1	15476	19.1243	1.55156	0.401858	3.86098	0.000112935	0.00290929
Mmp13	17386	25.8473	-2.12375	0.55007	-3.86087	0.000112982	0.00290929
Syf2	68592	197.443	-1.29521	0.335795	-3.85713	0.000114727	0.00294937
Diaph3	56419	34.8854	1.6698	0.433176	3.85479	0.000115831	0.00297286
Gpr137c	70713	122.81	-1.0685	0.277246	-3.85397	0.00011622	0.00297796
Edar	13608	9.09412	-2.03361	0.527769	-3.85322	0.000116574	0.00298216
Prkcz	18762	16.741	-1.73053	0.449264	-3.85193	0.000117192	0.00298821
Fcer2a	14128	17.9994	-1.86498	0.484145	-3.8521	0.000117107	0.00298821
Adam12	11489	148.845	1.65282	0.429196	3.85096	0.000117655	0.00299514
Plat	18791	140.133	0.91131	0.2367	3.85007	0.000118086	0.00300122
Best3	382427	464.42	1.43853	0.373723	3.84919	0.000118508	0.0030053
Map2k3	26397	1745.78	-0.848522	0.220456	-3.84894	0.00011863	0.0030053
Farp2	227377	260.707	-0.772991	0.200993	-3.84585	0.000120133	0.00303846
Tcaf2	232748	53.8956	1.11253	0.289426	3.84391	0.000121089	0.0030577
BC018473	193217	3.92679	-2.12623	0.553495	-3.84146	0.000122303	0.00308336
NA	100862081	21.1174	1.37593	0.358314	3.84	0.000123034	0.00309682
Nmb	68039	37.9722	-1.53965	0.401033	-3.83921	0.000123429	0.00310177
Retnlg	245195	8.38355	-2.00135	0.521487	-3.83777	0.000124156	0.00310548
Tgfb1i1	21804	106.082	0.936887	0.244114	3.8379	0.000124089	0.00310548
Prr32	68800	19.994	-2.06467	0.537991	-3.83774	0.000124172	0.00310548
Krt222	268481	246.989	1.42522	0.371953	3.83172	0.000127253	0.00317241
Amacr	17117	189.841	0.82257	0.214663	3.83191	0.000127153	0.00317241
Sfrp4	20379	172.102	1.68905	0.44086	3.83127	0.000127484	0.00317312
Mir682	751556	360.581	-1.35644	0.354552	-3.82578	0.000130361	0.00323958
1700016C15Rik	69428	21.7307	-1.48974	0.390681	-3.81319	0.000137186	0.00339756
Pygl	110095	410.512	1.8582	0.487351	3.81286	0.00013737	0.00339756
Camk2n1	66259	288.028	-1.11962	0.29362	-3.81315	0.000137206	0.00339756
Atcayos	69678	248.225	-1.22079	0.320213	-3.81243	0.000137605	0.00339801
Arhgap18	73910	551.27	1.01663	0.266705	3.81182	0.000137948	0.00340113
C1qtnf6	72709	77.6068	1.3906	0.364863	3.81129	0.000138243	0.00340305
Zhx2	387609	557.623	0.701819	0.184241	3.80925	0.000139389	0.00342587
Metap2	56307	3901.05	-0.862439	0.2265	-3.80768	0.000140278	0.0034423
Pex16	18633	81.4313	-1.34215	0.352553	-3.80696	0.000140685	0.0034469
C7	109828	111.574	1.95489	0.513686	3.80561	0.000141454	0.00345858
Larp7	28036	216.109	0.644405	0.169359	3.80496	0.000141825	0.00345858
Mup3	17842	5.69778	2.11187	0.554984	3.80527	0.000141647	0.00345858
Ptpn3	545622	956.504	1.39747	0.367412	3.80355	0.000142639	0.00347302
Armcx2	67416	60.3371	1.32862	0.349467	3.80185	0.00014362	0.00349148
Vezt	215008	477.372	-1.05595	0.277891	-3.79986	0.000144776	0.00351413
Dll1	13388	68.2405	1.515	0.399246	3.79465	0.00014785	0.00358319
Samd8	67630	1484.98	0.84703	0.223337	3.7926	0.000149076	0.00360235
Mki67	17345	612.495	1.77186	0.467194	3.79256	0.000149101	0.00360235
Mknk2	17347	1784.99	-1.1025	0.290766	-3.79169	0.000149623	0.00360939
Nek7	59125	5530.1	-0.894523	0.235966	-3.7909	0.000150104	0.00361543
Kank2	235041	524.823	0.725594	0.19144	3.79018	0.000150537	0.00362029
Arsi	545260	8.45889	2.01994	0.533229	3.78812	0.000151789	0.00363922
Cmtm3	68119	78.7592	0.916647	0.241963	3.78838	0.00015163	0.00363922
Nrarp	67122	34.4437	1.25143	0.330747	3.78363	0.000154557	0.00369992
Siae	22619	124.721	1.12566	0.297632	3.78206	0.000155535	0.00371765
Serpina3h	546546	25.5802	-1.52788	0.40407	-3.78122	0.000156063	0.00371891
Cwc27	67285	601.583	-0.629613	0.166499	-3.78147	0.000155904	0.00371891
Taco1	70207	346.109	1.01929	0.269724	3.779	0.000157458	0.00374646
Nacc2	67991	524.924	0.652847	0.17282	3.77762	0.000158334	0.00376158
Rab5b	19344	1048.28	-1.01445	0.268593	-3.77689	0.000158796	0.00376684
Flt3	14255	7.15199	-2.08161	0.551552	-3.7741	0.000160588	0.00380357
Selenon	74777	99.7448	0.862738	0.22873	3.77186	0.000162038	0.00382635
Crbn	58799	1574.42	-0.894131	0.237036	-3.77213	0.000161861	0.00382635
Cyp2c23	226143	27.9227	-1.52866	0.405567	-3.76918	0.000163782	0.0038617
Acaca	107476	1817.35	1.73455	0.460446	3.76711	0.000165148	0.00388806
Ddx20	53975	251.646	-0.977233	0.259516	-3.7656	0.000166148	0.00389578
Wnt4	22417	340.911	-1.31361	0.348854	-3.76549	0.000166223	0.00389578
Piezo1	234839	317.028	1.11291	0.295523	3.76591	0.000165942	0.00389578
Itga6	16403	795.313	1.20298	0.319543	3.76468	0.000166763	0.0039026
Ubxn6	66530	823.383	-1.41636	0.37657	-3.7612	0.000169097	0.00395132
Trim43b	666747	21.6106	-1.5783	0.419725	-3.76033	0.000169693	0.00395932
Adck1	72113	91.659	0.911997	0.242773	3.75658	0.000172249	0.004013
CN725425	545126	13.8065	-1.97319	0.525419	-3.75546	0.000173026	0.00402511
Agrn	11603	121.118	1.0097	0.269085	3.75237	0.000175173	0.00406901
Lgr6	329252	8.68743	1.89997	0.50665	3.75007	0.000176787	0.00407591
Flrt1	396184	52.3509	-1.47263	0.392561	-3.75133	0.000175902	0.00407591
Ptms	69202	87.2362	1.05395	0.280999	3.75073	0.000176318	0.00407591
NA	100861633	55.3064	1.3494	0.359866	3.74972	0.000177032	0.00407591
Katnb1	74187	43.4684	-1.12563	0.300139	-3.75037	0.000176573	0.00407591
Slc44a2	68682	1496.37	-0.562736	0.15004	-3.75058	0.000176429	0.00407591
Cd59b	333883	20.4824	1.57819	0.421105	3.74773	0.000178441	0.00410231
Proca1	216974	23.0865	1.66834	0.445306	3.7465	0.000179316	0.00411035
Eny2	223527	597.694	-0.639062	0.170567	-3.7467	0.000179177	0.00411035
Sec24a	77371	2563.57	-0.686125	0.1833	-3.74318	0.000181705	0.00415365
Maoa	17161	221.96	0.738012	0.197164	3.74314	0.000181736	0.00415365
Rbp4	19662	96.4072	1.86619	0.498991	3.73992	0.000184076	0.00420101
Tob1	22057	4332.52	0.923914	0.247164	3.73806	0.000185443	0.00422146
Nid2	18074	509.488	1.03936	0.278056	3.73797	0.000185511	0.00422146
Gm10785	100038392	20.9148	-1.26786	0.339476	-3.73475	0.000187904	0.00426015
Pgpep1	66522	132.821	0.88667	0.237422	3.73458	0.000188028	0.00426015
Kcnd1	16506	4.71429	2.06047	0.551683	3.73488	0.000187801	0.00426015
Ccdc136	232664	200.851	-1.55012	0.415317	-3.73239	0.000189672	0.004285
Nomo1	211548	847.341	-0.64439	0.172644	-3.73248	0.000189607	0.004285
Vangl1	229658	51.8953	1.06648	0.285817	3.73132	0.000190476	0.00429696
Nfkbib	18036	265.869	-1.37692	0.369126	-3.73022	0.000191311	0.00430958
Mtss2	244654	1289.26	-1.00092	0.268424	-3.7289	0.00019232	0.0043261
Eif3h	68135	1975.9	-1.25484	0.336653	-3.72739	0.000193473	0.00434578
Dusp1	19252	840.251	1.26307	0.339048	3.72536	0.000195037	0.00437077
Thy1	21838	64.986	1.48088	0.397528	3.72522	0.000195144	0.00437077
Ctdsp2	52468	1099.73	-0.984347	0.26437	-3.72337	0.000196581	0.00439668
Kcnb1	16500	776.66	1.06982	0.287397	3.72243	0.000197314	0.00440678
Sox2ot	320478	8.21541	2.03831	0.548154	3.7185	0.000200408	0.0044695
Cdk1	12534	12.3418	1.89123	0.508762	3.71732	0.000201351	0.00448414
Brap	72399	829.257	-0.995594	0.26786	-3.71684	0.000201729	0.00448617
Slc24a3	94249	80.4986	1.52009	0.409685	3.7104	0.000206931	0.00459532
Nrcam	319504	133.083	1.84889	0.49911	3.70437	0.000211915	0.00469935
Tmem248	71667	828.731	-0.665241	0.179639	-3.70321	0.000212891	0.00471061
Vat1l	270097	21.7859	1.99476	0.53868	3.70305	0.000213025	0.00471061
Ube2c	68612	40.1434	1.60639	0.433936	3.7019	0.00021399	0.00472529
Camta1	100072	885.775	-1.0677	0.288578	-3.69987	0.000215711	0.00475185
Sh3bgrl	56726	1112.54	0.739376	0.199844	3.69976	0.0002158	0.00475185
Cep131	12009	54.295	-1.33735	0.36154	-3.69903	0.000216425	0.00475891
Rtn4rl1	237847	38.8584	1.33195	0.360189	3.69792	0.000217375	0.00476816
Brcc3	210766	854.181	-0.99764	0.269791	-3.69783	0.000217454	0.00476816
Mlkl	74568	38.6272	1.15041	0.311265	3.69593	0.00021908	0.00479708
Ehd2	259300	978.036	1.09174	0.295478	3.69481	0.000220048	0.00480815
Bcorl1	320376	115.387	1.04086	0.281722	3.69464	0.0002202	0.00480815
Cluap1	76779	238.738	-0.82298	0.222867	-3.6927	0.000221887	0.00483676
Tmem116	77462	18.2324	-1.59451	0.431832	-3.69242	0.000222128	0.00483676
Hdac5	15184	258.328	-0.943438	0.255624	-3.69072	0.000223621	0.00486251
Ttyh2	117160	356.334	0.678146	0.183796	3.68967	0.000224546	0.00486911
4930556M19Rik	75259	15.0138	-1.61041	0.436458	-3.68973	0.000224495	0.00486911
Nos1	18125	391.576	-1.21583	0.329781	-3.68679	0.000227103	0.00491774
Aspm	12316	90.4011	1.73636	0.471103	3.68573	0.000228049	0.00493057
Mgp	17313	936.773	-1.22502	0.332395	-3.68542	0.000228325	0.00493057
Marchf6	223455	7079.19	-0.656382	0.178163	-3.68417	0.000229448	0.00494798
Slc28a2	269346	131.284	1.2768	0.34671	3.68262	0.000230847	0.00496522
Wdr1	22388	639.043	0.746891	0.202817	3.68258	0.000230881	0.00496522
Efcab6	77627	91.5763	-1.2834	0.348762	-3.67989	0.000233333	0.00501106
Slc25a38	208638	133.384	-1.16236	0.316083	-3.67738	0.000235642	0.0050537
Zfp597	71063	337.124	0.675848	0.183862	3.67583	0.000237074	0.00507747
Spats2	72572	55.0644	1.09338	0.297536	3.67479	0.000238049	0.00509139
Pdia4	12304	181.293	0.731428	0.199096	3.67374	0.000239025	0.00509832
Gsdme	54722	32.7497	1.34056	0.364899	3.67378	0.000238989	0.00509832
Ggcx	56316	170.175	1.09293	0.297555	3.67302	0.000239701	0.0051058
Fbxo9	71538	1155.45	-0.977002	0.266033	-3.67248	0.000240207	0.00510962
Bcat1	12035	28.1781	1.40321	0.382306	3.67039	0.000242178	0.00514456
Col1a1	12842	4627.62	1.42663	0.388783	3.66949	0.000243033	0.00515573
Nrp1	18186	2029.97	1.02838	0.28038	3.66781	0.000244641	0.00518282
Zfyve16	218441	599.067	0.835686	0.227871	3.66736	0.000245072	0.00518492
Sdf4	20318	1012.58	-0.82334	0.224547	-3.66666	0.000245737	0.00519198
Rcan2	53901	459.327	1.07303	0.292866	3.66388	0.000248418	0.00524156
Adrb3	11556	45.2635	1.97473	0.539099	3.66302	0.000249262	0.00525227
5730420D15Rik	70523	8.82957	-1.87661	0.512502	-3.66167	0.000250576	0.00527286
Adamts12	239337	677.668	1.20754	0.330009	3.6591	0.000253098	0.00531879
Selenoo	223776	152.186	-0.852229	0.23301	-3.65748	0.000254711	0.00534428
Fads3	60527	83.5313	1.21723	0.332832	3.65719	0.000254993	0.00534428
Zfp839	72805	61.3736	-1.15114	0.314876	-3.65585	0.000256332	0.00535085
Odf2	18286	451.441	-0.970194	0.265363	-3.6561	0.000256078	0.00535085
Cd81	12520	2021.74	0.539369	0.147519	3.65627	0.000255917	0.00535085
Adrm1	56436	511.652	-0.992508	0.271525	-3.65531	0.000256868	0.0053549
Gm11478	100504632	116.749	-1.30979	0.358466	-3.65387	0.000258315	0.00536029
Ergic1	67458	398.349	0.99171	0.271392	3.65416	0.000258028	0.00536029
Dmwd	13401	154.755	-1.04703	0.286557	-3.65381	0.000258375	0.00536029
Prc1	233406	92.7854	1.19858	0.328046	3.65369	0.000258496	0.00536029
Cfl1	12631	642.824	0.704468	0.192843	3.65305	0.000259139	0.00536313
Ttc26	264134	37.6557	1.03962	0.284604	3.65288	0.000259318	0.00536313
Rmnd5a	68477	5242.83	-0.846288	0.231727	-3.6521	0.000260109	0.00537238
Mdfic	16543	217.182	0.770801	0.211129	3.65084	0.000261381	0.00539153
Pim3	223775	121.96	-1.40712	0.385713	-3.6481	0.000264182	0.00544215
Nadk2	68646	692.017	-0.78526	0.21534	-3.6466	0.000265734	0.00545984
Itgav	16410	2286.51	0.902348	0.247472	3.64626	0.000266087	0.00545984
Ramac	67148	435.219	-1.11019	0.304462	-3.64641	0.000265932	0.00545984
Galnt7	108150	415.482	1.19963	0.329316	3.64278	0.000269714	0.00552701
Car8	12319	185.831	0.966584	0.265414	3.64179	0.000270747	0.00554094
Gins4	109145	152.954	-1.08524	0.29812	-3.64029	0.000272329	0.00556604
Rtn2	20167	3427.79	-1.11001	0.304955	-3.63991	0.000272729	0.00556695
Ptchd4	627626	21.0345	1.6869	0.463527	3.63927	0.000273417	0.00557371
Erlec1	66753	948.19	-0.728073	0.200139	-3.63783	0.000274941	0.0055975
Amy1	11722	485.194	1.28814	0.354165	3.63712	0.0002757	0.00560566
Lao1	100470	6.12549	-2.01757	0.55478	-3.6367	0.000276151	0.00560755
Cd28	12487	479.092	1.44829	0.398372	3.63551	0.000277432	0.00562205
Ift74	67694	406.415	-0.978896	0.26927	-3.63537	0.000277583	0.00562205
Rpl14	67115	2393.29	-1.15316	0.317359	-3.63362	0.000279477	0.0056531
Rps19	20085	1016.15	-1.4218	0.391388	-3.6327	0.000280471	0.00566588
Plxnd1	67784	614.228	1.11523	0.307772	3.62356	0.000290577	0.0058474
Ifitm3	66141	837.138	1.30698	0.360627	3.6242	0.000289856	0.0058474
Kif4	16571	38.3462	1.75332	0.483822	3.62389	0.000290206	0.0058474
Syt1	20979	12.7386	-2.00101	0.552526	-3.62156	0.000292833	0.00588522
Fn3k	63828	106.605	-1.38965	0.383816	-3.6206	0.000293916	0.00589187
Cry2	12953	312.636	-1.59488	0.440495	-3.62065	0.000293859	0.00589187
Ttll7	70892	5010.48	-0.948316	0.262048	-3.61887	0.000295895	0.00592396
Cd1d1	12479	41.7547	1.81326	0.501189	3.61792	0.000296983	0.00593082
Ppp1r15a	17872	164.956	-1.55039	0.428533	-3.61791	0.000296996	0.00593082
Zpr1	22687	424.988	-1.01475	0.28053	-3.61726	0.000297738	0.00593807
Plcb1	18795	270.358	1.13633	0.314363	3.61469	0.00030071	0.00598971
Wipi2	74781	340.526	-1.03413	0.286191	-3.61343	0.000302171	0.00601117
Psmb3	26446	623.963	-1.21411	0.336159	-3.61172	0.000304168	0.00604321
Irx3	16373	9.55558	1.70347	0.472016	3.60893	0.000307459	0.00610086
Dnttip2	99480	1507.12	-1.24828	0.346172	-3.60597	0.000310992	0.00616315
Sgo2a	68549	80.2032	1.42981	0.396639	3.60483	0.000312362	0.00617837
Echdc1	52665	154.047	1.31348	0.364383	3.60467	0.000312549	0.00617837
Klk1b26	16618	23.5976	-1.95638	0.542857	-3.60387	0.000313518	0.00618971
Ppm1f	68606	139.311	0.67924	0.188557	3.6023	0.000315417	0.00621936
Klhl41	228003	23503.2	-0.775181	0.215227	-3.6017	0.000316147	0.00622591
Ppp1r10	52040	351.164	0.956488	0.26564	3.6007	0.000317364	0.00624202
Golga5	27277	750.199	-0.8647	0.240262	-3.59899	0.000319454	0.00627525
Tnfrsf12a	27279	298.198	-1.3434	0.373515	-3.59664	0.000322351	0.00632422
Parp10	671535	33.96	1.21175	0.336959	3.59613	0.000322992	0.00632887
Cxcl13	55985	31.4898	-1.82304	0.507055	-3.59536	0.000323949	0.00633968
Tcaf1	77574	245.745	0.855963	0.238183	3.59371	0.000325999	0.00637184
Tenm4	23966	103.72	1.78554	0.496941	3.59307	0.000326806	0.00637964
Dis3	72662	533.006	-0.586874	0.163406	-3.5915	0.000328785	0.00641027
Morc4	75746	318.136	1.04363	0.290657	3.59058	0.000329944	0.00642488
Col5a2	12832	1470.91	1.1085	0.308766	3.59009	0.000330563	0.00642803
Col6a3	12835	2724.39	1.26491	0.352361	3.5898	0.000330927	0.00642803
Casp9	12371	47.2702	1.16498	0.324599	3.58898	0.000331979	0.00644048
Ppp3cc	19057	509.415	-0.982989	0.273959	-3.58809	0.000333113	0.00645447
Ezh1	14055	797.068	-1.40418	0.391514	-3.58654	0.000335097	0.00648489
Bnip3l	12177	2469.29	-1.14757	0.320142	-3.58455	0.000337661	0.00652644
Snhg6	73824	160.226	-1.45917	0.407129	-3.58404	0.000338323	0.00653118
Kif1c	16562	4180.52	-0.758933	0.211802	-3.58321	0.000339393	0.00654376
Snap47	67826	189.181	0.737222	0.205808	3.58208	0.000340871	0.00654859
Mpped2	77015	26.6345	1.61323	0.450346	3.5822	0.000340709	0.00654859
Malsu1	75593	1480.99	-1.36039	0.379778	-3.58206	0.000340898	0.00654859
Igf2	16002	6886.46	-1.07988	0.301503	-3.58165	0.000341432	0.00655081
Ppp2r2b	72930	13.2154	1.70395	0.475851	3.58084	0.000342496	0.00656318
Dnajc9	108671	412.328	-0.891308	0.24904	-3.57897	0.000344948	0.00660209
Slc8a1	20541	861.617	-0.91241	0.254967	-3.57854	0.00034552	0.00660496
Foxp3	20371	9.39146	-1.89555	0.530156	-3.57546	0.000349612	0.00667504
Ccr6	12458	4.69281	-1.98264	0.554639	-3.57464	0.000350712	0.00668788
Zdhhc2	70546	70.2993	1.24948	0.349736	3.57264	0.000353397	0.00673088
Slc36a2	246049	129.104	1.81729	0.508792	3.57178	0.000354569	0.00674499
Trim35	66854	1591.44	0.864081	0.242022	3.57026	0.000356631	0.006776
Arpp21	74100	614.952	0.909324	0.254943	3.56677	0.000361408	0.00685843
Kcnn1	84036	100.524	-0.839201	0.235311	-3.56635	0.000361982	0.006861
Npc1	18145	1697.49	-1.72682	0.484611	-3.56331	0.000366203	0.00693262
4930511M06Rik	75084	28.5833	-1.58064	0.443983	-3.56015	0.000370649	0.00699082
Rnd3	74194	501.097	1.13565	0.319026	3.55973	0.00037123	0.00699082
Map9	213582	149.525	0.927	0.260403	3.55987	0.000371037	0.00699082
Clca3a1	12722	71.9024	-1.66792	0.468579	-3.55954	0.00037151	0.00699082
Rps25	75617	7097.6	-1.25405	0.352303	-3.55958	0.000371452	0.00699082
Pld2	18806	82.4761	0.928577	0.260969	3.55819	0.000373421	0.00700154
Polr2c	20021	421.803	-1.23357	0.34667	-3.55833	0.000373217	0.00700154
Golga4	54214	17762.6	-0.784927	0.220577	-3.55852	0.000372946	0.00700154
Psmf1	228769	271.8	-1.08706	0.30561	-3.55703	0.000375075	0.00702413
Ntng2	171171	77.215	0.87318	0.245705	3.55377	0.000379753	0.00710325
Parm1	231440	272.663	1.25815	0.354171	3.55237	0.000381772	0.00713248
Adamts16	271127	12.8286	1.83173	0.515884	3.55067	0.000384254	0.00717029
Fnip1	216742	2668.81	-0.642911	0.181199	-3.54809	0.000388032	0.00722358
Nrg3	18183	3.13054	-1.94512	0.548188	-3.54827	0.000387765	0.00722358
Snta1	20648	563.064	-0.918091	0.258819	-3.54724	0.000389292	0.00723842
Lasp1	16796	178.814	1.10738	0.312239	3.54658	0.000390273	0.00724805
1700052K11Rik	73431	66.9708	1.09061	0.307645	3.54503	0.000392576	0.00728219
Ccpg1	72278	2946.99	-1.01499	0.286359	-3.54446	0.000393419	0.00728918
Rpl8	26961	2533.76	-1.21908	0.344232	-3.54143	0.000397958	0.00735587
Cxcr5	12145	13.3862	-1.51603	0.428048	-3.54174	0.000397492	0.00735587
Pik3r1	18708	4271.24	-1.23872	0.349842	-3.54081	0.000398904	0.00736466
Efs	13644	15.141	1.62411	0.458741	3.54037	0.000399573	0.00736834
Cnot10	78893	200.977	-0.736095	0.207952	-3.53973	0.000400533	0.00737734
Snai2	20583	151.24	1.11129	0.314003	3.53911	0.00040148	0.00738609
Kif11	16551	99.3645	1.64441	0.464721	3.53849	0.000402421	0.00739471
Casp8	12370	214.266	0.859259	0.243054	3.53526	0.000407367	0.00746698
Tlr3	142980	180.755	1.04579	0.295839	3.53499	0.000407784	0.00746698
Cenpi	102920	11.5326	1.72033	0.486622	3.53525	0.000407386	0.00746698
Lnx2	140887	168.631	0.798892	0.226098	3.53339	0.00041027	0.00750373
Ddx58	230073	192.008	0.903478	0.255762	3.5325	0.000411649	0.00752016
Napepld	242864	867.017	-0.700654	0.198364	-3.53216	0.000412183	0.00752114
Usp25	30940	6826.75	-0.544641	0.154371	-3.52814	0.00041849	0.00762733
Gcnt1	14537	80.7487	-1.22567	0.347499	-3.52711	0.000420117	0.00764808
Siah1a	20437	377.509	-0.844812	0.239591	-3.52605	0.000421804	0.00766987
Naalad2	72560	238.087	1.00408	0.2849	3.52431	0.000424587	0.00771152
Ndrg4	234593	53.4154	1.06714	0.302841	3.52376	0.000425473	0.00771866
Echs1	93747	1657.69	-1.01728	0.288722	-3.52338	0.000426079	0.0077207
Asah2	54447	326.724	1.13998	0.323631	3.52249	0.00042752	0.00772893
Hyal1	15586	115.126	1.19524	0.339303	3.52262	0.000427302	0.00772893
Mfap5	50530	400.6	0.900115	0.255605	3.52151	0.000429092	0.00774841
Tmbim1	69660	744.595	-1.53428	0.435871	-3.52002	0.000431516	0.0077832
Cmbl	69574	1035.79	-1.43132	0.406999	-3.51677	0.000436833	0.00787003
Slc7a6	330836	142.834	-0.994326	0.282842	-3.51548	0.000438952	0.00789912
Rpl37a	19981	2292.23	-1.21325	0.345361	-3.51299	0.000443088	0.00796439
Drosha	14000	918.207	-0.477593	0.135966	-3.51259	0.000443758	0.00796729
Mtdh	67154	7169.36	-0.499716	0.142282	-3.51216	0.000444473	0.00797098
Golim4	73124	847.816	0.622599	0.177334	3.51089	0.000446607	0.00800009
Kazald1	107250	78.3898	-1.72423	0.491268	-3.50975	0.000448524	0.00802525
Coa5	76178	3594.49	0.890799	0.253931	3.50804	0.000451417	0.0080586
Rnf24	51902	128.559	1.13005	0.322129	3.50807	0.000451378	0.0080586
Ddx46	212880	1970.23	-0.876993	0.250039	-3.50742	0.000452469	0.00806817
Pde4a	18577	480.703	1.31846	0.376034	3.50623	0.000454505	0.00809526
Acer3	66190	214.459	-0.734673	0.209624	-3.50472	0.000457092	0.00813209
Tcp11l2	216198	1285.29	-1.21881	0.347873	-3.50359	0.000459026	0.00815722
Tef	21685	1195.85	-0.830889	0.237203	-3.50286	0.000460293	0.00817046
Adamts1	11504	770.169	1.01955	0.291119	3.50216	0.000461509	0.00818277
Sytl2	83671	545.31	-1.00935	0.288308	-3.50095	0.000463607	0.00821068
Ntrk3	18213	35.2339	1.83259	0.523523	3.50051	0.000464374	0.00821496
6430562O15Rik	320893	9.07206	1.89212	0.540626	3.49987	0.000465493	0.00822546
Mau2	74549	866.8	-0.728391	0.208151	-3.49934	0.000466411	0.0082324
Aifm2	71361	115.22	1.21521	0.347361	3.49841	0.000468041	0.00825187
Ddrgk1	77006	570.611	-1.02467	0.292973	-3.49748	0.00046968	0.00827143
Mrgprf	211577	9.18056	1.70373	0.487253	3.4966	0.000471227	0.00828935
Tespa1	67596	5.63973	-1.93569	0.553774	-3.49545	0.00047327	0.00830358
Plekhh1	211945	139.814	1.91801	0.548661	3.49579	0.000472654	0.00830358
Fscn1	14086	76.7503	1.39976	0.400476	3.49525	0.000473627	0.00830358
Tmem9	66241	144.67	-1.45113	0.415446	-3.49295	0.000477712	0.00835389
Srp68	217337	1090.75	-0.889286	0.254616	-3.49266	0.000478238	0.00835389
Prpf40a	56194	2864.1	-0.650292	0.1862	-3.49244	0.000478631	0.00835389
Rasl12	70784	38.227	1.36757	0.39157	3.49254	0.000478449	0.00835389
Dnm3	103967	312.445	-1.08819	0.311718	-3.49096	0.00048129	0.00839095
Mmd	67468	452.925	1.20482	0.345352	3.48866	0.000485441	0.00845391
Rgcc	66214	280.776	-1.34325	0.38543	-3.48508	0.000491989	0.00855842
Ugp2	216558	15926.7	-0.922204	0.264737	-3.48347	0.000494963	0.00858402
Snhg16	66293	24.9858	-1.31254	0.376801	-3.48338	0.000495125	0.00858402
Dnph1	381101	16.8311	-1.54156	0.442477	-3.48394	0.000494089	0.00858402
Cep55	74107	14.9662	1.64942	0.473551	3.48309	0.000495654	0.00858402
Btbd16	330660	9.30728	-1.93235	0.554913	-3.48226	0.000497192	0.00860114
Cd63	12512	1336.38	-1.11275	0.319676	-3.48087	0.000499797	0.00863376
Aup1	11993	375.97	-0.975205	0.280178	-3.48066	0.00050018	0.00863376
Papln	170721	12.6489	1.74084	0.500346	3.47928	0.000502772	0.00866894
Sars	20226	482.235	-0.734682	0.21118	-3.47893	0.000503417	0.00867051
Gm3646	100042065	14.2278	1.86561	0.536704	3.47605	0.000508855	0.0086972
Sqstm1	18412	2214.32	-1.37758	0.396136	-3.47754	0.000506045	0.0086972
Fxr2	23879	562.157	-0.827246	0.237909	-3.47715	0.000506775	0.0086972
Prkar2b	19088	470.372	1.86275	0.535798	3.47659	0.000507833	0.0086972
Snapin	20615	1847.21	-0.698144	0.200842	-3.47609	0.000508778	0.0086972
Fam219a	71901	56.8808	-1.23756	0.355941	-3.47686	0.000507315	0.0086972
Mkrn2	67027	714.749	-0.678725	0.195251	-3.47617	0.000508625	0.0086972
Rassf10	78748	13.6157	1.80269	0.518696	3.47543	0.000510031	0.00870779
Foxo4	54601	673.474	-0.925005	0.266311	-3.4734	0.000513905	0.00876438
Prr11	270906	38.4132	1.42454	0.410165	3.47309	0.000514495	0.00876489
Fiz1	23877	183.686	-0.953322	0.274545	-3.47237	0.000515876	0.00877886
Rbm3-ps	100043257	15.2776	-1.53069	0.440889	-3.47183	0.000516915	0.008787
NA	242481	107.803	1.55438	0.447759	3.47146	0.000517643	0.00878982
Hoxa4	15401	23.0624	1.43412	0.41376	3.46606	0.000528136	0.00895829
Actr1b	226977	3429.56	-0.928734	0.268022	-3.46513	0.000529967	0.00897962
Arf6	11845	409.894	0.728212	0.210356	3.46181	0.000536563	0.00907175
Pxmp2	19301	207.795	-1.08581	0.313647	-3.4619	0.000536376	0.00907175
Zfp710	209225	168.365	1.11088	0.320975	3.46095	0.000538272	0.00909082
Eif3g	53356	817.562	-1.0156	0.293481	-3.46052	0.000539142	0.00909571
Rcn1	19672	185.115	0.957874	0.276961	3.45852	0.000543153	0.00915351
Amotl1	75723	7838.25	0.49221	0.14238	3.45703	0.00054617	0.00919445
Rps29	20090	1737.68	-1.16598	0.337421	-3.45557	0.000549127	0.0092244
Hspa1b	15511	48.0329	1.7218	0.498241	3.45577	0.000548728	0.0092244
Efemp1	216616	268.788	0.884898	0.25615	3.45461	0.000551081	0.00924729
Thap1	73754	79.4949	0.894799	0.259051	3.45414	0.000552059	0.00925379
Slc18b1	76306	68.7028	1.23818	0.358582	3.453	0.000554393	0.00928297
Ensa	56205	1140.66	-1.12964	0.327456	-3.44975	0.000561109	0.0093851
Iqsec3	243621	24.6173	1.47956	0.428923	3.44947	0.000561692	0.0093851
Fasn	14104	2491.87	1.86314	0.54021	3.44892	0.000562831	0.00939412
Zfp354a	21408	209.991	-0.674266	0.195645	-3.44637	0.000568167	0.00947309
Primpol	408022	70.705	0.960139	0.278654	3.44563	0.00056972	0.00948887
Prcp	72461	330.91	0.831669	0.241409	3.44506	0.000570934	0.0094918
Rpl4	67891	13786.6	-0.920086	0.26708	-3.44498	0.000571108	0.0094918
Sorbs3	20410	687.773	-1.45559	0.422624	-3.44416	0.000572829	0.0095103
Dsc3	13507	8.1634	-1.88864	0.548576	-3.44281	0.000575713	0.00952787
Zfp583	213011	42.9022	1.17954	0.34258	3.44311	0.000575062	0.00952787
Man2a2	140481	6815.01	-0.675116	0.196092	-3.44285	0.000575624	0.00952787
Tma16	66282	154.838	-0.913151	0.265259	-3.44249	0.00057639	0.00952901
Uvrag	78610	377.587	-1.08467	0.315121	-3.44207	0.000577281	0.00953366
Wdfy1	69368	514.892	-1.0036	0.291622	-3.44143	0.000578658	0.00954633
Eif4ebp2	13688	813.516	-0.977978	0.284278	-3.44021	0.000581258	0.00957765
Klhl33	546611	522.193	-1.03319	0.300373	-3.43969	0.000582392	0.00957765
Magt1	67075	1088.64	0.63241	0.183843	3.43994	0.00058185	0.00957765
Cacna1i	239556	5.90267	-1.83012	0.53224	-3.43852	0.000584896	0.00960875
Acsl6	216739	469.059	-0.8255	0.240433	-3.43339	0.000596078	0.00978217
Nrxn3	18191	3.72204	1.90062	0.553936	3.43111	0.000601112	0.00985446
Lonrf2	381338	27.7043	1.1608	0.33841	3.43016	0.00060323	0.00986851
Tnfrsf21	94185	604.799	0.717716	0.209223	3.43039	0.000602717	0.00986851
Ccnb1	268697	12.4426	1.66023	0.484325	3.42791	0.00060824	0.00994009
Csnk1g1	214897	488.282	0.773752	0.225887	3.42539	0.000613911	0.0100223
Rcsd1	226594	1014.71	-0.668835	0.195336	-3.42402	0.000617025	0.0100627
Ttc1	66827	1318.24	-1.17108	0.342126	-3.42294	0.000619475	0.0100921
Sorcs1	58178	70.7145	1.2704	0.371227	3.42218	0.000621219	0.01011
Cdpf1	72355	250.759	-1.23581	0.361162	-3.42177	0.000622146	0.0101146
Prune1	229589	762.411	-0.824587	0.24101	-3.42138	0.000623043	0.0101186
Fam107a	268709	34.6759	-1.38742	0.405656	-3.42018	0.000625789	0.0101527
5730405O15Rik	70489	18.394	1.46115	0.427305	3.41945	0.000627474	0.0101695
Mocs1	56738	609.037	-1.44656	0.423234	-3.41786	0.000631153	0.0102023
Spry4	24066	141.09	1.15773	0.338755	3.4176	0.000631749	0.0102023
Osbpl9	100273	2859.12	-0.541438	0.158433	-3.41745	0.000632103	0.0102023
Tnfrsf22	79202	94.618	1.46211	0.427813	3.41765	0.000631642	0.0102023
Clmn	94040	188.117	1.47048	0.430575	3.41515	0.000637464	0.0102782
Nrp2	18187	379.202	1.05069	0.307706	3.41458	0.000638803	0.0102784
Tprgl	67808	1441.62	-0.833647	0.244147	-3.41453	0.000638912	0.0102784
Filip1	70598	3817.65	-0.938221	0.274791	-3.41431	0.000639445	0.0102784
Galnt6	207839	11.5764	-1.84505	0.540458	-3.41386	0.000640495	0.0102847
Kcne1l	66240	123.781	-1.25401	0.367367	-3.41351	0.000641315	0.0102873
Myoz1	59011	10764.9	-1.06579	0.312883	-3.40634	0.000658403	0.0105398
Pou6f1	19009	131.698	-0.904507	0.265533	-3.40638	0.000658295	0.0105398
Ankrd34a	545554	8.73117	1.72946	0.507862	3.40538	0.000660727	0.0105662
Rftn2	74013	92.6152	0.787979	0.231528	3.40338	0.00066558	0.0106261
Mzt1	76789	1013.68	-1.16242	0.34156	-3.40328	0.000665826	0.0106261
Mmel1	27390	18.0797	1.78271	0.523934	3.40255	0.000667604	0.0106328
Raf1	110157	1353.3	-0.592976	0.174263	-3.40277	0.000667071	0.0106328
Pbk	52033	15.2405	1.77916	0.523048	3.40152	0.000670125	0.0106512
Aqp1	11826	1599.66	0.617313	0.181475	3.40163	0.000669844	0.0106512
Cdca3	14793	11.2294	1.66443	0.489652	3.39921	0.000675805	0.0107306
Jam2	67374	1572.81	0.505482	0.148759	3.39799	0.000678829	0.0107677
Nlk	18099	294.318	0.610626	0.179756	3.39698	0.000681351	0.0107874
Zfp330	30932	299.451	-0.943513	0.277754	-3.39694	0.000681447	0.0107874
Vegfa	22339	944.976	0.631843	0.186033	3.3964	0.00068279	0.0107977
Dand5	23863	123.254	-1.08017	0.31825	-3.39409	0.000688579	0.0108783
Sgcg	24053	2094.97	-0.921716	0.271619	-3.39341	0.000690274	0.0108908
Morf4l1	21761	1248.25	-1.06971	0.31525	-3.39322	0.000690759	0.0108908
Kcmf1	74287	4767.4	-0.94316	0.278015	-3.39248	0.000692634	0.0109093
Slc9b1	74446	5.80784	1.85249	0.546146	3.39193	0.000694009	0.01092
Rpl13a	22121	954.319	-1.29821	0.382803	-3.39132	0.000695571	0.0109336
Spdya	70891	13.213	-1.44013	0.424784	-3.39025	0.000698277	0.0109651
Ppp2r2d	52432	546.265	-0.879331	0.259393	-3.38996	0.000699036	0.010966
Adam17	11491	598.873	0.834265	0.246125	3.38961	0.000699932	0.0109662
Edn1	13614	78.3555	-1.04228	0.307511	-3.3894	0.000700448	0.0109662
Abcd2	26874	1624.59	0.962569	0.284056	3.38866	0.000702359	0.0109852
Kat8	67773	291.037	-0.955418	0.282245	-3.38506	0.000711623	0.0111189
C130080G10Rik	100303644	252.213	1.87741	0.554693	3.3846	0.00071283	0.0111267
Mob2	101513	130.528	-0.951245	0.281166	-3.38322	0.000716419	0.0111716
Adal	75894	217.162	1.11616	0.329991	3.3824	0.000718548	0.0111936
Prokr1	58182	49.6034	1.17014	0.34615	3.38045	0.000723663	0.0112621
Myog	17928	137.348	1.44391	0.427232	3.37967	0.000725723	0.0112829
Irf5	27056	41.2488	1.25276	0.370838	3.3782	0.000729633	0.0113212
Kctd21	622320	47.8851	1.11269	0.32937	3.37825	0.000729488	0.0113212
Hspb7	29818	14746.8	-1.26455	0.374401	-3.37754	0.000731375	0.011337
Norad	347740	2985.62	-0.479512	0.141984	-3.37723	0.00073221	0.0113387
A430010J10Rik	319665	17.8829	1.81331	0.536976	3.37689	0.00073311	0.0113415
Fau	14109	722.255	-1.32455	0.392271	-3.37662	0.000733835	0.0113415
Rtca	66368	534.364	-0.818605	0.24253	-3.37527	0.000737442	0.011386
Gnptg	214505	209.385	-0.966468	0.286364	-3.37497	0.000738245	0.0113872
Smyd2	226830	1595.96	-0.983871	0.291676	-3.37317	0.000743091	0.0114506
Inpp5j	170835	18.5975	1.7048	0.50607	3.36871	0.000755202	0.011603
Arl3	56350	441.132	-1.26031	0.374115	-3.36879	0.000754991	0.011603
Spcs2	66624	1000.23	-1.08931	0.323314	-3.3692	0.000753859	0.011603
Ttc25	74407	13.7245	1.85057	0.549471	3.3679	0.000757427	0.0116147
Arhgap10	78514	1014.35	-0.632379	0.187767	-3.36789	0.00075745	0.0116147
Igtp	16145	170.186	1.24924	0.371073	3.36657	0.000761089	0.0116591
Fndc5	384061	964.509	0.956591	0.284186	3.36608	0.000762452	0.0116686
Atg101	68118	61.2785	-1.33694	0.397405	-3.36417	0.000767753	0.0117153
Angptl7	654812	316.795	-1.86424	0.554065	-3.36466	0.000766368	0.0117153
G6pdx	14381	201.383	1.32282	0.393176	3.36443	0.000767009	0.0117153
Eaf1	74427	407.187	0.586565	0.174399	3.36336	0.000769996	0.0117267
Cox6a2	12862	6507.87	-1.01969	0.303156	-3.36359	0.000769368	0.0117267
Col1a2	12843	6034.59	1.23074	0.365965	3.363	0.000771002	0.0117306
Rack1	14694	3062.09	-1.24281	0.369614	-3.36244	0.000772558	0.0117429
Anapc16	52717	794.166	-1.16629	0.34744	-3.35681	0.000788461	0.011973
Nat8l	269642	38.0617	1.7805	0.530697	3.35502	0.000793588	0.0120392
Wfikkn2	278507	60.7189	-1.09664	0.327035	-3.35329	0.000798583	0.0121032
Gstm7	68312	41.6866	-1.08778	0.324444	-3.35273	0.000800173	0.0121156
Cdkn1b	12576	455.497	-0.883235	0.263515	-3.35174	0.000803042	0.0121238
Thap12	72981	4767.82	-1.10276	0.328966	-3.35221	0.000801689	0.0121238
Tbx18	76365	38.1273	1.07918	0.32196	3.35191	0.00080257	0.0121238
Pcdh1	75599	108.508	1.36788	0.40834	3.34985	0.00080856	0.0121946
Wfs1	22393	347.177	0.745662	0.222612	3.3496	0.00080929	0.0121946
Nepn	66650	6.77031	1.76269	0.526421	3.34843	0.000812696	0.0122342
Itpkb	320404	204.7	1.07145	0.320125	3.34697	0.000817008	0.0122812
Epb41l4aos	69749	32.788	-1.23872	0.370126	-3.34675	0.000817657	0.0122812
Rps20	67427	3539.87	-1.15448	0.345002	-3.34631	0.000818958	0.0122812
Acer2	230379	169.736	-1.26062	0.376703	-3.34644	0.000818559	0.0122812
Rftn1	76438	187.975	0.77096	0.230476	3.34508	0.000822588	0.0123121
Gys2	232493	12.8389	1.85696	0.555105	3.34524	0.000822106	0.0123121
Pycr1	209027	22.4043	1.23829	0.370457	3.34261	0.000829938	0.0123912
Stab1	192187	156.92	0.951086	0.284537	3.34258	0.000830039	0.0123912
C1qtnf4	67445	29.4071	-1.59409	0.476914	-3.34251	0.000830249	0.0123912
Gli3	14634	120.68	0.971068	0.290576	3.34188	0.000832136	0.012403
Otulin	432940	205.299	-0.954438	0.285613	-3.34171	0.000832625	0.012403
Acadvl	11370	1949.16	0.710937	0.212835	3.34031	0.000836839	0.0124527
Lix1	66643	50.7612	1.3787	0.412776	3.34008	0.000837548	0.0124527
Grb14	50915	356.225	1.20232	0.360122	3.33865	0.000841852	0.0125048
Tmem159	233806	120.449	-0.914309	0.273893	-3.33819	0.000843246	0.0125136
Zfand5	22682	8935.05	-0.875443	0.262305	-3.3375	0.000845349	0.0125233
Mllt10	17354	1285.76	-0.705298	0.211328	-3.33745	0.000845496	0.0125233
Ipcef1	320495	20.6455	-1.83739	0.550638	-3.33685	0.000847343	0.0125388
Pitx3	18742	13.5276	-1.53142	0.458996	-3.33647	0.000848505	0.0125441
Atrip	235610	184.562	-0.829301	0.248643	-3.33531	0.000852056	0.0125847
Rpl36a	19982	1137.46	-1.17439	0.352141	-3.335	0.000852985	0.0125866
Samd9l	209086	578.933	0.6412	0.192438	3.33199	0.000862267	0.0127115
Cdh15	12555	119.47	-0.859428	0.257988	-3.33127	0.000864506	0.0127326
NA	100862257	67.4484	-1.3761	0.413521	-3.32776	0.000875485	0.0128821
Rabggtb	19352	1497.1	-0.851741	0.256042	-3.32657	0.000879215	0.0129249
Kctd11	216858	30.4351	1.12903	0.33962	3.3244	0.000886088	0.0129893
Sap30bp	57230	91.8622	-0.893576	0.268787	-3.32448	0.000885834	0.0129893
Igf1r	16001	941.364	-1.32451	0.398397	-3.32461	0.000885437	0.0129893
Asnsd1	70396	2576.06	-0.941822	0.283329	-3.32413	0.000886943	0.0129897
Cxcl9	17329	111.94	1.58745	0.477744	3.32281	0.000891168	0.0130394
Mdga1	74762	133.873	1.13942	0.343176	3.32022	0.000899449	0.0131483
Mdh1	17449	5119.2	0.746376	0.224854	3.31938	0.000902166	0.0131757
Marveld2	218518	32.6912	1.48384	0.447063	3.31909	0.000903111	0.0131772
Faf1	14084	2172.26	-0.843547	0.254188	-3.31859	0.000904731	0.0131885
Stk38l	232533	318.914	0.647142	0.195099	3.31698	0.00090995	0.0132523
Ranbp10	74334	533.664	-1.14867	0.346338	-3.3166	0.000911184	0.0132579
Angptl4	57875	190.21	1.25025	0.377041	3.31596	0.000913295	0.0132763
Tex264	21767	103.68	-1.21842	0.367711	-3.31353	0.000921251	0.0133795
Rpl12	269261	2725.29	-1.26708	0.382612	-3.31166	0.000927448	0.013457
Gm19537	100503073	91.2008	1.01461	0.306449	3.31087	0.000930051	0.0134823
Rgl3	71746	5.26938	1.80506	0.545632	3.3082	0.00093899	0.0135993
Trub2	227682	152.033	-0.991801	0.299916	-3.30693	0.000943243	0.0136483
Ifrd1	15982	978.569	-0.931059	0.281735	-3.30474	0.000950654	0.0137428
Slc39a10	227059	660.653	0.500498	0.151476	3.30413	0.000952703	0.0137597
Isyna1	71780	47.3716	1.1632	0.352104	3.30357	0.000954638	0.0137749
Lta	16992	4.94442	-1.79786	0.544555	-3.30151	0.000961643	0.0138505
Socs5	56468	206.94	0.710622	0.215237	3.30158	0.000961423	0.0138505
Arl5b	75869	595.191	0.55806	0.169113	3.29993	0.000967102	0.0139163
Ushbp1	234395	95.0497	0.962554	0.291714	3.29965	0.00096804	0.013917
Fam124a	629059	104.644	-1.19974	0.363678	-3.29891	0.000970621	0.0139413
Agap3	213990	211.72	-1.08971	0.330435	-3.29781	0.000974418	0.013983
Gsdma	57911	4.21975	-1.80133	0.546484	-3.29621	0.000979992	0.0140501
Rpl37	67281	2190.14	-1.08774	0.33024	-3.29378	0.000988488	0.014159
Gm19451	100502914	17.4318	-1.71048	0.51965	-3.29161	0.000996173	0.014256
Nfkbia	18035	170.139	-0.881942	0.267967	-3.29123	0.000997494	0.0142619
Fam114a1	68303	343.376	0.926662	0.281651	3.29011	0.00100148	0.0143058
AW011738	100382	53.9721	-0.95375	0.289915	-3.28976	0.00100274	0.0143108
Rps5	20103	1640.39	-1.14111	0.347057	-3.28795	0.00100919	0.0143897
Hipk3	15259	12110.8	-0.544427	0.165666	-3.28629	0.00101517	0.0144618
Marco	17167	8.57432	-1.81923	0.554058	-3.28346	0.00102542	0.0145778
Bod1	69556	746.157	-0.884529	0.269405	-3.28327	0.00102611	0.0145778
Smcr8	237782	1180.94	-0.863236	0.262919	-3.28327	0.00102609	0.0145778
Tmem182	381339	1553.61	-0.679313	0.207035	-3.28115	0.00103386	0.0146746
Zeb2	24136	3529.63	0.738323	0.225069	3.28043	0.0010365	0.0146988
Pbxip1	229534	4489.94	-0.475305	0.145039	-3.27708	0.00104886	0.0148606
Hs6st1	50785	322.003	-0.857434	0.26168	-3.27665	0.00105046	0.0148698
Zfp366	238803	80.7751	1.05454	0.321866	3.27632	0.00105168	0.0148736
Ptprs	19280	336.066	1.15901	0.353853	3.27539	0.00105515	0.0149092
Acaa2	52538	1353.96	0.88552	0.270515	3.27345	0.00106242	0.0149984
Rps6	20104	1435.22	-1.06622	0.325837	-3.27225	0.00106697	0.015049
Rpl34-ps1	619547	168.267	-1.33004	0.406583	-3.27125	0.00107072	0.0150884
Ifit3	15959	32.6463	1.23394	0.377265	3.27076	0.00107259	0.0151012
Prom1	19126	164.724	-1.27644	0.390369	-3.26984	0.00107609	0.0151173
Rps13	68052	2268.79	-1.18772	0.363251	-3.2697	0.00107663	0.0151173
Mras	17532	141.343	0.706816	0.216167	3.26976	0.00107637	0.0151173
Fbxo17	50760	107.115	-1.33563	0.408565	-3.26907	0.00107901	0.0151371
Ctcflos	74161	20.754	1.67981	0.513985	3.26822	0.00108228	0.0151621
Bri3	55950	113.511	-1.23758	0.378685	-3.2681	0.00108273	0.0151621
Gas7	14457	344.402	0.869085	0.265978	3.26751	0.00108498	0.01518
Ifi207	226691	681.242	-1.06722	0.326799	-3.26567	0.00109206	0.0152654
Pknox2	208076	561.722	-0.626198	0.191788	-3.26506	0.00109442	0.0152848
Cmpk2	22169	56.576	0.964529	0.295446	3.26466	0.00109597	0.0152928
Gm16894	100047133	21.3826	-1.43348	0.439142	-3.26428	0.00109742	0.0152994
Wdr43	72515	1545.51	-0.868001	0.266022	-3.26289	0.00110284	0.0153612
Trim30a	20128	219.175	0.989257	0.303212	3.2626	0.00110397	0.0153633
Dcaf8	98193	2853.75	-0.74443	0.228214	-3.26199	0.00110635	0.0153827
Map4k4	26921	847.245	0.689923	0.211544	3.26137	0.00110874	0.0154023
Rps16	20055	1795.76	-1.1653	0.357376	-3.26071	0.00111135	0.0154249
Bap1	104416	366.633	-0.910562	0.279275	-3.26045	0.00111237	0.0154254
Phlda3	27280	387.438	-0.963426	0.295528	-3.26001	0.00111407	0.0154353
Kyat3	229905	192.801	-1.16155	0.356524	-3.25798	0.00112209	0.0155326
Plin4	57435	3515.15	-1.07121	0.328907	-3.25688	0.00112646	0.0155794
Rasl2-9	19428	13.5476	1.45691	0.44775	3.25384	0.00113854	0.0157326
Dda1	66498	218.159	-0.971983	0.298759	-3.2534	0.00114035	0.0157436
Slain2	75991	4204.22	-0.51599	0.158715	-3.25105	0.0011498	0.0158602
Rps14	20044	1469.55	-1.24156	0.381961	-3.2505	0.00115201	0.0158766
Hspa12a	73442	257.071	1.06136	0.326705	3.24869	0.00115936	0.0159639
Dcxr	67880	33.3184	-1.33183	0.410177	-3.24698	0.00116638	0.0160464
Rps28	54127	1202.33	-1.08607	0.33459	-3.24596	0.00117054	0.0160788
Ssu72	68991	453.903	-1.1703	0.360546	-3.2459	0.00117079	0.0160788
Ly6e	17069	436.495	0.781063	0.240783	3.24384	0.00117928	0.0161812
Slc25a44	229517	247.188	-0.800989	0.24701	-3.24273	0.00118389	0.0162302
S1pr3	13610	95.9043	1.3538	0.417598	3.24186	0.00118751	0.0162656
Gm14403	433520	1046.35	-1.41198	0.4356	-3.24147	0.00118917	0.0162741
Ckb	12709	46.618	0.924918	0.285452	3.24019	0.0011945	0.0162953
Ephx2	13850	317.468	1.23322	0.380554	3.24059	0.00119282	0.0162953
Larp1b	214048	1220.01	0.500145	0.154329	3.24077	0.00119206	0.0162953
Il1rapl2	60367	6.98782	-1.79418	0.553743	-3.2401	0.00119488	0.0162953
Rpl32	19951	4917.51	-1.18549	0.36599	-3.23915	0.00119888	0.0163356
Zfyve21	68520	115.587	-0.842008	0.260111	-3.23711	0.00120748	0.0163968
Trpt1	107328	186.92	-1.15055	0.355372	-3.23759	0.00120544	0.0163968
Slc41a3	71699	254.463	0.629504	0.194445	3.23744	0.00120609	0.0163968
Sidt2	214597	768.66	-1.02699	0.317262	-3.23703	0.00120781	0.0163968
Hs6st2	50786	674.185	-1.00328	0.309957	-3.23684	0.0012086	0.0163968
Thap2	66816	361.942	0.945122	0.292036	3.23632	0.0012108	0.0163982
Trim54	58522	1238.21	-0.965465	0.298299	-3.23657	0.00120977	0.0163982
Ncor2	20602	888.064	-0.616791	0.190623	-3.23565	0.00121364	0.0164224
Pdlim4	30794	40.7269	0.926896	0.286557	3.2346	0.00121814	0.0164516
Omd	27047	108.154	-0.914586	0.282768	-3.23441	0.00121895	0.0164516
Rbm20	73713	892.447	-0.70727	0.218663	-3.23453	0.00121844	0.0164516
2610028H24Rik	76964	5.79857	-1.75325	0.542659	-3.23086	0.0012342	0.0166145
Klf10	21847	710.842	1.15271	0.356762	3.23102	0.00123349	0.0166145
Nr2c2	22026	936.034	-0.723337	0.223867	-3.23111	0.00123312	0.0166145
Nop53	68077	511.758	-0.876721	0.271572	-3.22832	0.00124521	0.0167483
Scarb1	20778	162.271	0.951135	0.294726	3.22718	0.00125016	0.0168005
Epha7	13841	87.2818	1.11763	0.346437	3.22606	0.00125506	0.0168483
Zfp9	22750	523.182	-0.661608	0.205094	-3.22588	0.00125587	0.0168483
Rnf13	24017	1537.15	-0.934348	0.289782	-3.22431	0.00126276	0.0169261
Tnfrsf10b	21933	34.4193	1.18729	0.368499	3.22196	0.00127318	0.0170221
Cpt1a	12894	170.997	1.02511	0.318129	3.22231	0.00127159	0.0170221
Stt3b	68292	1506.3	-0.882741	0.273974	-3.22199	0.00127302	0.0170221
Ddx56	52513	210.347	-0.996352	0.309417	-3.22009	0.0012815	0.0171042
Slc15a4	100561	238.127	-1.44964	0.450165	-3.22023	0.00128088	0.0171042
Gle1	74412	282.607	-0.679136	0.210928	-3.21975	0.00128303	0.01711
Brip1	237911	23.9148	1.40182	0.435541	3.21856	0.00128834	0.0171662
Psmd12	66997	4280.79	-0.854866	0.26567	-3.21777	0.00129189	0.0171989
Gm15853	100503318	12.7659	1.46625	0.455769	3.21708	0.00129502	0.0172148
Pabpc1	18458	4966.27	-0.535824	0.166559	-3.21702	0.00129529	0.0172148
Cald1	109624	1188.69	0.659244	0.204974	3.21624	0.00129884	0.0172474
Phb2	12034	820.136	-1.03274	0.321162	-3.21562	0.00130162	0.0172564
Myh14	71960	221.942	-0.834998	0.259671	-3.2156	0.00130173	0.0172564
Prdm1	12142	37.7285	1.36183	0.423623	3.21472	0.00130572	0.0172947
Nrd1	230598	9443.2	-0.685057	0.213193	-3.21332	0.00131208	0.0173643
Rnaset2a	100037283	142.596	-1.08683	0.338283	-3.21277	0.00131461	0.0173831
Pmp2	18857	27.1199	1.66558	0.518544	3.21203	0.001318	0.0174131
Cops5	26754	3911.8	-0.899782	0.280281	-3.21029	0.00132603	0.0175044
Ddi2	68817	392.105	-0.963723	0.300267	-3.20955	0.00132941	0.0175344
Gtf2e1	74197	139.164	0.648173	0.201975	3.20918	0.00133116	0.0175417
Slc25a23	66972	187.016	0.943862	0.294134	3.20895	0.00133221	0.0175417
Ncapg	54392	36.9048	1.44564	0.450626	3.20806	0.00133632	0.017581
Rpl27	19942	1414.55	-1.14752	0.357783	-3.20732	0.00133977	0.0176116
Pnpla7	241274	431.617	-1.16392	0.362953	-3.2068	0.00134222	0.017629
Tbl1xr1	81004	1805.06	-0.775265	0.241984	-3.20379	0.00135633	0.0177844
Adh1	11522	307.871	-0.967068	0.301836	-3.20395	0.00135556	0.0177844
Bach2	12014	147.562	-1.32207	0.412814	-3.20259	0.00136198	0.0178436
Masp2	17175	13.2025	-1.41832	0.442977	-3.20178	0.0013658	0.0178638
Gnai1	14677	329.726	1.07601	0.336065	3.2018	0.00136574	0.0178638
Tcp1	21454	4110.05	-0.931203	0.290879	-3.20134	0.0013679	0.0178763
Mpst	246221	214.267	-0.99146	0.309769	-3.20064	0.00137124	0.0178925
Rassf1	56289	113.602	-0.945399	0.295382	-3.2006	0.00137143	0.0178925
H1f2	50708	1333.49	-1.18479	0.370278	-3.19973	0.00137558	0.0179169
2010315B03Rik	630836	291.335	-0.890384	0.278254	-3.1999	0.00137476	0.0179169
St8sia2	20450	80.9743	1.774	0.554482	3.19938	0.00137723	0.0179234
Psmb4	19172	1369.52	-0.918286	0.287147	-3.19796	0.00138402	0.0179968
Nedd9	18003	347.286	0.648623	0.202864	3.19733	0.00138707	0.0180216
Mrps18a	68565	451.099	-1.0355	0.324053	-3.19545	0.00139611	0.0181239
Grina	66168	1112.59	-0.702754	0.219961	-3.1949	0.00139881	0.0181439
Wls	68151	257.77	0.72528	0.227111	3.19351	0.00140555	0.0182163
Zfp106	20402	44144.8	-0.624939	0.195778	-3.19207	0.00141256	0.0182821
Hmgn3	94353	44.146	1.11068	0.347957	3.19199	0.00141296	0.0182821
Ccdc163	68394	15.4748	1.52612	0.478196	3.1914	0.00141583	0.0183041
St8sia4	20452	347.615	0.816545	0.256012	3.18948	0.00142529	0.0183506
Trabd	67976	223.107	-0.923022	0.289383	-3.18962	0.00142461	0.0183506
Mrps26	99045	213.426	-1.07337	0.336529	-3.18955	0.00142496	0.0183506
Vps33a	77573	557.783	-0.729689	0.228724	-3.19026	0.00142145	0.0183506
Lmod2	93677	8285.13	-1.32554	0.41553	-3.19	0.00142271	0.0183506
Snrnp48	67797	434.211	-0.791107	0.248064	-3.18912	0.00142704	0.0183579
Nfil3	18030	397.057	-1.31054	0.410969	-3.18889	0.0014282	0.0183579
Fbp2	14120	599.555	-1.23344	0.386839	-3.18852	0.00143003	0.0183664
Dek	110052	1758.24	-0.806957	0.253307	-3.18568	0.00144412	0.0185321
Ascc3	77987	1568.58	0.612501	0.192485	3.18208	0.00146222	0.0187342
Sulf2	72043	268.457	0.968993	0.304517	3.18207	0.00146227	0.0187342
Cacng4	54377	6.29848	-1.7402	0.547007	-3.18131	0.00146612	0.0187683
Orc2	18393	535.549	-1.03398	0.325293	-3.17861	0.00147985	0.0189285
Atf4	11911	537.776	-0.92909	0.292377	-3.17771	0.00148442	0.018956
Lactb	80907	331.785	0.499957	0.15733	3.17775	0.00148423	0.018956
E2f4	104394	195.081	-0.703226	0.221328	-3.1773	0.00148653	0.0189676
Adgrl2	99633	443.833	0.93903	0.295573	3.17698	0.00148816	0.0189729
Slc25a10	27376	56.9451	1.34341	0.422945	3.17632	0.00149159	0.0190011
Ginm1	215751	3054.06	-0.83509	0.26298	-3.17549	0.00149584	0.019009
Acss1	68738	583.942	-1.34058	0.422105	-3.17594	0.0014935	0.019009
Rpl11	67025	3576.91	-1.14826	0.361603	-3.17549	0.00149585	0.019009
Katnal2	71206	16.2845	-1.48241	0.466876	-3.17516	0.00149755	0.0190151
Rabac1	14470	472.968	-1.04142	0.328127	-3.17383	0.00150441	0.0190867
Akr1e1	56043	175.244	1.1454	0.360956	3.17324	0.0015075	0.0191105
Bbox1	170442	15.1194	-1.71068	0.539308	-3.17199	0.00151399	0.0191724
Hsd17b10	15108	457.245	-1.06698	0.336392	-3.17183	0.00151483	0.0191724
Dnajb6	23950	557.466	-0.847337	0.267204	-3.17112	0.0015185	0.0192033
Hgs	15239	254.93	-1.14594	0.361433	-3.17054	0.00152154	0.0192262
Dnaja2	56445	5315.88	-0.687219	0.216774	-3.1702	0.00152332	0.0192331
Nsa2	59050	1456.21	-1.01538	0.320369	-3.16942	0.00152745	0.019266
Ifi44	99899	61.6464	1.41795	0.447411	3.16924	0.00152838	0.019266
Mcl1	17210	2851.84	-0.571071	0.18021	-3.16892	0.00153006	0.0192716
Casq2	12373	1246.43	0.868755	0.274226	3.16803	0.00153476	0.0193153
Snord14d	100302593	5.94351	1.64414	0.519102	3.16727	0.00153878	0.0193503
Syn2	20965	79.4915	-1.35385	0.427484	-3.16701	0.00154013	0.0193518
Dntt	21673	3.69577	-1.69681	0.535883	-3.16639	0.00154345	0.0193778
Lsm11	72290	67.0141	0.871351	0.27528	3.16532	0.00154911	0.0194184
Bloc1s6	18457	308.464	-0.804529	0.25417	-3.16531	0.00154915	0.0194184
Sclt1	67161	372.004	-0.753189	0.238049	-3.16402	0.00155609	0.0194897
Il33	77125	170.151	-0.708247	0.223895	-3.1633	0.00155991	0.0195219
Rab2a	59021	3915.55	-0.678921	0.2148	-3.1607	0.00157389	0.0196544
Miip	28010	56.5678	-1.23519	0.390805	-3.16064	0.00157426	0.0196544
Gm9794	100042008	280.895	-0.979812	0.309978	-3.16091	0.00157278	0.0196544
Rpgr	19893	83.8192	-0.713716	0.225856	-3.16005	0.00157742	0.0196781
Slc16a12	240638	30.0411	1.35974	0.430337	3.15971	0.00157927	0.0196855
Cd55	13136	2258.79	1.00028	0.316692	3.15853	0.00158569	0.0197363
Gm12059	100042875	24.8916	-1.23515	0.391088	-3.15823	0.0015873	0.0197363
Heg1	77446	1279.87	0.808535	0.256025	3.15803	0.00158838	0.0197363
Olfr1033	258571	34.6698	1.27937	0.405088	3.15826	0.00158714	0.0197363
Cfap410	67884	36.4917	-1.18299	0.374715	-3.15702	0.00159388	0.0197475
Myo18a	360013	1955.4	-0.651435	0.20635	-3.15694	0.00159433	0.0197475
B4galt1	14595	1177.18	-0.628285	0.198991	-3.15736	0.00159207	0.0197475
Folr2	14276	45.5145	1.20318	0.381098	3.15714	0.00159326	0.0197475
Nob1	67619	119.548	-0.850764	0.269576	-3.15594	0.00159983	0.0197999
Orm1	18405	31.9103	1.58052	0.500992	3.15479	0.00160615	0.0198624
Ndrg2	29811	11784.1	-0.733386	0.232496	-3.1544	0.00160828	0.0198731
Slc15a5	277898	42.3454	1.70382	0.540336	3.15326	0.00161457	0.0199352
Otud1	71198	1268.96	0.91239	0.289374	3.15297	0.00161617	0.0199391
2810001G20Rik	66456	73.4756	-1.25172	0.397167	-3.15162	0.00162366	0.0199668
D830013O20Rik	380765	22.24	-1.34257	0.425932	-3.15208	0.00162112	0.0199668
Flnb	286940	564.397	0.925948	0.293792	3.15171	0.00162316	0.0199668
Trp53bp1	27223	590.337	0.887381	0.281549	3.15178	0.00162277	0.0199668
Necab1	69352	55.2401	1.18009	0.37449	3.15119	0.00162607	0.0199668
Eif4g3	230861	7062.44	-0.797169	0.252961	-3.15135	0.0016252	0.0199668
Ngly1	59007	1064.64	-0.536088	0.170221	-3.14936	0.0016363	0.0200148
Adam15	11490	116.474	0.84791	0.269253	3.14912	0.00163764	0.0200148
Rere	68703	1425.17	-0.960829	0.305041	-3.14983	0.00163365	0.0200148
Sfxn5	94282	64.9172	0.990647	0.314559	3.14932	0.00163652	0.0200148
Oat	18242	2867.49	-0.635957	0.201886	-3.15008	0.00163227	0.0200148
Maged1	94275	777.896	0.720831	0.228875	3.14945	0.00163577	0.0200148
Gpr89	67549	191.086	-0.636406	0.202105	-3.14888	0.00163896	0.0200153
Polk	27015	361.43	1.14292	0.363069	3.14794	0.00164426	0.0200487
Eif2b5	224045	796.806	-0.813932	0.258549	-3.14807	0.0016435	0.0200487
Taf8	63856	134.131	-0.906653	0.288047	-3.14759	0.00164624	0.0200572
Slfn3	20557	21.4746	1.13945	0.362154	3.1463	0.00165348	0.0201141
Haus6	230376	411.404	-0.567865	0.180477	-3.14646	0.00165261	0.0201141
Rpl10a	19896	2134.74	-1.11696	0.355127	-3.14523	0.00165955	0.0201723
Ebf2	13592	222.922	0.856518	0.272366	3.14473	0.00166242	0.0201767
Lsg1	224092	412.85	-0.757567	0.240902	-3.14471	0.00166249	0.0201767
Bgn	12111	1690.82	0.87476	0.278289	3.14335	0.00167028	0.0202556
Rap2b	74012	73.9275	0.789892	0.251403	3.14194	0.00167832	0.0203373
Hspb1	15507	874.675	-1.14347	0.364062	-3.14088	0.00168442	0.0203954
Epc2	227867	1666.26	-0.706984	0.22513	-3.14034	0.00168753	0.0204173
Rplp2	67186	2070.66	-1.11338	0.354676	-3.13914	0.00169442	0.0204849
Sell	20343	36.6262	-1.7236	0.549246	-3.13812	0.00170033	0.0205246
Il17d	239114	14.6275	1.32933	0.423593	3.13823	0.00169972	0.0205246
Klhl4	237010	135.026	0.982467	0.313292	3.13595	0.00171298	0.0206614
Ccdc59	52713	203.296	-0.824999	0.263101	-3.13568	0.00171456	0.0206645
Mpz	17528	780.994	1.47418	0.470195	3.13525	0.00171708	0.0206789
Rpl28	19943	1891.42	-0.969311	0.309255	-3.13434	0.00172239	0.0207269
Gm2225	100039422	45.2809	-1.23523	0.394254	-3.13309	0.00172974	0.0207994
Gm6988	629595	42.4479	-1.31428	0.419656	-3.1318	0.00173736	0.0208749
Aox2	213043	13.5386	1.66144	0.530688	3.13073	0.00174373	0.0209263
Bace2	56175	38.5216	1.1146	0.356031	3.13063	0.0017443	0.0209263
Ifi203	15950	449.877	1.02331	0.326943	3.12992	0.00174853	0.0209552
Slc2a4	20528	2572.04	-0.730506	0.233405	-3.12978	0.00174939	0.0209552
Bbs4	102774	263.478	-0.845843	0.270287	-3.12943	0.00175148	0.0209642
Glis2	83396	51.7138	0.867526	0.277241	3.12914	0.00175319	0.0209687
Bin3	57784	68.8043	-0.954004	0.305049	-3.12738	0.00176372	0.0210426
Rpl24	68193	4002.24	-1.01034	0.323044	-3.12755	0.00176273	0.0210426
Rpl36	54217	1384.13	-1.20462	0.385196	-3.12728	0.0017643	0.0210426
Gm2176	100039348	13.4325	-1.68896	0.540085	-3.12721	0.00176475	0.0210426
Racgap1	26934	27.0073	1.21604	0.389064	3.12555	0.00177472	0.0211182
Lncbate10	442846	12.4794	1.72513	0.551958	3.12548	0.00177514	0.0211182
Tcea3	21401	2043.26	-0.871727	0.278884	-3.12577	0.00177343	0.0211182
Akr1c14	105387	71.3794	1.13515	0.363278	3.12473	0.00177966	0.0211559
Trim30d	209387	48.6651	1.21672	0.389458	3.12413	0.00178333	0.0211835
Akt3	23797	702.621	-0.960427	0.307511	-3.12323	0.0017888	0.0212323
Rcc1l	94254	125.129	-0.791209	0.253498	-3.12116	0.00180139	0.0213656
H1f3	14957	42.613	1.25039	0.40073	3.12029	0.00180671	0.0214124
Mex3b	108797	32.721	1.3399	0.429517	3.11954	0.00181134	0.021451
Tmem25	71687	86.1025	1.33641	0.42846	3.11911	0.00181398	0.0214661
Klf7	93691	244.323	0.601276	0.192817	3.11837	0.00181853	0.0215037
Ttc33	67515	502.072	-0.811007	0.260142	-3.11756	0.00182357	0.0215471
Tet1	52463	469.009	1.13116	0.362957	3.1165	0.00183009	0.0215753
Cdo1	12583	347.61	1.53982	0.494054	3.1167	0.00182888	0.0215753
Kdr	16542	936.056	0.987543	0.316858	3.11668	0.00182902	0.0215753
Trdn	76757	69010.8	-0.631568	0.20269	-3.11593	0.00183368	0.0216012
Slc4a4	54403	710.25	1.11951	0.359423	3.11475	0.00184101	0.0216713
Nap1l1	53605	2493.63	-0.731858	0.235006	-3.11421	0.00184439	0.0216948
Sncg	20618	16.0755	1.61274	0.518056	3.11306	0.0018516	0.02176
Ky	16716	2443.17	1.41464	0.454447	3.11288	0.00185271	0.02176
Eya2	14049	15.5921	-1.28098	0.411625	-3.112	0.00185826	0.0218087
Cd93	17064	2489.21	1.18923	0.382225	3.11133	0.00186247	0.0218418
Gas5	14455	946.969	-0.701703	0.225705	-3.10894	0.00187761	0.0220029
Col23a1	237759	117.47	-1.05437	0.339264	-3.10782	0.00188472	0.0220653
Cdc25c	12532	3.29074	1.72503	0.55509	3.10766	0.00188575	0.0220653
Ikzf3	22780	15.2354	-1.70489	0.548772	-3.10675	0.00189159	0.0220918
Smap2	69780	187.275	0.706787	0.227508	3.10664	0.00189225	0.0220918
Gask1a	245050	22.6423	1.14587	0.368805	3.10699	0.00189004	0.0220918
Gm16485	791396	6.05968	1.69408	0.545371	3.1063	0.00189447	0.0221012
Gm8451	667090	74.1935	-1.25678	0.404659	-3.10577	0.00189784	0.022124
Col4a2	12827	1464.51	0.964971	0.310767	3.10513	0.00190198	0.0221558
Aebp1	11568	580.356	-0.918112	0.295749	-3.10436	0.00190692	0.0221968
NA	407824	50.0197	-1.05433	0.339716	-3.10355	0.00191213	0.0222365
H2-Q10	15007	42.3062	1.57092	0.506231	3.10317	0.00191459	0.0222365
Snhg5	72655	230.959	-1.12356	0.362061	-3.10323	0.00191422	0.0222365
Emcn	59308	387.534	0.749099	0.241431	3.10275	0.00191733	0.0222518
Trf	22041	362.824	1.08882	0.351084	3.1013	0.00192673	0.0223444
Rps15a	267019	5247.77	-1.10028	0.354838	-3.10079	0.00193004	0.0223662
Tagln2	21346	395.897	0.929468	0.299963	3.09861	0.0019443	0.0225148
Gzmm	16904	26.1138	-1.4382	0.46418	-3.09836	0.00194596	0.0225173
Lamtor5	68576	167.779	-1.10767	0.357643	-3.09713	0.00195407	0.0225945
Fam149a	212326	68.925	0.921555	0.297616	3.09646	0.00195847	0.0226286
Nlrp4g	235779	7.79231	-1.71852	0.555071	-3.09604	0.00196121	0.0226435
Rpl22	19934	3131.79	-1.11771	0.361164	-3.09473	0.00196993	0.0227275
Ifi27	52668	297.791	1.1849	0.382996	3.09377	0.00197627	0.0227839
Cdk15	271697	6.70634	1.62593	0.525748	3.0926	0.00198411	0.0228406
Psmd1	70247	5575.54	-0.669903	0.216607	-3.09272	0.00198334	0.0228406
Tasp1	75812	182.1	-0.740679	0.239547	-3.092	0.00198811	0.0228699
Ulk1	22241	716.309	-1.22374	0.395942	-3.0907	0.00199685	0.0229535
Triobp	110253	682.996	0.489496	0.158401	3.09024	0.00199998	0.0229726
Vma21	67048	1092.4	-0.713159	0.230802	-3.08992	0.00200209	0.02298
Zfp869	66869	315.801	-0.732863	0.23725	-3.08899	0.00200838	0.0230353
Alkbh3	69113	596.331	-0.854596	0.276741	-3.08807	0.00201463	0.02309
Adam19	11492	241.347	0.919585	0.297842	3.0875	0.00201851	0.0231176
Eftud2	20624	354.903	-0.6348	0.205681	-3.08633	0.00202642	0.0231743
C030034I22Rik	77533	52.902	-0.98048	0.317672	-3.08646	0.00202558	0.0231743
Commd9	76501	67.831	-1.10483	0.358076	-3.08546	0.00203238	0.0232255
Ifi203-ps	100504287	128.957	1.31802	0.42736	3.08409	0.00204176	0.023255
Per1	18626	401.581	-1.11769	0.362428	-3.08389	0.00204313	0.023255
Zfp523	224656	47.8597	-0.862221	0.279557	-3.08424	0.0020407	0.023255
Rps3a1	20091	5716.26	-0.970283	0.314641	-3.08378	0.00204387	0.023255
Pafah2	100163	24.3485	1.41432	0.458545	3.08437	0.00203983	0.023255
Pcyt1b	236899	15.7694	1.43472	0.465162	3.08434	0.00204003	0.023255
Atad2	70472	232.122	0.845347	0.274205	3.0829	0.00204996	0.0232904
Ucn	22226	14.5439	-1.19228	0.386726	-3.08302	0.00204915	0.0232904
Capn6	12338	358.063	0.818496	0.265532	3.08248	0.00205282	0.023306
Cacna1s	12292	11596.3	-0.560634	0.18199	-3.08057	0.00206605	0.0234149
A830082N09Rik	414093	194.869	-0.780075	0.253234	-3.08045	0.0020669	0.0234149
Snora28	100316932	139.399	-0.949145	0.308079	-3.08085	0.0020641	0.0234149
Aspscr1	68938	137.529	-1.00989	0.327965	-3.07925	0.0020752	0.023492
Bbs10	71769	103.868	-0.713	0.231753	-3.07655	0.00209411	0.0236785
Eif3m	98221	1720.25	-1.02786	0.334104	-3.07647	0.0020947	0.0236785
NA	629461	16.697	-1.48788	0.483929	-3.07458	0.002108	0.0238115
Zfp68	24135	995.307	-0.847033	0.275751	-3.07174	0.00212817	0.0240221
Trbc1	100125262	8.01682	-1.6725	0.544518	-3.07152	0.0021297	0.0240221
Tnfrsf19	29820	357.768	-1.0679	0.347732	-3.07106	0.00213303	0.0240423
Atp13a5	268878	99.1126	-1.3291	0.432952	-3.06986	0.00214161	0.0241216
Rrbp1	81910	747.09	0.712184	0.232069	3.06885	0.00214887	0.0241843
Endod1	71946	80.133	0.763301	0.248741	3.06865	0.00215026	0.0241843
Dus1l	68730	174.879	-0.942616	0.307244	-3.06797	0.00215516	0.024222
Hsd17b12	56348	411.425	1.21804	0.397104	3.06731	0.00215992	0.0242407
Lpar4	78134	143.291	0.854699	0.278634	3.06747	0.00215883	0.0242407
Mpi	110119	497.758	0.685323	0.223497	3.06637	0.00216676	0.0243
Mob1a	232157	241.733	0.704638	0.229889	3.06512	0.00217584	0.0243843
Ppfia1	233977	1086.78	-0.512097	0.167117	-3.06431	0.00218175	0.0244331
Ypel2	77864	302.374	0.867148	0.283004	3.06409	0.00218334	0.0244335
Pwp1	103136	296.37	-0.719953	0.235034	-3.06319	0.00218994	0.0244758
Glud1	14661	6206.17	-0.639105	0.208643	-3.06314	0.00219025	0.0244758
Dlg4	13385	21.8583	1.09151	0.356421	3.06243	0.00219549	0.0245168
Opcml	330908	134.175	1.23399	0.40308	3.06141	0.00220297	0.0245828
Tmtc2	278279	99.8025	0.931902	0.304502	3.06041	0.00221032	0.0246472
Bpnt1	23827	179.253	0.902443	0.29503	3.05882	0.00222212	0.024747
Sike1	66641	740.221	0.646653	0.211409	3.05878	0.00222243	0.024747
Trim16	94092	695.641	0.831742	0.271948	3.05845	0.00222482	0.0247561
Sdha	66945	9398.35	0.610474	0.199655	3.05764	0.00223086	0.0247907
Itpripl2	319622	469.028	0.679663	0.222286	3.05761	0.0022311	0.0247907
Neurl2	415115	82.3114	0.831255	0.271957	3.05657	0.00223886	0.0248593
C1qtnf1	56745	135.937	0.750029	0.245439	3.05587	0.00224407	0.0248995
Btbd3	228662	721.208	0.530709	0.173696	3.05539	0.00224767	0.024913
Tomm20	67952	1259.55	-1.1737	0.384155	-3.05528	0.00224847	0.024913
Rassf4	213391	252.24	-1.23617	0.404815	-3.05367	0.00226063	0.02503
Myom1	17929	38104.4	-0.590504	0.193437	-3.0527	0.00226796	0.0250757
Clec3b	21922	106.571	0.911965	0.298738	3.05273	0.00226773	0.0250757
4930402H24Rik	228602	150.099	1.15536	0.378681	3.05101	0.00228071	0.0251955
Sh3rf1	59009	79.7588	0.886265	0.290498	3.05084	0.00228202	0.0251955
Cd38	12494	332.618	1.04108	0.341345	3.04994	0.00228883	0.0252174
Dok4	114255	28.5017	1.1387	0.373345	3.04998	0.00228854	0.0252174
Tceanc	245695	248.921	-0.667257	0.218774	-3.04999	0.00228852	0.0252174
Rhobtb1	69288	201.89	0.710997	0.233204	3.04882	0.00229744	0.0252944
Ptpn1	19246	125.376	-0.931845	0.305675	-3.04848	0.00229999	0.0252954
Mpdz	17475	1968.82	0.90876	0.298112	3.04838	0.00230075	0.0252954
Lca5	75782	57.5743	1.26973	0.416628	3.04764	0.00230645	0.0253402
Aifm1	26926	888.45	0.580277	0.190427	3.04724	0.00230956	0.0253566
Chmp1a	234852	282.409	-1.0094	0.331285	-3.04692	0.00231201	0.0253657
Rpl6	19988	3772.33	-0.927112	0.304467	-3.04504	0.00232652	0.025507
Tpra1	24100	44.5787	1.04195	0.342377	3.0433	0.00234002	0.025637
Rbbp8	225182	149.878	0.798989	0.262619	3.04239	0.00234711	0.0256968
S1pr2	14739	35.9032	1.2234	0.40227	3.04123	0.0023561	0.0257771
Tecta	21683	12.1601	1.50302	0.494262	3.04094	0.00235838	0.0257841
Lsm5	66373	76.2825	-1.03518	0.340563	-3.0396	0.0023689	0.025881
2510009E07Rik	72190	1229.61	0.743366	0.244715	3.03768	0.00238408	0.0260287
Steap3	68428	174.269	0.825454	0.271774	3.03728	0.0023872	0.0260327
Stag2	20843	4295.7	-0.408416	0.134471	-3.03721	0.00238778	0.0260327
Sox9	20682	119.531	1.10167	0.362867	3.03602	0.0023972	0.0261173
Pdcd2	18567	382.388	-0.64294	0.211962	-3.03328	0.00241912	0.0263343
Tecpr1	70381	129.372	-0.778339	0.256614	-3.03311	0.00242048	0.0263343
Zfp120	104348	505.019	-0.875443	0.288745	-3.03188	0.00243033	0.0263864
Cth	107869	81.4749	-1.23154	0.40619	-3.03193	0.00242992	0.0263864
Hsdl2	72479	1631.88	0.722107	0.238152	3.03213	0.00242832	0.0263864
Zdhhc3	69035	768.668	-0.641994	0.211784	-3.03136	0.00243457	0.0264141
Siva1	30954	201.805	-1.13076	0.373149	-3.03033	0.00244289	0.026486
B3galt6	117592	33.3134	1.14848	0.379055	3.02984	0.0024468	0.0265101
Psmc3	19182	1696.48	-0.96798	0.319553	-3.02917	0.0024523	0.0265513
Rora	19883	2662.84	-1.04265	0.344327	-3.02808	0.0024611	0.0266282
Rnpep	215615	72.5077	1.23862	0.409165	3.02719	0.00246836	0.0266699
Stmn1	16765	13.6072	1.38078	0.456104	3.02733	0.00246723	0.0266699
Itga1	109700	1029.14	0.994197	0.328525	3.02625	0.00247609	0.0267165
Slc48a1	67739	496.684	-0.776144	0.25646	-3.02638	0.00247503	0.0267165
Actr8	56249	456.641	-0.814102	0.269149	-3.02473	0.00248858	0.0268328
Drg1	13494	386.063	-1.00119	0.331057	-3.02422	0.00249277	0.0268595
Pm20d1	212933	25.2238	1.61923	0.535703	3.02263	0.00250587	0.026982
Col6a4	68553	3.8109	-1.67662	0.55473	-3.02241	0.00250768	0.0269829
Rpl19	19921	2849.66	-1.13419	0.37534	-3.02176	0.0025131	0.0270173
1810058I24Rik	67705	627.491	-0.81406	0.269413	-3.02161	0.00251432	0.0270173
Adamts9	101401	269.845	0.869699	0.28786	3.02126	0.00251726	0.0270304
Tcta	102791	255.706	-0.944082	0.312517	-3.0209	0.00252024	0.0270438
Cdc26	66440	183.796	-0.888523	0.294224	-3.01989	0.00252867	0.0271157
Nt5e	23959	102.75	-0.658711	0.21818	-3.01912	0.00253514	0.0271665
Mcrip1	192173	144.471	-0.971561	0.321979	-3.01747	0.00254895	0.0272498
Gm11346	76024	10.2121	-1.49783	0.496301	-3.01798	0.00254468	0.0272498
Psmg4	69666	67.2582	-1.44913	0.480198	-3.01777	0.00254645	0.0272498
Irak4	266632	62.6058	0.835138	0.276778	3.01736	0.00254988	0.0272498
Atp8a2	50769	107.049	-1.21461	0.40261	-3.01684	0.00255424	0.0272778
Psma6	26443	2613.02	-1.00931	0.334633	-3.01618	0.00255981	0.0273154
Smc2	14211	208.888	1.08542	0.359885	3.01601	0.00256125	0.0273154
Flna	192176	764.632	0.633311	0.210002	3.01574	0.00256352	0.0273209
Rnmt	67897	999.554	-0.622169	0.206379	-3.01469	0.00257242	0.0273971
Odr4	226499	1578.66	-0.511616	0.169777	-3.01347	0.00258283	0.0274893
Phykpl	72947	505.749	-0.579304	0.192286	-3.01271	0.00258924	0.0275363
Fam210a	108654	4183.2	0.508096	0.168661	3.01253	0.00259076	0.0275363
Polr3e	26939	151.728	-0.796633	0.264467	-3.01222	0.00259341	0.0275458
Kansl3	226976	455.345	-0.822404	0.273068	-3.01172	0.0025977	0.0275726
Gm11826	100039988	15.4992	-1.56194	0.518657	-3.01151	0.00259952	0.0275733
Sptssa	104725	495.847	-1.05923	0.351804	-3.01084	0.00260523	0.0276031
Nkain1	67149	231.274	1.21256	0.402741	3.01077	0.00260586	0.0276031
Pold2	18972	163.847	-0.944829	0.313868	-3.01028	0.00261007	0.027618
4930503L19Rik	269033	141.103	0.905467	0.3008	3.0102	0.0026108	0.027618
Washc2	28006	914.899	-0.869659	0.288925	-3.00999	0.0026126	0.0276184
Slfn1	20555	6.54209	-1.66936	0.554858	-3.00862	0.00262438	0.0277242
Hadhb	231086	4026.85	0.66767	0.222	3.00753	0.00263379	0.0278049
Pea15a	18611	591.953	0.670188	0.222871	3.00706	0.00263786	0.0278116
Agtr2	11609	30.1103	-1.41011	0.468936	-3.00705	0.00263798	0.0278116
Snhg3	399101	8.87449	-1.49108	0.496212	-3.00492	0.00265647	0.0279877
Ripply3	170765	11.6153	1.44698	0.481645	3.00424	0.00266247	0.028032
Ikbip	67454	242.555	0.751599	0.250257	3.00331	0.00267059	0.0280986
Aurkb	20877	11.3583	1.559	0.519186	3.00277	0.00267531	0.0281294
Fgl2	14190	995.144	-0.792721	0.26414	-3.00114	0.00268973	0.0282621
Washc1	68767	102.721	-1.01339	0.337809	-2.99989	0.00270074	0.0283587
Frk	14302	73.7933	0.916792	0.305693	2.99905	0.00270819	0.0284053
Birc5	11799	10.9941	1.41291	0.471128	2.99899	0.0027088	0.0284053
Nrap	18175	33204.8	-0.855119	0.285159	-2.99875	0.0027109	0.0284082
Gm5785	544864	335.045	-0.989828	0.330138	-2.99822	0.00271557	0.0284333
Gm2830	100040543	467.697	-1.14543	0.382056	-2.99807	0.00271693	0.0284333
Stard13	243362	360.903	0.661234	0.220589	2.99758	0.00272129	0.0284448
Copg2	54160	564.152	0.570414	0.190306	2.99736	0.00272329	0.0284448
Hcst	23900	3.45119	-1.66377	0.555084	-2.99734	0.00272347	0.0284448
Vwc2	319922	8.91304	-1.50702	0.502837	-2.99703	0.00272625	0.0284548
Lmbr1	56873	574.522	-0.601871	0.201081	-2.99318	0.00276087	0.0287969
Tbcd	108903	171.562	-0.584737	0.195419	-2.99222	0.00276956	0.0288683
Cfap69	207686	10.3655	1.4859	0.496652	2.99184	0.00277299	0.0288848
Slco2b1	101488	144.903	-0.670781	0.224227	-2.99153	0.00277585	0.0288954
Camk2d	108058	2586.29	0.700693	0.234339	2.99008	0.00278906	0.0290136
Stard4	170459	49.1849	0.901023	0.301473	2.98874	0.0028013	0.0291105
Tmed1	17083	129.296	-1.29499	0.433302	-2.98865	0.00280209	0.0291105
Lrp1b	94217	3.94331	1.65565	0.5541	2.98799	0.00280816	0.0291543
Map3k8	26410	85.1634	-0.876398	0.293332	-2.98773	0.00281059	0.0291601
Nrf1	18181	147.513	-0.661701	0.221585	-2.98622	0.00282454	0.0292854
Rpl35	66489	1144.91	-1.20833	0.404808	-2.98496	0.0028362	0.0293868
Rgs5	19737	558.757	0.709327	0.237769	2.98327	0.00285187	0.0294841
Limd2	67803	62.6752	-0.808084	0.270884	-2.98314	0.00285312	0.0294841
NA	100505179	59.275	-0.748082	0.250743	-2.98346	0.00285014	0.0294841
Pcdh19	279653	369.278	0.891753	0.298918	2.98327	0.00285188	0.0294841
Stat1	20846	965.876	0.863163	0.289425	2.98234	0.00286054	0.029527
Snai3	30927	42.8234	-1.08744	0.364634	-2.98229	0.00286104	0.029527
Psmb1	19170	1687.64	-0.95775	0.321168	-2.98208	0.00286295	0.0295272
Cdca7l	217946	12.4849	1.3463	0.451675	2.98069	0.00287597	0.0296362
Rpl18a	76808	4389.78	-0.79096	0.265374	-2.98055	0.0028773	0.0296362
Adgrd1	243277	164.125	0.848073	0.284666	2.97919	0.00289012	0.0297291
Plod3	26433	83.0605	0.749543	0.251588	2.97924	0.00288962	0.0297291
Nabp1	109019	1178.39	1.22612	0.411675	2.97837	0.00289789	0.0297895
Ccna2	12428	82.9261	1.32252	0.444104	2.97795	0.00290184	0.0298105
Adamtsl5	66548	152.082	0.862105	0.289619	2.97669	0.00291379	0.0299136
Exosc5	27998	62.5032	-1.0976	0.368916	-2.97519	0.00292803	0.0300401
Gm17767	100045066	50.1976	1.64671	0.553626	2.97441	0.00293557	0.0300977
Prrg3	208748	176.629	0.921214	0.309747	2.97409	0.00293862	0.0301093
Gabra5	110886	6.51731	-1.61835	0.544243	-2.97358	0.00294346	0.0301392
Mettl21c	433294	1113.52	1.34001	0.450727	2.97299	0.00294917	0.0301738
Zwint	52696	268.042	-1.03255	0.347446	-2.97183	0.00296033	0.0301738
Thoc6	386612	37.5189	1.01962	0.342996	2.9727	0.00295194	0.0301738
Brms1	107392	41.4374	-1.11917	0.376591	-2.97183	0.0029603	0.0301738
Fabp3	14077	1791.22	1.02278	0.344136	2.97203	0.00295842	0.0301738
Hdac11	232232	55.9116	-0.923689	0.310802	-2.97195	0.00295914	0.0301738
Hsdl1	72552	106.476	-0.876262	0.294828	-2.97212	0.00295754	0.0301738
Snhg12	100039864	79.2198	-1.33918	0.450784	-2.97078	0.00297043	0.030257
Mall	228576	25.1268	1.32954	0.447628	2.97018	0.00297624	0.0302932
Spns1	73658	113.617	-0.873596	0.294139	-2.97002	0.00297785	0.0302932
Cercam	99151	45.619	1.10629	0.372564	2.9694	0.00298386	0.0303347
Tmem178	68027	12.2265	-1.36636	0.460443	-2.9675	0.00300236	0.0305029
Rpl23	65019	2674.61	-0.907879	0.306094	-2.96601	0.00301686	0.0306303
Vamp4	53330	264.496	-0.575291	0.194017	-2.96516	0.00302528	0.0306959
Sun2	223697	510.821	-1.05696	0.35658	-2.96416	0.00303508	0.0307754
Zkscan17	268417	276.998	-0.983099	0.331795	-2.96297	0.00304684	0.0308331
Tshr	22095	137.432	1.51504	0.511357	2.96279	0.00304865	0.0308331
Rps23	66475	4099.72	-0.998264	0.336925	-2.96287	0.00304787	0.0308331
Acat2	110460	108.258	1.11067	0.374852	2.96296	0.00304699	0.0308331
Cend1	57754	4.60621	1.60946	0.543436	2.96163	0.00306018	0.0309298
Rpl7a	27176	6597.2	-0.976335	0.329855	-2.95989	0.00307745	0.0310842
Hapln1	12950	23.8374	-1.42311	0.480955	-2.95893	0.00308706	0.031154
Ddx27	228889	152.347	-1.10436	0.373246	-2.95881	0.00308834	0.031154
Foxo3	56484	463.619	-1.2661	0.428017	-2.95806	0.00309583	0.0312095
Slc1a2	20511	8.59843	-1.48833	0.503354	-2.95683	0.0031082	0.031314
Cenpq	83815	131.044	-0.921924	0.311892	-2.95591	0.00311748	0.0313873
Nectin2	19294	31.791	1.20875	0.408959	2.95568	0.00311983	0.0313907
Mss51	74843	815.367	-1.41445	0.478822	-2.95402	0.00313664	0.0315397
Cyb5b	66427	1072.32	0.620977	0.210229	2.95381	0.00313877	0.0315409
Pxn	19303	408.156	-0.915451	0.309963	-2.95342	0.0031427	0.03156
Neo1	18007	2017.78	-0.487008	0.164915	-2.95308	0.00314623	0.0315752
Cnnm4	94220	147	0.557177	0.188724	2.95234	0.00315375	0.03159
Exoc7	53413	714.561	0.777804	0.26345	2.95238	0.00315335	0.03159
Trabd2b	666048	75.0353	1.06965	0.3623	2.95238	0.0031533	0.03159
Gm16897	320400	44.0229	1.06211	0.359831	2.9517	0.00316028	0.0316004
Appl2	216190	530.899	-0.723069	0.244984	-2.95149	0.0031624	0.0316004
Map2k6	26399	473.715	1.17031	0.396506	2.95155	0.00316181	0.0316004
Gm19484	100502978	8.91068	1.58649	0.537529	2.95145	0.00316287	0.0316004
Polr1d	20018	1265.64	-1.02495	0.347395	-2.95039	0.00317372	0.0316887
Tiam1	21844	133.696	0.976391	0.331006	2.94977	0.0031801	0.0317321
Rpgrip1l	244585	210.362	0.991382	0.33613	2.9494	0.00318389	0.0317497
Rps15a-ps6	100042173	139.448	-1.05956	0.359364	-2.94843	0.0031939	0.0318168
Kcng2	240444	7.55532	1.58325	0.537049	2.94806	0.00319778	0.0318168
Gzf1	74533	719.158	-0.816033	0.276783	-2.94828	0.00319547	0.0318168
Pclaf	68026	22.3892	1.17576	0.398838	2.94796	0.00319875	0.0318168
Gm10335	100039571	46.8797	-0.898677	0.304965	-2.94682	0.0032106	0.0318335
Cep83os	67723	140.68	-0.942282	0.319758	-2.94686	0.00321016	0.0318335
Kif20b	240641	81.9445	0.979213	0.332225	2.94743	0.00320424	0.0318335
Kif18a	228421	67.8222	0.842789	0.28599	2.94691	0.00320962	0.0318335
Fam180a	208164	12.7609	-1.5363	0.521265	-2.94725	0.00320616	0.0318335
Rps17	20068	4137.01	-1.05648	0.358683	-2.94545	0.00322486	0.0319547
Pnpla3	116939	398.366	1.30592	0.44341	2.94518	0.00322765	0.0319621
Rps9	76846	1003.09	-1.03759	0.352327	-2.94497	0.00322983	0.0319635
Il12a	16159	44.4342	-1.25346	0.425692	-2.94452	0.00323458	0.0319804
Vps50	73288	1743.56	-0.432798	0.146989	-2.94442	0.00323562	0.0319804
Eogt	101351	382.734	0.528879	0.179734	2.94257	0.00325502	0.0321517
Lnpep	240028	4568.89	-0.776456	0.263937	-2.94183	0.00326282	0.0321713
Arrdc5	76920	18.6206	-1.23858	0.420973	-2.94218	0.00325911	0.0321713
Zfand2a	100494	462.759	-1.06693	0.362679	-2.94179	0.00326316	0.0321713
Rps15	20054	1859.02	-1.14078	0.387849	-2.94129	0.0032685	0.0322037
Tcea1	21399	1265.14	-0.848394	0.288477	-2.94094	0.00327214	0.0322193
Arl15	218639	162.668	0.667783	0.227147	2.93988	0.00328344	0.0323102
Prim2	19076	33.5345	0.963523	0.327817	2.93921	0.00329054	0.0323597
Bnip3l-ps	100043324	10.0961	-1.37165	0.466839	-2.93817	0.00330157	0.0324479
Dnajc8	68598	822.494	-0.818628	0.278693	-2.93738	0.00330995	0.0324731
Srrm4os	76798	44.5934	-1.32898	0.452473	-2.93715	0.00331244	0.0324731
Hbb-b1	15129	244.784	-1.34362	0.457429	-2.93734	0.00331044	0.0324731
Rps4x	20102	2132.32	-0.70554	0.240172	-2.93764	0.00330719	0.0324731
Tspan8	216350	982.733	-1.06945	0.364465	-2.9343	0.00334298	0.0327394
1700113A16Rik	76642	195.426	-0.895603	0.305226	-2.93423	0.00334379	0.0327394
Macir	52392	279.828	0.870579	0.296766	2.93356	0.00335103	0.0327898
Exoc3l	277978	6.51248	1.48728	0.507193	2.93237	0.00336382	0.0328945
Gxylt2	232313	15.5194	1.28011	0.436752	2.93099	0.00337887	0.0330003
Pdha1	18597	8356.14	0.610443	0.208267	2.93106	0.00337803	0.0330003
Nrep	27528	1896.68	1.25264	0.427477	2.93031	0.00338623	0.0330517
Parp14	547253	436.9	0.924113	0.315433	2.92966	0.00339328	0.0330959
Olfml2a	241327	64.2965	1.30264	0.444664	2.92948	0.00339527	0.0330959
Emc3	66087	1355.45	-0.843317	0.287889	-2.92931	0.00339711	0.0330959
Mgst1	56615	659.298	1.0467	0.357381	2.92881	0.00340257	0.033108
Hykk	235386	99.1407	0.918304	0.313529	2.92893	0.00340129	0.033108
Bmt2	101148	894.707	-0.647474	0.22109	-2.92855	0.00340548	0.0331157
Tspan2	70747	371.716	0.958752	0.327411	2.92828	0.00340844	0.0331239
Tollip	54473	769.913	-0.945904	0.323067	-2.92789	0.00341269	0.0331445
Gimap4	107526	296.676	0.818285	0.279562	2.92703	0.00342221	0.03319
Gm10643	100038416	36.1918	-0.971847	0.332041	-2.92689	0.00342373	0.03319
Nup62cl	279706	5.0617	1.60177	0.547237	2.92701	0.00342242	0.03319
Fam120b	67544	787.983	-0.555451	0.189814	-2.92629	0.00343031	0.0332271
H19	14955	19009.2	0.805354	0.275226	2.92616	0.00343179	0.0332271
Klhl22	224023	232.997	-0.549964	0.188001	-2.92533	0.00344095	0.0332951
Soga1	320706	394.278	1.09481	0.374418	2.92402	0.00345539	0.0333936
Zc3hav1l	209032	49.4371	1.17162	0.400683	2.92405	0.00345511	0.0333936
Adipor1	72674	1017.85	-0.76108	0.260348	-2.92331	0.00346329	0.0334364
Epb41l2	13822	986.326	0.636664	0.217808	2.92305	0.00346623	0.0334364
Dmd	13405	34514.2	-0.883655	0.302296	-2.92315	0.00346515	0.0334364
Lamp1	16783	11368.3	-0.657323	0.224965	-2.92189	0.00347911	0.03354
Rps6ka5	73086	177.261	-0.717866	0.245769	-2.92089	0.00349028	0.033627
Mdga2	320772	7.01748	1.56811	0.53704	2.91992	0.00350116	0.0336339
Sec24d	69608	237.883	0.689384	0.236041	2.92061	0.00349342	0.0336339
Smim1	68859	9.83675	1.35919	0.465423	2.92032	0.00349668	0.0336339
Zfp775	243372	61.6002	-0.765298	0.2621	-2.91987	0.00350174	0.0336339
Tlnrd1	80889	38.1644	0.980267	0.335687	2.92018	0.0034983	0.0336339
Ptcd1	71799	163.761	-0.965887	0.330886	-2.91909	0.00351049	0.0336973
Ccdc81	70884	7.34491	1.47938	0.507025	2.91777	0.00352546	0.0338202
Penk	18619	100.817	-1.19944	0.411186	-2.91703	0.00353378	0.0338793
Bpnt2	242291	3990.57	-0.665942	0.228515	-2.91421	0.00356587	0.034166
Snap29	67474	1002.46	-0.723992	0.248469	-2.91381	0.00357045	0.0341889
Maneal	215090	12.0238	-1.42693	0.489881	-2.91282	0.00358186	0.0342773
Gnb1	14688	845.428	0.51683	0.177469	2.91222	0.00358868	0.0343215
Fam81b	238726	37.297	-1.53761	0.528316	-2.9104	0.00360967	0.0344987
Eif3c	56347	4993.24	-0.609685	0.209497	-2.91023	0.00361161	0.0344987
Gstk1	76263	378.105	-0.663532	0.228036	-2.90977	0.00361697	0.0345288
Rtraf	68045	2672.72	-1.13217	0.389151	-2.90933	0.00362204	0.0345561
Retsat	67442	240.944	0.736872	0.253306	2.90902	0.00362566	0.0345697
Rasal3	320484	9.171	-1.60796	0.553118	-2.90708	0.0036482	0.0347202
Enpp4	224794	1347.28	0.495008	0.170273	2.90713	0.00364759	0.0347202
Smad4	17128	990.272	-0.810523	0.278801	-2.90717	0.00364716	0.0347202
Asap3	230837	61.231	0.979791	0.337057	2.9069	0.00365033	0.0347202
Gtf2a2	235459	786.614	-1.03327	0.355512	-2.90642	0.00365591	0.0347523
Magi3	99470	308.395	0.728494	0.250717	2.90564	0.00366505	0.0347758
Myl10	59310	40.2881	-1.25873	0.433198	-2.90568	0.00366461	0.0347758
Met	17295	850.737	0.547509	0.18842	2.90579	0.00366333	0.0347758
Plekha2	83436	90.8876	0.869082	0.299126	2.9054	0.00366785	0.0347813
Rs1	20147	7.87106	1.48611	0.511633	2.90463	0.00367684	0.0348454
Nop14	75416	784.935	-0.774413	0.266725	-2.90342	0.00369111	0.0349595
Rxylt1	216395	650.925	-1.00079	0.34489	-2.90175	0.0037108	0.0351247
Oaf	102644	29.1716	1.13706	0.391923	2.90122	0.00371711	0.0351632
Clstn2	64085	28.002	1.27641	0.44011	2.90021	0.00372908	0.0352551
Scaper	244891	739.623	-0.53476	0.184467	-2.89895	0.00374412	0.0353759
Iigp1	60440	640.851	1.41467	0.488068	2.89851	0.00374941	0.0354045
Gfra2	14586	118.463	1.01375	0.349794	2.89814	0.00375378	0.0354244
Gpam	14732	1704.96	0.938656	0.32403	2.89682	0.00376966	0.0355529
Mrps30	59054	346.818	-0.565432	0.195222	-2.89635	0.00377529	0.0355845
Otulinl	223433	23.8594	-1.05059	0.362785	-2.8959	0.00378072	0.0356143
Fam124b	241128	33.1658	0.895707	0.309353	2.89542	0.0037865	0.0356258
B4galnt1	14421	17.7752	-1.31198	0.453118	-2.89544	0.00378621	0.0356258
Dach1	13134	215.467	0.784333	0.27091	2.89518	0.00378946	0.0356323
Rslcan18	432770	65.3406	0.936759	0.323631	2.89453	0.00379727	0.0356629
Pla2g4e	329502	1057.41	-0.746752	0.257987	-2.89453	0.00379722	0.0356629
Lox	16948	1473.12	-1.12909	0.390143	-2.89404	0.00380323	0.0356975
Trafd1	231712	326.047	-1.09091	0.377083	-2.89302	0.00381554	0.0357915
Adamts17	233332	26.5042	1.27766	0.4417	2.8926	0.0038207	0.0358185
Gm5148	381438	112.788	-1.06135	0.36696	-2.89227	0.0038247	0.0358345
Cfap53	74453	7.36277	-1.51767	0.524935	-2.89117	0.00383812	0.0359388
Faap100	71885	49.3587	1.07411	0.371595	2.89053	0.00384588	0.0359899
Zfp820	75424	46.2148	0.876775	0.303445	2.8894	0.00385978	0.0360984
Dtx3l	209200	354.117	0.776001	0.268615	2.8889	0.00386597	0.0361347
Srebf2	20788	125.969	0.798613	0.276525	2.88803	0.00387658	0.036203
Bbs9	319845	169.834	-0.612685	0.212154	-2.88793	0.0038779	0.036203
Adgb	215772	3.21428	1.60081	0.554444	2.88723	0.0038865	0.0362617
Sptlc2	20773	350.694	0.498211	0.172581	2.88683	0.00389148	0.0362864
Slc25a28	246696	123.622	-1.04976	0.363883	-2.88489	0.00391545	0.0364883
Ltc4s	17001	7.80674	1.57283	0.545466	2.88346	0.00393335	0.0366153
Dnah2	327954	5.83612	1.57385	0.545832	2.8834	0.00393409	0.0366153
Pls3	102866	741.812	0.745374	0.25852	2.88324	0.0039361	0.0366153
Herc6	67138	120.227	0.8591	0.297991	2.88297	0.0039394	0.0366242
Igsf3	78908	178.869	0.773921	0.26853	2.88206	0.00395079	0.0367084
Hpdl	242642	4.31188	1.59899	0.554918	2.88148	0.00395813	0.0367441
Whamm	434204	231.915	-0.856381	0.297212	-2.88138	0.00395933	0.0367441
Fbxl3	50789	2634.53	-0.798872	0.277344	-2.88044	0.00397125	0.0368329
Hbp1	73389	2456.88	-0.651665	0.226279	-2.87992	0.00397773	0.0368711
Ccdc115	69668	434.181	-0.887937	0.308365	-2.8795	0.0039831	0.0368772
Lpin1	14245	5289.19	-1.02716	0.356716	-2.8795	0.00398303	0.0368772
Cd22	12483	11.5136	-1.59086	0.55265	-2.87861	0.00399432	0.0369593
Kif15	209737	59.5252	1.19493	0.415157	2.87825	0.00399888	0.0369796
Syngr2	20973	829.837	-0.627617	0.218074	-2.878	0.00400202	0.0369868
Tfec	21426	6.61295	-1.47032	0.510927	-2.87775	0.00400519	0.0369943
Thbs4	21828	1284.68	-0.935323	0.325241	-2.87578	0.00403028	0.037204
Uggt1	320011	1499.27	-0.621792	0.216244	-2.87541	0.00403497	0.0372254
Cdk5r1	12569	17.7648	1.30643	0.454416	2.87496	0.00404078	0.037257
Vtn	22370	143.884	0.802292	0.279091	2.87466	0.00404464	0.0372706
2610507I01Rik	72203	90.387	1.46149	0.508661	2.87322	0.00406316	0.0374193
Pcsk1	18548	4.89592	1.53209	0.533311	2.87278	0.00406874	0.0374487
Bsg	12215	4794.38	-1.02826	0.358211	-2.87054	0.00409776	0.0376787
Lrrc17	74511	228.871	0.886249	0.308746	2.87048	0.00409855	0.0376787
Tesmin	17771	10.2217	1.45351	0.506434	2.87008	0.0041037	0.0377039
Nsun2	28114	1065.36	-0.650511	0.226773	-2.86856	0.00412347	0.0378412
Armcx5	494468	210.313	-1.03612	0.361176	-2.86874	0.00412111	0.0378412
Tmeff2	56363	141.284	0.746252	0.260184	2.86817	0.00412851	0.0378431
Gpd1	14555	7787.41	0.710503	0.247716	2.86822	0.00412786	0.0378431
Arhgap42	71544	411.837	0.639961	0.223182	2.86745	0.00413801	0.0379079
Cyp2r1	244209	11.2355	1.44729	0.504779	2.86718	0.00414148	0.0379176
Slc49a4	224132	700.311	-0.903196	0.315074	-2.86661	0.00414888	0.037958
2310039H08Rik	67101	167.231	-1.10546	0.385653	-2.86647	0.00415074	0.037958
Disp1	68897	114.173	0.799123	0.278926	2.865	0.00417012	0.0381045
Fblim1	74202	46.0013	1.11886	0.390544	2.86488	0.00417163	0.0381045
Rwdd1	66521	1118.96	-1.14731	0.400569	-2.86421	0.00418055	0.0381093
Supt4a	20922	270.131	-1.06172	0.370662	-2.86438	0.00417823	0.0381093
Trnau1ap	71787	71.8264	-1.05829	0.369571	-2.86355	0.0041892	0.0381093
Rbm47	245945	59.1627	1.34096	0.468276	2.8636	0.00418853	0.0381093
Cep41	83922	17.175	1.23996	0.432983	2.86377	0.00418632	0.0381093
Nt5c3	107569	2325.01	-0.900172	0.31431	-2.86396	0.00418374	0.0381093
Map4k1	26411	6.43594	-1.54385	0.539031	-2.86411	0.00418177	0.0381093
Itm2c	64294	123.565	0.560421	0.195744	2.86303	0.00419617	0.0381506
Prdm4	72843	479.58	-0.69452	0.242641	-2.86234	0.00420532	0.0382116
Gatm	67092	374.81	0.826493	0.288787	2.86195	0.00421045	0.038236
Galnt16	108760	61.2791	0.846817	0.295928	2.86156	0.00421563	0.0382608
Cbs	12411	5.44425	-1.55179	0.542369	-2.86114	0.00422117	0.0382889
Gm14964	100008567	4.26823	-1.58785	0.555094	-2.8605	0.00422969	0.0383382
Taf9b	407786	430.226	0.606299	0.211965	2.86037	0.0042315	0.0383382
Gorab	98376	116.313	-0.799224	0.279431	-2.86018	0.00423396	0.0383383
9530068E07Rik	213673	2139.56	-0.831727	0.290891	-2.85924	0.00424655	0.03843
Aco1	11428	507.578	0.629592	0.220226	2.85884	0.00425191	0.0384564
Gm6787	627782	5.14769	-1.50136	0.525236	-2.85845	0.00425716	0.0384816
Ppp1ca	19045	1644	-1.01189	0.354203	-2.85681	0.00427924	0.0386365
Maged2	80884	426.315	-1.10079	0.385306	-2.85693	0.00427761	0.0386365
Angpt1	11600	601.844	0.928358	0.325	2.85649	0.00428359	0.0386535
Kcnc1	16502	1831.94	-0.664886	0.232849	-2.85544	0.00429773	0.0387588
Coro1a	12721	19.3615	-1.35703	0.475496	-2.85392	0.0043183	0.0389219
Cox7a2l	20463	1013.67	-0.811433	0.284557	-2.85157	0.00435043	0.0391889
Lacc1	210808	50.1258	1.10633	0.388191	2.84996	0.00437253	0.0393653
Gm12996	100502973	7.3954	-1.51317	0.531025	-2.84953	0.00437841	0.0393956
Psmc6	67089	2494.05	-0.720185	0.252776	-2.84911	0.00438421	0.0394251
H6pd	100198	626.82	-0.70301	0.246778	-2.84875	0.00438913	0.0394467
Ube3c	100763	1723.28	0.411272	0.144434	2.84747	0.00440682	0.0395603
Foxk1	17425	486.535	-1.14081	0.400624	-2.84758	0.00440524	0.0395603
Ufsp1	70240	154.882	-0.650981	0.228761	-2.84568	0.00443164	0.0397369
Slc7a6os	66432	245.601	-0.923088	0.324402	-2.8455	0.00443411	0.0397369
Trmt2b	215201	339.513	0.981721	0.344978	2.84575	0.00443076	0.0397369
Wdr59	319481	180.87	0.70305	0.247109	2.84509	0.00443983	0.0397654
Pdgfb	18591	100.288	0.818328	0.287861	2.84279	0.00447203	0.0400309
Akr1b10	67861	389.964	1.00047	0.352109	2.84136	0.0044921	0.0401876
2700081O15Rik	108899	66.4997	0.67298	0.23688	2.84101	0.00449708	0.0402092
Trp53inp2	68728	7402.04	0.775699	0.273072	2.84063	0.0045024	0.0402108
Rpl13	270106	1477.62	-0.93464	0.329018	-2.84069	0.00450158	0.0402108
Dlg2	23859	55.0498	1.23733	0.435705	2.83984	0.00451361	0.040288
Cdk17	237459	416.622	0.635902	0.223948	2.83951	0.00451829	0.0402974
Naca	17938	19001.4	-0.983613	0.346503	-2.83869	0.00452992	0.0402974
Rpl38	67671	1240.18	-1.00701	0.354673	-2.83927	0.00452165	0.0402974
Abhd6	66082	99.8452	0.93221	0.32841	2.83855	0.00453185	0.0402974
Cog6	67542	670.887	-0.542348	0.191069	-2.83849	0.00453269	0.0402974
0610043K17Rik	68400	35.8731	-0.83173	0.292969	-2.83897	0.00452589	0.0402974
Clip1	56430	9104.67	-0.775029	0.272978	-2.83917	0.00452318	0.0402974
Ebna1bp2	69072	227.445	-0.60856	0.214458	-2.83766	0.00454449	0.0403336
Mrto4	69902	191.535	-1.00718	0.354908	-2.83786	0.0045417	0.0403336
Ctnnbip1	67087	338.105	-0.991369	0.349344	-2.8378	0.00454258	0.0403336
Gcsam	14525	5.01584	-1.49154	0.525693	-2.83729	0.00454982	0.0403581
Ube2d-ps	76508	372.981	-0.745465	0.262811	-2.8365	0.00456104	0.0404122
Ccng2	12452	413.831	-1.0914	0.38477	-2.8365	0.00456109	0.0404122
Ccdc6	76551	3152.3	-0.539518	0.190264	-2.83564	0.00457344	0.0404856
6230400D17Rik	76133	41.4116	-0.853017	0.300848	-2.83538	0.00457713	0.0404856
Htatsf1	72459	4076.07	-0.553949	0.195359	-2.83555	0.00457473	0.0404856
Psd3	234353	2127.17	1.06848	0.37689	2.83498	0.0045828	0.0405129
Sympk	68188	455.645	-0.798889	0.281894	-2.834	0.00459687	0.0406144
Pole2	18974	24.5261	1.10836	0.39119	2.8333	0.00460697	0.0406757
Flywch2	76917	6.89433	-1.56348	0.551851	-2.83316	0.00460901	0.0406757
Spata24	71242	28.3761	-1.1576	0.408625	-2.83291	0.00461264	0.0406848
Zfp617	170938	322.508	-0.821057	0.28985	-2.8327	0.00461572	0.040689
Arl6ip4	65105	558.055	-0.909754	0.321241	-2.832	0.00462574	0.0407495
Cd3d	12500	4.67583	-1.50829	0.532616	-2.83186	0.00462778	0.0407495
Cdkn2aipnl	52626	268.629	-0.961607	0.339751	-2.83033	0.00464997	0.0409218
Acss2	60525	441.84	0.985153	0.348111	2.83	0.00465484	0.0409417
Tspan33	232670	16.8997	-1.45012	0.512746	-2.82816	0.0046817	0.0411548
H1f0	14958	903.988	-0.816206	0.288686	-2.82732	0.004694	0.0411993
Adm	11535	25.3205	-1.15291	0.407783	-2.82727	0.00469466	0.0411993
Reps2	194590	243.646	0.810653	0.286718	2.82735	0.00469349	0.0411993
Rsad1	237926	36.3058	1.29059	0.456516	2.82703	0.00469817	0.041207
Gm266	212539	3.95576	1.52534	0.539691	2.82633	0.00470852	0.0412747
Paral1	228642	108.826	1.31424	0.465032	2.82613	0.00471138	0.0412767
Ankrd27	245886	230.683	-0.610591	0.21607	-2.82589	0.00471488	0.0412842
Fance	72775	51.3316	-0.995345	0.352426	-2.82427	0.00473887	0.0414711
Muc15	269328	10.4152	-1.523	0.539357	-2.82374	0.00474673	0.0415167
Stx8	55943	269.969	-0.951017	0.336854	-2.82323	0.00475417	0.0415585
Anxa3	11745	228.18	0.837899	0.296815	2.82297	0.00475816	0.0415702
Csnk1a1	93687	6160.78	-0.585071	0.207302	-2.82231	0.00476789	0.0416319
Usp3	235441	593.557	-1.02307	0.362745	-2.82035	0.00479712	0.0418639
Trmt6	66926	198.067	-0.673344	0.238809	-2.8196	0.00480838	0.0418966
Abhd18	269423	414.635	0.713579	0.253081	2.81956	0.0048089	0.0418966
Bsdc1	100383	556.801	-0.994286	0.352635	-2.81959	0.00480857	0.0418966
Dglucy	217830	122.932	-0.932366	0.3307	-2.81937	0.0048118	0.0418985
Zfp943	74670	936.972	-0.843371	0.299158	-2.81915	0.00481516	0.0419045
Tmem17	103765	41.8253	-1.09561	0.388664	-2.81892	0.00481849	0.0419071
Slc44a4	70129	3.2901	-1.5612	0.553858	-2.81877	0.00482081	0.0419071
Kbtbd12	74589	773.428	-0.519215	0.184374	-2.81609	0.00486117	0.0422345
Lias	79464	884.251	-0.743839	0.264197	-2.81547	0.00487053	0.0422689
Sugp1	70616	177.892	-0.713142	0.253283	-2.81559	0.00486876	0.0422689
Spred2	114716	186.972	0.866909	0.308042	2.81425	0.00488911	0.0423654
Slc38a10	72055	205.546	0.621614	0.220884	2.81421	0.00488977	0.0423654
Psmc1	19179	1527.66	-0.764846	0.271751	-2.81451	0.00488522	0.0423654
Ubb	22187	476.938	-0.87027	0.309291	-2.81376	0.00489662	0.042382
Zbtb44	235132	4798.93	-0.702392	0.249631	-2.81373	0.0048971	0.042382
Cep170	545389	950.189	0.828002	0.294356	2.81293	0.00490929	0.0424406
Prkar1a	19084	2364.23	-0.402535	0.143098	-2.813	0.0049082	0.0424406
Avpi1	69534	119.794	-1.13829	0.404788	-2.81207	0.00492243	0.0424724
Rpl18	19899	1762.25	-0.981243	0.348952	-2.81198	0.00492383	0.0424724
Psmd13	23997	577.799	-0.885316	0.314834	-2.81201	0.00492336	0.0424724
Syce2	71846	12.861	-1.33883	0.476079	-2.8122	0.00492034	0.0424724
Card19	68480	223.162	-0.845597	0.30074	-2.81172	0.0049277	0.0424824
Grk5	14773	181.662	0.774094	0.275495	2.80983	0.00495684	0.0427101
Cnr1	12801	30.7918	1.06492	0.379197	2.80836	0.0049794	0.0428102
Hacd4	66775	52.8625	1.01097	0.35997	2.80848	0.00497758	0.0428102
Nsmce1	67711	141.495	-1.07518	0.382812	-2.80864	0.00497506	0.0428102
Sh3kbp1	58194	670.465	0.740669	0.263706	2.80869	0.00497434	0.0428102
Slc2a5	56485	9.61035	1.53585	0.547026	2.80764	0.00499052	0.0428823
Sycp2l	637277	6.75868	1.54042	0.548826	2.80675	0.00500439	0.0429779
H2aj	232440	55.6721	-1.17039	0.417101	-2.80602	0.00501582	0.0430524
Gvin1	74558	49.7704	1.23608	0.440607	2.80539	0.0050255	0.0431119
Zfyve27	319740	72.5178	-0.792289	0.282475	-2.80481	0.00503462	0.0431665
Slc24a2	76376	30.9561	-1.27644	0.455315	-2.80341	0.00505647	0.0432827
Arap1	69710	96.6479	0.696424	0.248414	2.80348	0.00505547	0.0432827
Vegfc	22341	46.8166	0.786509	0.280524	2.80371	0.00505178	0.0432827
Acsf2	264895	46.1599	1.21828	0.434723	2.80243	0.00507197	0.0433244
Cinp	67236	457.333	-0.848331	0.302666	-2.80286	0.00506514	0.0433244
Slc25a37	67712	385.089	0.811943	0.289744	2.80228	0.00507427	0.0433244
Msrb2	76467	114.245	0.695195	0.248042	2.80273	0.00506725	0.0433244
Tmem38b	52076	2034.04	-0.712482	0.254256	-2.80222	0.00507518	0.0433244
Rp1	19888	56.6413	-1.15388	0.411939	-2.80108	0.00509313	0.043454
Epc1	13831	772.483	-0.488978	0.174584	-2.80082	0.00509736	0.0434664
Zdhhc12	66220	17.1743	-1.21978	0.435546	-2.80059	0.00510098	0.0434736
Epb41l3	13823	66.1239	0.794254	0.283665	2.79997	0.00511072	0.0434856
Ube2j2	140499	402.559	-0.793182	0.283277	-2.80002	0.00510999	0.0434856
Zfp651	270210	379.864	-0.793469	0.283353	-2.80029	0.00510569	0.0434856
Ncaph2	52683	319.703	-0.82193	0.293735	-2.79821	0.00513873	0.0437002
Uck2	80914	96.8217	-0.844148	0.301742	-2.79759	0.00514862	0.0437605
Tufm	233870	414.959	0.595528	0.212928	2.79685	0.00516035	0.0438364
Alg8	381903	88.9355	0.766543	0.274112	2.79646	0.00516656	0.0438653
Wnt5a	22418	194.061	0.994129	0.355536	2.79614	0.00517163	0.0438846
Gm11944	100302648	29.0094	-1.11222	0.39802	-2.79439	0.00519977	0.0439856
Ccser2	72972	6024.12	-0.499532	0.17872	-2.79506	0.00518896	0.0439856
Bmp1	12153	153.705	1.02075	0.365254	2.79464	0.00519583	0.0439856
Atp5g2	67942	555.944	-0.777529	0.278182	-2.79504	0.00518934	0.0439856
Ptdss2	27388	105.395	-0.924201	0.330717	-2.79454	0.00519741	0.0439856
Tmem255b	272465	11.3072	1.3794	0.493638	2.79435	0.0052004	0.0439856
Pnmt	18948	14.0031	-1.46451	0.524173	-2.79395	0.00520692	0.0439932
Rpn2	20014	497.579	0.53423	0.191206	2.794	0.00520598	0.0439932
Lgals9	16859	146.728	0.711656	0.254797	2.79303	0.00522162	0.0440937
Hephl1	244698	28.3668	1.35356	0.484683	2.79268	0.00522733	0.0441181
Npm1	18148	5040.78	-0.679781	0.243468	-2.79208	0.00523711	0.0441769
Pyroxd2	74580	38.834	1.2163	0.435714	2.7915	0.00524637	0.0442037
Polr3f	70408	473.282	-0.515054	0.184528	-2.7912	0.00525127	0.0442037
Mier1	71148	1141.09	-0.666979	0.238914	-2.7917	0.00524311	0.0442037
Cwc15	66070	1747.25	-0.733762	0.262886	-2.79118	0.00525158	0.0442037
Asrgl1	66514	555.911	-0.820665	0.294046	-2.79094	0.00525548	0.0442127
Manea	242362	439.773	0.50893	0.182366	2.79071	0.00525933	0.0442213
Tmem88b	320587	36.1404	0.918791	0.329354	2.78967	0.00527614	0.0443388
Stum	381310	19.7765	-1.44058	0.516522	-2.78899	0.00528724	0.0443845
Snx2	67804	987.067	-0.683122	0.244935	-2.789	0.00528718	0.0443845
Akap8l	54194	300.219	-0.872694	0.313139	-2.78692	0.00532114	0.0446317
Adrb2	11555	302.99	-0.735111	0.263779	-2.78684	0.0053224	0.0446317
Ostm1	14628	765.34	0.660532	0.237068	2.78626	0.00533206	0.0446888
Col7a1	12836	40.1718	-1.10829	0.397873	-2.78553	0.00534399	0.0447649
Ephb3	13845	19.1569	1.36674	0.490763	2.78494	0.00535384	0.0448172
Atmin	234776	725.91	-0.435101	0.156241	-2.78481	0.00535596	0.0448172
Oga	76055	2065.91	-0.789197	0.283415	-2.7846	0.0053594	0.044822
Eapp	66266	508.858	-0.917101	0.329375	-2.78437	0.00536318	0.0448296
Afdn	17356	988.641	0.714516	0.256652	2.78399	0.00536954	0.0448588
Sumo3	20610	189.743	-0.802857	0.288432	-2.78352	0.00537717	0.0448987
Lyar	17089	361.193	-0.601591	0.216149	-2.78323	0.00538212	0.044916
Stfa2l1	268885	5.23717	-1.54016	0.553497	-2.7826	0.0053926	0.0449637
Kat14	228714	318.558	-0.689944	0.247955	-2.78254	0.00539357	0.0449637
Jade2	76901	72.6939	-1.04525	0.375675	-2.78232	0.0053972	0.04497
Zranb2	53861	1664.66	-0.530047	0.190523	-2.78206	0.00540149	0.0449817
Yipf7	75581	526.15	0.803474	0.288922	2.78094	0.00542018	0.0451134
Tbkbp1	73174	38.6868	-0.888646	0.319623	-2.7803	0.00543092	0.0451718
Sipa1l1	217692	391.197	0.753803	0.271135	2.78017	0.00543296	0.0451718
Lmx1a	110648	3.7848	1.52728	0.549496	2.77941	0.00544573	0.0452539
Med9	192191	167.106	-0.781448	0.281297	-2.77802	0.00546914	0.0454241
Fkbp10	14230	42.4751	0.81255	0.292529	2.77768	0.00547492	0.0454241
Dpp9	224897	273.461	0.476118	0.171412	2.77763	0.00547572	0.0454241
Ogfod2	66627	26.4613	-1.02515	0.369089	-2.7775	0.00547781	0.0454241
Lrrc55	241528	22.1097	1.37778	0.496242	2.77642	0.00549616	0.0455511
Gpr50	14765	5.80272	1.50193	0.540993	2.77625	0.00549895	0.0455511
Tnfsf8	21949	5.53002	-1.53406	0.552703	-2.77556	0.00551071	0.0456243
Dusp10	63953	510.868	0.758241	0.273205	2.77536	0.00551408	0.0456248
Rps11	27207	1323.54	-0.979139	0.352816	-2.77521	0.00551659	0.0456248
Ugt8a	22239	174.246	1.37564	0.495761	2.7748	0.00552362	0.0456588
Clk4	12750	1650.58	-0.434766	0.156773	-2.77322	0.00555046	0.0457522
Mpo	17523	3.10076	-1.44412	0.520641	-2.77373	0.00554181	0.0457522
Anxa13	69787	4.82431	-1.53879	0.554898	-2.7731	0.00555245	0.0457522
Eif2s2	67204	6839.36	-0.737291	0.26582	-2.77365	0.00554314	0.0457522
Mapkapk5	17165	677.614	-0.819147	0.29539	-2.77311	0.00555241	0.0457522
Gm9385	668829	307.69	-0.966566	0.348502	-2.77349	0.00554589	0.0457522
Specc1l	74392	1108.17	-0.575382	0.207538	-2.77242	0.00556418	0.0458247
Zfp874b	408067	223.002	-0.556739	0.200837	-2.77209	0.00556977	0.0458467
Gbp9	236573	440.576	1.12176	0.404805	2.77111	0.00558659	0.0459609
Axin1	12005	169.433	-0.831018	0.299958	-2.77045	0.00559793	0.0460301
Cyp27a1	104086	371.095	-0.686519	0.247854	-2.76985	0.00560815	0.0460415
Gstm5	14866	884.853	-0.920794	0.332415	-2.77002	0.00560536	0.0460415
Hps5	246694	262.596	0.828183	0.29897	2.77012	0.00560351	0.0460415
Pkn2	109333	3004	-0.538843	0.194582	-2.76923	0.0056189	0.0461056
Maip1	68115	511.391	-0.791157	0.285778	-2.76843	0.00563271	0.046128
Mtif2	76784	892.751	0.648828	0.234359	2.76852	0.00563108	0.046128
Sema6d	214968	727.288	0.68593	0.247759	2.76854	0.00563086	0.046128
Ctu2	66965	34.7893	-0.977661	0.353152	-2.76839	0.00563342	0.046128
Tmem150a	232086	120.88	0.837393	0.302574	2.76756	0.00564773	0.046221
Srl	106393	28024	-0.55302	0.199892	-2.76659	0.00566455	0.0463345
Heatr5a	320487	722.866	0.688566	0.248926	2.76615	0.00567224	0.0463731
Tomm6	66119	115.374	-0.95056	0.343711	-2.76558	0.00568222	0.0464305
Elovl5	68801	439.052	0.809207	0.292644	2.76516	0.00568944	0.0464653
Inafm1	66300	94.8824	-0.882014	0.319036	-2.76462	0.00569895	0.0465186
Chrne	11448	56.4211	-0.81493	0.294807	-2.76428	0.00570482	0.0465423
Mms19	72199	179.79	-0.770477	0.278798	-2.76356	0.00571737	0.0465961
Nqo1	18104	105.844	-0.908437	0.328712	-2.76363	0.0057163	0.0465961
Fsd1l	319636	1526.07	1.02245	0.370014	2.76326	0.00572269	0.0466152
Hoxd8	15437	277.561	1.12282	0.406369	2.76306	0.00572618	0.0466194
Tmem164	209497	67.9016	0.880116	0.318579	2.76263	0.00573377	0.0466569
Ogn	18295	3209.11	0.813418	0.294489	2.76214	0.00574246	0.0466791
Smpdl3b	100340	14.8322	1.20329	0.435617	2.76227	0.00574018	0.0466791
Tusc2	80385	385.857	-0.93967	0.340247	-2.76173	0.00574961	0.046713
Zmynd11	66505	2366.18	-0.370252	0.134135	-2.7603	0.00577482	0.0468934
Rpl27a	26451	743.214	-1.03151	0.373766	-2.75977	0.00578428	0.0469459
Fut2	14344	36.8139	1.16372	0.421775	2.7591	0.00579614	0.0470178
Sox7	20680	121.283	1.05211	0.381418	2.75842	0.00580816	0.0470909
Septin8	20362	294.166	0.674859	0.244671	2.75822	0.00581162	0.0470946
Hnrnph1	59013	2306.34	0.49596	0.179829	2.75796	0.00581641	0.047109
Atp6v0c-ps2	100039636	75.2454	-0.938864	0.340497	-2.75733	0.00582749	0.0471743
Tmem69	230657	418.723	0.515796	0.187077	2.75713	0.00583119	0.0471799
E130308A19Rik	230259	168.653	0.787877	0.285794	2.7568	0.00583698	0.0471856
Dnajb1	81489	72.4472	1.03148	0.374166	2.75675	0.00583792	0.0471856
Bcap29	12033	967.932	-0.854258	0.30998	-2.75585	0.005854	0.0472716
Gpr174	213439	8.6456	-1.52975	0.555099	-2.75582	0.00585461	0.0472716
Tm2d2	69742	624.441	-0.939357	0.341024	-2.75451	0.00587792	0.0474355
Pten	19211	3806.43	0.384358	0.139589	2.75349	0.00589629	0.0475591
Gm20594	100463512	34.432	-1.161	0.421801	-2.75247	0.00591467	0.0476828
Hadha	97212	5446.79	0.613367	0.222871	2.75212	0.0059211	0.0477101
Rn7sk	19817	1728.95	-0.960533	0.349073	-2.75167	0.00592921	0.0477509
Lum	17022	2418.5	0.90991	0.330786	2.75075	0.00594592	0.0478608
Stk3	56274	292.324	0.643287	0.23388	2.7505	0.00595041	0.0478724
E2f3	13557	322.125	0.450937	0.16397	2.75011	0.00595751	0.0479049
Pank2	74450	396.884	-0.467685	0.170115	-2.74922	0.00597369	0.0480103
Fbxl7	448987	53.7521	0.825308	0.300237	2.74886	0.00598032	0.048039
Pltp	18830	38.3751	0.98173	0.357225	2.74821	0.0059921	0.0480798
Zfp109	56869	51.7966	0.908452	0.330578	2.74808	0.00599462	0.0480798
Ikzf5	67143	771.816	-0.545197	0.19837	-2.74838	0.00598899	0.0480798
Isoc2a	664994	24.1495	-0.928514	0.337928	-2.74767	0.00600206	0.0480902
Plin1	103968	154.769	1.50321	0.54707	2.74774	0.00600072	0.0480902
Itfg2	101142	88.7928	-0.685547	0.24955	-2.74713	0.00601198	0.048145
Phf20l1	239510	3430.84	-0.56361	0.205199	-2.74664	0.00602086	0.0481915
Bicd2	76895	470.566	0.710063	0.258566	2.74615	0.00602985	0.0482388
Sp4	20688	716.412	-0.824398	0.300316	-2.7451	0.00604923	0.0483691
Zfyve1	217695	201.13	-1.05301	0.383855	-2.74326	0.00608334	0.048617
Mex3c	240396	525.119	0.390164	0.142291	2.74202	0.00610633	0.0487759
Psma5	26442	1046.99	-0.772859	0.281882	-2.74179	0.0061106	0.0487851
Luzp2	233271	7.38394	1.45318	0.530096	2.74134	0.00611886	0.0488262
Bcl7b	12054	197.941	-0.8903	0.324872	-2.74046	0.0061353	0.0489324
AI314278	101521	3.54473	-1.41787	0.517751	-2.73853	0.00617154	0.0491964
H1f1	80838	3.30831	1.5164	0.55383	2.73803	0.00618088	0.0492457
Dlk1	13386	26.1334	-1.16594	0.425871	-2.73779	0.00618542	0.0492569
Fads2	56473	30.003	0.928253	0.339095	2.73744	0.00619191	0.0492834
Cited2	17684	877.439	-0.743634	0.271889	-2.73507	0.00623675	0.0494801
Mypn	68802	10693.8	-0.533657	0.195159	-2.73447	0.00624806	0.0494801
Ighm	16019	874.63	1.51377	0.553568	2.73458	0.00624602	0.0494801
Pde4d	238871	6020.63	-0.588676	0.215278	-2.7345	0.0062476	0.0494801
Rpl15	66480	2937.67	-0.971889	0.355412	-2.73454	0.00624668	0.0494801
Gm10808	100038470	56.9579	1.15496	0.422173	2.73576	0.00622363	0.0494801
Tmem87a	211499	1396.45	-0.656515	0.240089	-2.73446	0.00624823	0.0494801
Plin2	11520	490.019	0.83049	0.30357	2.73574	0.00622403	0.0494801
Arntl	11865	496.324	-0.912739	0.333731	-2.73495	0.00623892	0.0494801
Kars	85305	1243.47	-0.805948	0.294612	-2.73562	0.00622623	0.0494801
Hbegf	15200	307.468	-0.840018	0.307394	-2.73271	0.0062815	0.0497094
Echdc2	52430	67.7452	0.730664	0.267387	2.73261	0.00628352	0.0497094
Ndor1	78797	80.1946	-0.900345	0.329649	-2.73122	0.00630994	0.0498932
Rdh10	98711	63.126	-0.787258	0.288324	-2.73046	0.00632465	0.0499842
Iffo2	212632	98.4819	0.687357	0.251771	2.73008	0.00633181	0.0500156
Galm	319625	41.3047	0.879805	0.322333	2.72949	0.00634316	0.0500799
Igkc	16071	32.9778	-1.41754	0.519432	-2.72903	0.00635218	0.0501259
Ulbp1	77777	12.779	1.33242	0.488293	2.72874	0.00635768	0.050144
Gm8210	666642	116.801	-0.895615	0.328274	-2.72825	0.00636705	0.0501926
Dyrk1b	13549	290.035	0.540848	0.198281	2.72769	0.00637799	0.0502535
Nsmce2	68501	220.248	-0.640415	0.234848	-2.72693	0.00639261	0.0503434
Llgl2	217325	48.23	-0.808467	0.296736	-2.72454	0.00643914	0.0506785
Chsy1	269941	144.217	0.629469	0.231048	2.72441	0.00644163	0.0506785
Tmem88	67020	115.83	0.882472	0.323959	2.72402	0.00644922	0.0507127
Iqcb1	320299	136.67	-0.559283	0.205361	-2.72342	0.00646097	0.0507796
Gabarapl2	93739	314.558	-1.02366	0.375902	-2.7232	0.00646533	0.0507883
Gpi1	14751	7223.05	-0.589609	0.216543	-2.72283	0.00647257	0.0508197
Psmd7	17463	2179.79	-0.688362	0.252886	-2.72202	0.00648841	0.0509186
Stk11ip	71728	107.972	-1.24197	0.45649	-2.7207	0.0065143	0.0510961
Slc38a3	76257	192.167	0.823399	0.302739	2.71983	0.0065315	0.0512054
Cacul1	78832	1338.75	-0.59409	0.21854	-2.71845	0.00655886	0.0513941
Kl	16591	36.8443	-1.29754	0.477386	-2.71801	0.00656755	0.0514165
[truncated: 13,657 more rows]
