# Supplementary material for: Blockage of autophagy causes severe skeletal muscle disruption in a mouse model for myofibrillar myopathy 6
Source: Nat Commun. 2026 Apr 11;17:3436. doi: 10.1038/s41467-026-71749-6 (PMC13076893; doi:10.1038/s41467-026-71749-6)
Supplement: Supplementary file 4 — Supplementary Dataset 2 [file 41467_2026_71749_MOESM4_ESM.xlsx]

## Sheet: Table S2_RNA-Seq_Heatmap
Entrez GeneID	SYMBOL	Base mean	log2(FC)	StdErr	Wald-Stats	P-value	P-adj
23796	Aplnr	110.521	-3.32562	0.402476	8.2629	1.42179e-16	3.17994e-13
16846	Lep	41.8949	-3.31378	0.509168	6.50823	7.60407e-11	3.72029e-08
26434	Prnd	120.12	-3.29119	0.470047	7.00184	2.52621e-12	2.0816e-09
11464	Actc1	16283.8	-3.03514	0.385466	7.87395	3.43627e-15	6.72478e-12
242721	Klhdc7a	30.1647	-2.76331	0.480997	5.74496	9.19438e-09	1.65457e-06
235135	Tmem45b	63.4116	-2.75	0.513622	5.35412	8.59727e-08	1.05983e-05
19218	Ptger3	54.4222	-2.74661	0.489879	5.60671	2.06208e-08	3.27366e-06
71932	Ephx3	7.28684	-2.69161	0.537799	5.00486	5.59037e-07	4.63084e-05
13004	Ncan	28.5837	-2.6005	0.550059	4.72769	2.27093e-06	0.000143942
217305	Cd300ld	20.0574	-2.55184	0.448558	5.68898	1.27802e-08	2.15148e-06
242939	Cpz	12.7948	-2.55172	0.521907	4.88923	1.01232e-06	7.54711e-05
380702	Shisa6	9.75798	-2.54452	0.513343	4.95677	7.16753e-07	5.65257e-05
18109	Mycn	12.5559	-2.5221	0.504053	5.00363	5.62602e-07	4.63584e-05
208628	Kntc1	32.2272	-2.51014	0.476603	5.26672	1.38881e-07	1.5871e-05
14428	Galr2	33.3348	-2.47476	0.40771	6.06991	1.27985e-09	3.23184e-07
19713	Ret	136.458	-2.4742	0.284024	8.71123	3.00607e-18	7.84384e-15
26358	Aldh1a7	71.3318	-2.47329	0.393479	6.28569	3.2641e-10	1.31033e-07
100048884	Mup18	34.6509	-2.43634	0.523415	4.65471	3.24442e-06	0.000190957
244416	Ppp1r3b	81.4691	-2.43593	0.50568	4.81715	1.45625e-06	0.000102699
237886	Slfn9	66.4123	-2.42378	0.395054	6.13533	8.49825e-10	2.46386e-07
170439	Elovl6	1438.43	-2.38527	0.54587	4.36966	1.24439e-05	0.000529406
229933	Clca2	17.142	-2.36064	0.438556	5.38276	7.33529e-08	9.41322e-06
100861909	Mup22	21.2293	-2.35283	0.539387	4.36204	1.28854e-05	0.000543335
212531	Sh3bgrl2	66.5187	-2.3501	0.419208	5.60604	2.07008e-08	3.27366e-06
20249	Scd1	18570.6	-2.34809	0.474531	4.94824	7.48893e-07	5.83317e-05
18111	Nnat	60.1726	-2.34643	0.491766	4.77143	1.82919e-06	0.000121346
243197	Mfsd7a	54.2281	-2.3187	0.503544	4.60476	4.12948e-06	0.000226846
66139	Mymk	115.373	-2.29033	0.455249	5.03093	4.88099e-07	4.19872e-05
18227	Nr4a2	178.812	-2.24478	0.356553	6.29578	3.05866e-10	1.26017e-07
13358	Slc25a1	219.993	-2.24038	0.487991	4.59102	4.41082e-06	0.000239777
231830	Micall2	39.2783	-2.20887	0.479685	4.60482	4.12813e-06	0.000226846
14281	Fos	378.928	-2.20099	0.469369	4.68927	2.74186e-06	0.00016703
18430	Oxtr	40.8566	-2.19961	0.446983	4.92101	8.60991e-07	6.57545e-05
108000	Cenpf	127.376	-2.19628	0.481574	4.56062	5.10028e-06	0.000267057
76131	Depdc1a	10.9589	-2.19292	0.518187	4.2319	2.3173e-05	0.000866031
20378	Frzb	321.27	-2.17891	0.347953	6.26208	3.7988e-10	1.40345e-07
235435	Lctl	8.51802	-2.17245	0.554759	3.91602	9.00232e-05	0.00246399
110542	Amhr2	13.4309	-2.17163	0.485012	4.47747	7.55323e-06	0.000357261
70466	Ckap2l	38.1554	-2.16321	0.431164	5.01714	5.24472e-07	4.43845e-05
21881	Tkt	485.548	-2.14472	0.482455	4.44543	8.77178e-06	0.000405106
108897	Aif1l	284.472	-2.14266	0.485664	4.41181	1.02512e-05	0.000458549
104112	Acly	959.603	-2.12536	0.469689	4.52504	6.03842e-06	0.000302037
12235	Bub1	19.4214	-2.11798	0.500783	4.22933	2.34387e-05	0.000871629
17842	Mup3	5.69778	-2.11187	0.554984	3.80527	0.000141647	0.00345858
66977	Nuf2	19.942	-2.10766	0.491191	4.29092	1.77936e-05	0.000694704
80986	Ckap2	33.0285	-2.08042	0.362449	5.73991	9.47285e-09	1.68531e-06
16506	Kcnd1	4.71429	-2.06047	0.551683	3.73488	0.000187801	0.00426015
67512	Agpat2	154.872	-2.0575	0.496693	4.1424	3.43689e-05	0.0011984
71988	Esco2	17.008	-2.05365	0.495483	4.14474	3.40195e-05	0.00119152
237858	Trarg1	113.773	-2.05223	0.442537	4.63741	3.528e-06	0.000202324
14085	Fah	57.1572	-2.04397	0.456664	4.47587	7.61022e-06	0.000358872
320478	Sox2ot	8.21541	-2.03831	0.548154	3.7185	0.000200408	0.0044695
70445	Cd248	124.502	-2.03722	0.265606	7.67006	1.71917e-14	2.69153e-11
545260	Arsi	8.45889	-2.01994	0.533229	3.78812	0.000151789	0.00363922
270097	Vat1l	21.7859	-1.99476	0.53868	3.70305	0.000213025	0.00471061
108812	Flacc1	18.7446	-1.98881	0.498176	3.99218	6.54689e-05	0.00193789
12442	Ccnb2	18.9478	-1.98047	0.46192	4.28749	1.80706e-05	0.000702019
11556	Adrb3	45.2635	-1.97473	0.539099	3.66302	0.000249262	0.00525227
20250	Scd2	561.036	-1.96398	0.355493	5.52468	3.30093e-08	4.87541e-06
13616	Edn3	47.9017	-1.95836	0.431445	4.53907	5.6504e-06	0.000290041
109828	C7	111.574	-1.95489	0.513686	3.80561	0.000141454	0.00345858
11484	Aspa	139.405	-1.95074	0.353374	5.52032	3.38384e-08	4.95115e-06
17392	Mmp3	18.3291	-1.94282	0.500928	3.87843	0.000105132	0.00274904
15366	Hmmr	59.7675	-1.93191	0.445412	4.33737	1.44199e-05	0.000594101
74490	Mamstr	119.981	-1.92394	0.310636	6.19355	5.8823e-10	1.9893e-07
211945	Plekhh1	139.814	-1.91801	0.548661	3.49579	0.000472654	0.00830358
12819	Col15a1	869.743	-1.91757	0.411227	4.66304	3.11567e-06	0.000186179
21973	Top2a	277.587	-1.90122	0.478695	3.97168	7.13668e-05	0.00205389
18191	Nrxn3	3.72204	-1.90062	0.553936	3.43111	0.000601112	0.00985446
329252	Lgr6	8.68743	-1.89997	0.50665	3.75007	0.000176787	0.00407591
12409	Cbr2	46.4215	-1.89943	0.353265	5.37679	7.58243e-08	9.65126e-06
320893	6430562O15Rik	9.07206	-1.89212	0.540626	3.49987	0.000465493	0.00822546
12534	Cdk1	12.3418	-1.89123	0.508762	3.71732	0.000201351	0.00448414
320485	B230312C02Rik	337.467	-1.88843	0.4376	4.31542	1.59296e-05	0.000639348
22153	Tubb4a	32.6028	-1.88222	0.361419	5.20785	1.91036e-07	1.96767e-05
100303644	C130080G10Rik	252.213	-1.87741	0.554693	3.3846	0.00071283	0.0111267
16516	Kcnj15	39.7159	-1.86925	0.449038	4.16279	3.14388e-05	0.00111359
19662	Rbp4	96.4072	-1.86619	0.498991	3.73992	0.000184076	0.00420101
100042065	Gm3646	14.2278	-1.86561	0.536704	3.47605	0.000508855	0.0086972
14431	Gamt	173.332	-1.86455	0.354192	5.26423	1.4078e-07	1.59714e-05
208898	Unc13c	22.603	-1.86417	0.479062	3.89129	9.97135e-05	0.00264899
14104	Fasn	2491.87	-1.86314	0.54021	3.44892	0.000562831	0.00939412
19088	Prkar2b	470.372	-1.86275	0.535798	3.47659	0.000507833	0.0086972
110095	Pygl	410.512	-1.8582	0.487351	3.81286	0.00013737	0.00339756
232493	Gys2	12.8389	-1.85696	0.555105	3.34524	0.000822106	0.0123121
229841	Cenpe	74.3483	-1.85268	0.45673	4.05641	4.9833e-05	0.00157613
74446	Slc9b1	5.80784	-1.85249	0.546146	3.39193	0.000694009	0.01092
74407	Ttc25	13.7245	-1.85057	0.549471	3.3679	0.000757427	0.0116147
319504	Nrcam	133.083	-1.84889	0.49911	3.70437	0.000211915	0.00469935
12406	Serpinh1	312.481	-1.84774	0.33898	5.45088	5.01209e-08	6.82342e-06
12311	Calcr	48.2741	-1.84011	0.386873	4.75637	1.97107e-06	0.000128579
18213	Ntrk3	35.2339	-1.83259	0.523523	3.50051	0.000464374	0.00821496
271127	Adamts16	12.8286	-1.83173	0.515884	3.55067	0.000384254	0.00717029
76464	Knl1	109.545	-1.82551	0.391696	4.66052	3.15411e-06	0.000187049
12834	Col6a2	835.847	-1.81745	0.318156	5.71244	1.1137e-08	1.9457e-06
246049	Slc36a2	129.104	-1.81729	0.508792	3.57178	0.000354569	0.00674499
17357	Marcksl1	31.628	-1.81701	0.457146	3.97467	7.04772e-05	0.00203954
218442	Serinc5	562.171	-1.81574	0.438516	4.14065	3.46324e-05	0.00120223
12443	Ccnd1	367.813	-1.81416	0.35461	5.11591	3.12227e-07	2.90966e-05
93837	Dach2	62.111	-1.81398	0.424393	4.27428	1.91752e-05	0.000734002
319665	A430010J10Rik	17.8829	-1.81331	0.536976	3.37689	0.00073311	0.0113415
12479	Cd1d1	41.7547	-1.81326	0.501189	3.61792	0.000296983	0.00593082
71746	Rgl3	5.26938	-1.80506	0.545632	3.3082	0.00093899	0.0135993
100503974	NA	361.85	-1.80388	0.428042	4.21427	2.5059e-05	0.000920947
78748	Rassf10	13.6157	-1.80269	0.518696	3.47543	0.000510031	0.00870779
223970	Rmi2	20.6044	-1.80253	0.442946	4.06941	4.71323e-05	0.00151252
69675	Pxdn	589.669	-1.79682	0.291388	6.16641	6.98561e-10	2.14445e-07
21835	Thrsp	1196.91	-1.79534	0.460787	3.89625	9.76924e-05	0.00261147
23966	Tenm4	103.72	-1.78554	0.496941	3.59307	0.000326806	0.00637964
30878	Apln	60.943	-1.78281	0.385585	4.62365	3.77045e-06	0.000214655
27390	Mmel1	18.0797	-1.78271	0.523934	3.40255	0.000667604	0.0106328
12029	Bcl6b	164.858	-1.78255	0.390754	4.56183	5.07104e-06	0.000266417
269642	Nat8l	38.0617	-1.7805	0.530697	3.35502	0.000793588	0.0120392
52033	Pbk	15.2405	-1.77916	0.523048	3.40152	0.000670125	0.0106512
11541	Adora2b	31.5393	-1.77555	0.435646	4.07567	4.5882e-05	0.00148415
20450	St8sia2	80.9743	-1.774	0.554482	3.19938	0.00137723	0.0179234
17345	Mki67	612.495	-1.77186	0.467194	3.79256	0.000149101	0.00360235
18126	Nos2	22.2213	-1.7685	0.422949	4.18135	2.89788e-05	0.00104537
66650	Nepn	6.77031	-1.76269	0.526421	3.34843	0.000812696	0.0122342
75552	Paqr9	168.05	-1.76095	0.369047	4.77162	1.8275e-06	0.000121346
16571	Kif4	38.3462	-1.75332	0.483822	3.62389	0.000290206	0.0058474
16011	Igfbp5	7160.61	-1.74851	0.39412	4.43648	9.14402e-06	0.000420072
238276	Akap5	71.2001	-1.74232	0.432953	4.02427	5.71526e-05	0.00175792
71819	Kif23	55.2712	-1.74126	0.444795	3.91475	9.04961e-05	0.00246541
170721	Papln	12.6489	-1.74084	0.500346	3.47928	0.000502772	0.00866894
239250	Slitrk6	28.6598	-1.73952	0.38317	4.53981	5.63053e-06	0.000289972
56222	Cited4	69.6886	-1.73936	0.372802	4.66562	3.07682e-06	0.000184562
214791	Sertad4	142.714	-1.73844	0.383227	4.53633	5.7241e-06	0.00029191
12316	Aspm	90.4011	-1.73636	0.471103	3.68573	0.000228049	0.00493057
18481	Pak3	46.0819	-1.73482	0.383621	4.52224	6.11899e-06	0.000303849
107476	Acaca	1817.35	-1.73455	0.460446	3.76711	0.000165148	0.00388806
545554	Ankrd34a	8.73117	-1.72946	0.507862	3.40538	0.000660727	0.0105662
15117	Has2	28.9655	-1.72675	0.429598	4.01945	5.83332e-05	0.00179071
442846	Lncbate10	12.4794	-1.72513	0.551958	3.12548	0.00177514	0.0211182
12532	Cdc25c	3.29074	-1.72503	0.55509	3.10766	0.00188575	0.0220653
53601	Pcdh12	66.7617	-1.72282	0.279019	6.17457	6.63453e-10	2.0774e-07
15511	Hspa1b	48.0329	-1.7218	0.498241	3.45577	0.000548728	0.0092244
102920	Cenpi	11.5326	-1.72033	0.486622	3.53525	0.000407386	0.00746698
27059	Sh3d19	1014.92	-1.71698	0.417886	4.10872	3.97855e-05	0.00133283
170835	Inpp5j	18.5975	-1.7048	0.50607	3.36871	0.000755202	0.011603
72930	Ppp2r2b	13.2154	-1.70395	0.475851	3.58084	0.000342496	0.00656318
277898	Slc15a5	42.3454	-1.70382	0.540336	3.15326	0.00161457	0.0199352
211577	Mrgprf	9.18056	-1.70373	0.487253	3.4966	0.000471227	0.00828935
16373	Irx3	9.55558	-1.70347	0.472016	3.60893	0.000307459	0.00610086
18415	Hspa4l	407.859	-1.70313	0.181175	9.40048	5.43172e-21	2.83464e-17
70417	Megf10	206.066	-1.69977	0.324381	5.24004	1.60545e-07	1.73345e-05
56496	Tspan6	101.58	-1.69534	0.305458	5.55016	2.85412e-08	4.25562e-06
791396	Gm16485	6.05968	-1.69408	0.545371	3.1063	0.00189447	0.0221012
20379	Sfrp4	172.102	-1.68905	0.44086	3.83127	0.000127484	0.00317312
627626	Ptchd4	21.0345	-1.6869	0.463527	3.63927	0.000273417	0.00557371
11754	Aoc3	327.157	-1.68109	0.419268	4.00959	6.0823e-05	0.00185092
74161	Ctcflos	20.754	-1.67981	0.513985	3.26822	0.00108228	0.0151621
56419	Diaph3	34.8854	-1.6698	0.433176	3.85479	0.000115831	0.00297286
216974	Proca1	23.0865	-1.66834	0.445306	3.7465	0.000179316	0.00411035
18857	Pmp2	27.1199	-1.66558	0.518544	3.21203	0.001318	0.0174131
14793	Cdca3	11.2294	-1.66443	0.489652	3.39921	0.000675805	0.0107306
13003	Vcan	1510.79	-1.66239	0.263607	6.30631	2.85767e-10	1.20918e-07
213043	Aox2	13.5386	-1.66144	0.530688	3.13073	0.00174373	0.0209263
268697	Ccnb1	12.4426	-1.66023	0.484325	3.42791	0.00060824	0.00994009
94217	Lrp1b	3.94331	-1.65565	0.5541	2.98799	0.00280816	0.0291543
11489	Adam12	148.845	-1.65282	0.429196	3.85096	0.000117655	0.00299514
74107	Cep55	14.9662	-1.64942	0.473551	3.48309	0.000495654	0.00858402
100045066	Gm17767	50.1976	-1.64671	0.553626	2.97441	0.00293557	0.0300977
217653	Mis18bp1	49.888	-1.64495	0.32865	5.00516	5.58155e-07	4.63084e-05
16551	Kif11	99.3645	-1.64441	0.464721	3.53849	0.000402421	0.00739471
100302593	Snord14d	5.94351	-1.64414	0.519102	3.16727	0.00153878	0.0193503
11832	Aqp7	145.555	-1.64309	0.303368	5.41618	6.08865e-08	8.1277e-06
271697	Cdk15	6.70634	-1.62593	0.525748	3.0926	0.00198411	0.0228406
320078	Olfml2b	136.837	-1.62447	0.324511	5.00591	5.55981e-07	4.63084e-05
13644	Efs	15.141	-1.62411	0.458741	3.54037	0.000399573	0.00736834
244202	Nlrp10	40.6641	-1.62248	0.358391	4.52711	5.97958e-06	0.000301017
15446	Hpgd	240.007	-1.62008	0.417183	3.88338	0.000103014	0.00270348
212933	Pm20d1	25.2238	-1.61923	0.535703	3.02263	0.00250587	0.026982
237360	Adamts14	24.2936	-1.61856	0.402793	4.01834	5.8609e-05	0.00179566
56198	Heyl	96.8351	-1.61606	0.278372	5.80539	6.42155e-09	1.21127e-06
219257	Pcdh20	37.0284	-1.61475	0.374307	4.31397	1.60351e-05	0.000640421
19221	Ptgfrn	517.706	-1.61447	0.306869	5.2611	1.43194e-07	1.61284e-05
77015	Mpped2	26.6345	-1.61323	0.450346	3.5822	0.000340709	0.00654859
20618	Sncg	16.0755	-1.61274	0.518056	3.11306	0.0018516	0.02176
57754	Cend1	4.60621	-1.60946	0.543436	2.96163	0.00306018	0.0309298
68612	Ube2c	40.1434	-1.60639	0.433936	3.7019	0.00021399	0.00472529
68190	Dubr	92.4849	-1.60633	0.353742	4.54097	5.59965e-06	0.000289334
279706	Nup62cl	5.0617	-1.60177	0.547237	2.92701	0.00342242	0.03319
215772	Adgb	3.21428	-1.60081	0.554444	2.88723	0.0038865	0.0362617
242642	Hpdl	4.31188	-1.59899	0.554918	2.88148	0.00395813	0.0367441
76293	Mfap4	497.141	-1.59763	0.399666	3.99742	6.40358e-05	0.00191691
12825	Col3a1	13812.8	-1.59015	0.40418	3.93427	8.34515e-05	0.00231931
67103	Ptgr1	40.4067	-1.58945	0.352255	4.51222	6.41524e-06	0.000311916
241556	Tspan18	267.585	-1.5876	0.39618	4.00726	6.14261e-05	0.00185296
17329	Cxcl9	111.94	-1.58745	0.477744	3.32281	0.000891168	0.0130394
100502978	Gm19484	8.91068	-1.58649	0.537529	2.95145	0.00316287	0.0316004
240444	Kcng2	7.55532	-1.58325	0.537049	2.94806	0.00319778	0.0318168
18405	Orm1	31.9103	-1.58052	0.500992	3.15479	0.00160615	0.0198624
333883	Cd59b	20.4824	-1.57819	0.421105	3.74773	0.000178441	0.00410231
13605	Ect2	38.2138	-1.57391	0.352908	4.45983	8.20263e-06	0.000382203
327954	Dnah2	5.83612	-1.57385	0.545832	2.8834	0.00393409	0.0366153
17001	Ltc4s	7.80674	-1.57283	0.545466	2.88346	0.00393335	0.0366153
15007	H2-Q10	42.3062	-1.57092	0.506231	3.10317	0.00191459	0.0222365
277333	Gm5069	26.9652	-1.56889	0.395835	3.9635	7.38586e-05	0.00210625
320772	Mdga2	7.01748	-1.56811	0.53704	2.91992	0.00350116	0.0336339
70984	4931406C07Rik	393.518	-1.5659	0.347315	4.50861	6.52551e-06	0.000315319
20877	Aurkb	11.3583	-1.559	0.519186	3.00277	0.00267531	0.0281294
15505	Hsph1	1406.93	-1.55527	0.153971	10.1011	5.46504e-24	4.27803e-20
242481	NA	107.803	-1.55438	0.447759	3.47146	0.000517643	0.00878982
15476	Hs3st1	19.1243	-1.55156	0.401858	3.86098	0.000112935	0.00290929
637277	Sycp2l	6.75868	-1.54042	0.548826	2.80675	0.00500439	0.0429779
12583	Cdo1	347.61	-1.53982	0.494054	3.1167	0.00182888	0.0215753
20195	S100a11	239.315	-1.53814	0.264457	5.81623	6.01884e-09	1.16334e-06
56485	Slc2a5	9.61035	-1.53585	0.547026	2.80764	0.00499052	0.0428823
20358	Sema6a	545.17	-1.53524	0.35491	4.32572	1.52035e-05	0.000621476
18548	Pcsk1	4.89592	-1.53209	0.533311	2.87278	0.00406874	0.0374487
107373	Fam111a	213.772	-1.52856	0.261994	5.83432	5.401e-09	1.08408e-06
110648	Lmx1a	3.7848	-1.52728	0.549496	2.77941	0.00544573	0.0452539
68394	Ccdc163	15.4748	-1.52612	0.478196	3.1914	0.00141583	0.0183041
212539	Gm266	3.95576	-1.52534	0.539691	2.82633	0.00470852	0.0412747
12830	Col4a5	199.046	-1.52195	0.38214	3.98271	6.81339e-05	0.00199151
94249	Slc24a3	80.4986	-1.52009	0.409685	3.7104	0.000206931	0.00459532
100862241	NA	2152.45	-1.51766	0.3339	4.54524	5.48737e-06	0.000284471
80838	H1f1	3.30831	-1.5164	0.55383	2.73803	0.00618088	0.0492457
22095	Tshr	137.432	-1.51504	0.511357	2.96279	0.00304865	0.0308331
13388	Dll1	68.2405	-1.515	0.399246	3.79465	0.00014785	0.00358319
434128	Pnmal2	43.2577	-1.5146	0.345812	4.37984	1.18765e-05	0.00051082
21832	Thpo	60.1805	-1.51394	0.295124	5.12983	2.9e-07	2.78493e-05
16019	Ighm	874.63	-1.51377	0.553568	2.73458	0.00624602	0.0494801
11647	Alpl	40.0903	-1.50835	0.38243	3.94413	8.00917e-05	0.00224716
76722	Ckmt2	7589.33	-1.50728	0.274392	5.49317	3.94793e-08	5.56836e-06
12831	Col5a1	782.797	-1.50498	0.366319	4.1084	3.98418e-05	0.00133283
103968	Plin1	154.769	-1.50321	0.54707	2.74774	0.00600072	0.0480902
21683	Tecta	12.1601	-1.50302	0.494262	3.04094	0.00235838	0.0257841
14765	Gpr50	5.80272	-1.50193	0.540993	2.77625	0.00549895	0.0455511
54396	Irgm2	347.886	-1.49608	0.349702	4.27814	1.88458e-05	0.000724939
98363	Efhd1	55.7985	-1.49312	0.294315	5.0732	3.91173e-07	3.53358e-05
277978	Exoc3l	6.51248	-1.48728	0.507193	2.93237	0.00336382	0.0328945
20147	Rs1	7.87106	-1.48611	0.511633	2.90463	0.00367684	0.0348454
207686	Cfap69	10.3655	-1.4859	0.496652	2.99184	0.00277299	0.0288848
242705	E2f2	34.3253	-1.48555	0.350031	4.24404	2.1953e-05	0.000826194
381823	Apold1	182.971	-1.4841	0.319628	4.64321	3.43042e-06	0.000198511
218518	Marveld2	32.6912	-1.48384	0.447063	3.31909	0.000903111	0.0131772
246707	Emilin2	138.633	-1.48099	0.222779	6.64777	2.97557e-11	1.72539e-08
21838	Thy1	64.986	-1.48088	0.397528	3.72522	0.000195144	0.00437077
243621	Iqsec3	24.6173	-1.47956	0.428923	3.44947	0.000561692	0.0093851
70884	Ccdc81	7.34491	-1.47938	0.507025	2.91777	0.00352546	0.0338202
68701	Ppp1r27	1109.24	-1.47434	0.244482	6.03046	1.63495e-09	3.99949e-07
17528	Mpz	780.994	-1.47418	0.470195	3.13525	0.00171708	0.0206789
269823	Pon3	1070.46	-1.47296	0.220129	6.69135	2.21129e-11	1.33153e-08
94040	Clmn	188.117	-1.47048	0.430575	3.41515	0.000637464	0.0102782
100503318	Gm15853	12.7659	-1.46625	0.455769	3.21708	0.00129502	0.0172148
79202	Tnfrsf22	94.618	-1.46211	0.427813	3.41765	0.000631642	0.0102023
20657	Sod3	67.9844	-1.46207	0.356405	4.10226	4.09128e-05	0.00135994
72203	2610507I01Rik	90.387	-1.46149	0.508661	2.87322	0.00406316	0.0374193
70489	5730405O15Rik	18.394	-1.46115	0.427305	3.41945	0.000627474	0.0101695
19428	Rasl2-9	13.5476	-1.45691	0.44775	3.25384	0.00113854	0.0157326
17771	Tesmin	10.2217	-1.45351	0.506434	2.87008	0.0041037	0.0377039
233271	Luzp2	7.38394	-1.45318	0.530096	2.74134	0.00611886	0.0488262
23962	Oasl2	71.7907	-1.45309	0.3648	3.98324	6.79825e-05	0.00199151
12487	Cd28	479.092	-1.44829	0.398372	3.63551	0.000277432	0.00562205
244209	Cyp2r1	11.2355	-1.44729	0.504779	2.86718	0.00414148	0.0379176
170765	Ripply3	11.6153	-1.44698	0.481645	3.00424	0.00266247	0.028032
218454	Lhfpl2	180.109	-1.44599	0.296563	4.87583	1.08354e-06	8.00181e-05
54392	Ncapg	36.9048	-1.44564	0.450626	3.20806	0.00133632	0.017581
17928	Myog	137.348	-1.44391	0.427232	3.37967	0.000725723	0.0112829
22171	Tyms	36.8712	-1.44226	0.371876	3.87832	0.000105179	0.00274904
50918	Myadm	889.444	-1.44073	0.297104	4.84925	1.23931e-06	8.97494e-05
382427	Best3	464.42	-1.43853	0.373723	3.84919	0.000118508	0.0030053
236899	Pcyt1b	15.7694	-1.43472	0.465162	3.08434	0.00204003	0.023255
67896	Ccdc80	754.19	-1.43448	0.292108	4.9108	9.07073e-07	6.86045e-05
15401	Hoxa4	23.0624	-1.43412	0.41376	3.46606	0.000528136	0.00895829
68549	Sgo2a	80.2032	-1.42981	0.396639	3.60483	0.000312362	0.00617837
23945	Mgll	437.293	-1.42944	0.275942	5.18021	2.2163e-07	2.22426e-05
12842	Col1a1	4627.62	-1.42663	0.388783	3.66949	0.000243033	0.00515573
94352	Loxl2	346.269	-1.42578	0.305298	4.67012	3.01023e-06	0.000181262
268481	Krt222	246.989	-1.42522	0.371953	3.83172	0.000127253	0.00317241
270906	Prr11	38.4132	-1.42454	0.410165	3.47309	0.000514495	0.00876489
99899	Ifi44	61.6464	-1.41795	0.447411	3.16924	0.00152838	0.019266
60440	Iigp1	640.851	-1.41467	0.488068	2.89851	0.00374941	0.0354045
16716	Ky	2443.17	-1.41464	0.454447	3.11288	0.00185271	0.02176
100163	Pafah2	24.3485	-1.41432	0.458545	3.08437	0.00203983	0.023255
12585	Cdr2	50.6309	-1.41316	0.31861	4.43538	9.1908e-06	0.000420072
11799	Birc5	10.9941	-1.41291	0.471128	2.99899	0.0027088	0.0284053
14118	Fbn1	3582.48	-1.4074	0.32343	4.35148	1.3522e-05	0.000563879
26427	Creb3l1	151.693	-1.40702	0.248119	5.67074	1.42184e-08	2.36811e-06
16367	Irs1	2206	-1.4069	0.231506	6.07716	1.22333e-09	3.13975e-07
12035	Bcat1	28.1781	-1.40321	0.382306	3.67039	0.000242178	0.00514456
237911	Brip1	23.9148	-1.40182	0.435541	3.21856	0.00128834	0.0171662
14086	Fscn1	76.7503	-1.39976	0.400476	3.49525	0.000473627	0.00830358
545622	Ptpn3	956.504	-1.39747	0.367412	3.80355	0.000142639	0.00347302
229900	Gbp7	1178.28	-1.39719	0.291718	4.78953	1.67174e-06	0.000115809
233571	P2ry6	28.9352	-1.39656	0.335399	4.16388	3.12882e-05	0.00111359
72709	C1qtnf6	77.6068	-1.3906	0.364863	3.81129	0.000138243	0.00340305
67620	Lrp2bp	254.463	-1.38914	0.342228	4.05911	4.926e-05	0.00156433
16765	Stmn1	13.6072	-1.38078	0.456104	3.02733	0.00246723	0.0266699
114663	Impa2	33.9787	-1.38067	0.346224	3.9878	6.669e-05	0.00196259
272465	Tmem255b	11.3072	-1.3794	0.493638	2.79435	0.0052004	0.0439856
66643	Lix1	50.7612	-1.3787	0.412776	3.34008	0.000837548	0.0124527
241528	Lrrc55	22.1097	-1.37778	0.496242	2.77642	0.00549616	0.0455511
100862081	NA	21.1174	-1.37593	0.358314	3.84	0.000123034	0.00309682
22239	Ugt8a	174.246	-1.37564	0.495761	2.7748	0.00552362	0.0456588
75599	Pcdh1	108.508	-1.36788	0.40834	3.34985	0.00080856	0.0121946
70784	Rasl12	38.227	-1.36757	0.39157	3.49254	0.000478449	0.00835389
13845	Ephb3	19.1569	-1.36674	0.490763	2.78494	0.00535384	0.0448172
12142	Prdm1	37.7285	-1.36183	0.423623	3.21472	0.00130572	0.0172947
17294	Mest	498.234	-1.35987	0.227109	5.98775	2.12764e-09	4.75862e-07
240638	Slc16a12	30.0411	-1.35974	0.430337	3.15971	0.00157927	0.0196855
68859	Smim1	9.83675	-1.35919	0.465423	2.92032	0.00349668	0.0336339
170728	Rtn4ip1	329.069	-1.3574	0.287263	4.72527	2.29807e-06	0.000144492
13610	S1pr3	95.9043	-1.3538	0.417598	3.24186	0.00118751	0.0162656
244698	Hephl1	28.3668	-1.35356	0.484683	2.79268	0.00522733	0.0441181
12350	Car3	12904.2	-1.34962	0.295546	4.56651	4.95905e-06	0.000263183
100861633	NA	55.3064	-1.3494	0.359866	3.74972	0.000177032	0.00407591
217946	Cdca7l	12.4849	-1.3463	0.451675	2.98069	0.00287597	0.0296362
27376	Slc25a10	56.9451	-1.34341	0.422945	3.17632	0.00149159	0.0190011
53867	Col5a3	218.653	-1.34146	0.261662	5.1267	2.94868e-07	2.79785e-05
245945	Rbm47	59.1627	-1.34096	0.468276	2.8636	0.00418853	0.0381093
54722	Gsdme	32.7497	-1.34056	0.364899	3.67378	0.000238989	0.00509832
433294	Mettl21c	1113.52	-1.34001	0.450727	2.97299	0.00294917	0.0301738
108797	Mex3b	32.721	-1.3399	0.429517	3.11954	0.00181134	0.021451
12833	Col6a1	417.823	-1.33905	0.276783	4.83789	1.31223e-06	9.33833e-05
277396	Klhl23	487.891	-1.33755	0.28838	4.63814	3.51555e-06	0.000202324
94227	Pi15	324.272	-1.33738	0.316814	4.22135	2.42839e-05	0.00090092
71687	Tmem25	86.1025	-1.33641	0.42846	3.11911	0.00181398	0.0214661
13360	Dhcr7	55.7372	-1.33447	0.295392	4.51763	6.25362e-06	0.000306093
226250	Afap1l2	65.7856	-1.33352	0.333203	4.00212	6.27776e-05	0.00189009
237847	Rtn4rl1	38.8584	-1.33195	0.360189	3.69792	0.000217375	0.00476816
71998	Slc25a35	122.284	-1.33013	0.301212	4.41593	1.00578e-05	0.00045119
228576	Mall	25.1268	-1.32954	0.447628	2.97018	0.00297624	0.0302932
239114	Il17d	14.6275	-1.32933	0.423593	3.13823	0.00169972	0.0205246
67416	Armcx2	60.3371	-1.32862	0.349467	3.80185	0.00014362	0.00349148
12826	Col4a1	3468.15	-1.32589	0.285396	4.64577	3.38804e-06	0.000197922
14381	G6pdx	201.383	-1.32282	0.393176	3.36443	0.000767009	0.0117153
12428	Ccna2	82.9261	-1.32252	0.444104	2.97795	0.00290184	0.0298105
14426	Galnt4	91.8491	-1.32064	0.278895	4.73526	2.18776e-06	0.000142122
18577	Pde4a	480.703	-1.31846	0.376034	3.50623	0.000454505	0.00809526
100504287	Ifi203-ps	128.957	-1.31802	0.42736	3.08409	0.00204176	0.023255
75475	Oplah	120.28	-1.31477	0.253524	5.18598	2.14879e-07	2.17042e-05
228642	Paral1	108.826	-1.31424	0.465032	2.82613	0.00471138	0.0412767
52665	Echdc1	154.047	-1.31348	0.364383	3.60467	0.000312549	0.00617837
26968	Islr	191.034	-1.30925	0.330152	3.9656	7.32105e-05	0.00209158
66141	Ifitm3	837.138	-1.30698	0.360627	3.6242	0.000289856	0.0058474
12569	Cdk5r1	17.7648	-1.30643	0.454416	2.87496	0.00404078	0.037257
116939	Pnpla3	398.366	-1.30592	0.44341	2.94518	0.00322765	0.0319621
241327	Olfml2a	64.2965	-1.30264	0.444664	2.92948	0.00339527	0.0330959
319743	9630013D21Rik	45.4125	-1.30102	0.318858	4.08025	4.4987e-05	0.00146124
268970	Arhgap28	131.819	-1.29641	0.332065	3.90409	9.45793e-05	0.00254422
20847	Stat2	130.985	-1.29614	0.278271	4.65782	3.19582e-06	0.000188806
12822	Col18a1	100.809	-1.29452	0.255553	5.06556	4.07195e-07	3.64288e-05
237926	Rsad1	36.3058	-1.29059	0.456516	2.82703	0.00469817	0.041207
11722	Amy1	485.194	-1.28814	0.354165	3.63712	0.0002757	0.00560566
232313	Gxylt2	15.5194	-1.28011	0.436752	2.93099	0.00337887	0.0330003
11465	Actg1	794.765	-1.2797	0.197961	6.46438	1.01715e-10	4.68368e-08
258571	Olfr1033	34.6698	-1.27937	0.405088	3.15826	0.00158714	0.0197363
12286	Cacna1a	73.6254	-1.2777	0.291637	4.38113	1.18067e-05	0.000510621
233332	Adamts17	26.5042	-1.27766	0.4417	2.8926	0.0038207	0.0358185
269346	Slc28a2	131.284	-1.2768	0.34671	3.68262	0.000230847	0.00496522
64085	Clstn2	28.002	-1.27641	0.44011	2.90021	0.00372908	0.0352551
18426	Ovol1	45.4407	-1.27536	0.308244	4.13752	3.51084e-05	0.00121337
58178	Sorcs1	70.7145	-1.2704	0.371227	3.42218	0.000621219	0.01011
75782	Lca5	57.5743	-1.26973	0.416628	3.04764	0.00230645	0.0253402
76051	Ganc	817.859	-1.26915	0.320506	3.95984	7.50001e-05	0.0021262
12835	Col6a3	2724.39	-1.26491	0.352361	3.5898	0.000330927	0.00642803
19252	Dusp1	840.251	-1.26307	0.339048	3.72536	0.000195037	0.00437077
68087	Dcakd	80.8727	-1.26191	0.273436	4.61501	3.93084e-06	0.000219744
231440	Parm1	272.663	-1.25815	0.354171	3.55237	0.000381772	0.00713248
68659	Gask1b	713.113	-1.25712	0.191521	6.56389	5.24224e-11	2.83008e-08
27056	Irf5	41.2488	-1.25276	0.370838	3.3782	0.000729633	0.0113212
27528	Nrep	1896.68	-1.25264	0.427477	2.93031	0.00338623	0.0330517
67122	Nrarp	34.4437	-1.25143	0.330747	3.78363	0.000154557	0.00369992
14957	H1f3	42.613	-1.25039	0.40073	3.12029	0.00180671	0.0214124
57875	Angptl4	190.21	-1.25025	0.377041	3.31596	0.000913295	0.0132763
70546	Zdhhc2	70.2993	-1.24948	0.349736	3.57264	0.000353397	0.00673088
16145	Igtp	170.186	-1.24924	0.371073	3.36657	0.000761089	0.0116591
83922	Cep41	17.175	-1.23996	0.432983	2.86377	0.00418632	0.0381093
215615	Rnpep	72.5077	-1.23862	0.409165	3.02719	0.00246836	0.0266699
209027	Pycr1	22.4043	-1.23829	0.370457	3.34261	0.000829938	0.0123912
76306	Slc18b1	68.7028	-1.23818	0.358582	3.453	0.000554393	0.00928297
23859	Dlg2	55.0498	-1.23733	0.435705	2.83984	0.00451361	0.040288
74558	Gvin1	49.7704	-1.23608	0.440607	2.80539	0.0050255	0.0431119
14314	Fstl1	2804.95	-1.23605	0.301273	4.10274	4.08289e-05	0.00135994
330908	Opcml	134.175	-1.23399	0.40308	3.06141	0.00220297	0.0245828
15959	Ifit3	32.6463	-1.23394	0.377265	3.27076	0.00107259	0.0151012
13850	Ephx2	317.468	-1.23322	0.380554	3.24059	0.00119282	0.0162953
68861	Dipk2a	359.528	-1.23286	0.301823	4.08472	4.41303e-05	0.0014454
12843	Col1a2	6034.59	-1.23074	0.365965	3.363	0.000771002	0.0117306
234889	Gucy1a2	612.147	-1.2266	0.279691	4.38557	1.15684e-05	0.000503419
109019	Nabp1	1178.39	-1.22612	0.411675	2.97837	0.00289789	0.0297895
14739	S1pr2	35.9032	-1.2234	0.40227	3.04123	0.0023561	0.0257771
264895	Acsf2	46.1599	-1.21828	0.434723	2.80243	0.00507197	0.0433244
56348	Hsd17b12	411.425	-1.21804	0.397104	3.06731	0.00215992	0.0242407
60527	Fads3	83.5313	-1.21723	0.332832	3.65719	0.000254993	0.00534428
209387	Trim30d	48.6651	-1.21672	0.389458	3.12413	0.00178333	0.0211835
74580	Pyroxd2	38.834	-1.2163	0.435714	2.7915	0.00524637	0.0442037
26934	Racgap1	27.0073	-1.21604	0.389064	3.12555	0.00177472	0.0211182
71361	Aifm2	115.22	-1.21521	0.347361	3.49841	0.000468041	0.00825187
67460	Decr1	1322.08	-1.21288	0.250317	4.84536	1.2638e-06	9.03474e-05
67149	Nkain1	231.274	-1.21256	0.402741	3.01077	0.00260586	0.0276031
671535	Parp10	33.96	-1.21175	0.336959	3.59613	0.000322992	0.00632887
19294	Nectin2	31.791	-1.20875	0.408959	2.95568	0.00311983	0.0313907
239337	Adamts12	677.668	-1.20754	0.330009	3.6591	0.000253098	0.00531879
67468	Mmd	452.925	-1.20482	0.345352	3.48866	0.000485441	0.00845391
67956	Kmt5a	1602.83	-1.20426	0.195885	6.1478	7.85667e-10	2.36546e-07
100340	Smpdl3b	14.8322	-1.20329	0.435617	2.76227	0.00574018	0.0466791
14276	Folr2	45.5145	-1.20318	0.381098	3.15714	0.00159326	0.0197475
16403	Itga6	795.313	-1.20298	0.319543	3.76468	0.000166763	0.0039026
22323	Vasp	77.8299	-1.20246	0.291303	4.12787	3.66147e-05	0.00125161
50915	Grb14	356.225	-1.20232	0.360122	3.33865	0.000841852	0.0125048
67198	Spats2l	140.692	-1.20193	0.274802	4.37381	1.22094e-05	0.000523701
108150	Galnt7	415.482	-1.19963	0.329316	3.64278	0.000269714	0.00552701
233406	Prc1	92.7854	-1.19858	0.328046	3.65369	0.000258496	0.00536029
22229	Ucp3	764.678	-1.19684	0.278074	4.30405	1.67703e-05	0.000664699
67775	Rtp4	55.2264	-1.19547	0.309113	3.86743	0.000109987	0.00284622
15586	Hyal1	115.126	-1.19524	0.339303	3.52262	0.000427302	0.00772893
209737	Kif15	59.5252	-1.19493	0.415157	2.87825	0.00399888	0.0369796
17064	Cd93	2489.21	-1.18923	0.382225	3.11133	0.00186247	0.0218418
66154	Tmem14c	358.616	-1.18833	0.248304	4.7858	1.70305e-06	0.000116509
21933	Tnfrsf10b	34.4193	-1.18729	0.368499	3.22196	0.00127318	0.0170221
52377	Rcn3	73.1662	-1.18721	0.275084	4.3158	1.59025e-05	0.000639348
52668	Ifi27	297.791	-1.1849	0.382996	3.09377	0.00197627	0.0227839
16775	Lama4	1034.36	-1.18293	0.282464	4.18791	2.81541e-05	0.00102269
16598	Klf2	121.808	-1.18054	0.273596	4.3149	1.59674e-05	0.000639348
12490	Cd34	618.048	-1.18024	0.210674	5.60222	2.11623e-08	3.31317e-06
69352	Necab1	55.2401	-1.18009	0.37449	3.15119	0.00162607	0.0199668
213011	Zfp583	42.9022	-1.17954	0.34258	3.44311	0.000575062	0.00952787
16000	Igf1	4701.43	-1.17904	0.297807	3.95909	7.52374e-05	0.0021262
68026	Pclaf	22.3892	-1.17576	0.398838	2.94796	0.00319875	0.0318168
18509	Pax7	38.1929	-1.17563	0.293243	4.00906	6.09616e-05	0.00185092
209032	Zc3hav1l	49.4371	-1.17162	0.400683	2.92405	0.00345511	0.0333936
26399	Map2k6	473.715	-1.17031	0.396506	2.95155	0.00316181	0.0316004
58182	Prokr1	49.6034	-1.17014	0.34615	3.38045	0.000723663	0.0112621
17118	Marcks	1567.67	-1.16841	0.233808	4.99732	5.81318e-07	4.76498e-05
12371	Casp9	47.2702	-1.16498	0.324599	3.58898	0.000331979	0.00644048
14344	Fut2	36.8139	-1.16372	0.421775	2.7591	0.00579614	0.0470178
71780	Isyna1	47.3716	-1.1632	0.352104	3.30357	0.000954638	0.0137749
18542	Pcolce	433.393	-1.16242	0.286792	4.05318	5.05264e-05	0.00158887
381338	Lonrf2	27.7043	-1.1608	0.33841	3.43016	0.00060323	0.00986851
19280	Ptprs	336.066	-1.15901	0.353853	3.27539	0.00105515	0.0149092
24066	Spry4	141.09	-1.15773	0.338755	3.4176	0.000631749	0.0102023
228602	4930402H24Rik	150.099	-1.15536	0.378681	3.05101	0.00228071	0.0251955
100038470	Gm10808	56.9579	-1.15496	0.422173	2.73576	0.00622363	0.0494801
21847	Klf10	710.842	-1.15271	0.356762	3.23102	0.00123349	0.0166145
217473	Ankmy2	139.634	-1.1512	0.206609	5.57185	2.52042e-08	3.83104e-06
74568	Mlkl	38.6272	-1.15041	0.311265	3.69593	0.00021908	0.00479708
117592	B3galt6	33.3134	-1.14848	0.379055	3.02984	0.0024468	0.0265101
18710	Pik3r3	368.028	-1.14705	0.215572	5.32097	1.03218e-07	1.21502e-05
245050	Gask1a	22.6423	-1.14587	0.368805	3.10699	0.00189004	0.0220918
56043	Akr1e1	175.244	-1.1454	0.360956	3.17324	0.0015075	0.0191105
15216	Hfe	123.32	-1.14437	0.258617	4.42494	9.64689e-06	0.000436192
27015	Polk	361.43	-1.14292	0.363069	3.14794	0.00164426	0.0200487
54447	Asah2	326.724	-1.13998	0.323631	3.52249	0.00042752	0.00772893
214895	Lman2l	129.049	-1.13972	0.266444	4.27751	1.88995e-05	0.000725221
20557	Slfn3	21.4746	-1.13945	0.362154	3.1463	0.00165348	0.0201141
74762	Mdga1	133.873	-1.13942	0.343176	3.32022	0.000899449	0.0131483
15519	Hsp90aa1	2600.05	-1.13939	0.240883	4.73007	2.24444e-06	0.000143942
114255	Dok4	28.5017	-1.1387	0.373345	3.04998	0.00228854	0.0252174
102644	Oaf	29.1716	-1.13706	0.391923	2.90122	0.00371711	0.0351632
18795	Plcb1	270.358	-1.13633	0.314363	3.61469	0.00030071	0.00598971
117600	Srgap1	89.9259	-1.13588	0.279996	4.05677	4.97561e-05	0.00157613
74194	Rnd3	501.097	-1.13565	0.319026	3.55973	0.00037123	0.00699082
105387	Akr1c14	71.3794	-1.13515	0.363278	3.12473	0.00177966	0.0211559
52463	Tet1	469.009	-1.13116	0.362957	3.1165	0.00183009	0.0215753
12444	Ccnd2	489.61	-1.13061	0.269413	4.19657	2.70984e-05	0.000988934
51902	Rnf24	128.559	-1.13005	0.322129	3.50807	0.000451378	0.0080586
216858	Kctd11	30.4351	-1.12903	0.33962	3.3244	0.000886088	0.0129893
22619	Siae	124.721	-1.12566	0.297632	3.78206	0.000155535	0.00371765
15437	Hoxd8	277.561	-1.12282	0.406369	2.76306	0.00572618	0.0466194
236573	Gbp9	440.576	-1.12176	0.404805	2.77111	0.00558659	0.0459609
67622	Mxra7	70.1704	-1.11953	0.269954	4.14711	3.36695e-05	0.0011819
54403	Slc4a4	710.25	-1.11951	0.359423	3.11475	0.00184101	0.0216713
74202	Fblim1	46.0013	-1.11886	0.390544	2.86488	0.00417163	0.0381045
54132	Pdlim1	687.801	-1.1183	0.28599	3.91027	9.21926e-05	0.00249286
13841	Epha7	87.2818	-1.11763	0.346437	3.22606	0.00125506	0.0168483
75894	Adal	217.162	-1.11616	0.329991	3.3824	0.000718548	0.0111936
67784	Plxnd1	614.228	-1.11523	0.307772	3.62356	0.000290577	0.0058474
56175	Bace2	38.5216	-1.1146	0.356031	3.13063	0.0017443	0.0209263
327978	Slfn5	1342.55	-1.11319	0.266433	4.17811	2.93937e-05	0.0010579
234839	Piezo1	317.028	-1.11291	0.295523	3.76591	0.000165942	0.00389578
622320	Kctd21	47.8851	-1.11269	0.32937	3.37825	0.000729488	0.0113212
232748	Tcaf2	53.8956	-1.11253	0.289426	3.84391	0.000121089	0.0030577
207474	Kctd12b	356.362	-1.11221	0.202181	5.50105	3.77533e-08	5.37332e-06
76566	Rflnb	529.506	-1.11213	0.285458	3.89595	9.78158e-05	0.00261147
20583	Snai2	151.24	-1.11129	0.314003	3.53911	0.00040148	0.00738609
209225	Zfp710	168.365	-1.11088	0.320975	3.46095	0.000538272	0.00909082
94353	Hmgn3	44.146	-1.11068	0.347957	3.19199	0.00141296	0.0182821
110460	Acat2	108.258	-1.11067	0.374852	2.96296	0.00304699	0.0308331
12832	Col5a2	1470.91	-1.1085	0.308766	3.59009	0.000330563	0.00642803
18974	Pole2	24.5261	-1.10836	0.39119	2.8333	0.00460697	0.0406757
17388	Mmp15	87.833	-1.10804	0.243368	4.55294	5.29009e-06	0.000275155
327959	Xaf1	62.2676	-1.10775	0.286066	3.87235	0.000107789	0.00279859
16796	Lasp1	178.814	-1.10738	0.312239	3.54658	0.000390273	0.00724805
210808	Lacc1	50.1258	-1.10633	0.388191	2.84996	0.00437253	0.0393653
99151	Cercam	45.619	-1.10629	0.372564	2.9694	0.00298386	0.0303347
12010	B2m	3913.85	-1.10432	0.27099	4.07515	4.59844e-05	0.0014844
20682	Sox9	119.531	-1.10167	0.362867	3.03602	0.0023972	0.0261173
320706	Soga1	394.278	-1.09481	0.374418	2.92402	0.00345539	0.0333936
72572	Spats2	55.0644	-1.09338	0.297536	3.67479	0.000238049	0.00509139
56316	Ggcx	170.175	-1.09293	0.297555	3.67302	0.000239701	0.0051058
170826	Ppargc1b	248.343	-1.09281	0.258301	4.23077	2.32892e-05	0.000868132
259300	Ehd2	978.036	-1.09174	0.295478	3.69481	0.000220048	0.00480815
13385	Dlg4	21.8583	-1.09151	0.356421	3.06243	0.00219549	0.0245168
73431	1700052K11Rik	66.9708	-1.09061	0.307645	3.54503	0.000392576	0.00728219
14082	Fadd	63.0136	-1.09033	0.280217	3.89101	9.98277e-05	0.00264899
665825	NA	67.2753	-1.08985	0.262491	4.15197	3.29625e-05	0.0011623
22041	Trf	362.824	-1.08882	0.351084	3.1013	0.00192673	0.0223444
12577	Cdkn1c	1087.19	-1.08836	0.263443	4.13127	3.60758e-05	0.00123589
11747	Anxa5	612.904	-1.08656	0.197145	5.51146	3.55877e-08	5.1589e-06
14211	Smc2	208.888	-1.08542	0.359885	3.01601	0.00256125	0.0273154
19106	Eif2ak2	458.063	-1.08344	0.23983	4.51753	6.25637e-06	0.000306093
76365	Tbx18	38.1273	-1.07918	0.32196	3.35191	0.00080257	0.0121238
104681	Slc16a6	163.214	-1.07677	0.272481	3.95173	7.75886e-05	0.0021887
14677	Gnai1	329.726	-1.07601	0.336065	3.2018	0.00136574	0.0178638
71885	Faap100	49.3587	-1.07411	0.371595	2.89053	0.00384588	0.0359899
53901	Rcan2	459.327	-1.07303	0.292866	3.66388	0.000248418	0.00524156
12389	Cav1	3464.89	-1.07188	0.245837	4.36012	1.29992e-05	0.000545618
320404	Itpkb	204.7	-1.07145	0.320125	3.34697	0.000817008	0.0122812
16500	Kcnb1	776.66	-1.06982	0.287397	3.72243	0.000197314	0.00440678
666048	Trabd2b	75.0353	-1.06965	0.3623	2.95238	0.0031533	0.03159
234353	Psd3	2127.17	-1.06848	0.37689	2.83498	0.0045828	0.0405129
234593	Ndrg4	53.4154	-1.06714	0.302841	3.52376	0.000425473	0.00771866
229658	Vangl1	51.8953	-1.06648	0.285817	3.73132	0.000190476	0.00429696
12801	Cnr1	30.7918	-1.06492	0.379197	2.80836	0.0049794	0.0428102
320400	Gm16897	44.0229	-1.06211	0.359831	2.9517	0.00316028	0.0316004
73442	Hspa12a	257.071	-1.06136	0.326705	3.24869	0.00115936	0.0159639
238803	Zfp366	80.7751	-1.05454	0.321866	3.27632	0.00105168	0.0148736
69202	Ptms	87.2362	-1.05395	0.280999	3.75073	0.000176318	0.00407591
20680	Sox7	121.283	-1.05211	0.381418	2.75842	0.00580816	0.0470909
18187	Nrp2	379.202	-1.05069	0.307706	3.41458	0.000638803	0.0102784
56615	Mgst1	659.298	-1.0467	0.357381	2.92881	0.00340257	0.033108
142980	Tlr3	180.755	-1.04579	0.295839	3.53499	0.000407784	0.00746698
75746	Morc4	318.136	-1.04363	0.290657	3.59058	0.000329944	0.00642488
24100	Tpra1	44.5787	-1.04195	0.342377	3.0433	0.00234002	0.025637
12494	Cd38	332.618	-1.04108	0.341345	3.04994	0.00228883	0.0252174
320376	Bcorl1	115.387	-1.04086	0.281722	3.69464	0.0002202	0.00480815
264134	Ttc26	37.6557	-1.03962	0.284604	3.65288	0.000259318	0.00536313
18074	Nid2	509.488	-1.03936	0.278056	3.73797	0.000185511	0.00422146
622675	Zfp827	147.503	-1.03363	0.237877	4.34523	1.39132e-05	0.00057654
81489	Dnajb1	72.4472	-1.03148	0.374166	2.75675	0.00583792	0.0471856
12896	Cpt2	995.496	-1.03056	0.203052	5.07536	3.86764e-07	3.53358e-05
20692	Sparc	6261.33	-1.02934	0.225929	4.55601	5.21344e-06	0.000272072
18186	Nrp1	2029.97	-1.02838	0.28038	3.66781	0.000244641	0.00518282
12894	Cpt1a	170.997	-1.02511	0.318129	3.22231	0.00127159	0.0170221
15950	Ifi203	449.877	-1.02331	0.326943	3.12992	0.00174853	0.0209552
14077	Fabp3	1791.22	-1.02278	0.344136	2.97203	0.00295842	0.0301738
11475	Acta2	471.686	-1.02276	0.199192	5.13453	2.82852e-07	2.73354e-05
319636	Fsd1l	1526.07	-1.02245	0.370014	2.76326	0.00572269	0.0466152
12153	Bmp1	153.705	-1.02075	0.365254	2.79464	0.00519583	0.0439856
386612	Thoc6	37.5189	-1.01962	0.342996	2.9727	0.00295194	0.0301738
11504	Adamts1	770.169	-1.01955	0.291119	3.50216	0.000461509	0.00818277
70207	Taco1	346.109	-1.01929	0.269724	3.779	0.000157458	0.00374646
109731	Maob	212.798	-1.01805	0.229577	4.43447	9.23e-06	0.000420072
73910	Arhgap18	551.27	-1.01663	0.266705	3.81182	0.000137948	0.00340113
15205	Hes1	129.558	-1.01604	0.247187	4.1104	3.94975e-05	0.00132983
73102	Slc22a23	311.573	-1.01528	0.222284	4.56748	4.93634e-06	0.000262868
12778	Ackr3	312.196	-1.01475	0.248457	4.08419	4.42312e-05	0.00144569
100503073	Gm19537	91.2008	-1.01461	0.306449	3.31087	0.000930051	0.0134823
67876	Coq10b	400.573	-1.0143	0.253775	3.99685	6.41899e-05	0.00191786
14586	Gfra2	118.463	-1.01375	0.349794	2.89814	0.00375378	0.0354244
66775	Hacd4	52.8625	-1.01097	0.35997	2.80848	0.00497758	0.0428102
11603	Agrn	121.118	-1.0097	0.269085	3.75237	0.000175173	0.00406901
72560	Naalad2	238.087	-1.00408	0.2849	3.52431	0.000424587	0.00771152
67861	Akr1b10	389.964	-1.00047	0.352109	2.84136	0.0044921	0.0401876
13136	Cd55	2258.79	-1.00028	0.316692	3.15853	0.00158569	0.0197363
109700	Itga1	1029.14	-0.994197	0.328525	3.02625	0.00247609	0.0267165
22418	Wnt5a	194.061	-0.994129	0.355536	2.79614	0.00517163	0.0438846
14609	Gja1	204.69	-0.992202	0.230162	4.31088	1.62606e-05	0.000647776
67458	Ergic1	398.349	-0.99171	0.271392	3.65416	0.000258028	0.00536029
244585	Rpgrip1l	210.362	-0.991382	0.33613	2.9494	0.00318389	0.0317497
94282	Sfxn5	64.9172	-0.990647	0.314559	3.14932	0.00163652	0.0200148
223453	Dap	147.554	-0.98934	0.223606	4.42447	9.66777e-06	0.000436192
20128	Trim30a	219.175	-0.989257	0.303212	3.2626	0.00110397	0.0153633
16542	Kdr	936.056	-0.987543	0.316858	3.11668	0.00182902	0.0215753
22021	Tpst1	163.982	-0.98633	0.236404	4.17222	3.01648e-05	0.00108316
60525	Acss2	441.84	-0.985153	0.348111	2.83	0.00465484	0.0409417
76820	Cyria	443.505	-0.984591	0.251583	3.91358	9.09368e-05	0.00246768
237010	Klhl4	135.026	-0.982467	0.313292	3.13595	0.00171298	0.0206614
65255	Asb4	269.014	-0.981837	0.236402	4.15325	3.27782e-05	0.00115841
18830	Pltp	38.3751	-0.98173	0.357225	2.74821	0.0059921	0.0480798
215201	Trmt2b	339.513	-0.981721	0.344978	2.84575	0.00443076	0.0397369
80889	Tlnrd1	38.1644	-0.980267	0.335687	2.92018	0.0034983	0.0336339
230837	Asap3	61.231	-0.979791	0.337057	2.9069	0.00365033	0.0347202
67738	Ppid	709.232	-0.979487	0.18791	5.21253	1.86278e-07	1.93137e-05
240641	Kif20b	81.9445	-0.979213	0.332225	2.94743	0.00320424	0.0318335
21844	Tiam1	133.696	-0.976391	0.331006	2.94977	0.0031801	0.0317321
14634	Gli3	120.68	-0.971068	0.290576	3.34188	0.000832136	0.012403
72043	Sulf2	268.457	-0.968993	0.304517	3.18207	0.00146227	0.0187342
12319	Car8	185.831	-0.966584	0.265414	3.64179	0.000270747	0.00554094
12827	Col4a2	1464.51	-0.964971	0.310767	3.10513	0.00190198	0.0221558
22169	Cmpk2	56.576	-0.964529	0.295446	3.26466	0.00109597	0.0152928
19076	Prim2	33.5345	-0.963523	0.327817	2.93921	0.00329054	0.0323597
26874	Abcd2	1624.59	-0.962569	0.284056	3.38866	0.000702359	0.0109852
234395	Ushbp1	95.0497	-0.962554	0.291714	3.29965	0.00096804	0.013917
408022	Primpol	70.705	-0.960139	0.278654	3.44563	0.00056972	0.00948887
73173	Pcdh18	187.026	-0.959694	0.238934	4.01657	5.90509e-05	0.00180567
326618	Tpm4	1185.46	-0.959566	0.234472	4.09246	4.26826e-05	0.00141177
70747	Tspan2	371.716	-0.958752	0.327411	2.92828	0.00340844	0.0331239
19672	Rcn1	185.115	-0.957874	0.276961	3.45852	0.000543153	0.00915351
384061	Fndc5	964.509	-0.956591	0.284186	3.36608	0.000762452	0.0116686
52040	Ppp1r10	351.164	-0.956488	0.26564	3.6007	0.000317364	0.00624202
20778	Scarb1	162.271	-0.951135	0.294726	3.22718	0.00125016	0.0168005
192187	Stab1	156.92	-0.951086	0.284537	3.34258	0.000830039	0.0123912
66816	Thap2	361.942	-0.945122	0.292036	3.23632	0.0012108	0.0163982
66972	Slc25a23	187.016	-0.943862	0.294134	3.20895	0.00133221	0.0175417
99633	Adgrl2	443.833	-0.93903	0.295573	3.17698	0.00148816	0.0189729
14732	Gpam	1704.96	-0.938656	0.32403	2.89682	0.00376966	0.0355529
21804	Tgfb1i1	106.082	-0.936887	0.244114	3.8379	0.000124089	0.00310548
432770	Rslcan18	65.3406	-0.936759	0.323631	2.89453	0.00379727	0.0356629
18844	Plxna1	400.925	-0.932897	0.21259	4.38823	1.14275e-05	0.000501145
66082	Abhd6	99.8452	-0.93221	0.32841	2.83855	0.00453185	0.0402974
278279	Tmtc2	99.8025	-0.931902	0.304502	3.06041	0.00221032	0.0246472
21346	Tagln2	395.897	-0.929468	0.299963	3.09861	0.0019443	0.0225148
98682	Mfsd6	290.802	-0.928884	0.216546	4.28955	1.79033e-05	0.000697249
18806	Pld2	82.4761	-0.928577	0.260969	3.55819	0.000373421	0.00700154
11600	Angpt1	601.844	-0.928358	0.325	2.85649	0.00428359	0.0386535
56473	Fads2	30.003	-0.928253	0.339095	2.73744	0.00619191	0.0492834
213582	Map9	149.525	-0.927	0.260403	3.55987	0.000371037	0.00699082
30794	Pdlim4	40.7269	-0.926896	0.286557	3.2346	0.00121814	0.0164516
68303	Fam114a1	343.376	-0.926662	0.281651	3.29011	0.00100148	0.0143058
286940	Flnb	564.397	-0.925948	0.293792	3.15171	0.00162316	0.0199668
12709	Ckb	46.618	-0.924918	0.285452	3.24019	0.0011945	0.0162953
547253	Parp14	436.9	-0.924113	0.315433	2.92966	0.00339328	0.0330959
22057	Tob1	4332.52	-0.923914	0.247164	3.73806	0.000185443	0.00422146
212326	Fam149a	68.925	-0.921555	0.297616	3.09646	0.00195847	0.0226286
208748	Prrg3	176.629	-0.921214	0.309747	2.97409	0.00293862	0.0301093
219103	Cenpj	159.591	-0.919819	0.209765	4.385	1.15988e-05	0.000503419
11492	Adam19	241.347	-0.919585	0.297842	3.0875	0.00201851	0.0231176
320587	Tmem88b	36.1404	-0.918791	0.329354	2.78967	0.00527614	0.0443388
235386	Hykk	99.1407	-0.918304	0.313529	2.92893	0.00340129	0.033108
14302	Frk	73.7933	-0.916792	0.305693	2.99905	0.00270819	0.0284053
68119	Cmtm3	78.7592	-0.916647	0.241963	3.78838	0.00015163	0.00363922
71198	Otud1	1268.96	-0.91239	0.289374	3.15297	0.00161617	0.0199391
72113	Adck1	91.659	-0.911997	0.242773	3.75658	0.000172249	0.004013
21922	Clec3b	106.571	-0.911965	0.298738	3.05273	0.00226773	0.0250757
18791	Plat	140.133	-0.91131	0.2367	3.85007	0.000118086	0.00300122
17022	Lum	2418.5	-0.90991	0.330786	2.75075	0.00594592	0.0478608
74100	Arpp21	614.952	-0.909324	0.254943	3.56677	0.000361408	0.00685843
17475	Mpdz	1968.82	-0.90876	0.298112	3.04838	0.00230075	0.0252954
56869	Zfp109	51.7966	-0.908452	0.330578	2.74808	0.00599462	0.0480798
269033	4930503L19Rik	141.103	-0.905467	0.3008	3.0102	0.0026108	0.027618
230073	Ddx58	192.008	-0.903478	0.255762	3.5325	0.000411649	0.00752016
23827	Bpnt1	179.253	-0.902443	0.29503	3.05882	0.00222212	0.024747
16410	Itgav	2286.51	-0.902348	0.247472	3.64626	0.000266087	0.00545984
170459	Stard4	49.1849	-0.901023	0.301473	2.98874	0.0028013	0.0291105
50530	Mfap5	400.6	-0.900115	0.255605	3.52151	0.000429092	0.00774841
29817	Igfbp7	1499.07	-0.900069	0.171477	5.24892	1.52997e-07	1.66683e-05
103573	Xpo1	1176.01	-0.898032	0.18325	4.90059	9.55478e-07	7.1574e-05
241128	Fam124b	33.1658	-0.895707	0.309353	2.89542	0.0037865	0.0356258
73754	Thap1	79.4949	-0.894799	0.259051	3.45414	0.000552059	0.00925379
279653	Pcdh19	369.278	-0.891753	0.298918	2.98327	0.00285188	0.0294841
76178	Coa5	3594.49	-0.890799	0.253931	3.50804	0.000451417	0.0080586
235339	Dlat	4025.61	-0.889907	0.197041	4.51636	6.29121e-06	0.000306839
27223	Trp53bp1	590.337	-0.887381	0.281549	3.15178	0.00162277	0.0199668
66522	Pgpep1	132.821	-0.88667	0.237422	3.73458	0.000188028	0.00426015
59009	Sh3rf1	79.7588	-0.886265	0.290498	3.05084	0.00228202	0.0251955
74511	Lrrc17	228.871	-0.886249	0.308746	2.87048	0.00409855	0.0376787
52538	Acaa2	1353.96	-0.88552	0.270515	3.27345	0.00106242	0.0149984
216616	Efemp1	268.788	-0.884898	0.25615	3.45461	0.000551081	0.00924729
209497	Tmem164	67.9016	-0.880116	0.318579	2.76263	0.00573377	0.0466569
110454	Ly6a	556.638	-0.879334	0.154037	5.70859	1.13917e-08	1.9457e-06
75424	Zfp820	46.2148	-0.876775	0.303445	2.8894	0.00385978	0.0360984
20324	Cavin2	1562.3	-0.875137	0.177411	4.93284	8.1044e-07	6.25037e-05
12111	Bgn	1690.82	-0.87476	0.278289	3.14335	0.00167028	0.0202556
171171	Ntng2	77.215	-0.87318	0.245705	3.55377	0.000379753	0.00710325
72290	Lsm11	67.0141	-0.871351	0.27528	3.16532	0.00154911	0.0194184
52392	Macir	279.828	-0.870579	0.296766	2.93356	0.00335103	0.0327898
98710	Rabif	231.295	-0.870376	0.218186	3.98915	6.63094e-05	0.00195507
101401	Adamts9	269.845	-0.869699	0.28786	3.02126	0.00251726	0.0270304
14457	Gas7	344.402	-0.869085	0.265978	3.26751	0.00108498	0.01518
83436	Plekha2	90.8876	-0.869082	0.299126	2.9054	0.00366785	0.0347813
12373	Casq2	1246.43	-0.868755	0.274226	3.16803	0.00153476	0.0193153
83396	Glis2	51.7138	-0.867526	0.277241	3.12914	0.00175319	0.0209687
77864	Ypel2	302.374	-0.867148	0.283004	3.06409	0.00218334	0.0244335
114716	Spred2	186.972	-0.866909	0.308042	2.81425	0.00488911	0.0423654
66854	Trim35	1591.44	-0.864081	0.242022	3.57026	0.000356631	0.006776
20846	Stat1	965.876	-0.863163	0.289425	2.98234	0.00286054	0.029527
74777	Selenon	99.7448	-0.862738	0.22873	3.77186	0.000162038	0.00382635
66548	Adamtsl5	152.082	-0.862105	0.289619	2.97669	0.00291379	0.0299136
12370	Casp8	214.266	-0.859259	0.243054	3.53526	0.000407367	0.00746698
67138	Herc6	120.227	-0.8591	0.297991	2.88297	0.0039394	0.0366242
13592	Ebf2	222.922	-0.856518	0.272366	3.14473	0.00166242	0.0201767
77574	Tcaf1	245.745	-0.855963	0.238183	3.59371	0.000325999	0.00637184
78134	Lpar4	143.291	-0.854699	0.278634	3.06747	0.00215883	0.0242407
68526	Gpr155	594.464	-0.851336	0.217535	3.91356	9.09461e-05	0.00246768
243277	Adgrd1	164.125	-0.848073	0.284666	2.97919	0.00289012	0.0297291
11490	Adam15	116.474	-0.84791	0.269253	3.14912	0.00163764	0.0200148
67630	Samd8	1484.98	-0.84703	0.223337	3.7926	0.000149076	0.00360235
108760	Galnt16	61.2791	-0.846817	0.295928	2.86156	0.00421563	0.0382608
70472	Atad2	232.122	-0.845347	0.274205	3.0829	0.00204996	0.0232904
228421	Kif18a	67.8222	-0.842789	0.28599	2.94691	0.00320962	0.0318335
11745	Anxa3	228.18	-0.837899	0.296815	2.82297	0.00475816	0.0415702
232086	Tmem150a	120.88	-0.837393	0.302574	2.76756	0.00564773	0.046221
218441	Zfyve16	599.067	-0.835686	0.227871	3.66736	0.000245072	0.00518492
266632	Irak4	62.6058	-0.835138	0.276778	3.01736	0.00254988	0.0272498
11491	Adam17	598.873	-0.834265	0.246125	3.38961	0.000699932	0.0109662
94092	Trim16	695.641	-0.831742	0.271948	3.05845	0.00222482	0.0247561
72461	Prcp	330.91	-0.831669	0.241409	3.44506	0.000570934	0.0094918
415115	Neurl2	82.3114	-0.831255	0.271957	3.05657	0.00223886	0.0248593
11520	Plin2	490.019	-0.83049	0.30357	2.73574	0.00622403	0.0494801
11928	Atp1a1	757.113	-0.829258	0.170695	4.85814	1.18495e-06	8.62864e-05
246694	Hps5	262.596	-0.828183	0.29897	2.77012	0.00560351	0.0460415
545389	Cep170	950.189	-0.828002	0.294356	2.81293	0.00490929	0.0424406
67092	Gatm	374.81	-0.826493	0.288787	2.86195	0.00421045	0.038236
22352	Vim	2174.03	-0.826313	0.16682	4.95332	7.2956e-07	5.711e-05
68428	Steap3	174.269	-0.825454	0.271774	3.03728	0.0023872	0.0260327
448987	Fbxl7	53.7521	-0.825308	0.300237	2.74886	0.00598032	0.048039
17117	Amacr	189.841	-0.82257	0.214663	3.83191	0.000127153	0.00317241
100862094	NA	5659.74	-0.82201	0.199811	4.11394	3.88963e-05	0.00131593
12338	Capn6	358.063	-0.818496	0.265532	3.08248	0.00205282	0.023306
18591	Pdgfb	100.288	-0.818328	0.287861	2.84279	0.00447203	0.0400309
107526	Gimap4	296.676	-0.818285	0.279562	2.92703	0.00342221	0.03319
20452	St8sia4	347.615	-0.816545	0.256012	3.18948	0.00142529	0.0183506
18295	Ogn	3209.11	-0.813418	0.294489	2.76214	0.00574246	0.0466791
14230	Fkbp10	42.4751	-0.81255	0.292529	2.77768	0.00547492	0.0454241
67712	Slc25a37	385.089	-0.811943	0.289744	2.80228	0.00507427	0.0433244
194590	Reps2	243.646	-0.810653	0.286718	2.82735	0.00469349	0.0411993
68801	Elovl5	439.052	-0.809207	0.292644	2.76516	0.00568944	0.0464653
77446	Heg1	1279.87	-0.808535	0.256025	3.15803	0.00158838	0.0197363
15159	Hccs	732.277	-0.807955	0.191546	4.21807	2.46401e-05	0.000907684
14955	H19	19009.2	-0.805354	0.275226	2.92616	0.00343179	0.0332271
75581	Yipf7	526.15	-0.803474	0.288922	2.78094	0.00542018	0.0451134
22370	Vtn	143.884	-0.802292	0.279091	2.87466	0.00404464	0.0372706
65960	Twsg1	1079.04	-0.802228	0.183486	4.37214	1.23033e-05	0.000524851
15502	Dnaja1	1391.61	-0.800893	0.183944	4.354	1.33679e-05	0.000559592
74340	Ahcyl2	342.584	-0.800864	0.176705	4.53221	5.83692e-06	0.000295737
68897	Disp1	114.173	-0.799123	0.278926	2.865	0.00417012	0.0381045
225182	Rbbp8	149.878	-0.798989	0.262619	3.04239	0.00234711	0.0256968
140887	Lnx2	168.631	-0.798892	0.226098	3.53339	0.00041027	0.00750373
20788	Srebf2	125.969	-0.798613	0.276525	2.88803	0.00387658	0.036203
67096	Mmachc	789.129	-0.797274	0.166085	4.80041	1.58344e-06	0.000110179
13823	Epb41l3	66.1239	-0.794254	0.283665	2.79997	0.00511072	0.0434856
74012	Rap2b	73.9275	-0.789892	0.251403	3.14194	0.00167832	0.0203373
74013	Rftn2	92.6152	-0.787979	0.231528	3.40338	0.00066558	0.0106261
230259	E130308A19Rik	168.653	-0.787877	0.285794	2.7568	0.00583698	0.0471856
57342	Parva	377.073	-0.786931	0.198023	3.97393	7.06966e-05	0.00204212
268390	Ahsa2	350.86	-0.786816	0.173777	4.52774	5.96189e-06	0.000301017
22341	Vegfc	46.8166	-0.786509	0.280524	2.80371	0.00505178	0.0432827
13134	Dach1	215.467	-0.784333	0.27091	2.89518	0.00378946	0.0356323
11655	Alas1	909.631	-0.78239	0.2014	3.88476	0.000102431	0.00269976
17069	Ly6e	436.495	-0.781063	0.240783	3.24384	0.00117928	0.0161812
53413	Exoc7	714.561	-0.777804	0.26345	2.95238	0.00315335	0.03159
209200	Dtx3l	354.117	-0.776001	0.268615	2.8889	0.00386597	0.0361347
68728	Trp53inp2	7402.04	-0.775699	0.273072	2.84063	0.0045024	0.0402108
14773	Grk5	181.662	-0.774094	0.275495	2.80983	0.00495684	0.0427101
78908	Igsf3	178.869	-0.773921	0.26853	2.88206	0.00395079	0.0367084
214897	Csnk1g1	488.282	-0.773752	0.225887	3.42539	0.000613911	0.0100223
76438	Rftn1	187.975	-0.77096	0.230476	3.34508	0.000822588	0.0123121
16543	Mdfic	217.182	-0.770801	0.211129	3.65084	0.000261381	0.00539153
381903	Alg8	88.9355	-0.766543	0.274112	2.79646	0.00516656	0.0438653
71946	Endod1	80.133	-0.763301	0.248741	3.06865	0.00215026	0.0241843
63953	Dusp10	510.868	-0.758241	0.273205	2.77536	0.00551408	0.0456248
217692	Sipa1l1	391.197	-0.753803	0.271135	2.78017	0.00543296	0.0451718
11843	Arf4	810.01	-0.752846	0.186435	4.03811	5.38846e-05	0.00167216
67454	Ikbip	242.555	-0.751599	0.250257	3.00331	0.00267059	0.0280986
56745	C1qtnf1	135.937	-0.750029	0.245439	3.05587	0.00224407	0.0248995
26433	Plod3	83.0605	-0.749543	0.251588	2.97924	0.00288962	0.0297291
59308	Emcn	387.534	-0.749099	0.241431	3.10275	0.00191733	0.0222518
22388	Wdr1	639.043	-0.746891	0.202817	3.68258	0.000230881	0.00496522
17449	Mdh1	5119.2	-0.746376	0.224854	3.31938	0.000902166	0.0131757
56363	Tmeff2	141.284	-0.746252	0.260184	2.86817	0.00412851	0.0378431
22393	Wfs1	347.177	-0.745662	0.222612	3.3496	0.00080929	0.0121946
102866	Pls3	741.812	-0.745374	0.25852	2.88324	0.0039361	0.0366153
72190	2510009E07Rik	1229.61	-0.743366	0.244715	3.03768	0.00238408	0.0260287
58194	Sh3kbp1	670.465	-0.740669	0.263706	2.80869	0.00497434	0.0428102
56726	Sh3bgrl	1112.54	-0.739376	0.199844	3.69976	0.0002158	0.00475185
24136	Zeb2	3529.63	-0.738323	0.225069	3.28043	0.0010365	0.0146988
17161	Maoa	221.96	-0.738012	0.197164	3.74314	0.000181736	0.00415365
67826	Snap47	189.181	-0.737222	0.205808	3.58208	0.000340871	0.00654859
67442	Retsat	240.944	-0.736872	0.253306	2.90902	0.00362566	0.0345697
15510	Hspd1	5294.94	-0.735771	0.155622	4.72794	2.26813e-06	0.000143942
12304	Pdia4	181.293	-0.731428	0.199096	3.67374	0.000239025	0.00509832
19299	Abcd3	1526.99	-0.731113	0.154994	4.71704	2.39303e-06	0.000148672
52430	Echdc2	67.7452	-0.730664	0.267387	2.73261	0.00628352	0.0497094
99470	Magi3	308.395	-0.728494	0.250717	2.90564	0.00366505	0.0347758
11845	Arf6	409.894	-0.728212	0.210356	3.46181	0.000536563	0.00907175
235041	Kank2	524.823	-0.725594	0.19144	3.79018	0.000150537	0.00362029
68151	Wls	257.77	-0.72528	0.227111	3.19351	0.00140555	0.0182163
72479	Hsdl2	1631.88	-0.722107	0.238152	3.03213	0.00242832	0.0263864
94275	Maged1	777.896	-0.720831	0.228875	3.14945	0.00163577	0.0200148
94185	Tnfrsf21	604.799	-0.717716	0.209223	3.43039	0.000602717	0.00986851
17356	Afdn	988.641	-0.714516	0.256652	2.78399	0.00536954	0.0448588
269423	Abhd18	414.635	-0.713579	0.253081	2.81956	0.0048089	0.0418966
81910	Rrbp1	747.09	-0.712184	0.232069	3.06885	0.00214887	0.0241843
16859	Lgals9	146.728	-0.711656	0.254797	2.79303	0.00522162	0.0440937
69288	Rhobtb1	201.89	-0.710997	0.233204	3.04882	0.00229744	0.0252944
11370	Acadvl	1949.16	-0.710937	0.212835	3.34031	0.000836839	0.0124527
56468	Socs5	206.94	-0.710622	0.215237	3.30158	0.000961423	0.0138505
14555	Gpd1	7787.41	-0.710503	0.247716	2.86822	0.00412786	0.0378431
76895	Bicd2	470.566	-0.710063	0.258566	2.74615	0.00602985	0.0482388
19737	Rgs5	558.757	-0.709327	0.237769	2.98327	0.00285187	0.0294841
17532	Mras	141.343	-0.706816	0.216167	3.26976	0.00107637	0.0151173
69780	Smap2	187.275	-0.706787	0.227508	3.10664	0.00189225	0.0220918
232157	Mob1a	241.733	-0.704638	0.229889	3.06512	0.00217584	0.0243843
12631	Cfl1	642.824	-0.704468	0.192843	3.65305	0.000259139	0.00536313
319481	Wdr59	180.87	-0.70305	0.247109	2.84509	0.00443983	0.0397654
387609	Zhx2	557.623	-0.701819	0.184241	3.80925	0.000139389	0.00342587
108058	Camk2d	2586.29	-0.700693	0.234339	2.99008	0.00278906	0.0290136
69710	Arap1	96.6479	-0.696424	0.248414	2.80348	0.00505547	0.0432827
76467	Msrb2	114.245	-0.695195	0.248042	2.80273	0.00506725	0.0433244
15357	Hmgcr	227.656	-0.692159	0.1744	3.96879	7.22376e-05	0.00207514
227197	Ndufs1	4394.6	-0.690559	0.163684	4.21886	2.45536e-05	0.000906629
26921	Map4k4	847.245	-0.689923	0.211544	3.26137	0.00110874	0.0154023
69608	Sec24d	237.883	-0.689384	0.236041	2.92061	0.00349342	0.0336339
320487	Heatr5a	722.866	-0.688566	0.248926	2.76615	0.00567224	0.0463731
214968	Sema6d	727.288	-0.68593	0.247759	2.76854	0.00563086	0.046128
110119	Mpi	497.758	-0.685323	0.223497	3.06637	0.00216676	0.0243
53379	Hnrnpa2b1	7995.39	-0.685124	0.125581	5.45563	4.87986e-08	6.70168e-06
319622	Itpripl2	469.028	-0.679663	0.222286	3.05761	0.0022311	0.0247907
68606	Ppm1f	139.311	-0.67924	0.188557	3.6023	0.000315417	0.00621936
117160	Ttyh2	356.334	-0.678146	0.183796	3.68967	0.000224546	0.00486911
71063	Zfp597	337.124	-0.675848	0.183862	3.67583	0.000237074	0.00507747
20362	Septin8	294.166	-0.674859	0.244671	2.75822	0.00581162	0.0470946
108899	2700081O15Rik	66.4997	-0.67298	0.23688	2.84101	0.00449708	0.0402092
18611	Pea15a	591.953	-0.670188	0.222871	3.00706	0.00263786	0.0278116
218639	Arl15	162.668	-0.667783	0.227147	2.93988	0.00328344	0.0323102
231086	Hadhb	4026.85	-0.66767	0.222	3.00753	0.00263379	0.0278049
98685	Trmt1l	511.876	-0.662418	0.150697	4.3957	1.10418e-05	0.000491111
243362	Stard13	360.903	-0.661234	0.220589	2.99758	0.00272129	0.0284448
14628	Ostm1	765.34	-0.660532	0.237068	2.78626	0.00533206	0.0446888
76788	Klhdc10	1215.2	-0.660267	0.150452	4.38857	1.14098e-05	0.000501145
109624	Cald1	1188.69	-0.659244	0.204974	3.21624	0.00129884	0.0172474
67991	Nacc2	524.924	-0.652847	0.17282	3.77762	0.000158334	0.00376158
76784	Mtif2	892.751	-0.648828	0.234359	2.76852	0.00563108	0.046128
18003	Nedd9	347.286	-0.648623	0.202864	3.19733	0.00138707	0.0180216
74197	Gtf2e1	139.164	-0.648173	0.201975	3.20918	0.00133116	0.0175417
232533	Stk38l	318.914	-0.647142	0.195099	3.31698	0.00090995	0.0132523
66641	Sike1	740.221	-0.646653	0.211409	3.05878	0.00222243	0.024747
28036	Larp7	216.109	-0.644405	0.169359	3.80496	0.000141825	0.00345858
56274	Stk3	292.324	-0.643287	0.23388	2.7505	0.00595041	0.0478724
209086	Samd9l	578.933	-0.6412	0.192438	3.33199	0.000862267	0.0127115
71544	Arhgap42	411.837	-0.639961	0.223182	2.86745	0.00413801	0.0379079
13822	Epb41l2	986.326	-0.636664	0.217808	2.92305	0.00346623	0.0334364
237459	Cdk17	416.622	-0.635902	0.223948	2.83951	0.00451829	0.0402974
192176	Flna	764.632	-0.633311	0.210002	3.01574	0.00256352	0.0273209
67075	Magt1	1088.64	-0.63241	0.183843	3.43994	0.00058185	0.00957765
22339	Vegfa	944.976	-0.631843	0.186033	3.3964	0.00068279	0.0107977
11428	Aco1	507.578	-0.629592	0.220226	2.85884	0.00425191	0.0384564
71699	Slc41a3	254.463	-0.629504	0.194445	3.23744	0.00120609	0.0163968
19108	Prkx	321.545	-0.624915	0.154781	4.0374	5.40465e-05	0.00167224
73124	Golim4	847.816	-0.622599	0.177334	3.51089	0.000446607	0.00800009
72055	Slc38a10	205.546	-0.621614	0.220884	2.81421	0.00488977	0.0423654
66427	Cyb5b	1072.32	-0.620977	0.210229	2.95381	0.00313877	0.0315409
11826	Aqp1	1599.66	-0.617313	0.181475	3.40163	0.000669844	0.0106512
97212	Hadha	5446.79	-0.613367	0.222871	2.75212	0.0059211	0.0477101
77987	Ascc3	1568.58	-0.612501	0.192485	3.18208	0.00146222	0.0187342
18099	Nlk	294.318	-0.610626	0.179756	3.39698	0.000681351	0.0107874
66945	Sdha	9398.35	-0.610474	0.199655	3.05764	0.00223086	0.0247907
18597	Pdha1	8356.14	-0.610443	0.208267	2.93106	0.00337803	0.0330003
407786	Taf9b	430.226	-0.606299	0.211965	2.86037	0.0042315	0.0383382
93691	Klf7	244.323	-0.601276	0.192817	3.11837	0.00181853	0.0215037
233870	Tufm	414.959	-0.595528	0.212928	2.79685	0.00516035	0.0438364
74427	Eaf1	407.187	-0.586565	0.174399	3.36336	0.000769996	0.0117267
26926	Aifm1	888.45	-0.580277	0.190427	3.04724	0.00230956	0.0253566
66917	Chordc1	1992.96	-0.578103	0.140994	4.10019	4.12808e-05	0.00136926
54160	Copg2	564.152	-0.570414	0.190306	2.99736	0.00272329	0.0284448
64294	Itm2c	123.565	-0.560421	0.195744	2.86303	0.00419617	0.0381506
75869	Arl5b	595.191	-0.55806	0.169113	3.29993	0.000967102	0.0139163
94220	Cnnm4	147	-0.557177	0.188724	2.95234	0.00315375	0.03159
17295	Met	850.737	-0.547509	0.18842	2.90579	0.00366333	0.0347758
12520	Cd81	2021.74	-0.539369	0.147519	3.65627	0.000255917	0.00535085
20014	Rpn2	497.579	-0.53423	0.191206	2.794	0.00520598	0.0439932
228662	Btbd3	721.208	-0.530709	0.173696	3.05539	0.00224767	0.024913
101351	Eogt	382.734	-0.528879	0.179734	2.94257	0.00325502	0.0321517
14688	Gnb1	845.428	-0.51683	0.177469	2.91222	0.00358868	0.0343215
230657	Tmem69	418.723	-0.515796	0.187077	2.75713	0.00583119	0.0471799
242362	Manea	439.773	-0.50893	0.182366	2.79071	0.00525933	0.0442213
108654	Fam210a	4183.2	-0.508096	0.168661	3.01253	0.00259076	0.0275363
67374	Jam2	1572.81	-0.505482	0.148759	3.39799	0.000678829	0.0107677
227059	Slc39a10	660.653	-0.500498	0.151476	3.30413	0.000952703	0.0137597
214048	Larp1b	1220.01	-0.500145	0.154329	3.24077	0.00119206	0.0162953
80907	Lactb	331.785	-0.499957	0.15733	3.17775	0.00148423	0.018956
20773	Sptlc2	350.694	-0.498211	0.172581	2.88683	0.00389148	0.0362864
59013	Hnrnph1	2306.34	-0.49596	0.179829	2.75796	0.00581641	0.047109
224794	Enpp4	1347.28	-0.495008	0.170273	2.90713	0.00364759	0.0347202
75723	Amotl1	7838.25	-0.49221	0.14238	3.45703	0.00054617	0.00919445
110253	Triobp	682.996	-0.489496	0.158401	3.09024	0.00199998	0.0229726
224897	Dpp9	273.461	-0.476118	0.171412	2.77763	0.00547572	0.0454241
13557	E2f3	322.125	-0.450937	0.16397	2.75011	0.00595751	0.0479049
100763	Ube3c	1723.28	-0.411272	0.144434	2.84747	0.00440682	0.0395603
240396	Mex3c	525.119	-0.390164	0.142291	2.74202	0.00610633	0.0487759
19211	Pten	3806.43	-0.384358	0.139589	2.75349	0.00589629	0.0475591
66505	Zmynd11	2366.18	0.370252	0.134135	-2.7603	0.00577482	0.0468934
19084	Prkar1a	2364.23	0.402535	0.143098	-2.813	0.0049082	0.0424406
20843	Stag2	4295.7	0.408416	0.134471	-3.03721	0.00238778	0.0260327
73288	Vps50	1743.56	0.432798	0.146989	-2.94442	0.00323562	0.0319804
12750	Clk4	1650.58	0.434766	0.156773	-2.77322	0.00555046	0.0457522
234776	Atmin	725.91	0.435101	0.156241	-2.78481	0.00535596	0.0448172
74450	Pank2	396.884	0.467685	0.170115	-2.74922	0.00597369	0.0480103
229534	Pbxip1	4489.94	0.475305	0.145039	-3.27708	0.00104886	0.0148606
14000	Drosha	918.207	0.477593	0.135966	-3.51259	0.000443758	0.00796729
347740	Norad	2985.62	0.479512	0.141984	-3.37723	0.00073221	0.0113387
18007	Neo1	2017.78	0.487008	0.164915	-2.95308	0.00314623	0.0315752
13831	Epc1	772.483	0.488978	0.174584	-2.80082	0.00509736	0.0434664
72972	Ccser2	6024.12	0.499532	0.17872	-2.79506	0.00518896	0.0439856
67154	Mtdh	7169.36	0.499716	0.142282	-3.51216	0.000444473	0.00797098
226499	Odr4	1578.66	0.511616	0.169777	-3.01347	0.00258283	0.0274893
233977	Ppfia1	1086.78	0.512097	0.167117	-3.06431	0.00218175	0.0244331
70408	Polr3f	473.282	0.515054	0.184528	-2.7912	0.00525127	0.0442037
75991	Slain2	4204.22	0.51599	0.158715	-3.25105	0.0011498	0.0158602
74589	Kbtbd12	773.428	0.519215	0.184374	-2.81609	0.00486117	0.0422345
53861	Zranb2	1664.66	0.530047	0.190523	-2.78206	0.00540149	0.0449817
68802	Mypn	10693.8	0.533657	0.195159	-2.73447	0.00624806	0.0494801
244891	Scaper	739.623	0.53476	0.184467	-2.89895	0.00374412	0.0353759
18458	Pabpc1	4966.27	0.535824	0.166559	-3.21702	0.00129529	0.0172148
59007	Ngly1	1064.64	0.536088	0.170221	-3.14936	0.0016363	0.0200148
109333	Pkn2	3004	0.538843	0.194582	-2.76923	0.0056189	0.0461056
76551	Ccdc6	3152.3	0.539518	0.190264	-2.83564	0.00457344	0.0404856
100273	Osbpl9	2859.12	0.541438	0.158433	-3.41745	0.000632103	0.0102023
67542	Cog6	670.887	0.542348	0.191069	-2.83849	0.00453269	0.0402974
15259	Hipk3	12110.8	0.544427	0.165666	-3.28629	0.00101517	0.0144618
30940	Usp25	6826.75	0.544641	0.154371	-3.52814	0.00041849	0.00762733
67143	Ikzf5	771.816	0.545197	0.19837	-2.74838	0.00598899	0.0480798
224023	Klhl22	232.997	0.549964	0.188001	-2.92533	0.00344095	0.0332951
106393	Srl	28024	0.55302	0.199892	-2.76659	0.00566455	0.0463345
72459	Htatsf1	4076.07	0.553949	0.195359	-2.83555	0.00457473	0.0404856
67544	Fam120b	787.983	0.555451	0.189814	-2.92629	0.00343031	0.0332271
408067	Zfp874b	223.002	0.556739	0.200837	-2.77209	0.00556977	0.0458467
12292	Cacna1s	11596.3	0.560634	0.18199	-3.08057	0.00206605	0.0234149
68682	Slc44a2	1496.37	0.562736	0.15004	-3.75058	0.000176429	0.00407591
239510	Phf20l1	3430.84	0.56361	0.205199	-2.74664	0.00602086	0.0481915
59054	Mrps30	346.818	0.565432	0.195222	-2.89635	0.00377529	0.0355845
230376	Haus6	411.404	0.567865	0.180477	-3.14646	0.00165261	0.0201141
17210	Mcl1	2851.84	0.571071	0.18021	-3.16892	0.00153006	0.0192716
19687	Rfc1	934.926	0.571621	0.1357	-4.21238	2.52695e-05	0.000926507
53330	Vamp4	264.496	0.575291	0.194017	-2.96516	0.00302528	0.0306959
74392	Specc1l	1108.17	0.575382	0.207538	-2.77242	0.00556418	0.0458247
72947	Phykpl	505.749	0.579304	0.192286	-3.01271	0.00258924	0.0275363
108903	Tbcd	171.562	0.584737	0.195419	-2.99222	0.00276956	0.0288683
93687	Csnk1a1	6160.78	0.585071	0.207302	-2.82231	0.00476789	0.0416319
72662	Dis3	533.006	0.586874	0.163406	-3.5915	0.000328785	0.00641027
238871	Pde4d	6020.63	0.588676	0.215278	-2.7345	0.0062476	0.0494801
17929	Myom1	38104.4	0.590504	0.193437	-3.0527	0.00226796	0.0250757
110157	Raf1	1353.3	0.592976	0.174263	-3.40277	0.000667071	0.0106328
17089	Lyar	361.193	0.601591	0.216149	-2.78323	0.00538212	0.044916
56873	Lmbr1	574.522	0.601871	0.201081	-2.99318	0.00276087	0.0287969
69072	Ebna1bp2	227.445	0.60856	0.214458	-2.83766	0.00454449	0.0403336
56347	Eif3c	4993.24	0.609685	0.209497	-2.91023	0.00361161	0.0344987
245886	Ankrd27	230.683	0.610591	0.21607	-2.82589	0.00471488	0.0412842
319845	Bbs9	169.834	0.612685	0.212154	-2.88793	0.0038779	0.036203
20602	Ncor2	888.064	0.616791	0.190623	-3.23565	0.00121364	0.0164224
320011	Uggt1	1499.27	0.621792	0.216244	-2.87541	0.00403497	0.0372254
67897	Rnmt	999.554	0.622169	0.206379	-3.01469	0.00257242	0.0273971
20402	Zfp106	44144.8	0.624939	0.195778	-3.19207	0.00141256	0.0182821
208076	Pknox2	561.722	0.626198	0.191788	-3.26506	0.00109442	0.0152848
20973	Syngr2	829.837	0.627617	0.218074	-2.878	0.00400202	0.0369868
231148	Ablim2	439.004	0.628142	0.159672	-3.93395	8.35617e-05	0.00231931
14595	B4galt1	1177.18	0.628285	0.198991	-3.15736	0.00159207	0.0197475
67285	Cwc27	601.583	0.629613	0.166499	-3.78147	0.000155904	0.00371891
76757	Trdn	69010.8	0.631568	0.20269	-3.11593	0.00183368	0.0216012
78514	Arhgap10	1014.35	0.632379	0.187767	-3.36789	0.00075745	0.0116147
20624	Eftud2	354.903	0.6348	0.205681	-3.08633	0.00202642	0.0231743
18242	Oat	2867.49	0.635957	0.201886	-3.15008	0.00163227	0.0200148
67549	Gpr89	191.086	0.636406	0.202105	-3.14888	0.00163896	0.0200153
223527	Eny2	597.694	0.639062	0.170567	-3.7467	0.000179177	0.00411035
14661	Glud1	6206.17	0.639105	0.208643	-3.06314	0.00219025	0.0244758
69035	Zdhhc3	768.668	0.641994	0.211784	-3.03136	0.00243457	0.0264141
216742	Fnip1	2668.81	0.642911	0.181199	-3.54809	0.000388032	0.00722358
18567	Pdcd2	382.388	0.64294	0.211962	-3.03328	0.00241912	0.0263343
211548	Nomo1	847.341	0.64439	0.172644	-3.73248	0.000189607	0.004285
101148	Bmt2	894.707	0.647474	0.22109	-2.92855	0.00340548	0.0331157
56194	Prpf40a	2864.1	0.650292	0.1862	-3.49244	0.000478631	0.00835389
28114	Nsun2	1065.36	0.650511	0.226773	-2.86856	0.00412347	0.0378412
70240	Ufsp1	154.882	0.650981	0.228761	-2.84568	0.00443164	0.0397369
360013	Myo18a	1955.4	0.651435	0.20635	-3.15694	0.00159433	0.0197475
73389	Hbp1	2456.88	0.651665	0.226279	-2.87992	0.00397773	0.0368711
53382	Txnl1	1675.51	0.653935	0.168378	-3.88372	0.000102869	0.00270348
27267	Cars	393.819	0.6542	0.160469	-4.0768	4.56595e-05	0.00148001
223455	Marchf6	7079.19	0.656382	0.178163	-3.68417	0.000229448	0.00494798
211499	Tmem87a	1396.45	0.656515	0.240089	-2.73446	0.00624823	0.0494801
16783	Lamp1	11368.3	0.657323	0.224965	-2.92189	0.00347911	0.03354
23959	Nt5e	102.75	0.658711	0.21818	-3.01912	0.00253514	0.0271665
68018	Cert1	3174.2	0.661423	0.167057	-3.95928	7.5177e-05	0.0021262
22750	Zfp9	523.182	0.661608	0.205094	-3.22588	0.00125587	0.0168483
18181	Nrf1	147.513	0.661701	0.221585	-2.98622	0.00282454	0.0292854
76263	Gstk1	378.105	0.663532	0.228036	-2.90977	0.00361697	0.0345288
16502	Kcnc1	1831.94	0.664886	0.232849	-2.85544	0.00429773	0.0387588
71667	Tmem248	828.731	0.665241	0.179639	-3.70321	0.000212891	0.00471061
242291	Bpnt2	3990.57	0.665942	0.228515	-2.91421	0.00356587	0.034166
71148	Mier1	1141.09	0.666979	0.238914	-2.7917	0.00524311	0.0442037
245695	Tceanc	248.921	0.667257	0.218774	-3.04999	0.00228852	0.0252174
226594	Rcsd1	1014.71	0.668835	0.195336	-3.42402	0.000617025	0.0100627
70247	Psmd1	5575.54	0.669903	0.216607	-3.09272	0.00198334	0.0228406
101488	Slco2b1	144.903	0.670781	0.224227	-2.99153	0.00277585	0.0288954
66926	Trmt6	198.067	0.673344	0.238809	-2.8196	0.00480838	0.0418966
21408	Zfp354a	209.991	0.674266	0.195645	-3.44637	0.000568167	0.00947309
230249	Ecpas	15799.5	0.674654	0.156836	-4.30164	1.69536e-05	0.000670265
140481	Man2a2	6815.01	0.675116	0.196092	-3.44285	0.000575624	0.00952787
67027	Mkrn2	714.749	0.678725	0.195251	-3.47617	0.000508625	0.0086972
59021	Rab2a	3915.55	0.678921	0.2148	-3.1607	0.00157389	0.0196544
74412	Gle1	282.607	0.679136	0.210928	-3.21975	0.00128303	0.01711
381339	Tmem182	1553.61	0.679313	0.207035	-3.28115	0.00103386	0.0146746
18148	Npm1	5040.78	0.679781	0.243468	-2.79208	0.00523711	0.0441769
67804	Snx2	987.067	0.683122	0.244935	-2.789	0.00528718	0.0443845
230598	Nrd1	9443.2	0.685057	0.213193	-3.21332	0.00131208	0.0173643
101142	Itfg2	88.7928	0.685547	0.24955	-2.74713	0.00601198	0.048145
77371	Sec24a	2563.57	0.686125	0.1833	-3.74318	0.000181705	0.00415365
104086	Cyp27a1	371.095	0.686519	0.247854	-2.76985	0.00560815	0.0460415
56445	Dnaja2	5315.88	0.687219	0.216774	-3.1702	0.00152332	0.0192331
228714	Kat14	318.558	0.689944	0.247955	-2.78254	0.00539357	0.0449637
72843	Prdm4	479.58	0.69452	0.242641	-2.86234	0.00420532	0.0382116
18519	Kat2b	2650.14	0.696653	0.169821	-4.10228	4.09104e-05	0.00135994
76073	Pcgf5	557.311	0.697119	0.174564	-3.99349	6.51077e-05	0.00193421
20615	Snapin	1847.21	0.698144	0.200842	-3.47609	0.000508778	0.0086972
242864	Napepld	867.017	0.700654	0.198364	-3.53216	0.000412183	0.00752114
14455	Gas5	946.969	0.701703	0.225705	-3.10894	0.00187761	0.0220029
235132	Zbtb44	4798.93	0.702392	0.249631	-2.81373	0.0048971	0.042382
66168	Grina	1112.59	0.702754	0.219961	-3.1949	0.00139881	0.0181439
100198	H6pd	626.82	0.70301	0.246778	-2.84875	0.00438913	0.0394467
104394	E2f4	195.081	0.703226	0.221328	-3.1773	0.00148653	0.0189676
17354	Mllt10	1285.76	0.705298	0.211328	-3.33745	0.000845496	0.0125233
20102	Rps4x	2132.32	0.70554	0.240172	-2.93764	0.00330719	0.0324731
227867	Epc2	1666.26	0.706984	0.22513	-3.14034	0.00168753	0.0204173
73713	Rbm20	892.447	0.70727	0.218663	-3.23453	0.00121844	0.0164516
77125	Il33	170.151	0.708247	0.223895	-3.1633	0.00155991	0.0195219
52076	Tmem38b	2034.04	0.712482	0.254256	-2.80222	0.00507518	0.0433244
71769	Bbs10	103.868	0.713	0.231753	-3.07655	0.00209411	0.0236785
77053	Sun1	557.433	0.71302	0.162611	-4.38482	1.1608e-05	0.000503419
70616	Sugp1	177.892	0.713142	0.253283	-2.81559	0.00486876	0.0422689
67048	Vma21	1092.4	0.713159	0.230802	-3.08992	0.00200209	0.02298
19893	Rpgr	83.8192	0.713716	0.225856	-3.16005	0.00157742	0.0196781
73086	Rps6ka5	177.261	0.717866	0.245769	-2.92089	0.00349028	0.033627
103136	Pwp1	296.37	0.719953	0.235034	-3.06319	0.00218994	0.0244758
67089	Psmc6	2494.05	0.720185	0.252776	-2.84911	0.00438421	0.0394251
216190	Appl2	530.899	0.723069	0.244984	-2.95149	0.0031624	0.0316004
22026	Nr2c2	936.034	0.723337	0.223867	-3.23111	0.00123312	0.0166145
67474	Snap29	1002.46	0.723992	0.248469	-2.91381	0.00357045	0.0341889
66753	Erlec1	948.19	0.728073	0.200139	-3.63783	0.000274941	0.0055975
74549	Mau2	866.8	0.728391	0.208151	-3.49934	0.000466411	0.0082324
68187	Fam135a	1326.19	0.729075	0.168861	-4.3176	1.57736e-05	0.000637475
77573	Vps33a	557.783	0.729689	0.228724	-3.19026	0.00142145	0.0183506
20528	Slc2a4	2572.04	0.730506	0.233405	-3.12978	0.00174939	0.0209552
53605	Nap1l1	2493.63	0.731858	0.235006	-3.11421	0.00184439	0.0216948
66869	Zfp869	315.801	0.732863	0.23725	-3.08899	0.00200838	0.0230353
29811	Ndrg2	11784.1	0.733386	0.232496	-3.1544	0.00160828	0.0198731
66070	Cwc15	1747.25	0.733762	0.262886	-2.79118	0.00525158	0.0442037
66190	Acer3	214.459	0.734673	0.209624	-3.50472	0.000457092	0.00813209
20226	Sars	482.235	0.734682	0.21118	-3.47893	0.000503417	0.00867051
11555	Adrb2	302.99	0.735111	0.263779	-2.78684	0.0053224	0.0446317
78893	Cnot10	200.977	0.736095	0.207952	-3.53973	0.000400533	0.00737734
67204	Eif2s2	6839.36	0.737291	0.26582	-2.77365	0.00554314	0.0457522
75812	Tasp1	182.1	0.740679	0.239547	-3.092	0.00198811	0.0228699
17684	Cited2	877.439	0.743634	0.271889	-2.73507	0.00623675	0.0494801
79464	Lias	884.251	0.743839	0.264197	-2.81547	0.00487053	0.0422689
98193	Dcaf8	2853.75	0.74443	0.228214	-3.26199	0.00110635	0.0153827
76508	Ube2d-ps	372.981	0.745465	0.262811	-2.8365	0.00456104	0.0404122
107508	Eprs	13562.4	0.746707	0.165185	-4.52042	6.17169e-06	0.000303849
329502	Pla2g4e	1057.41	0.746752	0.257987	-2.89453	0.00379722	0.0356629
100505179	NA	59.275	0.748082	0.250743	-2.98346	0.00285014	0.0294841
216443	Mars1	903.821	0.749478	0.15275	-4.90656	9.26868e-07	6.97646e-05
104721	Ddx1	3775.07	0.751576	0.188177	-3.99398	6.49741e-05	0.00193391
74376	Myo18b	6396.09	0.75245	0.177055	-4.2498	2.13963e-05	0.000809131
67161	Sclt1	372.004	0.753189	0.238049	-3.16402	0.00155609	0.0194897
12607	Cebpz	1113.15	0.753989	0.183198	-4.11571	3.8599e-05	0.00131086
11774	Ap3b1	637.126	0.75595	0.187059	-4.04125	5.31674e-05	0.00165814
224092	Lsg1	412.85	0.757567	0.240902	-3.14471	0.00166249	0.0201767
16562	Kif1c	4180.52	0.758933	0.211802	-3.58321	0.000339393	0.00654376
72674	Adipor1	1017.85	0.76108	0.260348	-2.92331	0.00346329	0.0334364
19179	Psmc1	1527.66	0.764846	0.271751	-2.81451	0.00488522	0.0423654
243372	Zfp775	61.6002	0.765298	0.2621	-2.91987	0.00350174	0.0336339
72199	Mms19	179.79	0.770477	0.278798	-2.76356	0.00571737	0.0465961
23918	Impdh2	384.957	0.77142	0.195785	-3.94015	8.14323e-05	0.00227935
26442	Psma5	1046.99	0.772859	0.281882	-2.74179	0.0061106	0.0487851
227377	Farp2	260.707	0.772991	0.200993	-3.84585	0.000120133	0.00303846
75416	Nop14	784.935	0.774413	0.266725	-2.90342	0.00369111	0.0349595
56430	Clip1	9104.67	0.775029	0.272978	-2.83917	0.00452318	0.0402974
97863	Fam8a1	199.971	0.775144	0.194608	-3.9831	6.80209e-05	0.00199151
228003	Klhl41	23503.2	0.775181	0.215227	-3.6017	0.000316147	0.00622591
81004	Tbl1xr1	1805.06	0.775265	0.241984	-3.20379	0.00135633	0.0177844
67739	Slc48a1	496.684	0.776144	0.25646	-3.02638	0.00247503	0.0267165
240028	Lnpep	4568.89	0.776456	0.263937	-2.94183	0.00326282	0.0321713
67942	Atp5g2	555.944	0.777529	0.278182	-2.79504	0.00518934	0.0439856
70381	Tecpr1	129.372	0.778339	0.256614	-3.03311	0.00242048	0.0263343
414093	A830082N09Rik	194.869	0.780075	0.253234	-3.08045	0.0020669	0.0234149
192191	Med9	167.106	0.781448	0.281297	-2.77802	0.00546914	0.0454241
54214	Golga4	17762.6	0.784927	0.220577	-3.55852	0.000372946	0.00700154
68646	Nadk2	692.017	0.78526	0.21534	-3.6466	0.000265734	0.00545984
98711	Rdh10	63.126	0.787258	0.288324	-2.73046	0.00632465	0.0499842
76055	Oga	2065.91	0.789197	0.283415	-2.7846	0.0053594	0.044822
76808	Rpl18a	4389.78	0.79096	0.265374	-2.98055	0.0028773	0.0296362
67797	Snrnp48	434.211	0.791107	0.248064	-3.18912	0.00142704	0.0183579
68115	Maip1	511.391	0.791157	0.285778	-2.76843	0.00563271	0.046128
94254	Rcc1l	125.129	0.791209	0.253498	-3.12116	0.00180139	0.0213656
319740	Zfyve27	72.5178	0.792289	0.282475	-2.80481	0.00503462	0.0431665
14190	Fgl2	995.144	0.792721	0.26414	-3.00114	0.00268973	0.0282621
140499	Ube2j2	402.559	0.793182	0.283277	-2.80002	0.00510999	0.0434856
270210	Zfp651	379.864	0.793469	0.283353	-2.80029	0.00510569	0.0434856
26939	Polr3e	151.728	0.796633	0.264467	-3.01222	0.00259341	0.0275458
230861	Eif4g3	7062.44	0.797169	0.252961	-3.15135	0.0016252	0.0199668
50789	Fbxl3	2634.53	0.798872	0.277344	-2.88044	0.00397125	0.0368329
68188	Sympk	455.645	0.798889	0.281894	-2.834	0.00459687	0.0406144
98376	Gorab	116.313	0.799224	0.279431	-2.86018	0.00423396	0.0383383
69930	Zfp715	819.952	0.799355	0.202909	-3.93947	8.16615e-05	0.00227935
229517	Slc25a44	247.188	0.800989	0.24701	-3.24273	0.00118389	0.0162302
20610	Sumo3	189.743	0.802857	0.288432	-2.78352	0.00537717	0.0448987
18457	Bloc1s6	308.464	0.804529	0.25417	-3.16531	0.00154915	0.0194184
85305	Kars	1243.47	0.805948	0.294612	-2.73562	0.00622623	0.0494801
110052	Dek	1758.24	0.806957	0.253307	-3.18568	0.00144412	0.0185321
67803	Limd2	62.6752	0.808084	0.270884	-2.98314	0.00285312	0.0294841
252972	Tpcn1	645.834	0.809718	0.176553	-4.58625	4.51276e-06	0.00024447
17128	Smad4	990.272	0.810523	0.278801	-2.90717	0.00364716	0.0347202
67515	Ttc33	502.072	0.811007	0.260142	-3.11756	0.00182357	0.0215471
20463	Cox7a2l	1013.67	0.811433	0.284557	-2.85157	0.00435043	0.0391889
224045	Eif2b5	796.806	0.813932	0.258549	-3.14807	0.0016435	0.0200487
67705	1810058I24Rik	627.491	0.81406	0.269413	-3.02161	0.00251432	0.0270173
56249	Actr8	456.641	0.814102	0.269149	-3.02473	0.00248858	0.0268328
11448	Chrne	56.4211	0.81493	0.294807	-2.76428	0.00570482	0.0465423
74533	Gzf1	719.158	0.816033	0.276783	-2.94828	0.00319547	0.0318168
14958	H1f0	903.988	0.816206	0.288686	-2.82732	0.004694	0.0411993
228812	Pigu	522.741	0.818463	0.190982	-4.28554	1.82295e-05	0.00070644
66368	Rtca	534.364	0.818605	0.24253	-3.37527	0.000737442	0.011386
68598	Dnajc8	822.494	0.818628	0.278693	-2.93738	0.00330995	0.0324731
227835	Gtdc1	730.89	0.819086	0.187004	-4.38005	1.18653e-05	0.00051082
17165	Mapkapk5	677.614	0.819147	0.29539	-2.77311	0.00555241	0.0457522
97541	Qars	596.726	0.820471	0.194867	-4.21042	2.54897e-05	0.000932398
66514	Asrgl1	555.911	0.820665	0.294046	-2.79094	0.00525548	0.0442127
170938	Zfp617	322.508	0.821057	0.28985	-2.8327	0.00461572	0.040689
52683	Ncaph2	319.703	0.82193	0.293735	-2.79821	0.00513873	0.0437002
226976	Kansl3	455.345	0.822404	0.273068	-3.01172	0.0025977	0.0275726
76779	Cluap1	238.738	0.82298	0.222867	-3.6927	0.000221887	0.00483676
20318	Sdf4	1012.58	0.82334	0.224547	-3.66666	0.000245737	0.00519198
20688	Sp4	716.412	0.824398	0.300316	-2.7451	0.00604923	0.0483691
229589	Prune1	762.411	0.824587	0.24101	-3.42138	0.000623043	0.0101186
52713	Ccdc59	203.296	0.824999	0.263101	-3.13568	0.00171456	0.0206645
216739	Acsl6	469.059	0.8255	0.240433	-3.43339	0.000596078	0.00978217
107746	Rapgef1	1976.99	0.826267	0.206827	-3.99497	6.47036e-05	0.00192952
23879	Fxr2	562.157	0.827246	0.237909	-3.47715	0.000506775	0.0086972
235610	Atrip	184.562	0.829301	0.248643	-3.33531	0.000852056	0.0125847
21685	Tef	1195.85	0.830889	0.237203	-3.50286	0.000460293	0.00817046
12005	Axin1	169.433	0.831018	0.299958	-2.77045	0.00559793	0.0460301
213673	9530068E07Rik	2139.56	0.831727	0.290891	-2.85924	0.00424655	0.03843
68400	0610043K17Rik	35.8731	0.83173	0.292969	-2.83897	0.00452589	0.0402974
378431	Txlnb	19349.2	0.832932	0.204684	-4.06934	4.71455e-05	0.00151252
67808	Tprgl	1441.62	0.833647	0.244147	-3.41453	0.000638912	0.0102784
71960	Myh14	221.942	0.834998	0.259671	-3.2156	0.00130173	0.0172564
215751	Ginm1	3054.06	0.83509	0.26298	-3.17549	0.00149584	0.019009
76469	Cmya5	109919	0.836992	0.201041	-4.1633	3.13687e-05	0.00111359
84036	Kcnn1	100.524	0.839201	0.235311	-3.56635	0.000361982	0.006861
15200	Hbegf	307.468	0.840018	0.307394	-2.73271	0.0062815	0.0497094
320119	Rps6kc1	183.217	0.840794	0.211297	-3.97921	6.91444e-05	0.00201213
68520	Zfyve21	115.587	0.842008	0.260111	-3.23711	0.00120748	0.0163968
56524	Mpp6	3644.06	0.842951	0.214704	-3.9261	8.63346e-05	0.00236755
66087	Emc3	1355.45	0.843317	0.287889	-2.92931	0.00339711	0.0330959
74670	Zfp943	936.972	0.843371	0.299158	-2.81915	0.00481516	0.0419045
14084	Faf1	2172.26	0.843547	0.254188	-3.31859	0.000904731	0.0131885
80914	Uck2	96.8217	0.844148	0.301742	-2.79759	0.00514862	0.0437605
20437	Siah1a	377.509	0.844812	0.239591	-3.52605	0.000421804	0.00766987
68480	Card19	223.162	0.845597	0.30074	-2.81172	0.0049277	0.0424824
20391	Sgca	1465.91	0.845701	0.204651	-4.13241	3.58975e-05	0.00123248
102774	Bbs4	263.478	0.845843	0.270287	-3.12943	0.00175148	0.0209642
68477	Rmnd5a	5242.83	0.846288	0.231727	-3.6521	0.000260109	0.00537238
24135	Zfp68	995.307	0.847033	0.275751	-3.07174	0.00212817	0.0240221
23950	Dnajb6	557.466	0.847337	0.267204	-3.17112	0.0015185	0.0192033
67236	Cinp	457.333	0.848331	0.302666	-2.80286	0.00506514	0.0433244
21399	Tcea1	1265.14	0.848394	0.288477	-2.94094	0.00327214	0.0322193
26397	Map2k3	1745.78	0.848522	0.220456	-3.84894	0.00011863	0.0030053
67619	Nob1	119.548	0.850764	0.269576	-3.15594	0.00159983	0.0197999
19352	Rabggtb	1497.1	0.851741	0.256042	-3.32657	0.000879215	0.0129249
223776	Selenoo	152.186	0.852229	0.23301	-3.65748	0.000254711	0.00534428
76133	6230400D17Rik	41.4116	0.853017	0.300848	-2.83538	0.00457713	0.0404856
12033	Bcap29	967.932	0.854258	0.30998	-2.75585	0.005854	0.0472716
69113	Alkbh3	596.331	0.854596	0.276741	-3.08807	0.00201463	0.02309
66997	Psmd12	4280.79	0.854866	0.26567	-3.21777	0.00129189	0.0171989
18175	Nrap	33204.8	0.855119	0.285159	-2.99875	0.0027109	0.0284082
434204	Whamm	231.915	0.856381	0.297212	-2.88138	0.00395933	0.0367441
237222	Ofd1	553.549	0.856533	0.215438	-3.97578	7.01485e-05	0.00203756
69190	Dym	1668.02	0.857017	0.179145	-4.78392	1.71906e-06	0.000116509
50785	Hs6st1	322.003	0.857434	0.26168	-3.27665	0.00105046	0.0148698
12555	Cdh15	119.47	0.859428	0.257988	-3.33127	0.000864506	0.0127326
224656	Zfp523	47.8597	0.862221	0.279557	-3.08424	0.0020407	0.023255
56307	Metap2	3901.05	0.862439	0.2265	-3.80768	0.000140278	0.0034423
237782	Smcr8	1180.94	0.863236	0.262919	-3.28327	0.00102609	0.0145778
27277	Golga5	750.199	0.8647	0.240262	-3.59899	0.000319454	0.00627525
78785	Clip4	2116.37	0.86682	0.204474	-4.23927	2.24247e-05	0.00084192
72515	Wdr43	1545.51	0.868001	0.266022	-3.26289	0.00110284	0.0153612
28006	Washc2	914.899	0.869659	0.288925	-3.00999	0.0026126	0.0276184
22187	Ubb	476.938	0.87027	0.309291	-2.81376	0.00489662	0.042382
69663	Ddx51	207.196	0.871559	0.214581	-4.06168	4.87206e-05	0.0015535
100504007	Gm15787	121.416	0.871627	0.214408	-4.06526	4.79781e-05	0.00153609
21401	Tcea3	2043.26	0.871727	0.278884	-3.12577	0.00177343	0.0211182
54194	Akap8l	300.219	0.872694	0.313139	-2.78692	0.00532114	0.0446317
73658	Spns1	113.617	0.873596	0.294139	-2.97002	0.00297785	0.0302932
104348	Zfp120	505.019	0.875443	0.288745	-3.03188	0.00243033	0.0263864
22682	Zfand5	8935.05	0.875443	0.262305	-3.3375	0.000845349	0.0125233
72552	Hsdl1	106.476	0.876262	0.294828	-2.97212	0.00295754	0.0301738
26410	Map3k8	85.1634	0.876398	0.293332	-2.98773	0.00281059	0.0291601
68077	Nop53	511.758	0.876721	0.271572	-3.22832	0.00124521	0.0167483
212880	Ddx46	1970.23	0.876993	0.250039	-3.50742	0.000452469	0.00806817
52432	Ppp2r2d	546.265	0.879331	0.259393	-3.38996	0.000699036	0.010966
18035	Nfkbia	170.139	0.881942	0.267967	-3.29123	0.000997494	0.0142619
66300	Inafm1	94.8824	0.882014	0.319036	-2.76462	0.00569895	0.0465186
68292	Stt3b	1506.3	0.882741	0.273974	-3.22199	0.00127302	0.0170221
12576	Cdkn1b	455.497	0.883235	0.263515	-3.35174	0.000803042	0.0121238
13405	Dmd	34514.2	0.883655	0.302296	-2.92315	0.00346515	0.0334364
69556	Bod1	746.157	0.884529	0.269405	-3.28327	0.00102611	0.0145778
23997	Psmd13	577.799	0.885316	0.314834	-2.81201	0.00492336	0.0424724
69668	Ccdc115	434.181	0.887937	0.308365	-2.8795	0.0039831	0.0368772
66440	Cdc26	183.796	0.888523	0.294224	-3.01989	0.00252867	0.0271157
73174	Tbkbp1	38.6868	0.888646	0.319623	-2.7803	0.00543092	0.0451718
217337	Srp68	1090.75	0.889286	0.254616	-3.49266	0.000478238	0.00835389
12054	Bcl7b	197.941	0.8903	0.324872	-2.74046	0.0061353	0.0489324
630836	2010315B03Rik	291.335	0.890384	0.278254	-3.1999	0.00137476	0.0179169
75607	Wnk2	755.964	0.890889	0.22379	-3.98092	6.8649e-05	0.00200143
108671	Dnajc9	412.328	0.891308	0.24904	-3.57897	0.000344948	0.00660209
57230	Sap30bp	91.8622	0.893576	0.268787	-3.32448	0.000885834	0.0129893
58799	Crbn	1574.42	0.894131	0.237036	-3.77213	0.000161861	0.00382635
59125	Nek7	5530.1	0.894523	0.235966	-3.7909	0.000150104	0.00361543
76642	1700113A16Rik	195.426	0.895603	0.305226	-2.93423	0.00334379	0.0327394
100039571	Gm10335	46.8797	0.898677	0.304965	-2.94682	0.0032106	0.0318335
26754	Cops5	3911.8	0.899782	0.280281	-3.21029	0.00132603	0.0175044
107569	Nt5c3	2325.01	0.900172	0.31431	-2.86396	0.00418374	0.0381093
78797	Ndor1	80.1946	0.900345	0.329649	-2.73122	0.00630994	0.0498932
381217	Fam189a2	195.548	0.900639	0.212824	-4.23185	2.31775e-05	0.000866031
21762	Psmd2	3079.61	0.901917	0.226083	-3.98932	6.62617e-05	0.00195507
224132	Slc49a4	700.311	0.903196	0.315074	-2.86661	0.00414888	0.037958
80909	Castor2	869.129	0.903414	0.188937	-4.78158	1.73926e-06	0.00011737
19009	Pou6f1	131.698	0.904507	0.265533	-3.40638	0.000658295	0.0105398
63856	Taf8	134.131	0.906653	0.288047	-3.14759	0.00164624	0.0200572
68152	Fam133b	385.627	0.906914	0.213503	-4.24777	2.15905e-05	0.000814508
65019	Rpl23	2674.61	0.907879	0.306094	-2.96601	0.00301686	0.0306303
18104	Nqo1	105.844	0.908437	0.328712	-2.76363	0.0057163	0.0465961
65105	Arl6ip4	558.055	0.909754	0.321241	-2.832	0.00462574	0.0407495
104416	Bap1	366.633	0.910562	0.279275	-3.26045	0.00111237	0.0154254
20541	Slc8a1	861.617	0.91241	0.254967	-3.57854	0.00034552	0.00660496
11865	Arntl	496.324	0.912739	0.333731	-2.73495	0.00623892	0.0494801
66282	Tma16	154.838	0.913151	0.265259	-3.44249	0.00057639	0.00952901
233806	Tmem159	120.449	0.914309	0.273893	-3.33819	0.000843246	0.0125136
27047	Omd	108.154	0.914586	0.282768	-3.23441	0.00121895	0.0164516
19303	Pxn	408.156	0.915451	0.309963	-2.95342	0.0031427	0.03156
66266	Eapp	508.858	0.917101	0.329375	-2.78437	0.00536318	0.0448296
319982	5930430L01Rik	357.56	0.917298	0.221376	-4.14362	3.41863e-05	0.00119469
20648	Snta1	563.064	0.918091	0.258819	-3.54724	0.000389292	0.00723842
11568	Aebp1	580.356	0.918112	0.295749	-3.10436	0.00190692	0.0221968
19172	Psmb4	1369.52	0.918286	0.287147	-3.19796	0.00138402	0.0179968
67891	Rpl4	13786.6	0.920086	0.26708	-3.44498	0.000571108	0.0094918
14866	Gstm5	884.853	0.920794	0.332415	-2.77002	0.00560536	0.0460415
24053	Sgcg	2094.97	0.921716	0.271619	-3.39341	0.000690274	0.0108908
83815	Cenpq	131.044	0.921924	0.311892	-2.95591	0.00311748	0.0313873
216558	Ugp2	15926.7	0.922204	0.264737	-3.48347	0.000494963	0.00858402
67976	Trabd	223.107	0.923022	0.289383	-3.18962	0.00142461	0.0183506
66432	Slc7a6os	245.601	0.923088	0.324402	-2.8455	0.00443411	0.0397369
232232	Hdac11	55.9116	0.923689	0.310802	-2.97195	0.00295914	0.0301738
27388	Ptdss2	105.395	0.924201	0.330717	-2.79454	0.00519741	0.0439856
54601	Foxo4	673.474	0.925005	0.266311	-3.4734	0.000513905	0.00876438
19988	Rpl6	3772.33	0.927112	0.304467	-3.04504	0.00232652	0.025507
664994	Isoc2a	24.1495	0.928514	0.337928	-2.74767	0.00600206	0.0480902
226977	Actr1b	3429.56	0.928734	0.268022	-3.46513	0.000529967	0.00897962
11911	Atf4	537.776	0.92909	0.292377	-3.17771	0.00148442	0.018956
15982	Ifrd1	978.569	0.931059	0.281735	-3.30474	0.000950654	0.0137428
21454	Tcp1	4110.05	0.931203	0.290879	-3.20134	0.0013679	0.0178763
19246	Ptpn1	125.376	0.931845	0.305675	-3.04848	0.00229999	0.0252954
217830	Dglucy	122.932	0.932366	0.3307	-2.81937	0.0048118	0.0418985
24017	Rnf13	1537.15	0.934348	0.289782	-3.22431	0.00126276	0.0169261
270106	Rpl13	1477.62	0.93464	0.329018	-2.84069	0.00450158	0.0402108
21828	Thbs4	1284.68	0.935323	0.325241	-2.87578	0.00403028	0.037204
20975	Synj2	784.138	0.937538	0.239497	-3.91462	9.05476e-05	0.00246541
70598	Filip1	3817.65	0.938221	0.274791	-3.41431	0.000639445	0.0102784
100039636	Atp6v0c-ps2	75.2454	0.938864	0.340497	-2.75733	0.00582749	0.0471743
69742	Tm2d2	624.441	0.939357	0.341024	-2.75451	0.00587792	0.0474355
80385	Tusc2	385.857	0.93967	0.340247	-2.76173	0.00574961	0.046713
70396	Asnsd1	2576.06	0.941822	0.283329	-3.32413	0.000886943	0.0129897
67723	Cep83os	140.68	0.942282	0.319758	-2.94686	0.00321016	0.0318335
319822	Smyd4	106.48	0.94237	0.236056	-3.99214	6.54794e-05	0.00193789
68730	Dus1l	174.879	0.942616	0.307244	-3.06797	0.00215516	0.024222
74287	Kcmf1	4767.4	0.94316	0.278015	-3.39248	0.000692634	0.0109093
15184	Hdac5	258.328	0.943438	0.255624	-3.69072	0.000223621	0.00486251
30932	Zfp330	299.451	0.943513	0.277754	-3.39694	0.000681447	0.0107874
102791	Tcta	255.706	0.944082	0.312517	-3.0209	0.00252024	0.0270438
18972	Pold2	163.847	0.944829	0.313868	-3.01028	0.00261007	0.027618
56289	Rassf1	113.602	0.945399	0.295382	-3.2006	0.00137143	0.0178925
54473	Tollip	769.913	0.945904	0.323067	-2.92789	0.00341269	0.0331445
70892	Ttll7	5010.48	0.948316	0.262048	-3.61887	0.000295895	0.00592396
100316932	Snora28	139.399	0.949145	0.308079	-3.08085	0.0020641	0.0234149
66119	Tomm6	115.374	0.95056	0.343711	-2.76558	0.00568222	0.0464305
55943	Stx8	269.969	0.951017	0.336854	-2.82323	0.00475417	0.0415585
70047	Trnt1	621.311	0.951124	0.213372	-4.45758	8.2889e-06	0.000383938
101513	Mob2	130.528	0.951245	0.281166	-3.38322	0.000716419	0.0111716
12453	Ccni	1486.6	0.951853	0.237481	-4.00812	6.12053e-05	0.00185092
229512	Smg5	528.546	0.952986	0.219019	-4.35115	1.35423e-05	0.000563879
23877	Fiz1	183.686	0.953322	0.274545	-3.47237	0.000515876	0.00877886
100382	AW011738	53.9721	0.95375	0.289915	-3.28976	0.00100274	0.0143108
57784	Bin3	68.8043	0.954004	0.305049	-3.12738	0.00176372	0.0210426
432940	Otulin	205.299	0.954438	0.285613	-3.34171	0.000832625	0.012403
67773	Kat8	291.037	0.955418	0.282245	-3.38506	0.000711623	0.0111189
353172	Gars	1180.09	0.956822	0.178861	-5.34952	8.81877e-08	1.07865e-05
19170	Psmb1	1687.64	0.95775	0.321168	-2.98208	0.00286295	0.0295272
23797	Akt3	702.621	0.960427	0.307511	-3.12323	0.0017888	0.0212323
19817	Rn7sk	1728.95	0.960533	0.349073	-2.75167	0.00592921	0.0477509
68703	Rere	1425.17	0.960829	0.305041	-3.14983	0.00163365	0.0200148
52626	Cdkn2aipnl	268.629	0.961607	0.339751	-2.83033	0.00464997	0.0409218
319675	Cep295	1191.54	0.962081	0.244218	-3.93943	8.16758e-05	0.00227935
27280	Phlda3	387.438	0.963426	0.295528	-3.26001	0.00111407	0.0154353
68817	Ddi2	392.105	0.963723	0.300267	-3.20955	0.00132941	0.0175344
58522	Trim54	1238.21	0.965465	0.298299	-3.23657	0.00120977	0.0163982
71799	Ptcd1	163.761	0.965887	0.330886	-2.91909	0.00351049	0.0336973
214505	Gnptg	209.385	0.966468	0.286364	-3.37497	0.000738245	0.0113872
668829	Gm9385	307.69	0.966566	0.348502	-2.77349	0.00554589	0.0457522
11522	Adh1	307.871	0.967068	0.301836	-3.20395	0.00135556	0.0177844
19182	Psmc3	1696.48	0.96798	0.319553	-3.02917	0.0024523	0.0265513
19943	Rpl28	1891.42	0.969311	0.309255	-3.13434	0.00172239	0.0207269
72881	Zdhhc4	191.025	0.970038	0.247077	-3.92606	8.63484e-05	0.00236755
21384	Tbx15	7956.97	0.970087	0.2247	-4.31725	1.57984e-05	0.000637475
18286	Odf2	451.441	0.970194	0.265363	-3.6561	0.000256078	0.00535085
20091	Rps3a1	5716.26	0.970283	0.314641	-3.08378	0.00204387	0.023255
22344	Vezf1	3138.43	0.97047	0.202852	-4.78413	1.71728e-06	0.000116509
192173	Mcrip1	144.471	0.971561	0.321979	-3.01747	0.00254895	0.0272498
100038416	Gm10643	36.1918	0.971847	0.332041	-2.92689	0.00342373	0.03319
66480	Rpl15	2937.67	0.971889	0.355412	-2.73454	0.00624668	0.0494801
66498	Dda1	218.159	0.971983	0.298759	-3.2534	0.00114035	0.0157436
72565	Uaca	4624.4	0.972151	0.189839	-5.12093	3.0403e-07	2.85024e-05
11877	Arvcf	191.849	0.972441	0.219228	-4.43576	9.17491e-06	0.000420072
11993	Aup1	375.97	0.975205	0.280178	-3.48066	0.00050018	0.00863376
27176	Rpl7a	6597.2	0.976335	0.329855	-2.95989	0.00307745	0.0310842
71538	Fbxo9	1155.45	0.977002	0.266033	-3.67248	0.000240207	0.00510962
53975	Ddx20	251.646	0.977233	0.259516	-3.7656	0.000166148	0.00389578
66965	Ctu2	34.7893	0.977661	0.353152	-2.76839	0.00563342	0.046128
13688	Eif4ebp2	813.516	0.977978	0.284278	-3.44021	0.000581258	0.00957765
67694	Ift74	406.415	0.978896	0.26927	-3.63537	0.000277583	0.00562205
27207	Rps11	1323.54	0.979139	0.352816	-2.77521	0.00551659	0.0456248
100042008	Gm9794	280.895	0.979812	0.309978	-3.16091	0.00157278	0.0196544
77533	C030034I22Rik	52.902	0.98048	0.317672	-3.08646	0.00202558	0.0231743
19899	Rpl18	1762.25	0.981243	0.348952	-2.81198	0.00492383	0.0424724
19057	Ppp3cc	509.415	0.982989	0.273959	-3.58809	0.000333113	0.00645447
268417	Zkscan17	276.998	0.983099	0.331795	-2.96297	0.00304684	0.0308331
17938	Naca	19001.4	0.983613	0.346503	-2.83869	0.00452992	0.0402974
226830	Smyd2	1595.96	0.983871	0.291676	-3.37317	0.000743091	0.0114506
52468	Ctdsp2	1099.73	0.984347	0.26437	-3.72337	0.000196581	0.00439668
544864	Gm5785	335.045	0.989828	0.330138	-2.99822	0.00271557	0.0284333
18518	Igbp1	583.998	0.990904	0.242149	-4.09213	4.27426e-05	0.00141177
67087	Ctnnbip1	338.105	0.991369	0.349344	-2.8378	0.00454258	0.0403336
246221	Mpst	214.267	0.99146	0.309769	-3.20064	0.00137124	0.0178925
20190	Ryr1	43035.5	0.99174	0.212266	-4.67216	2.98049e-06	0.000180164
227682	Trub2	152.033	0.991801	0.299916	-3.30693	0.000943243	0.0136483
56436	Adrm1	511.652	0.992508	0.271525	-3.65531	0.000256868	0.0053549
100383	Bsdc1	556.801	0.994286	0.352635	-2.81959	0.00480857	0.0418966
330836	Slc7a6	142.834	0.994326	0.282842	-3.51548	0.000438952	0.00789912
72775	Fance	51.3316	0.995345	0.352426	-2.82427	0.00473887	0.0414711
12484	Cd24a	4432.99	0.995443	0.240695	-4.13571	3.53859e-05	0.00122027
72399	Brap	829.257	0.995594	0.26786	-3.71684	0.000201729	0.00448617
52055	Rab11fip5	423.241	0.996316	0.180852	-5.50902	3.60833e-08	5.18275e-06
52513	Ddx56	210.347	0.996352	0.309417	-3.22009	0.0012815	0.0171042
13629	Eef2	5671.75	0.99646	0.205632	-4.84585	1.26071e-06	9.03474e-05
210766	Brcc3	854.181	0.99764	0.269791	-3.69783	0.000217454	0.00476816
66475	Rps23	4099.72	0.998264	0.336925	-2.96287	0.00304787	0.0308331
216395	Rxylt1	650.925	1.00079	0.34489	-2.90175	0.0037108	0.0351247
244654	Mtss2	1289.26	1.00092	0.268424	-3.7289	0.00019232	0.0043261
13494	Drg1	386.063	1.00119	0.331057	-3.02422	0.00249277	0.0268595
50786	Hs6st2	674.185	1.00328	0.309957	-3.23684	0.0012086	0.0163968
69368	Wdfy1	514.892	1.0036	0.291622	-3.44143	0.000578658	0.00954633
67671	Rpl38	1240.18	1.00701	0.354673	-2.83927	0.00452165	0.0402974
69902	Mrto4	191.535	1.00718	0.354908	-2.83786	0.0045417	0.0403336
26443	Psma6	2613.02	1.00931	0.334633	-3.01618	0.00255981	0.0273154
83671	Sytl2	545.31	1.00935	0.288308	-3.50095	0.000463607	0.00821068
234852	Chmp1a	282.409	1.0094	0.331285	-3.04692	0.00231201	0.0253657
68938	Aspscr1	137.529	1.00989	0.327965	-3.07925	0.0020752	0.023492
68193	Rpl24	4002.24	1.01034	0.323044	-3.12755	0.00176273	0.0210426
77976	Nuak1	307.827	1.01093	0.203116	-4.97711	6.45415e-07	5.18186e-05
19045	Ppp1ca	1644	1.01189	0.354203	-2.85681	0.00427924	0.0386365
68767	Washc1	102.721	1.01339	0.337809	-2.99989	0.00270074	0.0283587
19344	Rab5b	1048.28	1.01445	0.268593	-3.77689	0.000158796	0.00376684
22687	Zpr1	424.988	1.01475	0.28053	-3.61726	0.000297738	0.00593807
72278	Ccpg1	2946.99	1.01499	0.286359	-3.54446	0.000393419	0.00728918
59050	Nsa2	1456.21	1.01538	0.320369	-3.16942	0.00152745	0.019266
53356	Eif3g	817.562	1.0156	0.293481	-3.46052	0.000539142	0.00909571
66934	Dsn1	62.3289	1.01613	0.261566	-3.8848	0.000102414	0.00269976
93747	Echs1	1657.69	1.01728	0.288722	-3.52338	0.000426079	0.0077207
12862	Cox6a2	6507.87	1.01969	0.303156	-3.36359	0.000769368	0.0117267
77128	Crebrf	1673.44	1.02075	0.258423	-3.94991	7.81804e-05	0.00220143
234729	Vac14	369.342	1.02285	0.20295	-5.03994	4.65672e-07	4.05031e-05
235441	Usp3	593.557	1.02307	0.362745	-2.82035	0.00479712	0.0418639
77006	Ddrgk1	570.611	1.02467	0.292973	-3.49748	0.00046968	0.00827143
20018	Polr1d	1265.64	1.02495	0.347395	-2.95039	0.00317372	0.0316887
66627	Ogfod2	26.4613	1.02515	0.369089	-2.7775	0.00547781	0.0454241
242377	Pm20d2	1921.44	1.02535	0.183381	-5.59139	2.25256e-08	3.49169e-06
214597	Sidt2	768.66	1.02699	0.317262	-3.23703	0.00120781	0.0163968
14245	Lpin1	5289.19	1.02716	0.356716	-2.8795	0.00398303	0.0368772
98221	Eif3m	1720.25	1.02786	0.334104	-3.07647	0.0020947	0.0236785
12215	Bsg	4794.38	1.02826	0.358211	-2.87054	0.00409776	0.0376787
22359	Vldlr	10923.1	1.03024	0.207865	-4.9563	7.18486e-07	5.65257e-05
26451	Rpl27a	743.214	1.03151	0.373766	-2.75977	0.00578428	0.0469459
52696	Zwint	268.042	1.03255	0.347446	-2.97183	0.00296033	0.0301738
12034	Phb2	820.136	1.03274	0.321162	-3.21562	0.00130162	0.0172564
546611	Klhl33	522.193	1.03319	0.300373	-3.43969	0.000582392	0.00957765
235459	Gtf2a2	786.614	1.03327	0.355512	-2.90642	0.00365591	0.0347523
18393	Orc2	535.549	1.03398	0.325293	-3.17861	0.00147985	0.0189285
74781	Wipi2	340.526	1.03413	0.286191	-3.61343	0.000302171	0.00601117
66373	Lsm5	76.2825	1.03518	0.340563	-3.0396	0.0023689	0.025881
68565	Mrps18a	451.099	1.0355	0.324053	-3.19545	0.00139611	0.0181239
494468	Armcx5	210.313	1.03612	0.361176	-2.86874	0.00412111	0.0378412
76846	Rps9	1003.09	1.03759	0.352327	-2.94497	0.00322983	0.0319635
14470	Rabac1	472.968	1.04142	0.328127	-3.17383	0.00150441	0.0190867
13614	Edn1	78.3555	1.04228	0.307511	-3.3894	0.000700448	0.0109662
19883	Rora	2662.84	1.04265	0.344327	-3.02808	0.0024611	0.0266282
70392	Asb12	658.72	1.04373	0.258486	-4.03788	5.39371e-05	0.00167216
76901	Jade2	72.6939	1.04525	0.375675	-2.78232	0.0053972	0.04497
13401	Dmwd	154.755	1.04703	0.286557	-3.65381	0.000258375	0.00536029
26445	Psmb2	1136.96	1.04715	0.239848	-4.36591	1.26595e-05	0.000537119
246696	Slc25a28	123.622	1.04976	0.363883	-2.88489	0.00391545	0.0364883
223433	Otulinl	23.8594	1.05059	0.362785	-2.8959	0.00378072	0.0356143
217695	Zfyve1	201.13	1.05301	0.383855	-2.74326	0.00608334	0.048617
268859	Rbfox1	8090.63	1.05382	0.230845	-4.56505	4.99376e-06	0.000263432
407824	NA	50.0197	1.05433	0.339716	-3.10355	0.00191213	0.0222365
237759	Col23a1	117.47	1.05437	0.339264	-3.10782	0.00188472	0.0220653
215008	Vezt	477.372	1.05595	0.277891	-3.79986	0.000144776	0.00351413
20068	Rps17	4137.01	1.05648	0.358683	-2.94545	0.00322486	0.0319547
223697	Sun2	510.821	1.05696	0.35658	-2.96416	0.00303508	0.0307754
71787	Trnau1ap	71.8264	1.05829	0.369571	-2.86355	0.0041892	0.0381093
104725	Sptssa	495.847	1.05923	0.351804	-3.01084	0.00260523	0.0276031
83679	Pde4dip	71881.4	1.05952	0.17405	-6.08744	1.14731e-09	2.99373e-07
100042173	Rps15a-ps6	139.448	1.05956	0.359364	-2.94843	0.0031939	0.0318168
23807	Arih2	1525.75	1.06123	0.236021	-4.49633	6.91353e-06	0.000329994
381438	Gm5148	112.788	1.06135	0.36696	-2.89227	0.0038247	0.0358345
20922	Supt4a	270.131	1.06172	0.370662	-2.86438	0.00417823	0.0381093
18604	Pdk2	4363.76	1.06214	0.257452	-4.12559	3.69785e-05	0.0012613
71918	Zcchc24	1784.18	1.06498	0.221544	-4.80706	1.53165e-06	0.000107051
59011	Myoz1	10764.9	1.06579	0.312883	-3.40634	0.000658403	0.0105398
20104	Rps6	1435.22	1.06622	0.325837	-3.27225	0.00106697	0.015049
100494	Zfand2a	462.759	1.06693	0.362679	-2.94179	0.00326316	0.0321713
15108	Hsd17b10	457.245	1.06698	0.336392	-3.17183	0.00151483	0.0191724
226691	Ifi207	681.242	1.06722	0.326799	-3.26567	0.00109206	0.0152654
100072	Camta1	885.775	1.0677	0.288578	-3.69987	0.000215711	0.00475185
29820	Tnfrsf19	357.768	1.0679	0.347732	-3.07106	0.00213303	0.0240423
70713	Gpr137c	122.81	1.0685	0.277246	-3.85397	0.00011622	0.00297796
216350	Tspan8	982.733	1.06945	0.364465	-2.9343	0.00334298	0.0327394
21761	Morf4l1	1248.25	1.06971	0.31525	-3.39322	0.000690759	0.0108908
16007	Ccn1	481.933	1.07032	0.230436	-4.64476	3.40466e-06	0.000198153
270066	Slc35e1	812.601	1.07118	0.200437	-5.34426	9.07883e-08	1.1013e-05
57435	Plin4	3515.15	1.07121	0.328907	-3.25688	0.00112646	0.0155794
100503238	NA	224.814	1.07159	0.245084	-4.37232	1.22934e-05	0.000524851
269514	Fbxl4	308.388	1.073	0.236499	-4.53701	5.70565e-06	0.00029191
99045	Mrps26	213.426	1.07337	0.336529	-3.18955	0.00142496	0.0183506
67711	Nsmce1	141.495	1.07518	0.382812	-2.80864	0.00497506	0.0428102
217869	Eif5	7855.39	1.076	0.186375	-5.77331	7.77301e-09	1.41505e-06
70561	Txndc16	569.396	1.07625	0.249001	-4.32228	1.54423e-05	0.000629597
17859	Mxi1	1073.24	1.07884	0.208405	-5.17667	2.25886e-07	2.23828e-05
16002	Igf2	6886.46	1.07988	0.301503	-3.58165	0.000341432	0.00655081
23863	Dand5	123.254	1.08017	0.31825	-3.39409	0.000688579	0.0108783
109264	Me3	1325.8	1.08187	0.275353	-3.92902	8.52936e-05	0.00235513
68854	Asb11	1647.77	1.08309	0.229422	-4.72096	2.34734e-06	0.000146414
78610	Uvrag	377.587	1.08467	0.315121	-3.44207	0.000577281	0.00953366
109145	Gins4	152.954	1.08524	0.29812	-3.64029	0.000272329	0.00556604
19301	Pxmp2	207.795	1.08581	0.313647	-3.4619	0.000536376	0.00907175
54127	Rps28	1202.33	1.08607	0.33459	-3.24596	0.00117054	0.0160788
100037283	Rnaset2a	142.596	1.08683	0.338283	-3.21277	0.00131461	0.0173831
228769	Psmf1	271.8	1.08706	0.30561	-3.55703	0.000375075	0.00702413
30927	Snai3	42.8234	1.08744	0.364634	-2.98229	0.00286104	0.029527
67281	Rpl37	2190.14	1.08774	0.33024	-3.29378	0.000988488	0.014159
68312	Gstm7	41.6866	1.08778	0.324444	-3.35273	0.000800173	0.0121156
103967	Dnm3	312.445	1.08819	0.311718	-3.49096	0.00048129	0.00839095
108124	Napa	860.082	1.08919	0.271756	-4.00798	6.12403e-05	0.00185092
66624	Spcs2	1000.23	1.08931	0.323314	-3.3692	0.000753859	0.011603
213990	Agap3	211.72	1.08971	0.330435	-3.29781	0.000974418	0.013983
231712	Trafd1	326.047	1.09091	0.377083	-2.89302	0.00381554	0.0357915
74633	4930429F24Rik	449.659	1.09121	0.236252	-4.61883	3.85912e-06	0.000217178
12452	Ccng2	413.831	1.0914	0.38477	-2.8365	0.00456109	0.0404122
103765	Tmem17	41.8253	1.09561	0.388664	-2.81892	0.00481849	0.0419071
278507	Wfikkn2	60.7189	1.09664	0.327035	-3.35329	0.000798583	0.0121032
27998	Exosc5	62.5032	1.0976	0.368916	-2.97519	0.00292803	0.0300401
267019	Rps15a	5247.77	1.10028	0.354838	-3.10079	0.00193004	0.0223662
80884	Maged2	426.315	1.10079	0.385306	-2.85693	0.00427761	0.0386365
19062	Inpp5k	478.221	1.10149	0.267785	-4.11332	3.90006e-05	0.00131593
81018	Rnf114	535.621	1.10171	0.277318	-3.97273	7.10545e-05	0.00204867
19328	Rab12	5536.68	1.10218	0.259328	-4.25015	2.13628e-05	0.000809131
17347	Mknk2	1784.99	1.1025	0.290766	-3.79169	0.000149623	0.00360939
72981	Thap12	4767.82	1.10276	0.328966	-3.35221	0.000801689	0.0121238
11870	Art1	2259.31	1.10287	0.231869	-4.75646	1.97018e-06	0.000128579
228889	Ddx27	152.347	1.10436	0.373246	-2.95881	0.00308834	0.031154
229317	Eif2a	2879.41	1.10447	0.239155	-4.61823	3.87026e-06	0.000217178
76501	Commd9	67.831	1.10483	0.358076	-3.08546	0.00203238	0.0232255
67101	2310039H08Rik	167.231	1.10546	0.385653	-2.86647	0.00415074	0.037958
66085	Eif3f	2157.53	1.10622	0.2315	-4.77851	1.76603e-06	0.000118376
68576	Lamtor5	167.779	1.10767	0.357643	-3.09713	0.00195407	0.0225945
12836	Col7a1	40.1718	1.10829	0.397873	-2.78553	0.00534399	0.0447649
208263	Tor1aip1	3123.57	1.10899	0.213749	-5.18829	2.12236e-07	2.15764e-05
20167	Rtn2	3427.79	1.11001	0.304955	-3.63991	0.000272729	0.00556695
67148	Ramac	435.219	1.11019	0.304462	-3.64641	0.000265932	0.00545984
100302648	Gm11944	29.0094	1.11222	0.39802	-2.79439	0.00519977	0.0439856
12512	Cd63	1336.38	1.11275	0.319676	-3.48087	0.000499797	0.00863376
71648	Optn	1252.68	1.11335	0.249335	-4.46529	7.99604e-06	0.000374808
67186	Rplp2	2070.66	1.11338	0.354676	-3.13914	0.00169442	0.0204849
28135	Cep63	683.542	1.1134	0.235267	-4.73251	2.21763e-06	0.000142878
20741	Sptb	4278	1.11537	0.227078	-4.91182	9.02356e-07	6.85791e-05
19896	Rpl10a	2134.74	1.11696	0.355127	-3.14523	0.00165955	0.0201723
18626	Per1	401.581	1.11769	0.362428	-3.08389	0.00204313	0.023255
19934	Rpl22	3131.79	1.11771	0.361164	-3.09473	0.00196993	0.0227275
59045	Stard3	70.4185	1.11877	0.226214	-4.94565	7.58912e-07	5.88194e-05
107392	Brms1	41.4374	1.11917	0.376591	-2.97183	0.0029603	0.0301738
66259	Camk2n1	288.028	1.11962	0.29362	-3.81315	0.000137206	0.00339756
18761	Prkcq	2436.27	1.12267	0.210121	-5.34295	9.14465e-08	1.1013e-05
56449	Ybx3	30450.9	1.12302	0.223771	-5.01862	5.20449e-07	4.42835e-05
72655	Snhg5	230.959	1.12356	0.362061	-3.10323	0.00191422	0.0222365
74187	Katnb1	43.4684	1.12563	0.300139	-3.75037	0.000176573	0.00407591
330677	Nctc1	688.653	1.12567	0.187827	-5.99314	2.05829e-09	4.7389e-07
16948	Lox	1473.12	1.12909	0.390143	-2.89404	0.00380323	0.0356975
56205	Ensa	1140.66	1.12964	0.327456	-3.44975	0.000561109	0.0093851
30954	Siva1	201.805	1.13076	0.373149	-3.03033	0.00244289	0.026486
74011	Slc25a27	171.281	1.13177	0.221528	-5.10891	3.24027e-07	3.00175e-05
20181	Rxra	1626.91	1.13186	0.259503	-4.36162	1.29101e-05	0.000543335
68045	Rtraf	2672.72	1.13217	0.389151	-2.90933	0.00362204	0.0345561
56349	Net1	1108.18	1.13224	0.275243	-4.1136	3.89528e-05	0.00131593
19921	Rpl19	2849.66	1.13419	0.37534	-3.02176	0.0025131	0.0270173
208618	Etl4	2743.08	1.13527	0.25191	-4.50664	6.58613e-06	0.000316869
69534	Avpi1	119.794	1.13829	0.404788	-2.81207	0.00492243	0.0424724
20054	Rps15	1859.02	1.14078	0.387849	-2.94129	0.0032685	0.0322037
17425	Foxk1	486.535	1.14081	0.400624	-2.84758	0.00440524	0.0395603
20103	Rps5	1640.39	1.14111	0.347057	-3.28795	0.00100919	0.0143897
19946	Rpl30	3403	1.14129	0.275623	-4.14075	3.46175e-05	0.00120223
71146	Golga7b	33.2067	1.1433	0.293213	-3.89922	9.65021e-05	0.00259149
15507	Hspb1	874.675	1.14347	0.364062	-3.14088	0.00168442	0.0203954
100040543	Gm2830	467.697	1.14543	0.382056	-2.99807	0.00271693	0.0284333
15239	Hgs	254.93	1.14594	0.361433	-3.17054	0.00152154	0.0192262
66521	Rwdd1	1118.96	1.14731	0.400569	-2.86421	0.00418055	0.0381093
19942	Rpl27	1414.55	1.14752	0.357783	-3.20732	0.00133977	0.0176116
12177	Bnip3l	2469.29	1.14757	0.320142	-3.58455	0.000337661	0.00652644
67025	Rpl11	3576.91	1.14826	0.361603	-3.17549	0.00149585	0.019009
74334	Ranbp10	533.664	1.14867	0.346338	-3.3166	0.000911184	0.0132579
107328	Trpt1	186.92	1.15055	0.355372	-3.23759	0.00120544	0.0163968
72805	Zfp839	61.3736	1.15114	0.314876	-3.65585	0.000256332	0.00535085
11535	Adm	25.3205	1.15291	0.407783	-2.82727	0.00469466	0.0411993
68058	Chd1l	194.774	1.15315	0.239018	-4.82451	1.40346e-06	9.94232e-05
67115	Rpl14	2393.29	1.15316	0.317359	-3.63362	0.000279477	0.0056531
19888	Rp1	56.6413	1.15388	0.411939	-2.80108	0.00509313	0.043454
75620	Kxd1	493.168	1.15445	0.282385	-4.08823	4.34672e-05	0.00142667
67427	Rps20	3539.87	1.15448	0.345002	-3.34631	0.000818958	0.0122812
225638	Alpk2	1564.53	1.15672	0.215909	-5.35742	8.44194e-08	1.04894e-05
71242	Spata24	28.3761	1.1576	0.408625	-2.83291	0.00461264	0.0406848
268860	Abat	132.413	1.16033	0.257842	-4.50016	6.79016e-06	0.000325097
77963	Hook1	877	1.16076	0.229211	-5.06413	4.10267e-07	3.64951e-05
100463512	Gm20594	34.432	1.161	0.421801	-2.75247	0.00591467	0.0476828
229905	Kyat3	192.801	1.16155	0.356524	-3.25798	0.00112209	0.0155326
208638	Slc25a38	133.384	1.16236	0.316083	-3.67738	0.000235642	0.0050537
76789	Mzt1	1013.68	1.16242	0.34156	-3.40328	0.000665826	0.0106261
209354	Eif2b1	1077.97	1.16333	0.264621	-4.39624	1.10144e-05	0.000491111
241274	Pnpla7	431.617	1.16392	0.362953	-3.2068	0.00134222	0.017629
109815	Selenos	286.678	1.1646	0.296404	-3.92909	8.52694e-05	0.00235513
20055	Rps16	1795.76	1.1653	0.357376	-3.26071	0.00111135	0.0154249
13386	Dlk1	26.1334	1.16594	0.425871	-2.73779	0.00618542	0.0492569
20090	Rps29	1737.68	1.16598	0.337421	-3.45557	0.000549127	0.0092244
52717	Anapc16	794.166	1.16629	0.34744	-3.35681	0.000788461	0.011973
50868	Keap1	578.893	1.16663	0.291583	-4.00103	6.30681e-05	0.00189519
68991	Ssu72	453.903	1.1703	0.360546	-3.2459	0.00117079	0.0160788
232440	H2aj	55.6721	1.17039	0.417101	-2.80602	0.00501582	0.0430524
66827	Ttc1	1318.24	1.17108	0.342126	-3.42294	0.000619475	0.0100921
67952	Tomm20	1259.55	1.1737	0.384155	-3.05528	0.00224847	0.024913
19982	Rpl36a	1137.46	1.17439	0.352141	-3.335	0.000852985	0.0125866
13480	Dpm1	628.513	1.17989	0.270315	-4.36488	1.27195e-05	0.000538209
234797	6430548M08Rik	447.035	1.18094	0.292102	-4.04289	5.27961e-05	0.00165315
71523	8430429K09Rik	199.972	1.18163	0.288923	-4.08979	4.31771e-05	0.00142312
52174	Tmem222	121.636	1.1829	0.275052	-4.30066	1.70292e-05	0.000671558
67884	Cfap410	36.4917	1.18299	0.374715	-3.15702	0.00159388	0.0197475
50708	H1f2	1333.49	1.18479	0.370278	-3.19973	0.00137558	0.0179169
19951	Rpl32	4917.51	1.18549	0.36599	-3.23915	0.00119888	0.0163356
68052	Rps13	2268.79	1.18772	0.363251	-3.2697	0.00107663	0.0151173
22226	Ucn	14.5439	1.19228	0.386726	-3.08302	0.00204915	0.0232904
18619	Penk	100.817	1.19944	0.411186	-2.91703	0.00353378	0.0338793
629059	Fam124a	104.644	1.19974	0.363678	-3.29891	0.000970621	0.0139413
320360	Ric3	113.638	1.20301	0.273982	-4.39086	1.12904e-05	0.000499331
74480	Samd4	2270.46	1.20413	0.269942	-4.4607	8.16935e-06	0.000381789
54217	Rpl36	1384.13	1.20462	0.385196	-3.12728	0.0017643	0.0210426
18583	Pde7a	1207.65	1.20516	0.266558	-4.52121	6.1488e-06	0.000303849
12299	Cacng1	2639.01	1.20733	0.277913	-4.34427	1.39737e-05	0.000577235
66489	Rpl35	1144.91	1.20833	0.404808	-2.98496	0.0028362	0.0293868
11474	Actn3	48866	1.21229	0.300579	-4.03318	5.5027e-05	0.00169922
19981	Rpl37a	2292.23	1.21325	0.345361	-3.51299	0.000443088	0.00796439
26446	Psmb3	623.963	1.21411	0.336159	-3.61172	0.000304168	0.00604321
50769	Atp8a2	107.049	1.21461	0.40261	-3.01684	0.00255424	0.0272778
18125	Nos1	391.576	1.21583	0.329781	-3.68679	0.000227103	0.00491774
21767	Tex264	103.68	1.21842	0.367711	-3.31353	0.000921251	0.0133795
216198	Tcp11l2	1285.29	1.21881	0.347873	-3.50359	0.000459026	0.00815722
26961	Rpl8	2533.76	1.21908	0.344232	-3.54143	0.000397958	0.00735587
66220	Zdhhc12	17.1743	1.21978	0.435546	-2.80059	0.00510098	0.0434736
69678	Atcayos	248.225	1.22079	0.320213	-3.81243	0.000137605	0.00339801
22241	Ulk1	716.309	1.22374	0.395942	-3.0907	0.00199685	0.0229535
26877	B3galt1	321.852	1.22452	0.251816	-4.86277	1.15757e-06	8.46864e-05
17313	Mgp	936.773	1.22502	0.332395	-3.68542	0.000228325	0.00493057
14537	Gcnt1	80.7487	1.22567	0.347499	-3.52711	0.000420117	0.00764808
20918	Eif1	5958.02	1.22791	0.242811	-5.05703	4.25825e-07	3.76651e-05
56310	Gps2	311.466	1.23059	0.232321	-5.29695	1.17754e-07	1.36559e-05
107869	Cth	81.4749	1.23154	0.40619	-3.03193	0.00242992	0.0263864
14120	Fbp2	599.555	1.23344	0.386839	-3.18852	0.00143003	0.0183664
20021	Polr2c	421.803	1.23357	0.34667	-3.55833	0.000373217	0.00700154
100042875	Gm12059	24.8916	1.23515	0.391088	-3.15823	0.0015873	0.0197363
28010	Miip	56.5678	1.23519	0.390805	-3.16064	0.00157426	0.0196544
12454	Ccnk	2336.09	1.2352	0.231929	-5.32578	1.00522e-07	1.20135e-05
100039422	Gm2225	45.2809	1.23523	0.394254	-3.13309	0.00172974	0.0207994
108767	Pnrc1	3281.25	1.23577	0.286828	-4.3084	1.64443e-05	0.000653433
72355	Cdpf1	250.759	1.23581	0.361162	-3.42177	0.000622146	0.0101146
213391	Rassf4	252.24	1.23617	0.404815	-3.05367	0.00226063	0.02503
223752	Gramd4	174.865	1.23707	0.259429	-4.76843	1.85668e-06	0.000122651
71901	Fam219a	56.8808	1.23756	0.355941	-3.47686	0.000507315	0.0086972
55950	Bri3	113.511	1.23758	0.378685	-3.2681	0.00108273	0.0151621
76920	Arrdc5	18.6206	1.23858	0.420973	-2.94218	0.00325911	0.0321713
69749	Epb41l4aos	32.788	1.23872	0.370126	-3.34675	0.000817657	0.0122812
18708	Pik3r1	4271.24	1.23872	0.349842	-3.54081	0.000398904	0.00736466
66090	Ypel3	445.629	1.23879	0.273925	-4.52239	6.11449e-06	0.000303849
20044	Rps14	1469.55	1.24156	0.381961	-3.2505	0.00115201	0.0158766
14694	Rack1	3062.09	1.24281	0.369614	-3.36244	0.000772558	0.0117429
320092	E030003E18Rik	238.748	1.24579	0.286709	-4.34512	1.392e-05	0.00057654
320302	Glt28d2	646.475	1.24665	0.210152	-5.93216	2.98983e-09	6.41217e-07
99480	Dnttip2	1507.12	1.24828	0.346172	-3.60597	0.000310992	0.00616315
66456	2810001G20Rik	73.4756	1.25172	0.397167	-3.15162	0.00162366	0.0199668
16159	Il12a	44.4342	1.25346	0.425692	-2.94452	0.00323458	0.0319804
66240	Kcne1l	123.781	1.25401	0.367367	-3.41351	0.000641315	0.0102873
75617	Rps25	7097.6	1.25405	0.352303	-3.55958	0.000371452	0.00699082
108682	Gpt2	3586.62	1.25413	0.243649	-5.14729	2.64276e-07	2.56988e-05
68135	Eif3h	1975.9	1.25484	0.336653	-3.72739	0.000193473	0.00434578
16341	Eif3e	6226.29	1.25569	0.322567	-3.89281	9.90892e-05	0.00263834
75695	Rilpl1	1724.72	1.25642	0.267676	-4.69381	2.68159e-06	0.000163996
667090	Gm8451	74.1935	1.25678	0.404659	-3.10577	0.00189784	0.022124
59310	Myl10	40.2881	1.25873	0.433198	-2.90568	0.00366461	0.0347758
13346	Des	28831.4	1.25951	0.215372	-5.84808	4.97284e-09	1.01128e-06
56350	Arl3	441.132	1.26031	0.374115	-3.36879	0.000754991	0.011603
230379	Acer2	169.736	1.26062	0.376703	-3.34644	0.000818559	0.0122812
29818	Hspb7	14746.8	1.26455	0.374401	-3.37754	0.000731375	0.011337
56484	Foxo3	463.619	1.2661	0.428017	-2.95806	0.00309583	0.0312095
269261	Rpl12	2725.29	1.26708	0.382612	-3.31166	0.000927448	0.013457
100038392	Gm10785	20.9148	1.26786	0.339476	-3.73475	0.000187904	0.00426015
64930	Tsc1	1399.46	1.26864	0.28931	-4.38504	1.15967e-05	0.000503419
52609	Cbx7	130.411	1.27143	0.32056	-3.96626	7.30093e-05	0.00209158
212670	Catsper2	108.476	1.27196	0.275835	-4.6113	4.00159e-06	0.000222159
18693	Pick1	240.962	1.27435	0.267621	-4.76177	1.91903e-06	0.000126237
235320	Zbtb16	1156.05	1.27556	0.316589	-4.02909	5.59943e-05	0.00172568
76376	Slc24a2	30.9561	1.27644	0.455315	-2.80341	0.00505647	0.0432827
19126	Prom1	164.724	1.27644	0.390369	-3.26984	0.00107609	0.0151173
72750	Fam117b	385.64	1.27682	0.318559	-4.00812	6.12027e-05	0.00185092
14702	Gng2	267.566	1.28021	0.236415	-5.41509	6.12589e-08	8.1277e-06
14049	Eya2	15.5921	1.28098	0.411625	-3.112	0.00185826	0.0218087
68982	1500015A07Rik	53.9807	1.28203	0.25499	-5.02775	4.96259e-07	4.24559e-05
11479	Acvr1b	650.708	1.28214	0.31205	-4.10875	3.97798e-05	0.00133283
17260	Mef2c	35280.8	1.2828	0.322106	-3.98254	6.81815e-05	0.00199151
77627	Efcab6	91.5763	1.2834	0.348762	-3.67989	0.000233333	0.00501106
13384	Mpp3	127.42	1.2838	0.2895	-4.43454	9.22687e-06	0.000420072
68943	Pink1	2810.44	1.2841	0.250558	-5.12495	2.97613e-07	2.80688e-05
21987	Tpd52l1	300.609	1.28515	0.235118	-5.46597	4.60382e-08	6.43179e-06
23882	Gadd45g	446.359	1.28569	0.296821	-4.33156	1.4806e-05	0.000606812
14862	Gstm1	2264.39	1.29239	0.256383	-5.04087	4.63429e-07	4.05031e-05
20361	Sema7a	108.507	1.29316	0.276594	-4.67529	2.93535e-06	0.000178123
17083	Tmed1	129.296	1.29499	0.433302	-2.98865	0.00280209	0.0291105
68592	Syf2	197.443	1.29521	0.335795	-3.85713	0.000114727	0.00294937
50873	Prkn	266.71	1.29535	0.243367	-5.32261	1.0229e-07	1.21322e-05
22121	Rpl13a	954.319	1.29821	0.382803	-3.39132	0.000695571	0.0109336
225164	Mib1	993.937	1.30485	0.30405	-4.29157	1.77415e-05	0.000694403
27357	Gyg	10900.7	1.30491	0.210769	-6.19117	5.97197e-10	1.9893e-07
100504632	Gm11478	116.749	1.30979	0.358466	-3.65387	0.000258315	0.00536029
18030	Nfil3	397.057	1.31054	0.410969	-3.18889	0.0014282	0.0183579
14421	B4galnt1	17.7752	1.31198	0.453118	-2.89544	0.00378621	0.0356258
66293	Snhg16	24.9858	1.31254	0.376801	-3.48338	0.000495125	0.00858402
22417	Wnt4	340.911	1.31361	0.348854	-3.76549	0.000166223	0.00389578
629595	Gm6988	42.4479	1.31428	0.419656	-3.1318	0.00173736	0.0208749
70556	Slc25a33	223.796	1.31685	0.322465	-4.08369	4.43267e-05	0.00144579
226178	Wbp1l	980.524	1.31697	0.248281	-5.30434	1.13082e-07	1.32121e-05
12014	Bach2	147.562	1.32207	0.412814	-3.20259	0.00136198	0.0178436
16001	Igf1r	941.364	1.32451	0.398397	-3.32461	0.000885437	0.0129893
14109	Fau	722.255	1.32455	0.392271	-3.37662	0.000733835	0.0113415
229725	Clcc1	762.228	1.32485	0.257261	-5.14981	2.60755e-07	2.56753e-05
93677	Lmod2	8285.13	1.32554	0.41553	-3.19	0.00142271	0.0183506
76798	Srrm4os	44.5934	1.32898	0.452473	-2.93715	0.00331244	0.0324731
268878	Atp13a5	99.1126	1.3291	0.432952	-3.06986	0.00214161	0.0241216
619547	Rpl34-ps1	168.267	1.33004	0.406583	-3.27125	0.00107072	0.0150884
67880	Dcxr	33.3184	1.33183	0.410177	-3.24698	0.00116638	0.0160464
50760	Fbxo17	107.115	1.33563	0.408565	-3.26907	0.00107901	0.0151371
68118	Atg101	61.2785	1.33694	0.397405	-3.36417	0.000767753	0.0117153
77552	Shisa4	740.389	1.33708	0.295768	-4.5207	6.16363e-06	0.000303849
12009	Cep131	54.295	1.33735	0.36154	-3.69903	0.000216425	0.00475891
214239	Ccdc9b	451.854	1.33859	0.30974	-4.32166	1.54858e-05	0.000629728
330323	Mindy4	38.4175	1.33877	0.297867	-4.49451	6.97287e-06	0.000331816
71846	Syce2	12.861	1.33883	0.476079	-2.8122	0.00492034	0.0424724
100039864	Snhg12	79.2198	1.33918	0.450784	-2.97078	0.00297043	0.030257
68738	Acss1	583.942	1.34058	0.422105	-3.17594	0.0014935	0.019009
69548	2310015A10Rik	290.176	1.34164	0.205218	-6.53765	6.24935e-11	3.15613e-08
18633	Pex16	81.4313	1.34215	0.352553	-3.80696	0.000140685	0.0034469
269016	Sh3rf2	701.922	1.34226	0.256592	-5.2311	1.68508e-07	1.78254e-05
380765	D830013O20Rik	22.24	1.34257	0.425932	-3.15208	0.00162112	0.0199668
66214	Rgcc	280.776	1.34325	0.38543	-3.48508	0.000491989	0.00855842
27279	Tnfrsf12a	298.198	1.3434	0.373515	-3.59664	0.000322351	0.00632422
15129	Hbb-b1	244.784	1.34362	0.457429	-2.93734	0.00331044	0.0324731
78688	Nol3	424.313	1.34534	0.306558	-4.38855	1.14108e-05	0.000501145
52323	Klhl7	2645.44	1.34932	0.333845	-4.04177	5.30502e-05	0.00165779
11981	Atp9a	119.838	1.35365	0.344609	-3.92807	8.56289e-05	0.00235607
20965	Syn2	79.4915	1.35385	0.427484	-3.16701	0.00154013	0.0193518
72135	Pygo1	250.525	1.35505	0.291857	-4.64286	3.43615e-06	0.000198511
19777	Uri1	1128.46	1.35573	0.223836	-6.05678	1.38869e-09	3.45101e-07
751556	Mir682	360.581	1.35644	0.354552	-3.82578	0.000130361	0.00323958
12721	Coro1a	19.3615	1.35703	0.475496	-2.85392	0.0043183	0.0389219
75593	Malsu1	1480.99	1.36039	0.379778	-3.58206	0.000340898	0.00654859
68027	Tmem178	12.2265	1.36636	0.460443	-2.9675	0.00300236	0.0305029
14863	Gstm2	425.521	1.36685	0.295808	-4.62075	3.82363e-06	0.000216111
14778	Gpx3	1723.51	1.36711	0.349808	-3.90818	9.29937e-05	0.00251019
14219	Ccn2	638.446	1.36731	0.352986	-3.87356	0.000107257	0.00278938
240354	Malt1	355.757	1.36932	0.262584	-5.21477	1.8405e-07	1.92099e-05
100043324	Bnip3l-ps	10.0961	1.37165	0.466839	-2.93817	0.00330157	0.0324479
100862257	NA	67.4484	1.3761	0.413521	-3.32776	0.000875485	0.0128821
18036	Nfkbib	265.869	1.37692	0.369126	-3.73022	0.000191311	0.00430958
18412	Sqstm1	2214.32	1.37758	0.396136	-3.47754	0.000506045	0.0086972
66680	Oser1	133.2	1.37825	0.34465	-3.99899	6.36137e-05	0.00190792
268709	Fam107a	34.6759	1.38742	0.405656	-3.42018	0.000625789	0.0101527
63828	Fn3k	106.605	1.38965	0.383816	-3.6206	0.000293916	0.00589187
235584	Dusp7	305.358	1.394	0.279729	-4.98339	6.24801e-07	5.0422e-05
76524	Cln6	88.4029	1.39627	0.337871	-4.13254	3.5877e-05	0.00123248
22590	Xpa	216.36	1.39657	0.356731	-3.91492	9.04333e-05	0.00246541
216505	Pik3ip1	348.399	1.40394	0.329724	-4.25792	2.06336e-05	0.000784077
14055	Ezh1	797.068	1.40418	0.391514	-3.58654	0.000335097	0.00648489
223775	Pim3	121.96	1.40712	0.385713	-3.6481	0.000264182	0.00544215
11609	Agtr2	30.1103	1.41011	0.468936	-3.00705	0.00263798	0.0278116
100503670	Rpl5	4013.43	1.41141	0.361336	-3.9061	9.37974e-05	0.00252753
433520	Gm14403	1046.35	1.41198	0.4356	-3.24147	0.00118917	0.0162741
71302	Arhgap26	516.824	1.41205	0.348387	-4.05311	5.05403e-05	0.00158887
74843	Mss51	815.367	1.41445	0.478822	-2.95402	0.00313664	0.0315397
66530	Ubxn6	823.383	1.41636	0.37657	-3.7612	0.000169097	0.00395132
215031	Vgll2	442.418	1.41774	0.357509	-3.96562	7.3206e-05	0.00209158
101521	AI314278	3.54473	1.41787	0.517751	-2.73853	0.00617154	0.0491964
17175	Masp2	13.2025	1.41832	0.442977	-3.20178	0.0013658	0.0178638
57296	Psmd8	2648.89	1.41983	0.342171	-4.14947	3.3325e-05	0.00117244
20085	Rps19	1016.15	1.4218	0.391388	-3.6327	0.000280471	0.00566588
12950	Hapln1	23.8374	1.42311	0.480955	-2.95893	0.00308706	0.031154
98660	Atp1a2	28512	1.42323	0.307089	-4.63458	3.57656e-06	0.00020436
19185	Psmd4	1605.52	1.42529	0.302647	-4.70941	2.48434e-06	0.000153129
215090	Maneal	12.0238	1.42693	0.489881	-2.91282	0.00358186	0.0342773
69574	Cmbl	1035.79	1.43132	0.406999	-3.51677	0.000436833	0.00787003
68877	Maf1	591.402	1.43241	0.294175	-4.86925	1.12022e-06	8.23385e-05
100047133	Gm16894	21.3826	1.43348	0.439142	-3.26428	0.00109742	0.0152994
16904	Gzmm	26.1138	1.4382	0.46418	-3.09836	0.00194596	0.0225173
75705	Eif4b	5649.61	1.43948	0.208516	-6.90347	5.07457e-12	3.61125e-09
70891	Spdya	13.213	1.44013	0.424784	-3.39025	0.000698277	0.0109651
381310	Stum	19.7765	1.44058	0.516522	-2.78899	0.00528724	0.0443845
17523	Mpo	3.10076	1.44412	0.520641	-2.77373	0.00554181	0.0457522
56738	Mocs1	609.037	1.44656	0.423234	-3.41786	0.000631153	0.0102023
69666	Psmg4	67.2582	1.44913	0.480198	-3.01777	0.00254645	0.0272498
100561	Slc15a4	238.127	1.44964	0.450165	-3.22023	0.00128088	0.0171042
232670	Tspan33	16.8997	1.45012	0.512746	-2.82816	0.0046817	0.0411548
360216	Zranb1	2114.74	1.45108	0.27899	-5.20117	1.98033e-07	2.02641e-05
66241	Tmem9	144.67	1.45113	0.415446	-3.49295	0.000477712	0.00835389
56709	Dnajb12	992.489	1.45132	0.219399	-6.61499	3.71577e-11	2.07764e-08
20410	Sorbs3	687.773	1.45559	0.422624	-3.44416	0.000572829	0.0095103
71886	2310002L09Rik	3020.13	1.45642	0.363135	-4.01069	6.05405e-05	0.0018476
73824	Snhg6	160.226	1.45917	0.407129	-3.58404	0.000338323	0.00653118
68763	1110038B12Rik	123.493	1.46219	0.354726	-4.12203	3.75541e-05	0.00127815
18948	Pnmt	14.0031	1.46451	0.524173	-2.79395	0.00520692	0.0439932
319229	Sctr	129.711	1.46867	0.34414	-4.26764	1.97552e-05	0.000754361
21426	Tfec	6.61295	1.47032	0.510927	-2.87775	0.00400519	0.0369943
396184	Flrt1	52.3509	1.47263	0.392561	-3.75133	0.000175902	0.00407591
26444	Psma7	2453.93	1.47855	0.379375	-3.89733	9.72575e-05	0.0026073
60599	Trp53inp1	1022.98	1.48128	0.355752	-4.16381	3.12987e-05	0.00111359
71206	Katnal2	16.2845	1.48241	0.466876	-3.17516	0.00149755	0.0190151
217365	Nploc4	1504.73	1.48719	0.322575	-4.61035	4.01984e-06	0.000222384
629461	NA	16.697	1.48788	0.483929	-3.07458	0.002108	0.0238115
20511	Slc1a2	8.59843	1.48833	0.503354	-2.95683	0.0031082	0.031314
69428	1700016C15Rik	21.7307	1.48974	0.390681	-3.81319	0.000137186	0.00339756
399101	Snhg3	8.87449	1.49108	0.496212	-3.00492	0.00265647	0.0279877
14525	Gcsam	5.01584	1.49154	0.525693	-2.83729	0.00454982	0.0403581
17151	Ccndbp1	527.877	1.49382	0.255398	-5.84899	4.94575e-09	1.01128e-06
76024	Gm11346	10.2121	1.49783	0.496301	-3.01798	0.00254468	0.0272498
76429	Lhpp	114.025	1.49803	0.332433	-4.50626	6.59806e-06	0.000316869
627782	Gm6787	5.14769	1.50136	0.525236	-2.85845	0.00425716	0.0384816
319922	Vwc2	8.91304	1.50702	0.502837	-2.99703	0.00272625	0.0284548
12500	Cd3d	4.67583	1.50829	0.532616	-2.83186	0.00462778	0.0407495
100502973	Gm12996	7.3954	1.51317	0.531025	-2.84953	0.00437841	0.0393956
213068	Tmem71	121.177	1.51562	0.371269	-4.08227	4.45974e-05	0.00145159
12145	Cxcr5	13.3862	1.51603	0.428048	-3.54174	0.000397492	0.00735587
74453	Cfap53	7.36277	1.51767	0.524935	-2.89117	0.00383812	0.0359388
232164	Paip2b	845.72	1.51903	0.330859	-4.59117	4.40771e-06	0.000239777
269328	Muc15	10.4152	1.523	0.539357	-2.82374	0.00474673	0.0415167
546546	Serpina3h	25.5802	1.52788	0.40407	-3.78122	0.000156063	0.00371891
226143	Cyp2c23	27.9227	1.52866	0.405567	-3.76918	0.000163782	0.0038617
71720	Osbpl3	241.079	1.52898	0.333925	-4.57882	4.67597e-06	0.000250709
76992	Fam219aos	36.2941	1.52915	0.376449	-4.06205	4.86441e-05	0.0015535
213439	Gpr174	8.6456	1.52975	0.555099	-2.75582	0.00585461	0.0472716
20516	Slc20a2	894.333	1.53042	0.334418	-4.57638	4.73092e-06	0.000252789
100043257	Rbm3-ps	15.2776	1.53069	0.440889	-3.47183	0.000516915	0.008787
18742	Pitx3	13.5276	1.53142	0.458996	-3.33647	0.000848505	0.0125441
21949	Tnfsf8	5.53002	1.53406	0.552703	-2.77556	0.00551071	0.0456243
69660	Tmbim1	744.595	1.53428	0.435871	-3.52002	0.000431516	0.0077832
208164	Fam180a	12.7609	1.5363	0.521265	-2.94725	0.00320616	0.0318335
238726	Fam81b	37.297	1.53761	0.528316	-2.9104	0.00360967	0.0344987
69787	Anxa13	4.82431	1.53879	0.554898	-2.7731	0.00555245	0.0457522
68039	Nmb	37.9722	1.53965	0.401033	-3.83921	0.000123429	0.00310177
268885	Stfa2l1	5.23717	1.54016	0.553497	-2.7826	0.0053926	0.0449637
381101	Dnph1	16.8311	1.54156	0.442477	-3.48394	0.000494089	0.00858402
21393	Tcap	3925.6	1.54244	0.305716	-5.04534	4.52713e-07	3.98184e-05
26411	Map4k1	6.43594	1.54385	0.539031	-2.86411	0.00418177	0.0381093
232664	Ccdc136	200.851	1.55012	0.415317	-3.73239	0.000189672	0.004285
17872	Ppp1r15a	164.956	1.55039	0.428533	-3.61791	0.000296996	0.00593082
12411	Cbs	5.44425	1.55179	0.542369	-2.86114	0.00422117	0.0382889
270076	Gcdh	513.044	1.55568	0.272546	-5.70796	1.14336e-08	1.9457e-06
70129	Slc44a4	3.2901	1.5612	0.553858	-2.81877	0.00482081	0.0419071
100039988	Gm11826	15.4992	1.56194	0.518657	-3.01151	0.00259952	0.0275733
76917	Flywch2	6.89433	1.56348	0.551851	-2.83316	0.00460901	0.0406757
109979	Art3	3074.71	1.57001	0.252943	-6.20698	5.40142e-10	1.92192e-07
57294	Rps27	3609.34	1.5706	0.354737	-4.42749	9.5336e-06	0.000432632
329954	Catsper4	17.5928	1.57256	0.395611	-3.97502	7.03725e-05	0.00203954
54636	Wdr45	376.581	1.57267	0.290847	-5.4072	6.4019e-08	8.42253e-06
68949	Zfas1	112.398	1.57742	0.373864	-4.21923	2.45135e-05	0.000906629
666747	Trim43b	21.6106	1.5783	0.419725	-3.76033	0.000169693	0.00395932
11606	Agt	95.4145	1.58061	0.301957	-5.23457	1.65367e-07	1.77328e-05
75084	4930511M06Rik	28.5833	1.58064	0.443983	-3.56015	0.000370649	0.00699082
100008567	Gm14964	4.26823	1.58785	0.555094	-2.8605	0.00422969	0.0383382
12483	Cd22	11.5136	1.59086	0.55265	-2.87861	0.00399432	0.0369593
67443	Map1lc3b	2967.31	1.59306	0.336564	-4.73329	2.20905e-06	0.000142878
97287	Mtmr14	381.796	1.59387	0.347107	-4.59186	4.39319e-06	0.000239777
67445	C1qtnf4	29.4071	1.59409	0.476914	-3.34251	0.000830249	0.0123912
77462	Tmem116	18.2324	1.59451	0.431832	-3.69242	0.000222128	0.00483676
12953	Cry2	312.636	1.59488	0.440495	-3.62065	0.000293859	0.00589187
12040	Bckdhb	410.986	1.59734	0.319722	-4.99603	5.85239e-07	4.77213e-05
18973	Pole	103.18	1.60393	0.408274	-3.92856	8.54569e-05	0.00235548
27053	Asns	164.329	1.6044	0.370098	-4.33506	1.45722e-05	0.0005988
320484	Rasal3	9.171	1.60796	0.553118	-2.90708	0.0036482	0.0347202
75259	4930556M19Rik	15.0138	1.61041	0.436458	-3.68973	0.000224495	0.00486911
192188	Stab2	164.084	1.6171	0.353011	-4.58087	4.63051e-06	0.000249125
110886	Gabra5	6.51731	1.61835	0.544243	-2.97358	0.00294346	0.0301392
17133	Maff	65.7504	1.62204	0.418661	-3.87434	0.000106914	0.00278509
70380	Mospd1	2269.5	1.62631	0.259802	-6.2598	3.85465e-10	1.40345e-07
320155	C730002L08Rik	84.386	1.63086	0.402213	-4.05472	5.01944e-05	0.00158436
100043813	Rps27rt	259.049	1.63361	0.380483	-4.29352	1.7586e-05	0.000690042
66277	Klf15	372.125	1.63376	0.357896	-4.5649	4.99739e-06	0.000263432
630146	Cd101	38.1146	1.64179	0.383443	-4.2817	1.85472e-05	0.000715209
23900	Hcst	3.45119	1.66377	0.555084	-2.99734	0.00272347	0.0284448
12722	Clca3a1	71.9024	1.66792	0.468579	-3.55954	0.00037151	0.00699082
20555	Slfn1	6.54209	1.66936	0.554858	-3.00862	0.00262438	0.0277242
100125262	Trbc1	8.01682	1.6725	0.544518	-3.07152	0.0021297	0.0240221
67888	Tmem100	487.357	1.67417	0.354396	-4.72401	2.31243e-06	0.000144813
68553	Col6a4	3.8109	1.67662	0.55473	-3.02241	0.00250768	0.0269829
330385	9530026P05Rik	31.4997	1.68311	0.380679	-4.42134	9.8091e-06	0.000441297
100039348	Gm2176	13.4325	1.68896	0.540085	-3.12721	0.00176475	0.0210426
102626	Mapkapk3	538.348	1.69099	0.353435	-4.78445	1.71453e-06	0.000116509
100503518	Gm11827	84.7236	1.69471	0.38572	-4.39363	1.11475e-05	0.000494408
21673	Dntt	3.69577	1.69681	0.535883	-3.16639	0.00154345	0.0193778
23999	Twf2	1687.48	1.69974	0.406486	-4.18154	2.89544e-05	0.00104537
22780	Ikzf3	15.2354	1.70489	0.548772	-3.10675	0.00189159	0.0220918
100502914	Gm19451	17.4318	1.71048	0.51965	-3.29161	0.000996173	0.014256
170442	Bbox1	15.1194	1.71068	0.539308	-3.17199	0.00151399	0.0191724
74365	Lonrf3	216.324	1.71815	0.435476	-3.94545	7.96504e-05	0.00223879
235779	Nlrp4g	7.79231	1.71852	0.555071	-3.09604	0.00196121	0.0226435
75750	Slc10a6	89.8789	1.72186	0.370479	-4.64765	3.35732e-06	0.000196862
20343	Sell	36.6262	1.7236	0.549246	-3.13812	0.00170033	0.0205246
107250	Kazald1	78.3898	1.72423	0.491268	-3.50975	0.000448524	0.00802525
212528	Trmt1	180.306	1.72519	0.295897	-5.83036	5.5308e-09	1.09608e-06
18145	Npc1	1697.49	1.72682	0.484611	-3.56331	0.000366203	0.00693262
76454	Fbxo31	953.271	1.72853	0.414912	-4.16603	3.09951e-05	0.00111043
18762	Prkcz	16.741	1.73053	0.449264	-3.85193	0.000117192	0.00298821
54377	Cacng4	6.29848	1.7402	0.547007	-3.18131	0.00146612	0.0187683
55990	Fmo2	563.126	1.74281	0.349113	-4.9921	5.97272e-07	4.84502e-05
74249	Lrrc2	3663.98	1.75104	0.286487	-6.11213	9.83105e-10	2.61369e-07
76964	2610028H24Rik	5.79857	1.75325	0.542659	-3.23086	0.0012342	0.0166145
216892	Spns2	488.597	1.759	0.443892	-3.96268	7.41126e-05	0.00210965
75686	Nudt16	209.19	1.75957	0.326523	-5.38881	7.09265e-08	9.17707e-06
20527	Slc2a3	25.4937	1.76227	0.378064	-4.6613	3.14218e-06	0.000187049
244646	Pkd1l3	45.0114	1.76995	0.435985	-4.05965	4.91464e-05	0.0015639
100038725	Cep85l	3454.28	1.77044	0.335826	-5.2719	1.35015e-07	1.55426e-05
67419	Armh4	112.055	1.77616	0.357006	-4.97515	6.51986e-07	5.20791e-05
224008	Spidr	127.711	1.78147	0.351205	-5.07245	3.9272e-07	3.53358e-05
20341	Selenbp1	215.711	1.78326	0.347701	-5.12871	2.91727e-07	2.78493e-05
329324	Syt14	9.54962	1.7844	0.458805	-3.88922	0.000100565	0.00266405
60367	Il1rapl2	6.98782	1.79418	0.553743	-3.2401	0.00119488	0.0162953
16992	Lta	4.94442	1.79786	0.544555	-3.30151	0.000961643	0.0138505
57911	Gsdma	4.21975	1.80133	0.546484	-3.29621	0.000979992	0.0140501
665270	Plb1	46.8124	1.80339	0.417468	-4.31982	1.56159e-05	0.000633376
105171	Arrdc3	3395.69	1.80395	0.324475	-5.55959	2.70415e-08	4.07078e-06
69065	Chac1	370.189	1.80871	0.399599	-4.52632	6.00202e-06	0.000301178
19652	Rbm3	1989.75	1.81234	0.309905	-5.84805	4.97373e-09	1.01128e-06
17167	Marco	8.57432	1.81923	0.554058	-3.28346	0.00102542	0.0145778
55985	Cxcl13	31.4898	1.82304	0.507055	-3.59536	0.000323949	0.00633968
228785	Mylk2	4246.9	1.82574	0.201814	-9.04665	1.47423e-19	5.77013e-16
18121	Nog	21.112	1.82954	0.405535	-4.51143	6.43923e-06	0.000312113
239556	Cacna1i	5.90267	1.83012	0.53224	-3.43852	0.000584896	0.00960875
68323	Nudt22	43.1012	1.83513	0.397092	-4.62142	3.81123e-06	0.000216111
320495	Ipcef1	20.6455	1.83739	0.550638	-3.33685	0.000847343	0.0125388
207839	Galnt6	11.5764	1.84505	0.540458	-3.41386	0.000640495	0.0102847
67621	Bend5	25.5397	1.8451	0.456156	-4.04489	5.23474e-05	0.00164239
72401	Slc43a1	734.508	1.8481	0.443922	-4.16311	3.13948e-05	0.00111359
58801	Pmaip1	9.83642	1.85647	0.468742	-3.96053	7.47845e-05	0.00212491
19651	Rbl2	2573.87	1.85852	0.340109	-5.4645	4.64226e-08	6.43179e-06
26912	Gcat	45.2786	1.86117	0.393595	-4.72866	2.26008e-06	0.000143942
654812	Angptl7	316.795	1.86424	0.554065	-3.36466	0.000766368	0.0117153
14128	Fcer2a	17.9994	1.86498	0.484145	-3.8521	0.000117107	0.00298821
67606	Fibin	471.188	1.86766	0.382878	-4.87794	1.07202e-06	7.95426e-05
13869	Erbb4	21.6063	1.87639	0.438153	-4.2825	1.84809e-05	0.000714412
70523	5730420D15Rik	8.82957	1.87661	0.512502	-3.66167	0.000250576	0.00527286
240131	Lrrc30	2110.33	1.87912	0.316685	-5.93373	2.96135e-09	6.41217e-07
13507	Dsc3	8.1634	1.88864	0.548576	-3.44281	0.000575713	0.00952787
229595	Adamtsl4	246.224	1.89191	0.314269	-6.02005	1.74366e-09	4.13618e-07
74646	Spsb1	295.658	1.89362	0.490319	-3.86202	0.000112453	0.00290523
217143	Gpr179	30.2196	1.89488	0.484449	-3.91141	9.176e-05	0.00248546
20371	Foxp3	9.39146	1.89555	0.530156	-3.57546	0.000349612	0.00667504
17768	Mthfd2	106.425	1.90175	0.405153	-4.6939	2.68044e-06	0.000163996
20472	Six2	97.1276	1.90503	0.490582	-3.8832	0.00010309	0.00270348
140630	Ube4a	2628.17	1.91789	0.304029	-6.30825	2.82213e-10	1.20918e-07
78751	Zc3h6	649.172	1.92322	0.358072	-5.37103	7.82865e-08	9.8843e-06
330660	Btbd16	9.30728	1.93235	0.554913	-3.48226	0.000497192	0.00860114
69895	Snhg8	97.9988	1.93302	0.368201	-5.2499	1.52184e-07	1.66683e-05
105404	BB123696	42.8015	1.93559	0.402074	-4.81401	1.47935e-06	0.000103859
67596	Tespa1	5.63973	1.93569	0.553774	-3.49545	0.00047327	0.00830358
18183	Nrg3	3.13054	1.94512	0.548188	-3.54827	0.000387765	0.00722358
20856	Stc2	87.1877	1.94852	0.388529	-5.01511	5.30031e-07	4.46138e-05
21990	Tph1	62.7679	1.94878	0.495383	-3.93388	8.35857e-05	0.00231931
16618	Klk1b26	23.5976	1.95638	0.542857	-3.60387	0.000313518	0.00618971
11676	Aldoc	18.3517	1.95935	0.459791	-4.2614	2.03154e-05	0.000773864
11875	Art5	199.854	1.95941	0.320331	-6.11683	9.54536e-10	2.61369e-07
11815	Apod	1195.48	1.96626	0.457298	-4.29972	1.7101e-05	0.000672698
545126	CN725425	13.8065	1.97319	0.525419	-3.75546	0.000173026	0.00402511
228775	Trib3	10.0344	1.98148	0.490444	-4.04019	5.34085e-05	0.00166235
12458	Ccr6	4.69281	1.98264	0.554639	-3.57464	0.000350712	0.00668788
18491	Pappa	134.428	1.98609	0.391424	-5.074	3.89534e-07	3.53358e-05
12696	Cirbp	159.911	1.98961	0.415651	-4.78673	1.69516e-06	0.000116509
194231	Cnksr1	294.688	1.9934	0.367877	-5.41866	6.0047e-08	8.10428e-06
78754	Galnt15	208.421	1.99684	0.423707	-4.7128	2.44341e-06	0.000151202
20979	Syt1	12.7386	2.00101	0.552526	-3.62156	0.000292833	0.00588522
245195	Retnlg	8.38355	2.00135	0.521487	-3.83777	0.000124156	0.00310548
381924	Itgad	108.85	2.00277	0.397568	-5.03755	4.71535e-07	4.07865e-05
100042807	Eif3j2	576.756	2.00401	0.448397	-4.46928	7.84848e-06	0.000368997
100470	Lao1	6.12549	2.01757	0.55478	-3.6367	0.000276151	0.00560755
13608	Edar	9.09412	2.03361	0.527769	-3.85322	0.000116574	0.00298216
170706	Tmem37	579.516	2.03472	0.486377	-4.18341	2.87165e-05	0.00104071
20715	Serpina3g	7.80194	2.03472	0.526084	-3.86767	0.000109879	0.00284622
19245	Ptp4a3	2248.7	2.03653	0.282265	-7.21495	5.39556e-13	5.27956e-10
100504162	Prss51	24.6983	2.03925	0.426787	-4.77813	1.76929e-06	0.000118376
74574	Lvrn	193.44	2.06441	0.295924	-6.97615	3.03381e-12	2.37486e-09
68800	Prr32	19.994	2.06467	0.537991	-3.83774	0.000124172	0.00310548
14255	Flt3	7.15199	2.08161	0.551552	-3.7741	0.000160588	0.00380357
108811	Ccdc122	170.7	2.08781	0.420322	-4.96718	6.7933e-07	5.39878e-05
13685	Eif4ebp1	1291.87	2.09877	0.371215	-5.65379	1.5695e-08	2.58653e-06
319888	Oacyl	73.2768	2.11212	0.435623	-4.8485	1.24397e-06	8.97494e-05
103142	Rdh9	51.8787	2.12153	0.36721	-5.77742	7.58527e-09	1.39712e-06
14645	Glul	6046.1	2.12353	0.356847	-5.95082	2.66795e-09	5.88302e-07
17386	Mmp13	25.8473	2.12375	0.55007	-3.86087	0.000112982	0.00290929
14408	Gabrr1	8.96598	2.12555	0.546593	-3.88872	0.000100774	0.00266507
193217	BC018473	3.92679	2.12623	0.553495	-3.84146	0.000122303	0.00308336
242484	D630039A03Rik	4.63037	2.14919	0.554617	-3.87509	0.000106585	0.00278115
12176	Bnip3	7128.37	2.1493	0.382713	-5.61595	1.95485e-08	3.15517e-06
66353	Riiad1	54.3404	2.15392	0.41202	-5.2277	1.71629e-07	1.80337e-05
213393	Depp1	535.206	2.15673	0.483662	-4.45917	8.22771e-06	0.000382235
100504641	1700101I11Rik	7.46325	2.1574	0.553788	-3.89571	9.79134e-05	0.00261147
100862287	LOC100862287	51.316	2.15899	0.383564	-5.62876	1.81507e-08	2.96007e-06
18669	Abcb1b	334.061	2.16077	0.411246	-5.2542	1.48672e-07	1.65078e-05
228756	Cstl1	4.74648	2.16419	0.550186	-3.93355	8.37002e-05	0.00231931
14403	Gabrd	17.8487	2.17141	0.524538	-4.13966	3.47825e-05	0.00120477
19125	Prodh	95.8501	2.17218	0.298464	-7.27786	3.39158e-13	3.53991e-10
68778	Gucd1	855.163	2.17969	0.35521	-6.13634	8.44446e-10	2.46386e-07
19886	Ros1	37.5775	2.19984	0.446304	-4.92901	8.26457e-07	6.34265e-05
27883	Tango2	305.785	2.21294	0.283	-7.81959	5.29948e-15	9.21875e-12
53417	Hif3a	99.2463	2.21997	0.42297	-5.24854	1.53311e-07	1.66683e-05
14025	Bcl11a	7.28544	2.23361	0.546239	-4.08908	4.33089e-05	0.00142446
218624	Il31ra	28.1329	2.23592	0.548934	-4.07321	4.63703e-05	0.00149377
74601	4833427F10Rik	8.48974	2.2398	0.534751	-4.18849	2.80816e-05	0.00102243
74747	Ddit4	637.798	2.2433	0.418488	-5.36048	8.29994e-08	1.03955e-05
59095	Fxyd6	392.817	2.24521	0.372496	-6.02746	1.66557e-09	4.01172e-07
442847	Platr7	23.7219	2.26334	0.494065	-4.58105	4.62651e-06	0.000249125
12839	Col9a1	23.3143	2.26369	0.490581	-4.61431	3.94404e-06	0.000219744
140742	Sesn1	2533.56	2.2972	0.439127	-5.23128	1.68339e-07	1.78254e-05
66175	Mustn1	950.503	2.31157	0.38598	-5.98883	2.11362e-09	4.75862e-07
235281	Scn3b	98.2636	2.32005	0.26315	-8.81645	1.18143e-18	3.69928e-15
66755	Ppp1r14bl	78.8554	2.34822	0.523185	-4.48832	7.17886e-06	0.000340582
270152	Jaml	10.7099	2.36836	0.501083	-4.72648	2.28443e-06	0.000144214
12609	Cebpd	862.934	2.39751	0.405546	-5.91182	3.38352e-09	7.15844e-07
268807	Klhl38	1161.48	2.41133	0.388793	-6.20209	5.57193e-10	1.93854e-07
385658	Nxpe3	64.779	2.41783	0.469679	-5.14782	2.63531e-07	2.56988e-05
70807	Arrdc2	555.345	2.42215	0.354778	-6.82723	8.65724e-12	5.64741e-09
16194	Il6ra	765.177	2.42632	0.535246	-4.53309	5.81279e-06	0.000295471
66270	Retreg1	14648.8	2.47234	0.442954	-5.58149	2.38465e-08	3.6602e-06
52428	Rhpn2	85.1581	2.48854	0.406722	-6.11853	9.4444e-10	2.61369e-07
13078	Cyp1b1	154.209	2.50253	0.39845	-6.28066	3.37131e-10	1.31953e-07
19885	Rorc	1111.84	2.52358	0.33199	-7.60138	2.92994e-14	4.17011e-11
629147	Ctxn3	2965.53	2.54146	0.470955	-5.39641	6.79871e-08	8.87005e-06
69221	2410006H16Rik	348.753	2.54905	0.423885	-6.01354	1.81517e-09	4.24154e-07
242425	Gabbr2	17.7289	2.59935	0.5019	-5.17901	2.23061e-07	2.22436e-05
73915	4833419F23Rik	54.7457	2.62791	0.409067	-6.42416	1.32601e-10	5.93145e-08
66065	Hsd17b14	8.96897	2.64402	0.521116	-5.07376	3.9003e-07	3.53358e-05
96875	Prg4	417.127	2.64594	0.380826	-6.9479	3.70774e-12	2.76421e-09
75404	Arhgap36	66.1962	2.65981	0.506105	-5.25545	1.47666e-07	1.65078e-05
14711	Gnmt	19.2083	2.68658	0.46227	-5.81172	6.18344e-09	1.18059e-06
75444	Ccdc192	39.4743	2.69005	0.435577	-6.17583	6.58172e-10	2.0774e-07
112407	Egln3	1955.57	2.69875	0.441562	-6.11183	9.84977e-10	2.61369e-07
66959	Dusp26	242.919	2.73227	0.362657	-7.53403	4.91963e-14	5.92474e-11
207495	Baiap2l2	20.0357	2.74603	0.481052	-5.70837	1.14061e-08	1.9457e-06
17748	Mt1	610.319	2.87133	0.442107	-6.49466	8.32226e-11	3.94828e-08
382384	Odf3l2	39.1831	2.90857	0.414627	-7.01491	2.30103e-12	2.00138e-09
103551	Epop	22.2338	2.91447	0.475949	-6.12349	9.15486e-10	2.60597e-07
14229	Fkbp5	1053.61	2.91509	0.386451	-7.54325	4.58405e-14	5.92474e-11
17750	Mt2	823.857	2.92358	0.472476	-6.18779	6.10148e-10	1.9901e-07
407788	BC051142	15.793	2.9607	0.508951	-5.81726	5.98206e-09	1.16334e-06
73904	4833412C05Rik	14.7633	3.04667	0.465556	-6.54416	5.9832e-11	3.12243e-08
20202	S100a9	46.1735	3.10577	0.535509	-5.79965	6.64524e-09	1.23855e-06
74309	Osbp2	35.4737	3.21544	0.513442	-6.26253	3.7879e-10	1.40345e-07
100047282	NA	180.037	3.32883	0.486913	-6.8366	8.10952e-12	5.52012e-09
11304	Abca4	135.994	3.46256	0.342595	-10.1069	5.14984e-24	4.27803e-20
21743	Inmt	41.8991	3.47506	0.517109	-6.72017	1.81514e-11	1.13671e-08
16819	Lcn2	98.3258	3.59598	0.502806	-7.15182	8.56338e-13	7.88637e-10
20201	S100a8	63.8829	3.84503	0.512842	-7.49749	6.50508e-14	7.27454e-11
