# Supplementary material for: Blockage of autophagy causes severe skeletal muscle disruption in a mouse model for myofibrillar myopathy 6
Source: Nat Commun. 2026 Apr 11;17:3436. doi: 10.1038/s41467-026-71749-6 (PMC13076893; doi:10.1038/s41467-026-71749-6)
Supplement: Supplementary file 5 — Supplementary Dataset 3 [file 41467_2026_71749_MOESM5_ESM.xlsx]

## Sheet: Table S3_Lysate_sign_change
Protein.Group	Protein.Names	Genes	First.Protein.Description	-Log 10 Student's T-test p-value (CAG-BAG3P209L_Ctrl) Lysate	Log 2 FC (CAG-BAG3P209L_Ctrl) Lysate	Significant (from volcano plot) Lysate	Ctrl_Lysate_1	Ctrl_Lysate_2	Ctrl_Lysate_3	Ctrl_Lysate_4	CAG-BAG3P209L_Lysate_1	CAG-BAG3P209L_Lysate_2	CAG-BAG3P209L_Lysate_3	CAG-BAG3P209L_Lysate_4
A0A075B5L0	A0A075B5L0_MOUSE	Igkv10-95	Immunoglobulin kappa variable 10-95	1.0373	-0.415273		13.6287	14.0888	14.3716	13.7712	13.7818	13.2867	13.3924	13.7383
A0A087WR45	A0A087WR45_MOUSE	Prob1	Proline-rich basic protein 1	3.69136	1.56131	+	15.874	16.233	15.7746	15.956	17.9077	17.4969	17.0896	17.5888
A0A0J9YUD5	A0A0J9YUD5_MOUSE	Nup205	Nucleoporin 205	0.0838026	0.200784		12.814	15.2644	12.5985	15.0093	13.9235	15.4335	14.1472	12.9851
A0A0U1RNF2	A0A0U1RNF2_MOUSE	Lcmt1	Leucine carboxyl methyltransferase 1	0.541156	-0.177712		16.479	16.5677	16.2325	16.5159	16.1314	16.6603	16.2167	16.0757
A0A1L1SUI3	A0A1L1SUI3_MOUSE	Slc37a4	Solute carrier family 37 (glucose-6-phosphate transporter), member 4	1.29499	-1.33137	+	17.8664	18.5908	18.1334	19.0568	16.3915	17.9627	17.8464	16.1214
A0A1Y7VJN6	A0A1Y7VJN6_MOUSE	Ighg3	Immunoglobulin heavy constant gamma 3 (Fragment)	0.000686513	-0.00197458		12.7368	16.2936	16.0116	16.5567	16.1243	14.9761	14.6825	15.8079
A0A338P6S8	A0A338P6S8_MOUSE	Abi3bp	ABI family member 3-binding protein	0.220355	-0.370512		16.6985	15.7817	18.6949	15.995	16.7522	16.2738	16.3979	16.264
A0A571BE98	A0A571BE98_MOUSE	Lsmem2	Leucine-rich single-pass membrane protein 2	1.09597	0.452158		15.5006	16.3031	15.8175	16.0542	16.0991	16.7213	16.2868	16.3768
A0A571BEN1	A0A571BEN1_MOUSE	Mybpc1	Myosin-binding protein C, slow-type	1.25851	0.725283		21.8415	22.3498	21.3618	20.9685	22.3202	22.2128	22.3768	22.5129
A0A571BF58	A0A571BF58_MOUSE	Neb	Nebulin	2.22895	-0.876547	+	24.1002	23.4741	23.8019	23.3276	22.651	22.7629	23.1495	22.6342
A0A5F8MPH8	A0A5F8MPH8_MOUSE	Tnxb	Tenascin XB	0.00665713	0.0174518		19.3285	17.3192	20.6828	17.2913	19.4552	18.116	18.7795	18.341
A0A6I8MWX0	A0A6I8MWX0_MOUSE	Fndc1	Fibronectin type III domain-containing 1	0.317631	-0.444802		13.6296	13.2333	14.8641	12.7061	12.042	13.4845	13.5552	13.5722
A0A7N9VR94	A0A7N9VR94_MOUSE	Ahnak2	AHNAK nucleoprotein 2	2.13511	2.25738	+	15.6566	15.9687	17.6237	16.1761	18.4929	19.2905	17.6412	19.03
A1L3P4	A1L3P4_MOUSE	Slc9a6	Sodium/hydrogen exchanger	0.366391	-0.610119		15.0975	16.1618	15.4454	15.9033	13.1899	15.7209	16.3331	14.9237
A2A863	ITB4_MOUSE	Itgb4	Integrin beta-4	0.252355	0.130269		13.1068	13.5972	12.8963	13.5186	13.486	13.0637	13.4104	13.6797
A2A8U2	TM201_MOUSE	Tmem201	Transmembrane protein 201	0.876932	1.28669		13.9433	13.2511	12.4492	14.826	13.2988	15.5913	15.4969	15.2293
A2A8Z1	OSBL9_MOUSE	Osbpl9	Oxysterol-binding protein-related protein 9	4.05507	1.85281	+	14.6897	14.7824	14.0907	14.7513	16.0954	16.591	16.55	16.4891
A2A9K7	A2A9K7_MOUSE	Cnksr1	Connector enhancer of kinase suppressor of Ras 1	0.504386	0.312755		16.4359	15.3411	15.5495	15.9589	16.3599	16.423	15.8685	15.8851
A2AAJ9	OBSCN_MOUSE	Obscn	Obscurin	0.0699689	0.029366		20.303	19.8825	19.9114	19.6842	19.9388	19.788	20.1479	20.0239
A2ABU4	MYOM3_MOUSE	Myom3	Myomesin-3	1.43996	2.01817	+	16.8706	19.3206	17.9583	16.5025	19.5882	18.8642	19.4722	20.8001
A2ADY9	DDI2_MOUSE	Ddi2	Protein DDI1 homolog 2	1.14074	1.71627	+	12.3006	15.242	15.151	15.2296	16.444	16.9049	15.5016	15.9378
A2AGT5	CKAP5_MOUSE	Ckap5	Cytoskeleton-associated protein 5	2.86363	1.00252	+	13.7105	13.633	13.398	13.975	14.7114	14.4288	15.0421	14.5442
A2AJ76	HMCN2_MOUSE	Hmcn2	Hemicentin-2	1.26281	2.21373	+	16.7249	13.4741	15.8818	13.7716	17.8254	16.6763	16.0792	18.1263
A2AJI0	MA7D1_MOUSE	Map7d1	MAP7 domain-containing protein 1	2.04488	0.956568	+	15.7658	14.9173	15.3345	15.6971	16.5642	15.9075	16.5607	16.5086
A2AMM0	CAVN4_MOUSE	Cavin4	Caveolae-associated protein 4	2.41972	0.912616	+	17.3437	17.6913	17.5705	17.5595	18.3649	18.9694	18.4001	18.0811
A2AN08	UBR4_MOUSE	Ubr4	E3 ubiquitin-protein ligase UBR4	0.228374	0.0615907		16.1943	15.9957	16.0647	16.0103	16.3058	16.2162	16.1395	15.8498
A2APY7	NDUF5_MOUSE	Ndufaf5	Arginine-hydroxylase NDUFAF5, mitochondrial	2.22436	2.15682	+	15.2248	13.2317	14.315	15.5086	16.7535	16.5324	16.8888	16.7328
A2AQ25	SKT_MOUSE	Skt	Sickle tail protein	1.56098	1.14349	+	15.9236	15.794	14.4522	15.5277	17.0131	16.6054	16	16.653
A2AQP0	MYH7B_MOUSE	Myh7b	Myosin-7B	1.41381	-1.71874	+	21.0213	19.901	20.5735	20.5631	17.1903	19.0332	20.1428	18.8176
A2ASS6	TITIN_MOUSE	Ttn	Titin	2.02496	-0.822543	+	23.8474	23.3494	23.7154	23.0975	22.5302	22.7237	23.0441	22.4214
A2AUC9	KLH41_MOUSE	Klhl41	Kelch-like protein 41	0.0114876	-0.00250912		20.567	20.3328	20.4281	20.4346	20.4274	20.3955	20.3349	20.5948
A3KFX0	5NT1A_MOUSE	Nt5c1a	Cytosolic 5'-nucleotidase 1A	0.180652	-0.162701		16.2231	16.3461	16.0684	17.1166	16.481	16.4994	16.63	15.493
A3KG59	P20D2_MOUSE	Pm20d2	Xaa-Arg dipeptidase	0.287974	0.606971		13.1114	16.1924	15.7336	16.0474	14.4956	16.8242	15.9926	16.2003
A3KMP2	TTC38_MOUSE	Ttc38	Tetratricopeptide repeat protein 38	0.2152	0.182848		14.2367	15.5862	15.5499	15.1517	14.978	15.4142	15.2784	15.5853
A4Q9F0	TTLL7_MOUSE	Ttll7	Tubulin polyglutamylase TTLL7	1.5373	0.742001	+	13.1081	13.968	13.4567	12.9797	14.2495	14.21	13.7136	14.3075
A6H630	ARMT1_MOUSE	Armt1	Damage-control phosphatase ARMT1	0.976963	-1.03674		16.1426	17.1424	16.9156	16.7561	14.2082	16.198	16.0841	16.3194
A6H8H2	DEN4C_MOUSE	Dennd4c	DENN domain-containing protein 4C	0.622218	0.337107		13.4887	12.7953	12.8546	12.8004	13.6788	13.2511	12.8029	13.5545
A6X935	ITIH4_MOUSE	Itih4	Inter alpha-trypsin inhibitor, heavy chain 4	1.63163	0.52245	+	12.9524	12.5669	12.2678	12.9276	13.3509	13.0721	13.1653	13.2161
A6ZI46	A6ZI46_MOUSE	Aldoart1	Fructose-bisphosphate aldolase	0.816486	-0.614834		18.6931	19.83	19.9535	19.6985	18.7127	19.3796	19.268	18.3554
A6ZI47	A6ZI47_MOUSE	Aldoart2	Fructose-bisphosphate aldolase	0.173265	-0.247512		19.5923	21.3845	20.292	21.1278	19.8519	20.3833	21.3999	19.7715
A8DUK4	A8DUK4_MOUSE	Hbb-bs	Beta-globin	1.01468	0.877804		22.2625	24.3793	23.2245	23.2566	24.4229	24.013	24.2456	23.9526
A9YVJ5	A9YVJ5_MOUSE	Gbp11	Guanylate binding protein 11	0.626889	1.96587		12.3771	17.6151	12.8831	17.9471	17.0036	17.3077	17.2048	17.1697
B1AR69	B1AR69_MOUSE	Myh13	Myosin, heavy polypeptide 13, skeletal muscle	3.40649	-1.20956	+	26.1384	25.8851	25.8741	25.823	24.3583	24.9356	25.0178	24.5708
B1AY13	UBP24_MOUSE	Usp24	Ubiquitin carboxyl-terminal hydrolase 24	0.101245	0.0706942		14.4821	14.3799	15.2527	15.2917	14.8363	14.7726	15.135	14.9453
B2RRE7	OTUD4_MOUSE	Otud4	OTU domain-containing protein 4	0.501078	0.392974		15.516	15.8618	16.7152	15.228	16.0342	16.6934	16.0421	16.1233
B2RXC8	B2RXC8_MOUSE	Ppp2r3a	3222402P14Rik protein	3.40101	0.677678	+	15.4113	15.6534	15.4147	15.7012	16.1116	16.2929	16.3452	16.1416
D3YXK2	SAFB1_MOUSE	Safb	Scaffold attachment factor B1	0.588486	1.35596		18.0946	17.0898	13.0794	15.9236	17.431	17.4458	17.4663	17.2681
D3YYU8	OBSL1_MOUSE	Obsl1	Obscurin-like protein 1	1.29777	0.581841		15.5289	15.9765	16.3672	15.5515	16.6718	16.2712	16.158	16.6505
D3YZP9	CCDC6_MOUSE	Ccdc6	Coiled-coil domain-containing protein 6	0.154313	0.295158		12.9192	15.3443	16.1913	15.5147	15.5965	15.4434	15.2537	14.8566
D3YZZ5	D3YZZ5_MOUSE	Tmed7	Transmembrane p24-trafficking protein 7	0.102919	-0.110104		16.0799	16.1364	15.6227	16.5489	16.7386	16.1122	16.0287	15.068
D3Z1D3	CEFIP_MOUSE	CEFIP	Cardiac-enriched FHL2-interacting protein	0.0853931	-0.0755007		13.3508	13.7997	12.6913	13.091	12.909	13.7217	13.2766	12.7235
D3Z1U7	TM233_MOUSE	Tmem233	Transmembrane protein 233	0.88872	-1.5617		16.4469	17.2892	17.089	18.0606	15.0473	17.4083	16.517	13.6664
D3Z2H9	D3Z2H9_MOUSE	Tpm3-rs7	Tropomyosin 3, related sequence 7	1.16088	0.425797		15.8519	15.9214	16.6245	16.1709	16.668	16.3479	16.5474	16.7085
D3Z3N4	D3Z3N4_MOUSE	Hnrnph3	Heterogeneous nuclear ribonucleoprotein H3	1.00245	1.23084		15.7815	12.8952	15.1931	14.6102	15.9561	15.8126	15.5651	16.0695
D3Z4S3	PTRD1_MOUSE	Ptrhd1	Putative peptidyl-tRNA hydrolase PTRHD1	0.605305	0.992008		12.8518	13.9289	11.8175	15.0294	14.768	15.1769	13.6253	14.0254
D3Z623	D3Z623_MOUSE	9330159F19Rik	RIKEN cDNA 9330159F19 gene	0.0667659	-0.0747085		18.4619	18.0152	17.8335	17.6834	18.9624	17.7243	17.7215	17.2869
D3Z7H8	CILP2_MOUSE	Cilp2	Cartilage intermediate layer protein 2	0.139428	0.482686		19.2926	17.8817	21.6724	16.016	20.2355	18.056	20.0197	18.4823
D3Z7P3	GLSK_MOUSE	Gls	Glutaminase kidney isoform, mitochondrial	0.211167	-0.341677		14.1902	14.8468	15.061	14.5617	12.514	15.0376	15.1643	14.5771
D3Z7Q2	SIM20_MOUSE	Smim20	Small integral membrane protein 20	1.97149	1.85882	+	14.4799	15.5605	13.2047	14.217	15.8846	16.0324	16.4439	16.5364
D3Z7X0	D3Z7X0_MOUSE	Acad12	Acyl-Coenzyme A dehydrogenase family, member 12	2.00806	0.732078	+	17.3981	18.0149	17.4457	18.0718	18.5425	18.2285	18.5267	18.5611
D4AFX7	D4AFX7_MOUSE	Dnajc13	DnaJ heat shock protein family (Hsp40) member C13	0.579587	0.403077		12.1931	13.123	13.346	13.4507	13.4613	13.8521	13.2912	13.1206
E0CYV9	CD054_MOUSE		Uncharacterized protein C4orf54 homolog	4.04797	1.39131	+	16.8978	16.3886	16.6051	16.2834	18.06	17.9576	17.7544	17.9681
E9PV24	FIBA_MOUSE	Fga	Fibrinogen alpha chain	1.35142	0.51938		18.385	19.1431	18.8387	18.6616	19.5261	18.9208	19.3888	19.2701
E9PV66	E9PV66_MOUSE	Myo18b	Myosin XVIIIb	0.34698	0.201054		17.4696	16.5115	16.6892	16.6323	17.1916	16.8899	16.7608	17.2646
E9PVA8	GCN1_MOUSE	Gcn1	eIF-2-alpha kinase activator GCN1	2.1976	0.792711	+	15.0476	15.4799	15.7952	15.1561	16.2461	15.9166	16.1315	16.3553
E9PWQ3	E9PWQ3_MOUSE	Col6a3	Collagen, type VI, alpha 3	0.0324608	0.059063		21.7556	20.6173	22.7318	20.0363	21.859	21.0125	21.2764	21.2294
E9PWR4	E9PWR4_MOUSE	Dip2c	Disco-interacting protein 2 homolog C	1.59287	0.800977	+	13.1093	13.1417	12.4845	12.782	13.0721	14.1221	13.6713	13.8559
E9PWZ3	E9PWZ3_MOUSE	Rpl3l	Ribosomal protein L3-like	0.269175	0.0976472		17.8245	17.4803	17.3285	17.6816	17.5723	17.8185	17.8735	17.4412
E9PYF4	E9PYF4_MOUSE	Lmo7	LIM domain only 7	1.64679	0.750541	+	16.4023	15.8967	16.5328	16.2111	17.3736	16.992	16.4474	17.232
E9PZQ0	RYR1_MOUSE	Ryr1	Ryanodine receptor 1	1.06053	-0.444933		21.7276	21.4606	21.4762	21.4636	21.0741	21.3279	21.4387	20.5076
E9Q0S6	E9Q0S6_MOUSE	Tns1	Tensin 1	0.959644	0.356761		17.5462	17.2517	18.0391	17.5521	17.9993	18.18	17.9297	17.7072
E9Q236	MRP4_MOUSE	Abcc4	ATP-binding cassette sub-family C member 4	0.178831	0.132252		13.6215	14.3133	14.4461	14.6141	14.4213	14.7515	14.4946	13.8566
E9Q3C1	C2CD2_MOUSE	C2cd2	C2 domain-containing protein 2	0.398618	0.246183		15.902	15.6164	15.7155	15.8933	15.8233	16.546	16.3542	15.3886
E9Q3G8	E9Q3G8_MOUSE	Nup153	Nucleoporin 153	0.91437	-0.317599		12.6355	13.4193	12.9425	12.8396	12.496	12.5948	12.7483	12.7274
E9Q3H6	E9Q3H6_MOUSE	Coq10a	Coenzyme Q10A	1.50791	0.546004	+	18.026	18.8894	18.2838	18.5782	18.828	19.0138	19.0919	19.0278
E9Q411	E9Q411_MOUSE	Nbas	Neuroblastoma-amplified sequence	1.43769	0.730643	+	13.7048	13.6889	13.9657	13.1941	14.7003	13.7294	14.6055	14.4408
E9Q4Z2	ACACB_MOUSE	Acacb	Acetyl-CoA carboxylase 2	2.02405	0.388946	+	17.1436	17.0215	16.8394	17.2976	17.4446	17.5706	17.4019	17.4406
E9Q5C9	NOLC1_MOUSE	Nolc1	Nucleolar and coiled-body phosphoprotein 1	0.88982	0.838159		15.1871	13.6387	13.6243	14.056	15.1693	15.496	14.0936	15.0998
E9Q616	E9Q616_MOUSE	Ahnak	AHNAK nucleoprotein (desmoyokin)	1.74053	0.694517	+	20.7997	20.946	21.6525	20.9568	22.0684	21.7748	21.6501	21.6398
E9Q6E5	E9Q6E5_MOUSE	Srsf11	Serine and arginine-rich-splicing factor 11	2.63013	1.41154	+	13.7005	14.1342	14.4421	14.9655	15.776	15.9432	15.5806	15.5887
E9Q6R7	E9Q6R7_MOUSE	Utrn	Utrophin	0.769965	1.25716		13.2812	16.3404	16.757	16.3075	17.0823	16.8395	16.8011	16.9918
E9Q735	UBE4A_MOUSE	Ube4a	Ubiquitin conjugation factor E4 A	0.929672	1.13		12.3749	14.1245	14.8138	13.844	15.3697	15.4825	14.8566	13.9683
E9Q7G0	NUMA1_MOUSE	Numa1	Nuclear mitotic apparatus protein 1	0.960888	0.751143		12.6196	13.0168	14.1148	13.1799	14.4407	14.1792	13.2998	14.016
E9Q7P1	E9Q7P1_MOUSE	Col22a1	Collagen, type XXII, alpha 1	0.0604996	-0.212506		17.1407	15.2777	17.6332	14.0026	16.6169	13.0738	17.0368	16.4766
E9Q912	GDS1_MOUSE	Rap1gds1	Rap1 GTPase-GDP dissociation stimulator 1	0.637273	-0.598871		13.8246	15.4041	15.6189	15.6503	14.2844	14.7879	14.4866	14.5436
E9Q942	SIM13_MOUSE	Smim13	Small integral membrane protein 13	0.118089	0.0682619		14.0369	14.3287	14.0676	14.5952	14.3597	14.7449	14.2884	13.9085
E9Q9K5	TRDN_MOUSE	Trdn	Triadin	1.55666	-1.15344	+	18.7652	18.57	18.4766	18.7098	17.2025	17.9826	18.2286	16.4941
E9QA15	E9QA15_MOUSE	Cald1	Caldesmon 1	0.669551	0.546854		17.6825	17.0172	18.6975	17.1375	18.3342	17.9189	18.2474	18.2216
E9QA62	LMOD3_MOUSE	Lmod3	Leiomodin-3	1.98307	0.914893	+	17.9466	16.9229	17.6871	17.2029	18.4516	18.3304	18.1065	18.5306
E9QAT4	SC16A_MOUSE	Sec16a	Protein transport protein Sec16A	0.113306	0.348583		15.0961	14.0718	19.022	15.1176	16.5088	15.7987	16.922	15.4723
F6TQW2	F6TQW2_MOUSE	Ighg2c	Immunoglobulin heavy constant gamma 2C (Fragment)	0.0214966	-0.0286522		15.3225	15.6813	17.3116	15.7319	15.7564	16.2182	16.0579	15.9002
F6ZDS4	TPR_MOUSE	Tpr	Nucleoprotein TPR	0.536458	0.509838		12.9517	14.6368	14.8335	14.4546	14.8871	14.7549	14.4517	14.8224
F8VPK0	F8VPK0_MOUSE	Ttc37	Tetratricopeptide repeat domain 37	0.228689	0.515252		12.1615	15.6003	14.3172	16.1643	15.2785	15.0451	15.4082	14.5725
F8VPN4	F8VPN4_MOUSE	Agl	Glycogen debranching enzyme	1.00915	-0.510299		21.4052	21.4719	21.362	21.7222	21.0423	21.232	21.3798	20.2661
F8VQC1	F8VQC1_MOUSE	Srp72	Signal recognition particle subunit SRP72	0.802264	0.732609		13.3774	15.4082	14.9696	14.6059	15.5723	15.488	15.0356	15.1956
G3UW82	G3UW82_MOUSE	Myh2	Myosin, heavy polypeptide 2, skeletal muscle, adult	0.321856	0.755318		21.0286	23.6768	22.6383	20.8686	22.2835	21.0269	23.5477	24.3755
G3UWE2	G3UWE2_MOUSE	F830016B08Rik	Interferon-gamma-inducible GTPase Ifgga4 protein	2.33881	2.69745	+	14.7933	12.7003	12.6733	13.573	16.9039	16.3102	16.1347	15.1808
G3X8U3	G3X8U3_MOUSE	2210016F16Rik	Queuosine salvage protein	0.436208	0.247691		17.4679	18.1396	18.0272	18.5194	18.2858	18.6532	18.1357	18.0702
G3X952	G3X952_MOUSE	Zkscan2	Zinc finger with KRAB and SCAN domains 2	1.9292	-1.51148	+	16.5187	15.9411	15.8903	16.0544	14.9468	14.2128	15.5032	13.6957
G3X972	G3X972_MOUSE	Sec24c	Sec24-related gene family, member C (S. cerevisiae)	2.53138	0.735045	+	15.6225	15.736	16.2281	16.0424	16.8251	16.5848	16.5414	16.618
G3X9F6	G3X9F6_MOUSE	Sh3tc1	SH3 domain and tetratricopeptide repeats 1	1.62308	-1.37899	+	15.2503	15.7618	15.3916	13.8426	13.3902	14.0088	13.991	13.3403
G5E829	AT2B1_MOUSE	Atp2b1	Plasma membrane calcium-transporting ATPase 1	1.18751	0.552954		15.9585	15.9179	16.9172	16.258	16.8275	17.0249	16.7866	16.6244
G5E870	TRIPC_MOUSE	Trip12	E3 ubiquitin-protein ligase TRIP12	0.182334	-0.338721		13.1528	14.3592	13.7305	11.1657	13.1992	12.4894	12.2858	13.0788
G5E895	G5E895_MOUSE	Akr1b10	Aldo-keto reductase family 1, member B10 (aldose reductase)	0.167985	-0.0329685		17.4356	17.7809	17.655	17.6693	17.5558	17.5836	17.604	17.6654
G5E897	PLGT3_MOUSE	Poglut3	Protein O-glucosyltransferase 3	0.81051	0.659739		12.789	12.8992	14.0027	13.3646	14.7074	13.2798	13.7582	13.9489
G5E8J6	G5E8J6_MOUSE	Hrc	Histidine-rich calcium-binding protein	0.672315	0.428884		16.7804	17.1057	17.6689	17.2753	17.1738	18.2394	17.8287	17.304
G5E8K5	ANK3_MOUSE	Ank3	Ankyrin-3	3.35853	0.870058	+	17.1909	17.3318	17.2493	17.2702	18.1431	18.4697	17.9725	17.9372
G5E8V9	ARFP1_MOUSE	Arfip1	Arfaptin-1	2.34923	2.10755	+	12.9558	12.9715	14.6621	12.9461	15.9481	15.6044	14.9178	15.4953
J3QN89	J3QN89_MOUSE	Aamp	Angio-associated migratory protein	0.366283	0.417276		14.1818	14.249	13.6073	14.3603	13.3787	15.3616	15.179	14.1482
O08528	HXK2_MOUSE	Hk2	Hexokinase-2	0.511163	0.206268		18.5818	19.0876	18.659	19.2295	18.8322	19.1075	19.2849	19.1584
O08529	CAN2_MOUSE	Capn2	Calpain-2 catalytic subunit	0.244573	0.0953555		17.819	18.2945	18.2142	18.5456	18.3825	18.4136	18.2244	18.2341
O08532	CA2D1_MOUSE	Cacna2d1	Voltage-dependent calcium channel subunit alpha-2/delta-1	0.605375	-0.405866		19.6692	20.2176	19.9609	20.2887	19.4547	20.0976	20.0622	18.8985
O08539	BIN1_MOUSE	Bin1	Myc box-dependent-interacting protein 1	1.22576	0.494795		20.7698	20.9791	20.7851	21.3071	21.3202	21.9616	21.3544	21.1842
O08547	SC22B_MOUSE	Sec22b	Vesicle-trafficking protein SEC22b	1.44464	0.42095		17.0918	17.5436	17.4197	17.5727	17.9411	17.8294	18.0237	17.5173
O08553	DPYL2_MOUSE	Dpysl2	Dihydropyrimidinase-related protein 2	1.90195	0.689777	+	17.5829	17.9924	18.4559	17.9524	18.7267	18.473	18.6838	18.8592
O08573	LEG9_MOUSE	Lgals9	Galectin-9	1.33477	0.891505	+	14.576	14.2385	15.3042	14.561	16.1276	15.1145	15.0635	15.9401
O08579	EMD_MOUSE	Emd	Emerin	2.66653	0.584334	+	15.7704	15.9074	15.9305	16.1512	16.7355	16.568	16.3648	16.4286
O08582	GTPB1_MOUSE	Gtpbp1	GTP-binding protein 1	0.0442636	-0.025274		15.1633	15.1309	15.2809	15.5498	15.4833	15.6174	15.036	14.8871
O08583	THOC4_MOUSE	Alyref	THO complex subunit 4	3.10907	1.05969	+	15.5722	16.1811	16.2727	15.745	16.9698	17.0086	16.9889	17.0426
O08599	STXB1_MOUSE	Stxbp1	Syntaxin-binding protein 1	1.89686	0.959366	+	12.9033	13.7731	14.0586	13.8444	14.6571	14.3185	14.7837	14.6575
O08600	NUCG_MOUSE	Endog	Endonuclease G, mitochondrial	2.44417	0.776744	+	17.6398	17.6397	17.2905	17.8239	18.1097	18.2143	18.6204	18.5566
O08638	MYH11_MOUSE	Myh11	Myosin-11	0.868625	0.385404		17.0915	17.7178	16.8847	16.8393	17.7133	17.4027	17.3164	17.6425
O08663	MAP2_MOUSE	Metap2	Methionine aminopeptidase 2	1.75894	0.849944	+	16.1336	16.7489	16.508	17.3324	17.4473	17.572	17.7124	17.3911
O08677	KNG1_MOUSE	Kng1	Kininogen-1	1.2115	0.509719		17.2748	18.1288	17.981	17.996	18.069	18.3165	18.583	18.4511
O08689	GDF8_MOUSE	Mstn	Growth/differentiation factor 8	0.763199	-0.776572		15.2232	15.6022	14.8608	16.1631	14.1321	15.3896	15.4093	13.812
O08709	PRDX6_MOUSE	Prdx6	Peroxiredoxin-6	0.398598	0.22562		19.3278	20.3955	20.0501	20.0354	20.0107	20.0137	20.2207	20.4661
O08715	AKAP1_MOUSE	Akap1	A-kinase anchor protein 1, mitochondrial	2.51273	2.81857	+	12.5242	15.2918	14.0302	13.4759	16.6324	16.4363	16.543	16.9847
O08734	BAK_MOUSE	Bak1	Bcl-2 homologous antagonist/killer	1.13734	1.41926	+	13.6575	15.9408	13.466	15.3612	16.18	16.5743	15.643	15.7052
O08749	DLDH_MOUSE	Dld	Dihydrolipoyl dehydrogenase, mitochondrial	1.38118	0.440494		20.0193	20.7421	20.4216	20.6439	20.7877	20.8262	21.0442	20.9308
O08756	HCD2_MOUSE	Hsd17b10	3-hydroxyacyl-CoA dehydrogenase type-2	0.536504	0.255759		18.2133	19.1896	18.8746	18.9443	18.9261	19.1767	19.1955	18.9466
O08759	UBE3A_MOUSE	Ube3a	Ubiquitin-protein ligase E3A	0.871337	0.265686		15.7039	15.8451	15.579	16.1235	16.0153	16.2272	16.2473	15.8245
O08788	DCTN1_MOUSE	Dctn1	Dynactin subunit 1	1.78103	0.394497		16.0711	16.1827	16.3185	16.5079	16.5393	16.5556	16.7072	16.8561
O08795	GLU2B_MOUSE	Prkcsh	Glucosidase 2 subunit beta	1.37398	0.482676		16.8068	17.1543	17.1141	17.5992	17.6771	17.8371	17.6967	17.3942
O08807	PRDX4_MOUSE	Prdx4	Peroxiredoxin-4	1.8754	0.856135	+	19.5718	20.4125	20.7068	20.4361	21.1712	21.0863	21.1736	21.1207
O08808	DIAP1_MOUSE	Diaph1	Protein diaphanous homolog 1	1.62762	0.61726	+	16.6244	15.966	16.3559	16.3974	17.2342	17.0391	16.5194	17.0199
O08810	U5S1_MOUSE	Eftud2	116 kDa U5 small nuclear ribonucleoprotein component	1.61118	0.706488	+	15.9178	15.3891	15.4733	14.8645	16.3474	16.1593	16.0844	15.8794
O08911	MK12_MOUSE	Mapk12	Mitogen-activated protein kinase 12	0.0882364	0.058948		16.9501	17.8062	17.5105	17.7714	17.3579	17.9619	17.5799	17.3744
O08915	AIP_MOUSE	Aip	AH receptor-interacting protein	1.74284	1.74761	+	12.8142	13.9993	13.6457	13.4888	16.5008	15.0208	14.1672	15.2496
O08917	FLOT1_MOUSE	Flot1	Flotillin-1	3.21934	1.01406	+	15.2423	15.343	15.6861	15.262	16.5145	16.4923	16.0525	16.5303
O08992	SDCB1_MOUSE	Sdcbp	Syntenin-1	0.279905	-0.324825		13.1928	14.5407	15.2776	14.0616	14.4076	13.6544	14.1503	13.5611
O08997	ATOX1_MOUSE	Atox1	Copper transport protein ATOX1	0.804478	0.499419		16.9994	17.8787	17.6797	17.9234	17.6498	18.724	18.0754	18.0297
O09012	PEX5_MOUSE	Pex5	Peroxisomal targeting signal 1 receptor	0.600925	1.34936		13.4946	16.2051	16.9404	12.9353	16.9505	16.0598	15.2249	16.7376
O09044	SNP23_MOUSE	Snap23	Synaptosomal-associated protein 23	1.87321	0.551775	+	14.8294	15.1594	14.6561	15.1476	15.7703	15.5219	15.3995	15.3079
O09061	PSB1_MOUSE	Psmb1	Proteasome subunit beta type-1	2.87654	0.815353	+	18.1524	18.7009	18.5051	18.5352	19.2956	19.5148	19.0925	19.2521
O09110	MP2K3_MOUSE	Map2k3	Dual specificity mitogen-activated protein kinase kinase 3	0.646069	0.30563		18.4075	18.2572	17.9073	18.8919	18.6257	18.7845	18.8595	18.4167
O09111	NDUBB_MOUSE	Ndufb11	NADH dehydrogenase [ubiquinone] 1 beta subcomplex subunit 11, mitochondrial	0.014182	0.0139718		20.0723	21.2298	20.578	21.2225	20.4767	20.5045	21.2134	20.9638
O09114	PTGDS_MOUSE	Ptgds	Prostaglandin-H2 D-isomerase	0.334487	0.417877		14.6859	14.7115	12.9607	12.9406	13.8332	14.4584	14.0933	14.5853
O09117	SYPL1_MOUSE	Sypl1	Synaptophysin-like protein 1	0.942368	-0.812621		16.6907	16.8917	17.5755	18.0033	16.601	17.1824	16.4873	15.6401
O09131	GSTO1_MOUSE	Gsto1	Glutathione S-transferase omega-1	0.182621	0.271592		15.8271	17.8596	16.8609	17.2385	16.6692	17.2171	16.6505	18.3358
O09161	CASQ2_MOUSE	Casq2	Calsequestrin-2	1.32111	1.01147	+	18.4694	19.8357	18.926	18.7852	19.3956	20.18	19.7701	20.7166
O09165	CASQ1_MOUSE	Casq1	Calsequestrin-1	0.759458	-0.707092		24.5149	24.4941	24.2936	24.9537	23.4873	24.6691	24.4714	22.8001
O09167	RL21_MOUSE	Rpl21	60S ribosomal protein L21	2.76584	0.548624	+	19.0469	18.8645	18.8418	18.6286	19.498	19.2967	19.2984	19.4832
O09172	GSH0_MOUSE	Gclm	Glutamate--cysteine ligase regulatory subunit	0.52516	0.593633		15.246	15.5009	14.8085	13.4183	15.5071	15.8305	14.7013	15.3094
O09174	AMACR_MOUSE	Amacr	Alpha-methylacyl-CoA racemase	1.83074	2.61083	+	13.0561	16.2104	15.8141	13.8865	17.0745	17.1283	17.5543	17.6533
O35071	KIF1C_MOUSE	Kif1c	Kinesin-like protein KIF1C	1.18552	-0.42886		15.0726	14.6817	14.9834	14.7541	14.1111	14.3734	14.9057	14.3861
O35074	PTGIS_MOUSE	Ptgis	Prostacyclin synthase	0.479709	1.3278		15.988	12.3691	17.5543	12.9922	16.304	15.8515	16.6178	15.4416
O35114	SCRB2_MOUSE	Scarb2	Lysosome membrane protein 2	0.64064	1.08504		13.2324	16.4706	16.3187	16.0523	16.7984	17.0102	15.8417	16.7637
O35129	PHB2_MOUSE	Phb2	Prohibitin-2	0.974414	0.280352		19.0414	19.446	19.2089	19.312	19.3483	19.3219	19.6359	19.8235
O35166	GOSR2_MOUSE	Gosr2	Golgi SNAP receptor complex member 2	0.689922	0.403379		15.4403	16.3931	15.9559	16.2133	16.3984	16.4159	16.8736	15.9281
O35206	COFA1_MOUSE	Col15a1	Collagen alpha-1(XV) chain	0.005146	-0.00297689		18.9325	18.5093	18.9982	18.2367	18.6079	18.502	18.8207	18.734
O35215	DOPD_MOUSE	Ddt	D-dopachrome decarboxylase	1.5875	0.798683	+	16.8682	18.0901	17.6111	17.6974	18.1418	18.5934	18.3415	18.3849
O35226	PSMD4_MOUSE	Psmd4	26S proteasome non-ATPase regulatory subunit 4	2.36642	0.716409	+	17.4752	17.5169	17.4334	17.9285	18.2655	18.6202	18.2495	18.0846
O35250	EXOC7_MOUSE	Exoc7	Exocyst complex component 7	0.193479	0.0778866		17.1191	17.3805	17.2613	17.4549	17.6956	17.2207	17.0812	17.5298
O35286	DHX15_MOUSE	Dhx15	ATP-dependent RNA helicase DHX15	3.3802	1.05897	+	15.2496	15.1506	15.5075	15.3801	16.0266	16.5357	16.3558	16.6055
O35295	PURB_MOUSE	Purb	Transcriptional activator protein Pur-beta	2.77228	0.764064	+	16.101	16.388	16.4736	16.6025	17.1723	17.4041	17.0882	16.957
O35343	IMA3_MOUSE	Kpna4	Importin subunit alpha-3	0.516063	-0.225057		15.9622	16.3369	16.3766	16.7816	16.3751	16.1276	16.2078	15.8466
O35344	IMA4_MOUSE	Kpna3	Importin subunit alpha-4	0.0664071	-0.036562		16.9266	17.5176	17.358	17.8018	17.2831	17.5591	17.3757	17.2399
O35345	IMA7_MOUSE	Kpna6	Importin subunit alpha-7	0.820699	0.595121		14.068	13.4789	14.6581	14.9932	15.1056	15.1437	14.5596	14.7698
O35350	CAN1_MOUSE	Capn1	Calpain-1 catalytic subunit	0.570476	-0.280242		18.2212	18.8147	18.7037	19.1252	18.401	18.681	18.5854	18.0764
O35367	KERA_MOUSE	Kera	Keratocan	0.0728873	0.209576		19.7539	17.0977	20.452	17.1141	20.1026	17.7819	19.297	18.0745
O35379	MRP1_MOUSE	Abcc1	Multidrug resistance-associated protein 1	0.498427	-0.512869		13.5357	12.3057	13.0261	13.6327	12.6978	13.0714	13.1081	11.5715
O35381	AN32A_MOUSE	Anp32a	Acidic leucine-rich nuclear phosphoprotein 32 family member A	1.32704	0.553651		17.0068	17.8382	17.8519	17.8673	18.3708	18.1738	18.0383	18.1958
O35382	EXOC4_MOUSE	Exoc4	Exocyst complex component 4	1.71218	0.875019	+	13.7304	13.822	14.7442	14.3137	14.9766	15.3497	14.6579	15.1262
O35387	HAX1_MOUSE	Hax1	HCLS1-associated protein X-1	0.132466	-0.280655		17.7105	17.1128	14.0829	16.4618	16.1795	16.0823	15.8606	16.123
O35435	PYRD_MOUSE	Dhodh	Dihydroorotate dehydrogenase (quinone), mitochondrial	0.98733	0.596949		13.6406	14.6672	14.3001	14.5018	14.735	14.9271	14.4063	15.4291
O35459	ECH1_MOUSE	Ech1	Delta(3,5)-Delta(2,4)-dienoyl-CoA isomerase, mitochondrial	1.32519	0.778316	+	17.1085	17.9907	17.0655	17.6059	18.1412	17.6389	18.4307	18.673
O35465	FKBP8_MOUSE	Fkbp8	Peptidyl-prolyl cis-trans isomerase FKBP8	2.27769	1.66775	+	13.3273	14.9584	13.6896	14.5889	15.7842	15.8868	15.5702	15.994
O35593	PSDE_MOUSE	Psmd14	26S proteasome non-ATPase regulatory subunit 14	3.50562	0.736908	+	18.008	17.7317	17.7544	17.7969	18.5764	18.7708	18.4369	18.4546
O35598	ADA10_MOUSE	Adam10	Disintegrin and metalloproteinase domain-containing protein 10	1.58663	1.44284	+	13.0767	14.9626	13.0749	13.4501	14.727	15.5564	14.7934	15.2589
O35604	NPC1_MOUSE	Npc1	NPC intracellular cholesterol transporter 1	2.23116	1.40151	+	13.3446	13.3582	14.4847	14.1206	15.1928	15.6808	15.2336	14.8068
O35609	SCAM3_MOUSE	Scamp3	Secretory carrier-associated membrane protein 3	2.10639	0.974792	+	15.1737	14.7456	15.5275	15.8229	16.5024	16.2976	16.3035	16.0653
O35613	DAXX_MOUSE	Daxx	Death domain-associated protein 6	0.621324	-1.14853		15.9535	16.7593	17.3854	18.6251	16.3238	17.6358	15.7943	14.3753
O35623	BET1_MOUSE	Bet1	BET1 homolog	0.740296	0.680438		14.1067	13.7765	13.572	12.1593	14.4494	13.955	13.8087	14.1229
O35639	ANXA3_MOUSE	Anxa3	Annexin A3	0.0951423	-0.0665536		17.5863	18.3033	18.464	18.5758	17.9155	17.985	18.4103	18.3523
O35643	AP1B1_MOUSE	Ap1b1	AP-1 complex subunit beta-1	1.6356	0.517194	+	16.3839	16.3679	16.6571	16.9624	16.9151	17.3743	17.1241	17.0265
O35658	C1QBP_MOUSE	C1qbp	Complement component 1 Q subcomponent-binding protein, mitochondrial	0.827588	0.492021		17.4808	18.1974	17.1738	18.2337	17.864	18.3246	18.4603	18.4049
O35660	GSTM6_MOUSE	Gstm6	Glutathione S-transferase Mu 6	0.685018	0.606506		17.9076	18.6911	19.1219	18.6895	18.6675	19.941	19.6552	18.5724
O35678	MGLL_MOUSE	Mgll	Monoglyceride lipase	1.24505	1.92266	+	12.8383	16.2023	14.7419	16.239	16.7994	16.8339	16.6883	17.3905
O35682	MYADM_MOUSE	Myadm	Myeloid-associated differentiation marker	0.775047	0.641283		15.0916	15.5898	16.9594	15.8821	16.8094	16.5441	16.415	16.3196
O35683	NDUA1_MOUSE	Ndufa1	NADH dehydrogenase [ubiquinone] 1 alpha subcomplex subunit 1	1.0085	0.443474		19.2096	19.9355	19.3499	19.7775	19.8339	19.7436	20.0638	20.4051
O35685	NUDC_MOUSE	Nudc	Nuclear migration protein nudC	0.217635	0.218591		14.9257	16.069	16.1743	16.8133	16.0873	16.4465	16.2285	16.0943
O35737	HNRH1_MOUSE	Hnrnph1	Heterogeneous nuclear ribonucleoprotein H	1.33561	0.443444		16.0979	16.4362	16.6077	16.6362	17.0633	16.9802	16.512	16.9962
O35841	API5_MOUSE	Api5	Apoptosis inhibitor 5	0.87607	1.25534		14.3761	13.575	14.1077	13.0898	15.6541	15.7051	13.0525	15.7582
O35855	BCAT2_MOUSE	Bcat2	Branched-chain-amino-acid aminotransferase, mitochondrial	0.12878	0.0927563		17.3748	18.5113	17.6355	18.0121	17.6462	18.1228	18.0593	18.0765
O35857	TIM44_MOUSE	Timm44	Mitochondrial import inner membrane translocase subunit TIM44	1.8147	0.720872	+	17.0279	17.8252	17.2217	17.3269	17.7621	17.9826	18.3816	18.1589
O35864	CSN5_MOUSE	Cops5	COP9 signalosome complex subunit 5	0.00298861	-0.00187969		16.6145	16.9557	17.2038	17.2087	17.0812	17.3398	16.966	16.5882
O35887	CALU_MOUSE	Calu	Calumenin	0.133906	-0.0957975		18.1455	18.6738	18.9884	19.0581	18.2576	18.9115	18.9174	18.396
O35900	LSM2_MOUSE	Lsm2	U6 snRNA-associated Sm-like protein LSm2	0.612776	0.763136		16.0359	16.6109	14.0214	16.334	16.6463	16.558	16.4238	16.4268
O35943	FRDA_MOUSE	Fxn	Frataxin, mitochondrial	1.07927	1.06436		14.9334	16.5678	16.7167	17.1735	17.0711	17.5702	17.7614	17.2461
O35969	GAMT_MOUSE	Gamt	Guanidinoacetate N-methyltransferase	0.698598	-0.601346		16.2796	17.0244	17.2279	17.6212	16.6338	17.2192	15.8644	16.0303
O35972	RM23_MOUSE	Mrpl23	39S ribosomal protein L23, mitochondrial	3.35102	1.53026	+	14.2069	15.1648	14.8031	14.8624	16.2204	16.2706	16.1177	16.5496
O54724	CAVN1_MOUSE	Cavin1	Caveolae-associated protein 1	2.66075	0.760425	+	19.6683	20.0719	20.2396	20.1527	20.8041	21.0102	20.6621	20.698
O54734	OST48_MOUSE	Ddost	Dolichyl-diphosphooligosaccharide--protein glycosyltransferase 48 kDa subunit	0.390332	0.145988		17.7353	18.2167	18.2486	18.3779	18.2948	18.4144	18.4004	18.0528
O54781	SRPK2_MOUSE	Srpk2	SRSF protein kinase 2	0.0756311	0.0455284		17.3827	17.4401	16.9138	17.3729	17.1519	17.7289	17.4885	16.9223
O54784	DAPK3_MOUSE	Dapk3	Death-associated protein kinase 3	2.14211	1.96043	+	13.1686	12.7289	13.7989	14.2915	15.9852	15.6767	14.4234	15.7443
O54786	DFFA_MOUSE	Dffa	DNA fragmentation factor subunit alpha	0.372165	0.18399		16.3559	16.9005	16.4581	16.8182	16.4095	16.673	17.1152	17.0708
O54901	OX2G_MOUSE	Cd200	OX-2 membrane glycoprotein	0.275161	-0.0978506		15.3056	15.3697	15.538	15.0153	15.0297	15.2448	15.473	15.0897
O54931	AKAP2_MOUSE	Akap2	A-kinase anchor protein 2	1.07828	1.1106		13.2903	14.3804	14.8733	15.6505	15.7332	15.0599	15.9903	15.8535
O54941	SMCE1_MOUSE	Smarce1	SWI/SNF-related matrix-associated actin-dependent regulator of chromatin subfamily E member 1	1.34876	1.19605	+	12.8006	13.0019	12.1732	12.6542	14.8495	13.8453	14.0049	12.7145
O54946	DNJB6_MOUSE	Dnajb6	DnaJ homolog subfamily B member 6	4.03754	2.63763	+	16.4024	15.1845	15.9194	15.9073	18.4147	18.8179	18.1639	18.5675
O54950	AAKG1_MOUSE	Prkag1	5'-AMP-activated protein kinase subunit gamma-1	0.0230568	0.018055		16.4712	17.3197	17.0335	17.3037	16.8542	17.2699	17.4239	16.6523
O54962	BAF_MOUSE	Banf1	Barrier-to-autointegration factor	0.588837	-0.321432		18.3556	18.0931	18.4255	17.8794	18.0319	18.317	17.255	17.8641
O54984	GET3_MOUSE	Get3	ATPase GET3	1.97445	0.505591	+	16.759	17.0933	16.9759	17.0115	17.3269	17.8182	17.3297	17.3872
O54988	SLK_MOUSE	Slk	STE20-like serine/threonine-protein kinase	1.12598	0.678206		12.7002	13.9127	13.6209	13.9614	14.1161	14.3682	13.9566	14.4673
O55003	BNIP3_MOUSE	Bnip3	BCL2/adenovirus E1B 19 kDa protein-interacting protein 3	1.86503	0.902542	+	14.9723	15.3597	14.7193	15.4067	15.9358	16.5411	15.5503	16.0411
O55013	TPPC3_MOUSE	Trappc3	Trafficking protein particle complex subunit 3	0.600586	1.18798		13.3309	15.9775	17.3578	17.2141	17.0516	17.0817	17.1647	17.3343
O55022	PGRC1_MOUSE	Pgrmc1	Membrane-associated progesterone receptor component 1	0.856681	0.941523		13.17	14.6467	15.5437	15.1106	15.8975	15.8655	15.0837	15.3903
O55023	IMPA1_MOUSE	Impa1	Inositol monophosphatase 1	0.0727281	0.0746436		16.778	17.7467	17.1133	18.166	17.0901	17.9329	17.7636	17.3159
O55026	ENTP2_MOUSE	Entpd2	Ectonucleoside triphosphate diphosphohydrolase 2	1.59462	1.59611	+	13.8032	15.6638	14.542	15.9723	17.1046	16.667	16.1756	16.4184
O55028	BCKD_MOUSE	Bckdk	[3-methyl-2-oxobutanoate dehydrogenase [lipoamide]] kinase, mitochondrial	1.55805	0.470368		17.3327	17.0168	16.7027	16.9267	17.5637	17.1907	17.6325	17.4733
O55029	COPB2_MOUSE	Copb2	Coatomer subunit beta'	2.42161	0.700986	+	16.3236	16.7337	16.8501	16.9791	17.3609	17.2937	17.4897	17.5463
O55100	SNG1_MOUSE	Syngr1	Synaptogyrin-1	1.07173	1.55212		13.2502	15.7815	13.2529	15.8794	16.1004	16.0051	16.3883	15.8786
O55103	PRAX_MOUSE	Prx	Periaxin	1.31493	1.16425	+	15.4815	16.8938	15.4601	16.2148	17.0042	16.7917	16.7749	18.1364
O55126	NIPS2_MOUSE	Nipsnap2	Protein NipSnap homolog 2	0.153201	0.105021		19.8589	20.7046	20.0748	20.8138	20.1143	20.5909	20.6124	20.5546
O55131	SEPT7_MOUSE	Septin7	Septin-7	1.49507	0.409124		17.3684	17.2009	17.7566	17.2224	17.9747	17.8262	17.6342	17.7497
O55135	IF6_MOUSE	Eif6	Eukaryotic translation initiation factor 6	1.5272	0.485555		16.8503	17.3718	17.167	17.3378	17.5011	18.0239	17.5079	17.6362
O55142	RL35A_MOUSE	Rpl35a	60S ribosomal protein L35a	2.74246	0.475086	+	19.1605	18.8897	18.8363	18.8899	19.4039	19.4603	19.285	19.5275
O55143	AT2A2_MOUSE	Atp2a2	Sarcoplasmic/endoplasmic reticulum calcium ATPase 2	0.130805	0.258068		17.7826	20.6639	19.6577	18.1657	18.708	18.8487	19.7278	20.0176
O55201	SPT5H_MOUSE	Supt5h	Transcription elongation factor SPT5	2.59087	1.12409	+	13.7894	13.5629	13.5676	13.2302	14.976	14.9568	14.149	14.5646
O55222	ILK_MOUSE	Ilk	Integrin-linked protein kinase	2.03166	0.585858	+	17.4207	17.2607	17.9048	17.4967	18.2543	17.968	17.9945	18.2094
O55226	CHAD_MOUSE	Chad	Chondroadherin	0.0767979	-0.461754		15.8387	11.9888	21.1349	12.6435	15.4596	13.5761	16.1579	14.5654
O55234	PSB5_MOUSE	Psmb5	Proteasome subunit beta type-5	2.33708	0.808259	+	17.9176	18.3005	18.0054	18.4918	18.7796	19.3282	18.8046	19.036
O70133	DHX9_MOUSE	Dhx9	ATP-dependent RNA helicase A	2.43962	0.702303	+	15.7875	15.681	16.0425	15.3917	16.5708	16.3547	16.2669	16.5195
O70194	EIF3D_MOUSE	Eif3d	Eukaryotic translation initiation factor 3 subunit D	0.780011	0.343475		15.9974	16.8453	16.3925	16.8969	16.812	17.0009	16.7704	16.9228
O70209	PDLI3_MOUSE	Pdlim3	PDZ and LIM domain protein 3	2.3019	0.743237	+	20.7156	20.9808	20.7683	21.2104	21.5873	22.0418	21.4539	21.5648
O70250	PGAM2_MOUSE	Pgam2	Phosphoglycerate mutase 2	1.43763	-0.836119	+	23.3158	23.9441	23.863	24.3861	22.6706	23.4091	23.4398	22.6449
O70251	EF1B_MOUSE	Eef1b	Elongation factor 1-beta	0.356495	0.219687		17.7754	18.5847	18.704	18.7183	18.5026	19.0375	18.7198	18.4012
O70252	HMOX2_MOUSE	Hmox2	Heme oxygenase 2	0.550842	0.309146		17.0168	18.0159	17.5051	18.0759	17.8661	18.2019	17.8439	17.9384
O70305	ATX2_MOUSE	Atxn2	Ataxin-2	1.61066	1.04191	+	13.7797	14.4365	14.8122	14.6601	15.4269	14.732	15.7843	15.913
O70306	TBX15_MOUSE	Tbx15	T-box transcription factor TBX15	0.81347	1.18393		15.5246	12.6145	15.5769	15.3432	16.2085	15.9877	15.7781	15.8206
O70310	NMT1_MOUSE	Nmt1	Glycylpeptide N-tetradecanoyltransferase 1	0.62156	1.07813		12.4115	15.561	15.6405	15.8619	16.139	15.9648	15.7925	15.8911
O70318	E41L2_MOUSE	Epb41l2	Band 4.1-like protein 2	1.22578	0.515269		16.444	16.6121	17.3117	16.8001	17.539	17.0778	17.13	17.4822
O70325	GPX4_MOUSE	Gpx4	Phospholipid hydroperoxide glutathione peroxidase	1.42659	0.164977		17.0002	17.1443	17.0482	17.1792	17.192	17.3807	17.2766	17.1825
O70373	XIRP1_MOUSE	Xirp1	Xin actin-binding repeat-containing protein 1	1.87897	1.52795	+	17.0138	17.3488	17.231	17.5775	19.5817	18.2321	17.9557	19.5133
O70378	EMC8_MOUSE	Emc8	ER membrane protein complex subunit 8	1.01364	1.25648		13.3788	15.2198	13.5807	12.1382	15.062	14.8831	14.6583	14.74
O70400	PDLI1_MOUSE	Pdlim1	PDZ and LIM domain protein 1	0.688861	1.05753		15.8479	18.34	17.4439	16.4974	17.7896	16.9603	18.2237	19.3858
O70423	AOC3_MOUSE	Aoc3	Membrane primary amine oxidase	0.74089	0.404982		16.7969	17.1978	16.7701	17.2759	17.8926	17.424	16.7802	17.5639
O70435	PSA3_MOUSE	Psma3	Proteasome subunit alpha type-3	3.14591	0.771286	+	18.0157	18.3333	18.2915	18.5212	19.0168	19.2461	18.9738	19.01
O70439	STX7_MOUSE	Stx7	Syntaxin-7	3.11787	1.0655	+	14.9326	15.5617	15.6415	15.481	16.3884	16.5169	16.37	16.6035
O70475	UGDH_MOUSE	Ugdh	UDP-glucose 6-dehydrogenase	0.763051	1.68462		14.4174	13.7171	15.013	12.9986	14.8588	16.0223	13.6629	18.3405
O70492	SNX3_MOUSE	Snx3	Sorting nexin-3	0.593073	0.381462		16.2745	17.1998	17.3988	17.6472	17.6111	17.4636	17.5688	17.4027
O70493	SNX12_MOUSE	Snx12	Sorting nexin-12	0.117277	0.129766		15.3217	16.3738	16.6122	17.0175	16.059	16.9222	16.2217	16.6414
O70503	DHB12_MOUSE	Hsd17b12	Very-long-chain 3-oxoacyl-CoA reductase	1.48818	1.75264	+	12.8424	12.1387	13.2912	14.9301	15.2207	14.9067	14.5207	15.5648
O70548	TELT_MOUSE	Tcap	Telethonin	2.50543	0.926055	+	19.3199	19.0465	18.8643	18.4897	19.8724	20.0584	19.6347	19.859
O70571	PDK4_MOUSE	Pdk4	[Pyruvate dehydrogenase (acetyl-transferring)] kinase isozyme 4, mitochondrial	2.09565	3.82466	+	12.2155	16.2921	15.7708	15.6219	19.219	19.2439	17.9104	18.8257
O70572	NSMA_MOUSE	Smpd2	Sphingomyelin phosphodiesterase 2	1.01484	1.41468		13.8227	13.6052	15.6152	16.4928	16.6769	16.3715	15.8901	16.256
O70578	CCG1_MOUSE	Cacng1	Voltage-dependent calcium channel gamma-1 subunit	0.0889362	-0.137798		16.8452	17.4898	17.0824	17.7433	17.265	18.3422	17.2228	15.7795
O70591	PFD2_MOUSE	Pfdn2	Prefoldin subunit 2	1.19048	0.820316		15.3347	16.237	15.5275	16.8318	16.7421	16.7729	17.1303	16.567
O70622	RTN2_MOUSE	Rtn2	Reticulon-2	0.235059	-0.166045		21.6899	22.3085	22.0173	22.4243	21.8792	22.3305	22.2572	21.309
O70624	MYOC_MOUSE	Myoc	Myocilin	0.569472	1.17043		16.5251	13.9463	18.1886	14.7269	17.4035	17.0989	16.9112	16.6551
O88207	CO5A1_MOUSE	Col5a1	Collagen alpha-1(V) chain	0.834069	1.19048		15.1	15.2323	17.7332	15.1809	17.9033	16.4396	16.8131	16.8523
O88291	ZN326_MOUSE	Znf326	DBIRD complex subunit ZNF326	2.41279	1.22452	+	13.826	12.729	13.283	12.9794	14.1051	14.725	14.395	14.4904
O88322	NID2_MOUSE	Nid2	Nidogen-2	0.872371	0.285808		18.852	18.2862	18.741	18.2541	18.795	18.763	18.7243	18.9943
O88342	WDR1_MOUSE	Wdr1	WD repeat-containing protein 1	2.06481	0.563848	+	17.9382	18.5679	18.3969	18.5222	18.9107	18.9698	18.8394	18.9607
O88447	KLC1_MOUSE	Klc1	Kinesin light chain 1	0.846669	1.40414		12.3177	14.7215	12.92	15.8813	15.1379	15.7876	15.2362	15.2953
O88448	KLC2_MOUSE	Klc2	Kinesin light chain 2	0.704451	0.521695		12.9604	13.5277	12.1547	13.6883	13.5017	13.7315	13.8015	13.3831
O88456	CPNS1_MOUSE	Capns1	Calpain small subunit 1	0.119912	-0.0945988		17.4686	18.4363	18.2582	18.6012	17.9739	18.4666	18.198	17.7474
O88487	DC1I2_MOUSE	Dync1i2	Cytoplasmic dynein 1 intermediate chain 2	1.28967	0.212203		16.9585	16.9035	17.1342	17.149	17.1577	17.3055	17.3951	17.1357
O88492	PLIN4_MOUSE	Plin4	Perilipin-4	0.0736251	-0.036067		18.2175	18.7597	18.6974	18.8656	18.3462	18.8362	18.6446	18.5688
O88508	DNM3A_MOUSE	Dnmt3a	DNA (cytosine-5)-methyltransferase 3A	1.53928	1.72059	+	10.9731	10.9314	12.7901	10.652	13.5812	12.3983	12.5104	13.739
O88520	SHOC2_MOUSE	Shoc2	Leucine-rich repeat protein SHOC-2	0.131307	-0.191563		12.64	11.9035	13.4973	14.1286	12.5668	13.0972	12.3085	13.4306
O88531	PPT1_MOUSE	Ppt1	Palmitoyl-protein thioesterase 1	2.21052	1.00482	+	15.3027	15.4826	15.5868	15.9957	16.8808	16.6263	16.039	16.8409
O88543	CSN3_MOUSE	Cops3	COP9 signalosome complex subunit 3	0.680427	0.352702		16.2074	17.0493	16.9919	17.1925	17.3903	17.3424	17.2438	16.8754
O88544	CSN4_MOUSE	Cops4	COP9 signalosome complex subunit 4	0.89565	0.30456		17.4195	17.896	17.7659	18.1487	18.1447	18.2643	18.1566	17.8826
O88545	CSN6_MOUSE	Cops6	COP9 signalosome complex subunit 6	0.955738	0.456023		16.6	17.4773	17.3404	17.5878	17.5857	17.9166	17.8296	17.4977
O88569	ROA2_MOUSE	Hnrnpa2b1	Heterogeneous nuclear ribonucleoproteins A2/B1	1.74295	0.406254		18.251	18.6249	18.7865	18.7405	18.9304	19.0856	18.9767	19.0353
O88587	COMT_MOUSE	Comt	Catechol O-methyltransferase	0.619955	0.278538		16.7894	17.3787	17.3207	17.7473	17.5358	17.784	17.3962	17.6342
O88623	UBP2_MOUSE	Usp2	Ubiquitin carboxyl-terminal hydrolase 2	1.85581	1.18365	+	17.4505	17.872	16.8965	18.1689	18.8605	18.965	18.1809	19.116
O88653	LTOR3_MOUSE	Lamtor3	Ragulator complex protein LAMTOR3	0.971566	0.432759		15.6936	16.4222	16.3834	16.5857	16.5579	16.9351	16.8601	16.4629
O88668	CREG1_MOUSE	Creg1	Protein CREG1	0.560195	0.644983		14.7413	15.6315	13.5858	15.5924	15.6276	16.1588	15.3108	15.0338
O88685	PRS6A_MOUSE	Psmc3	26S proteasome regulatory subunit 6A	1.96147	0.464926	+	18.4688	18.4814	18.4994	18.777	18.8932	19.29	19.0799	18.8232
O88696	CLPP_MOUSE	Clpp	ATP-dependent Clp protease proteolytic subunit, mitochondrial	1.68087	0.465962	+	16.4512	16.5213	16.775	16.9	16.812	17.2119	17.2116	17.2759
O88712	CTBP1_MOUSE	Ctbp1	C-terminal-binding protein 1	0.34357	0.390834		14.899	16.3318	15.9603	17.0763	16.6983	15.9855	16.7742	16.3728
O88738	BIRC6_MOUSE	Birc6	Baculoviral IAP repeat-containing protein 6	0.150769	0.151661		13.8731	12.8815	13.9591	14.1348	14.4765	13.9608	13.2096	13.8082
O88746	TOM1_MOUSE	Tom1	Target of Myb protein 1	0.773634	0.339689		16.2542	17.1148	16.8775	17.1075	17.2383	17.1489	16.9782	17.3474
O88843	CRADD_MOUSE	Cradd	Death domain-containing protein CRADD	0.578615	0.39355		13.548	14.0972	13.7127	12.9642	14.2019	14.34	13.3641	13.9903
O88844	IDHC_MOUSE	Idh1	Isocitrate dehydrogenase [NADP] cytoplasmic	0.163192	0.104874		17.0454	17.9124	17.985	18.0531	17.9147	17.7589	17.7082	18.0337
O88851	RBBP9_MOUSE	Rbbp9	Putative hydrolase RBBP9	1.13806	2.01327	+	14.2258	13.1551	12.9618	16.627	15.2917	17.0066	16.7344	15.9902
O88952	LIN7C_MOUSE	Lin7c	Protein lin-7 homolog C	0.120695	0.105228		15.4192	16.0325	16.3061	16.2424	15.5263	16.6627	16.3743	15.8577
O88967	YMEL1_MOUSE	Yme1l1	ATP-dependent zinc metalloprotease YME1L1	1.58531	0.877661	+	13.4405	14.532	14.0894	14.6582	15.1052	15.3068	14.7448	15.074
O88986	KBL_MOUSE	Gcat	2-amino-3-ketobutyrate coenzyme A ligase, mitochondrial	1.41933	1.15208	+	13.5895	14.1452	14.5943	12.7318	14.7677	14.5243	15.2756	15.1014
O88990	ACTN3_MOUSE	Actn3	Alpha-actinin-3	0.93232	-2.48382		24.6205	23.7911	24.196	24.1335	17.7026	23.1028	23.4543	22.546
O89017	LGMN_MOUSE	Lgmn	Legumain	2.36161	1.37028	+	15.0447	14.5085	15.8306	15.5999	16.7635	16.7164	16.3782	16.6068
O89023	TPP1_MOUSE	Tpp1	Tripeptidyl-peptidase 1	1.07411	-0.207475		16.03	16.3224	16.4592	16.338	16.145	16.068	16.1417	15.9649
O89053	COR1A_MOUSE	Coro1a	Coronin-1A	1.49307	0.798507	+	15.4684	15.5763	16.0874	15.6484	17.1588	16.1549	16.0473	16.6136
O89079	COPE_MOUSE	Cope	Coatomer subunit epsilon	0.79349	1.3256		12.3859	15.5843	15.8899	15.3083	16.5329	16.2688	15.8378	15.8313
O89086	RBM3_MOUSE	Rbm3	RNA-binding protein 3	1.51358	1.14991	+	16.9559	15.5862	17.021	16.7031	17.3563	18.3477	17.3541	17.8077
O89104	SYPL2_MOUSE	Sypl2	Synaptophysin-like protein 2	0.333184	-0.336624		18.8452	19.5803	19.1446	20.097	18.9167	19.7823	19.3907	18.231
O89112	LANC1_MOUSE	Lancl1	Glutathione S-transferase LANCL1	0.415862	-0.241172		17.4573	17.6152	18.0844	17.9928	17.5162	18.1447	17.235	17.2891
O89114	DNJB5_MOUSE	Dnajb5	DnaJ homolog subfamily B member 5	3.03995	1.21882	+	16.9968	16.7212	16.2791	16.6839	17.9361	18.1247	17.4981	17.9974
P00158	CYB_MOUSE	Mt-Cyb	Cytochrome b	0.284018	-0.322454		17.2399	19.1448	18.2907	19.091	17.733	18.4854	18.072	18.1862
P00329	ADH1_MOUSE	Adh1	Alcohol dehydrogenase 1	1.31251	0.826457	+	16.2849	17.5853	17.0474	17.1505	17.6431	18.3763	17.4645	17.89
P00397	COX1_MOUSE	Mtco1	Cytochrome c oxidase subunit 1	1.05883	-1.02178		14.454	16.6317	15.8197	15.8568	14.2104	14.3989	15.0467	15.0191
P00405	COX2_MOUSE	Mtco2	Cytochrome c oxidase subunit 2	0.00366275	0.00231409		22.6484	23.4577	23.216	23.1618	22.9336	22.8883	23.3863	23.2848
P00416	COX3_MOUSE	mt-Co3	Cytochrome c oxidase subunit 3	0.336614	-0.378726		12.9155	14.8031	13.4913	13.7107	13.1646	13.7777	12.6598	13.8035
P00493	HPRT_MOUSE	Hprt1	Hypoxanthine-guanine phosphoribosyltransferase	3.30736	3.7258	+	12.8849	15.0088	13.2358	13.1581	17.5331	17.3973	16.5587	17.7017
P00920	CAH2_MOUSE	Ca2	Carbonic anhydrase 2	1.6862	0.984442	+	17.2986	18.4819	17.6105	17.8126	19.2429	18.3387	18.9096	18.6502
P01027	CO3_MOUSE	C3	Complement C3	0.707532	0.354473		17.6339	18.4836	18.5599	18.1979	18.9346	18.3776	18.5163	18.4647
P01029	CO4B_MOUSE	C4b	Complement C4-B	0.0371017	0.0328352		14.9917	14.4323	15.5302	14.6217	15.0795	14.6759	15.384	14.5679
P01837	IGKC_MOUSE	Igkc	Immunoglobulin kappa constant	0.15138	0.262809		13.6531	16.0569	16.6714	15.3913	15.3986	15.6309	15.986	15.8084
P01867	IGG2B_MOUSE	Ighg2b	Immunoglobulin heavy constant gamma 2B	1.34395	2.84095	+	12.4056	13.7842	17.045	13.1422	17.2386	15.7634	18.0211	16.7177
P01872	IGHM_MOUSE	Ighm	Immunoglobulin heavy constant mu	0.161644	0.296334		12.007	13.5466	14.6352	13.534	12.5941	14.0394	13.5213	14.7532
P01887	B2MG_MOUSE	B2m	Beta-2-microglobulin	1.5877	0.788775	+	16.5968	17.1443	17.2199	17.6132	18.0199	17.4766	18.2798	17.9531
P01897	HA1L_MOUSE	H2-L	H-2 class I histocompatibility antigen, L-D alpha chain	0.649399	1.25175		12.6359	16.0025	16.2395	16.4085	16.368	16.1458	17.1286	16.651
P01898	HA10_MOUSE	H2-Q10	H-2 class I histocompatibility antigen, Q10 alpha chain	1.25316	0.83019		14.3474	15.2769	14.9987	15.2045	16.0117	14.9609	16.2031	15.9727
P01901	HA1B_MOUSE	H2-K1	H-2 class I histocompatibility antigen, K-B alpha chain	1.23004	1.64187	+	12.3226	13.9022	13.5794	14.5649	15.9864	13.6874	15.7827	15.4801
P01942	HBA_MOUSE	Hba	Hemoglobin subunit alpha	0.683134	0.73777		21.8554	24.2728	23.0733	22.86	24.1111	23.5763	23.9293	23.3959
P02463	CO4A1_MOUSE	Col4a1	Collagen alpha-1(IV) chain	0.512083	-0.483274		18.4199	17.9776	18.3457	16.981	17.3866	18.2526	17.1503	17.0017
P02468	LAMC1_MOUSE	Lamc1	Laminin subunit gamma-1	0.729529	0.195784		19.525	19.3552	19.7201	19.1052	19.6521	19.5829	19.6313	19.6223
P02469	LAMB1_MOUSE	Lamb1	Laminin subunit beta-1	2.71131	0.393596	+	19.112	19.1895	19.0784	18.9206	19.3292	19.5468	19.5312	19.4679
P03888	NU1M_MOUSE	Mtnd1	NADH-ubiquinone oxidoreductase chain 1	1.16454	-0.509821		18.1997	19.05	18.6104	18.8992	17.855	18.0981	18.4817	18.2851
P03893	NU2M_MOUSE	mt-Nd2	NADH-ubiquinone oxidoreductase chain 2	2.16101	-0.822578	+	15.7348	16.2379	16.5576	16.3412	15.47	15.4627	15.5651	15.0834
P03899	NU3M_MOUSE	mt-Nd3	NADH-ubiquinone oxidoreductase chain 3	0.0357122	-0.0473216		13.2328	13.6332	14.0636	13.8351	12.9635	12.9305	14.6573	14.024
P03911	NU4M_MOUSE	Mtnd4	NADH-ubiquinone oxidoreductase chain 4	0.301705	-0.151259		18.5111	19.4304	19.0739	19.206	18.9577	18.6827	19.0399	18.9361
P03921	NU5M_MOUSE	Mtnd5	NADH-ubiquinone oxidoreductase chain 5	0.696081	-0.308373		18.4382	19.2425	18.7547	19.1784	18.5944	18.4051	18.8786	18.5023
P03930	ATP8_MOUSE	Mtatp8	ATP synthase protein 8	0.569634	-0.358455		19.3417	20.3639	19.8282	20.2006	19.1624	20.0714	19.5748	19.4919
P04117	FABP4_MOUSE	Fabp4	Fatty acid-binding protein, adipocyte	1.39238	0.807809	+	20.222	21.1591	20.5498	21.4807	21.5402	21.8846	21.3765	21.8416
P04186	CFAB_MOUSE	Cfb	Complement factor B	1.18484	0.415807		15.9209	16.3502	16.5162	16.4824	16.8763	16.3644	16.8113	16.8809
P04247	MYG_MOUSE	Mb	Myoglobin	0.510394	0.792256		20.5881	23.3047	21.4326	21.2105	22.1991	21.406	22.8077	23.292
P04370	MBP_MOUSE	Mbp	Myelin basic protein	0.98471	2.86225		13.6297	18.6791	12.7578	17.6732	18.1052	18.4585	18.2315	19.3936
P04919	B3AT_MOUSE	Slc4a1	Band 3 anion transport protein	0.974156	0.982547		14.9433	17.1364	16.0367	16.3901	17.4257	16.4977	17.5673	16.9459
P04925	PRIO_MOUSE	Prnp	Major prion protein	0.0799769	-0.237837		13.0016	15.976	16.2574	16.2923	14.3238	16.8669	15.7252	13.6601
P05063	ALDOC_MOUSE	Aldoc	Fructose-bisphosphate aldolase C	1.12533	-1.63346	+	16.2931	16.4102	16.542	17.5753	14.1454	16.6927	15.7607	13.6879
P05064	ALDOA_MOUSE	Aldoa	Fructose-bisphosphate aldolase A	0.463224	-0.231602		24.1097	24.6143	24.7023	24.5915	24.4966	24.5243	24.3266	23.7438
P05132	KAPCA_MOUSE	Prkaca	cAMP-dependent protein kinase catalytic subunit alpha	0.386271	-0.191427		17.493	18.3077	17.8962	18.1767	17.5594	18.0274	17.9378	17.5833
P05201	AATC_MOUSE	Got1	Aspartate aminotransferase, cytoplasmic	0.217124	0.164925		20.8855	22.2689	21.6502	21.6813	21.5411	21.6846	22.0309	21.889
P05202	AATM_MOUSE	Got2	Aspartate aminotransferase, mitochondrial	0.791618	0.486666		20.6755	21.8986	21.3413	21.4605	21.611	21.4699	22.1404	22.1014
P05977	MYL1_MOUSE	Myl1	Myosin light chain 1/3, skeletal muscle isoform	1.9196	-0.864157	+	25.1537	24.5956	24.5008	24.7546	23.5233	24.1429	24.2998	23.5821
P06151	LDHA_MOUSE	Ldha	L-lactate dehydrogenase A chain	0.850813	-0.530056		23.3001	24.1936	24.0891	24.2495	23.1645	23.9062	23.6825	22.959
P06537	GCR_MOUSE	Nr3c1	Glucocorticoid receptor	0.897392	0.544648		13.1351	14.1574	14.452	13.4554	14.3145	14.3562	14.4486	14.2592
P06684	CO5_MOUSE	C5	Complement C5	0.404974	0.887468		12.164	15.4992	13.213	15.8336	14.1964	15.9855	15.2788	14.7989
P06728	APOA4_MOUSE	Apoa4	Apolipoprotein A-IV	0.170828	0.130218		16.8284	18.0804	17.9463	17.7799	17.8025	17.5514	17.9223	17.8798
P06745	G6PI_MOUSE	Gpi	Glucose-6-phosphate isomerase	0.242746	-0.169163		21.9791	22.7262	22.4802	22.8511	22.1132	22.7954	22.5647	21.8866
P06797	CATL1_MOUSE	Ctsl	Procathepsin L	0.86275	0.857321		15.5785	16.365	15.908	16.6407	16.2777	18.2626	16.7995	16.5818
P06801	MAOX_MOUSE	Me1	NADP-dependent malic enzyme	2.07524	-0.881876	+	18.5891	19.0041	18.8621	19.2103	17.8544	18.3617	18.3308	17.5912
P06802	ENPP1_MOUSE	Enpp1	Ectonucleotide pyrophosphatase/phosphodiesterase family member 1	0.307447	0.65773		13.7621	12.8957	16.4971	12.8056	15.2656	14.008	14.6298	14.688
P06909	CFAH_MOUSE	Cfh	Complement factor H	0.502749	0.542351		13.2609	14.8775	13.6982	15.1679	14.4586	15.2586	14.54	14.9167
P07091	S10A4_MOUSE	S100a4	Protein S100-A4	0.226061	0.893984		11.9434	14.3009	18.3687	15.645	17.0004	17.5149	13.6958	15.6229
P07309	TTHY_MOUSE	Ttr	Transthyretin	0.13211	0.0867805		18.0345	18.8632	18.6161	19.0149	18.9034	18.3615	18.8155	18.7954
P07310	KCRM_MOUSE	Ckm	Creatine kinase M-type	1.33933	-0.582664		24.8074	25.3191	25.1656	25.4395	24.4327	24.8173	24.9899	24.161
P07356	ANXA2_MOUSE	Anxa2	Annexin A2	0.72586	0.487598		20.2893	20.5216	21.6739	20.5404	21.5334	21.0662	21.1184	21.2575
P07724	ALBU_MOUSE	Alb	Albumin	1.11493	1.02504		21.3707	23.396	23.1128	23.0742	23.9961	23.3819	23.8146	23.8613
P07742	RIR1_MOUSE	Rrm1	Ribonucleoside-diphosphate reductase large subunit	0.226267	0.32928		12.0557	13.5323	14.0752	14.0932	14.1938	13.5387	14.4118	12.9292
P07759	SPA3K_MOUSE	Serpina3k	Serine protease inhibitor A3K	0.751221	-0.339265		19.665	20.1096	19.6323	20.474	19.8226	19.3926	19.5644	19.7443
P07901	HS90A_MOUSE	Hsp90aa1	Heat shock protein HSP 90-alpha	1.86353	0.605998	+	17.5329	18.1045	17.9867	18.272	18.5428	18.43	18.553	18.7942
P07934	PHKG1_MOUSE	Phkg1	Phosphorylase b kinase gamma catalytic chain, skeletal muscle/heart isoform	1.19197	-0.675779		20.0447	20.1979	20.0992	20.683	19.5299	19.9423	19.9874	18.8621
P08003	PDIA4_MOUSE	Pdia4	Protein disulfide-isomerase A4	0.660608	0.267524		16.623	16.9713	17.3776	17.1537	17.47	16.9854	17.4469	17.2935
P08030	APT_MOUSE	Aprt	Adenine phosphoribosyltransferase	0.753841	-0.31456		16.9695	17.6512	17.2825	17.7472	17.2668	17.2437	16.8307	17.0509
P08032	SPTA1_MOUSE	Spta1	Spectrin alpha chain, erythrocytic 1	2.09059	0.938975	+	13.3206	14.456	13.9457	13.8883	15.0116	14.6913	14.8634	14.8002
P08074	CBR2_MOUSE	Cbr2	Carbonyl reductase [NADPH] 2	0.196557	0.228332		15.481	13.989	15.5134	16.009	15.8214	15.155	15.4026	15.5268
P08113	ENPL_MOUSE	Hsp90b1	Endoplasmin	0.837564	0.457939		18.6655	19.436	19.8593	19.6344	20.1159	19.7333	19.8085	19.7692
P08121	CO3A1_MOUSE	Col3a1	Collagen alpha-1(III) chain	1.45197	1.04924	+	16.9412	18.5898	17.8747	18.3415	19.07	18.9829	18.6221	19.2693
P08122	CO4A2_MOUSE	Col4a2	Collagen alpha-2(IV) chain	0.263804	-0.302089		19.8871	19.3708	20.532	18.613	19.799	19.612	18.9208	18.8628
P08207	S10AA_MOUSE	S100a10	Protein S100-A10	1.63006	1.22376	+	17.1481	17.4395	18.5859	17.2965	19.5134	18.4832	18.5262	18.8423
P08226	APOE_MOUSE	Apoe	Apolipoprotein E	1.98271	2.02797	+	13.9483	14.471	16.244	15.632	17.2443	17.262	16.5944	17.3066
P08228	SODC_MOUSE	Sod1	Superoxide dismutase [Cu-Zn]	0.540675	0.946209		17.4146	20.7763	20.0147	20.8291	20.622	20.9578	20.8185	20.4213
P08249	MDHM_MOUSE	Mdh2	Malate dehydrogenase, mitochondrial	0.782996	0.360722		22.3933	23.2884	23.0041	23.2181	23.3123	23.0897	23.5931	23.3516
P08551	NFL_MOUSE	Nefl	Neurofilament light polypeptide	1.84489	2.06504	+	15.121	17.4711	15.222	16.1565	18.0426	17.6841	17.6973	18.8066
P08553	NFM_MOUSE	Nefm	Neurofilament medium polypeptide	1.29545	2.50351	+	12.1723	16.6339	13.7496	15.7461	16.9362	16.8281	16.8102	17.7415
P08556	RASN_MOUSE	Nras	GTPase NRas	1.28515	0.710524		15.7032	16.6543	16.778	16.9192	17.2312	17.4569	17.2468	16.9619
P08752	GNAI2_MOUSE	Gnai2	Guanine nucleotide-binding protein G(i) subunit alpha-2	0.921746	0.469004		17.0155	17.5454	18.233	17.6284	18.2414	18.1326	17.9756	17.9488
P09055	ITB1_MOUSE	Itgb1	Integrin beta-1	2.32216	0.565856	+	17.9643	17.9742	18.5054	18.2007	18.8035	18.6865	18.704	18.714
P09103	PDIA1_MOUSE	P4hb	Protein disulfide-isomerase	1.05679	0.323351		19.2032	19.71	19.6868	19.8442	19.9116	20.0554	20.037	19.7336
P09405	NUCL_MOUSE	Ncl	Nucleolin	3.3913	0.603884	+	17.9989	17.9832	18.1737	18.1778	18.6073	18.8813	18.5904	18.6702
P09411	PGK1_MOUSE	Pgk1	Phosphoglycerate kinase 1	0.437128	-0.306067		22.8068	23.677	23.4773	23.8336	22.9026	23.6428	23.343	22.6819
P09470	ACE_MOUSE	Ace	Angiotensin-converting enzyme	1.54757	0.662968	+	16.1477	15.5544	16.2337	16.3595	16.9892	16.9884	16.447	16.5227
P09528	FRIH_MOUSE	Fth1	Ferritin heavy chain	0.663565	-0.54937		16.8115	16.8524	17.1785	17.2258	16.371	17.5576	16.163	15.779
P09541	MYL4_MOUSE	Myl4	Myosin light chain 4	1.97785	1.29995	+	18.2488	18.8577	18.5334	19.133	19.55	20.132	19.511	20.7796
P09542	MYL3_MOUSE	Myl3	Myosin light chain 3	0.27655	-1.11674		19.7174	23.2037	21.555	17.9946	18.5129	16.4749	21.2905	21.7254
P09671	SODM_MOUSE	Sod2	Superoxide dismutase [Mn], mitochondrial	0.10667	0.0927801		19.6427	20.8087	20.3548	20.5822	19.902	20.3807	20.7436	20.7333
P09813	APOA2_MOUSE	Apoa2	Apolipoprotein A-II	0.216371	0.223657		13.595	14.7896	13.6129	13.9061	13.6169	14.7709	14.6726	13.7379
P09925	SURF1_MOUSE	Surf1	Surfeit locus protein 1	1.75136	1.68264	+	15.5013	15.5015	13.4398	15.2693	16.6233	17.0125	16.3597	16.447
P0C0A3	CHMP6_MOUSE	Chmp6	Charged multivesicular body protein 6	1.7289	1.48653	+	12.0714	14.082	12.8962	13.5908	15.0737	14.7045	14.4222	14.386
P0C5K1	SBK2_MOUSE	Sbk2	Serine/threonine-protein kinase SBK2	6.44399	1.08906	+	17.5174	17.7118	17.5581	17.625	18.6551	18.7016	18.734	18.6778
P0C605	KGP1_MOUSE	Prkg1	cGMP-dependent protein kinase 1	1.51765	1.15979	+	14.0085	15.0198	13.6936	13.2174	15.1481	14.7814	15.1146	15.5342
P0DN34	NDUB1_MOUSE	Ndufb1	NADH dehydrogenase [ubiquinone] 1 beta subcomplex subunit 1	0.0226495	0.0236201		17.0274	18.5535	17.7996	18.0786	17.5534	17.7304	18.0079	18.2619
P0DOV2	IFI4_MOUSE	Ifi204	Interferon-activable protein 204	0.177009	0.146982		13.7682	12.7701	13.6281	12.9423	13.8164	13.3306	12.8794	13.6703
P10107	ANXA1_MOUSE	Anxa1	Annexin A1	0.754946	0.764143		16.7787	16.4246	18.4531	17.3252	18.333	17.7537	17.503	18.4485
P10126	EF1A1_MOUSE	Eef1a1	Elongation factor 1-alpha 1	2.0926	0.928127	+	19.0841	18.9774	19.8243	19.3723	20.4444	20.0949	19.9079	20.5233
P10493	NID1_MOUSE	Nid1	Nidogen-1	1.11932	0.181763		19.539	19.4608	19.5871	19.216	19.5769	19.6581	19.6291	19.6658
P10518	HEM2_MOUSE	Alad	Delta-aminolevulinic acid dehydratase	0.530967	0.650895		16.4867	18.4827	16.3593	17.1327	17.071	17.501	18.2139	18.2791
P10605	CATB_MOUSE	Ctsb	Cathepsin B	0.918074	0.240855		17.636	18.0791	17.908	18.1826	18.1247	18.2632	18.0632	18.3179
P10630	IF4A2_MOUSE	Eif4a2	Eukaryotic initiation factor 4A-II	0.0762811	-0.0525641		17.9762	18.6297	18.3022	18.7455	17.9964	18.7702	18.5305	18.1462
P10637	TAU_MOUSE	Mapt	Microtubule-associated protein tau	2.07943	0.572076	+	17.205	17.8058	17.5509	17.795	18.1618	18.1639	18.0484	18.2709
P10639	THIO_MOUSE	Txn	Thioredoxin	0.0787506	-0.0549207		18.4587	19.2935	19.2916	19.3159	18.7709	19.3851	18.8708	19.1131
P10649	GSTM1_MOUSE	Gstm1	Glutathione S-transferase Mu 1	0.347226	0.260853		19.8024	20.6087	20.3958	20.7848	20.2726	21.0671	21.0856	20.2098
P10833	RRAS_MOUSE	Rras	Ras-related protein R-Ras	0.594307	-0.119406		15.8788	16.2583	16.1484	16.1345	15.9507	16.0431	15.8612	16.0875
P10852	4F2_MOUSE	Slc3a2	4F2 cell-surface antigen heavy chain	0.412373	0.25556		16.8072	17.051	17.5272	17.3189	17.469	18.0349	17.2431	16.9795
P10922	H10_MOUSE	H1-0	Histone H1.0	1.39277	0.438577		19.414	19.2257	19.7522	19.1242	20.1002	19.7655	19.7372	19.6674
P11031	TCP4_MOUSE	Sub1	Activated RNA polymerase II transcriptional coactivator p15	0.0902175	0.102946		16.2171	15.9815	16.8439	16.7611	16.8967	17.237	16.5055	15.5762
P11087	CO1A1_MOUSE	Col1a1	Collagen alpha-1(I) chain	0.561974	0.902216		22.6361	22.1006	24.6355	21.5962	24.5274	23.0624	23.8551	23.1324
P11103	PARP1_MOUSE	Parp1	Poly [ADP-ribose] polymerase 1	1.18158	0.218549		16.1865	15.8063	16.2157	16.082	16.3589	16.2921	16.2904	16.2234
P11276	FINC_MOUSE	Fn1	Fibronectin	0.253248	0.413938		17.5626	17.048	19.5077	16.743	18.558	17.5647	17.8706	18.5239
P11352	GPX1_MOUSE	Gpx1	Glutathione peroxidase 1	1.83312	0.633874	+	17.0935	17.7285	17.7325	17.852	18.3269	18.3855	18.0618	18.1678
P11404	FABPH_MOUSE	Fabp3	Fatty acid-binding protein, heart	0.657929	0.530446		21.3246	22.8161	21.4424	22.2664	22.1958	22.2638	22.6504	22.8612
P11438	LAMP1_MOUSE	Lamp1	Lysosome-associated membrane glycoprotein 1	0.0810451	-0.0971894		17.0305	18.4022	18.2345	18.5731	17.6576	18.4081	18.3805	17.4053
P11499	HS90B_MOUSE	Hsp90ab1	Heat shock protein HSP 90-beta	0.884328	0.36319		20.598	21.3402	21.137	21.5125	21.6429	21.3681	21.5694	21.4601
P11531	DMD_MOUSE	Dmd	Dystrophin	0.65139	0.169799		19.1132	18.7966	19.0176	18.6338	19.1362	19.1958	18.9402	18.9682
P11589	MUP2_MOUSE	Mup2	Major urinary protein 2	0.0667601	-0.172033		12.9621	15.1746	16.2786	16.3819	15.6834	15.5969	15.134	13.6948
P11798	KCC2A_MOUSE	Camk2a	Calcium/calmodulin-dependent protein kinase type II subunit alpha	0.423998	-0.347983		20.6521	20.4944	20.2369	20.7977	20.313	20.7503	20.5261	19.1998
P11930	NUD19_MOUSE	Nudt19	Acyl-coenzyme A diphosphatase NUDT19	1.86982	2.17752	+	13.2831	13.7879	13.2522	15.9011	16.069	16.2652	16.2802	16.32
P11983	TCPA_MOUSE	Tcp1	T-complex protein 1 subunit alpha	0.573994	0.263252		17.8641	18.5933	18.5201	18.8572	18.8445	18.6813	18.6645	18.6973
P12367	KAP2_MOUSE	Prkar2a	cAMP-dependent protein kinase type II-alpha regulatory subunit	0.361043	0.181757		17.9711	18.8225	18.3224	18.6115	18.4582	18.7202	18.8852	18.3909
P12382	PFKAL_MOUSE	Pfkl	ATP-dependent 6-phosphofructokinase, liver type	1.1526	-0.503293		19.8673	19.9127	19.9397	20.3995	19.4416	19.8203	19.8279	19.0162
P12672	RAPSN_MOUSE	Rapsn	43 kDa receptor-associated protein of the synapse	1.57196	1.31739	+	12.7877	13.4616	14.2021	12.2709	14.3062	14.3864	14.2956	15.0038
P12787	COX5A_MOUSE	Cox5a	Cytochrome c oxidase subunit 5A, mitochondrial	0.179262	0.0921774		22.1087	22.8344	22.4121	22.5491	22.2902	22.4037	22.849	22.7301
P12815	PDCD6_MOUSE	Pdcd6	Programmed cell death protein 6	1.92925	0.519712	+	16.5665	17.0078	16.9632	16.9146	17.63	17.4764	17.1647	17.2599
P12970	RL7A_MOUSE	Rpl7a	60S ribosomal protein L7a	4.16323	0.589397	+	17.8672	17.7977	17.9589	17.9718	18.5451	18.3552	18.537	18.5159
P13020	GELS_MOUSE	Gsn	Gelsolin	0.425861	0.261796		18.5581	18.35	19.2495	18.3304	19.2617	18.7659	18.4809	19.0267
P13412	TNNI2_MOUSE	Tnni2	Troponin I, fast skeletal muscle	2.1847	-0.712247	+	24.3048	23.8763	23.6199	23.6808	23.0143	23.3163	23.28	23.0222
P13541	MYH3_MOUSE	Myh3	Myosin-3	1.03591	-0.515936		20.1431	19.8569	20.1063	19.8429	19.0463	19.1838	19.5093	20.1461
P13542	MYH8_MOUSE	Myh8	Myosin-8	0.0803626	0.089066		24.7662	24.8511	23.8753	23.8915	24.0294	23.8734	24.6847	25.1529
P13595	NCAM1_MOUSE	Ncam1	Neural cell adhesion molecule 1	1.09675	1.05781		16.9601	15.2516	15.0131	15.1208	16.3919	17.0597	16.2169	16.9084
P13634	CAH1_MOUSE	Ca1	Carbonic anhydrase 1	1.62771	0.930468	+	15.752	16.844	15.8761	16.3005	17.2827	16.7584	17.5681	16.8852
P13707	GPDA_MOUSE	Gpd1	Glycerol-3-phosphate dehydrogenase [NAD(+)], cytoplasmic	0.336229	-0.274489		20.8542	21.5083	21.4879	21.7284	21.1211	21.6658	21.3886	20.3054
P14094	AT1B1_MOUSE	Atp1b1	Sodium/potassium-transporting ATPase subunit beta-1	2.85076	2.40217	+	16.6022	18.4821	17.4505	17.3448	19.5159	19.7682	19.7945	20.4097
P14115	RL27A_MOUSE	Rpl27a	60S ribosomal protein L27a	0.419073	0.169866		19.6913	20.0443	20.3086	20.0686	20.3793	20.0407	20.4465	19.9257
P14131	RS16_MOUSE	Rps16	40S ribosomal protein S16	1.9529	0.398482	+	18.9038	19.1338	19.1567	19.294	19.3096	19.6539	19.5898	19.5289
P14142	GLUT4_MOUSE	Slc2a4	Solute carrier family 2, facilitated glucose transporter member 4	2.14098	1.02335	+	17.8386	18.704	18.0517	18.6385	19.3216	19.6782	19.3387	18.9876
P14148	RL7_MOUSE	Rpl7	60S ribosomal protein L7	4.64758	0.443326	+	19.7169	19.7373	19.6737	19.5791	20.1596	20.109	20.1004	20.1113
P14152	MDHC_MOUSE	Mdh1	Malate dehydrogenase, cytoplasmic	0.0476209	-0.0391054		21.8579	23.1357	22.3536	22.6151	22.1567	22.563	22.65	22.4362
P14206	RSSA_MOUSE	Rpsa	40S ribosomal protein SA	1.56491	0.57935	+	18.9221	19.6885	19.7316	19.6944	20.0412	20.1668	20.1385	20.0076
P14211	CALR_MOUSE	Calr	Calreticulin	1.09299	0.317766		19.4699	19.8667	19.9899	19.9726	20.0748	20.172	20.3766	19.9469
P14231	AT1B2_MOUSE	Atp1b2	Sodium/potassium-transporting ATPase subunit beta-2	0.108768	-0.142		17.584	18.1079	18.58	18.2667	17.5515	19.1534	18.1193	17.1464
P14427	HA14_MOUSE	H2-D1	H-2 class I histocompatibility antigen, D-P alpha chain	1.87069	1.94489	+	12.9837	14.6222	13.2755	12.4765	15.8522	14.3509	15.3953	15.5391
P14576	SRP54_MOUSE	Srp54	Signal recognition particle 54 kDa protein	0.249585	-0.158786		16.7621	16.0415	16.2431	16.1569	15.5313	16.2869	16.3911	16.3593
P14602	HSPB1_MOUSE	Hspb1	Heat shock protein beta-1	2.37426	1.86429	+	20.398	21.2274	20.4458	21.4226	22.9118	22.8963	21.8171	23.3257
P14685	PSMD3_MOUSE	Psmd3	26S proteasome non-ATPase regulatory subunit 3	2.73259	0.566225	+	18.2015	18.2287	18.2333	18.4844	18.8587	19.0818	18.7878	18.6846
P14733	LMNB1_MOUSE	Lmnb1	Lamin-B1	0.4749	0.156161		18.4318	17.9312	18.0551	17.7987	18.266	18.2956	18.0322	18.2476
P14824	ANXA6_MOUSE	Anxa6	Annexin A6	0.451891	0.242501		20.2055	21.2128	20.9703	20.9274	20.8676	21.359	20.9851	21.0744
P14869	RLA0_MOUSE	Rplp0	60S acidic ribosomal protein P0	1.75678	0.309533		18.4823	18.1666	18.4704	18.2954	18.7061	18.7134	18.7426	18.4907
P14873	MAP1B_MOUSE	Map1b	Microtubule-associated protein 1B	1.57161	1.00449	+	13.2338	13.4931	14.4445	13.8004	15.1739	14.3935	14.325	15.0974
P15089	CBPA3_MOUSE	Cpa3	Mast cell carboxypeptidase A	0.200178	0.330151		16.2253	18.1247	18.4544	17.5845	18.4493	18.7211	16.8009	17.7383
P15105	GLNA_MOUSE	Glul	Glutamine synthetase	0.732938	0.544302		17.8972	17.722	17.5006	17.9683	18.5699	19.1833	17.8321	17.68
P15327	PMGE_MOUSE	Bpgm	Bisphosphoglycerate mutase	1.03441	-0.721112		16.8238	17.0779	16.889	17.4246	16.445	16.2974	17.108	15.4804
P15379	CD44_MOUSE	Cd44	CD44 antigen	1.7829	3.18245	+	12.8863	13.1068	16.0737	11.8841	17.2947	16.113	16.0375	17.2355
P15508	SPTB1_MOUSE	Sptb	Spectrin beta chain, erythrocytic	3.24896	0.551451	+	17.9479	17.9078	17.8618	17.6638	18.5248	18.4055	18.3967	18.2601
P15532	NDKA_MOUSE	Nme1	Nucleoside diphosphate kinase A	0.54826	0.364198		17.0014	18.1121	17.7692	17.9572	17.9085	18.1696	17.6749	18.5436
P15626	GSTM2_MOUSE	Gstm2	Glutathione S-transferase Mu 2	0.288093	0.302537		18.0144	18.5131	18.9296	18.409	18.1269	19.6177	19.2654	18.0662
P15864	H12_MOUSE	H1-2	Histone H1.2	0.173602	0.29776		16.0143	14.8583	17.5988	15.4098	17.0847	16.1437	16.2349	15.6089
P16015	CAH3_MOUSE	Ca3	Carbonic anhydrase 3	1.25116	-1.1462	+	22.3445	23.817	23.8303	24.3091	22.1957	22.4292	22.0137	23.0776
P16045	LEG1_MOUSE	Lgals1	Galectin-1	1.20555	0.527588		20.8863	20.5931	20.9768	21.4708	21.6598	21.798	21.1527	21.4269
P16110	LEG3_MOUSE	Lgals3	Galectin-3	1.89843	3.68489	+	12.2955	11.2927	16.0527	13.2511	17.237	16.9293	16.2617	17.2037
P16125	LDHB_MOUSE	Ldhb	L-lactate dehydrogenase B chain	0.471896	0.946001		17.1334	20.4323	18.5809	17.9066	18.9583	18.1173	20.0872	20.6743
P16330	CN37_MOUSE	Cnp	2',3'-cyclic-nucleotide 3'-phosphodiesterase	0.89711	0.756541		14.3803	15.9652	15.4615	15.9287	16.4301	16.4655	15.5568	16.3095
P16332	MUTA_MOUSE	Mmut	Methylmalonyl-CoA mutase, mitochondrial	0.269602	0.183235		16.6985	17.7898	17.2086	17.4912	17.0428	17.5127	17.7873	17.5782
P16406	AMPE_MOUSE	Enpep	Glutamyl aminopeptidase	0.751489	0.734666		15.2286	15.2275	16.9977	15.8698	16.5564	17.1316	16.6084	15.9659
P16546	SPTN1_MOUSE	Sptan1	Spectrin alpha chain, non-erythrocytic 1	1.50433	0.554611	+	17.5032	17.2768	17.9068	17.1329	18.1883	17.7644	17.9089	18.1765
P16627	HS71L_MOUSE	Hspa1l	Heat shock 70 kDa protein 1-like	2.33395	0.890297	+	18.1089	18.6425	18.6259	18.3167	19.3541	19.0577	19.102	19.7415
P16675	PPGB_MOUSE	Ctsa	Lysosomal protective protein	1.07178	1.92345	+	12.7975	12.0241	15.0971	15.9531	15.9507	16.0844	15.7582	15.7724
P16858	G3P_MOUSE	Gapdh	Glyceraldehyde-3-phosphate dehydrogenase	1.05954	-0.497701		25.6287	26.1641	26.1145	26.3267	25.421	25.9981	25.7178	25.1064
P17047	LAMP2_MOUSE	Lamp2	Lysosome-associated membrane glycoprotein 2	1.82593	0.938971	+	15.2302	15.6843	16.3727	15.4547	16.7209	16.9027	16.2984	16.5759
P17156	HSP72_MOUSE	Hspa2	Heat shock-related 70 kDa protein 2	1.3914	2.06144	+	13.0275	16.019	16.4332	15.0222	17.0682	17.7015	16.6286	17.3494
P17182	ENOA_MOUSE	Eno1	Alpha-enolase	0.822527	-0.290362		22.0508	21.7796	21.9427	21.9422	21.4065	22.0751	21.7228	21.3495
P17183	ENOG_MOUSE	Eno2	Gamma-enolase	2.02535	-0.855448	+	20.8951	21.2563	21.5592	21.5441	20.1309	20.83	20.6409	20.2312
P17225	PTBP1_MOUSE	Ptbp1	Polypyrimidine tract-binding protein 1	1.75948	1.32397	+	16.0355	15.8552	17.1908	15.3673	17.7038	17.3597	17.1151	17.5662
P17426	AP2A1_MOUSE	Ap2a1	AP-2 complex subunit alpha-1	2.26023	0.401682	+	17.0272	16.6593	16.8844	16.6557	17.2714	17.1711	17.1551	17.2358
P17427	AP2A2_MOUSE	Ap2a2	AP-2 complex subunit alpha-2	0.100687	0.0407214		17.2728	17.5516	17.8654	17.6739	17.6404	17.8574	17.4923	17.5365
P17563	SBP1_MOUSE	Selenbp1	Methanethiol oxidase	1.03318	0.632714		17.1435	18.3381	17.9627	17.5276	18.0456	18.7619	18.6075	18.0876
P17665	COX7C_MOUSE	Cox7c	Cytochrome c oxidase subunit 7C, mitochondrial	0.115786	0.272927		16.7461	18.452	19.8839	20.6288	19.1057	18.7157	19.4301	19.5508
P17710	HXK1_MOUSE	Hk1	Hexokinase-1	1.0256	1.21713		14.1407	15.8228	16.7573	15.1204	17.2972	16.5389	16.0375	16.8361
P17742	PPIA_MOUSE	Ppia	Peptidyl-prolyl cis-trans isomerase A	3.9185	0.785848	+	20.074	19.9859	20.3413	20.3035	21.0103	20.9655	20.9029	20.9693
P17751	TPIS_MOUSE	Tpi1	Triosephosphate isomerase	0.108103	0.0810633		22.7724	23.5489	23.3168	23.7136	23.2621	23.7999	23.6387	22.9754
P17809	GTR1_MOUSE	Slc2a1	Solute carrier family 2, facilitated glucose transporter member 1	1.01612	0.971955		14.1955	14.5703	14.6156	13.1704	14.9233	15.1679	14.3024	16.046
P17918	PCNA_MOUSE	Pcna	Proliferating cell nuclear antigen	0.0582099	-0.0771379		13.0481	13.5337	11.8453	12.0718	12.3593	12.8741	11.9489	13.0079
P18242	CATD_MOUSE	Ctsd	Cathepsin D	2.78551	0.816691	+	18.577	18.8394	19.0486	19.2219	19.6639	19.9053	19.6511	19.7333
P18572	BASI_MOUSE	Bsg	Basigin	0.174242	0.0932055		18.7372	19.4659	19.1529	19.523	19.0642	19.5496	19.3912	19.2469
P18608	HMGN1_MOUSE	Hmgn1	Non-histone chromosomal protein HMG-14	0.101613	-0.0981741		14.0324	12.842	13.6611	12.8292	13.4081	12.8718	13.6883	13.0039
P18654	KS6A3_MOUSE	Rps6ka3	Ribosomal protein S6 kinase alpha-3	0.163051	0.0979247		16.367	16.6728	16.6584	17.2126	16.7332	17.2422	16.7962	16.5309
P18760	COF1_MOUSE	Cfl1	Cofilin-1	1.93691	0.871356	+	16.5789	17.3734	17.4375	17.6731	18.191	18.171	17.9883	18.198
P18826	KPB1_MOUSE	Phka1	Phosphorylase b kinase regulatory subunit alpha, skeletal muscle isoform	1.66597	-0.960363	+	19.6319	19.3862	19.5498	19.9474	18.6497	18.9374	19.2119	17.8749
P18872	GNAO_MOUSE	Gnao1	Guanine nucleotide-binding protein G(o) subunit alpha	2.85789	1.12331	+	13.8259	14.4722	14.4157	14.0459	15.3765	15.3148	15.592	14.9696
P19096	FAS_MOUSE	Fasn	Fatty acid synthase	0.264378	0.424744		16.7418	18.2327	18.0326	18.9397	19.3873	17.8742	17.3617	19.0225
P19123	TNNC1_MOUSE	Tnnc1	Troponin C, slow skeletal and cardiac muscles	0.0545026	-0.236965		14.2188	18.5262	16.9827	13.3266	13.7342	14.1074	16.7495	17.5153
P19157	GSTP1_MOUSE	Gstp1	Glutathione S-transferase P 1	0.454745	0.320152		20.4648	21.7071	20.9711	21.1361	21.5058	21.6583	21.5565	20.8391
P19221	THRB_MOUSE	F2	Prothrombin	0.318148	0.882598		11.848	16.0054	16.9513	16.437	15.939	16.2086	16.4055	16.2189
P19246	NFH_MOUSE	Nefh	Neurofilament heavy polypeptide	1.82018	2.71778	+	12.3345	15.9497	13.3853	13.6178	16.3224	16.2895	16.2099	17.3367
P19253	RL13A_MOUSE	Rpl13a	60S ribosomal protein L13a	1.82504	0.547853	+	17.6277	18.0189	17.8837	17.3449	18.3131	18.3741	18.077	18.3024
P19324	SERPH_MOUSE	Serpinh1	Serpin H1	0.315982	0.344904		18.0773	18.0499	19.5368	18.4645	19.2508	17.9713	19.1248	19.1612
P19536	COX5B_MOUSE	Cox5b	Cytochrome c oxidase subunit 5B, mitochondrial	0.188146	0.150843		19.2268	20.5911	20.0204	20.2455	19.9375	19.9888	20.3316	20.4294
P19783	COX41_MOUSE	Cox4i1	Cytochrome c oxidase subunit 4 isoform 1, mitochondrial	0.523831	0.31394		21.1251	22.3265	21.5932	21.8585	21.9765	21.7537	22.1337	22.2951
P19973	LSP1_MOUSE	Lsp1	Lymphocyte-specific protein 1	1.54474	-0.623852	+	18.7509	18.7743	19.372	18.6619	18.1752	17.9133	18.5876	18.3877
P20029	BIP_MOUSE	Hspa5	Endoplasmic reticulum chaperone BiP	2.68175	0.773982	+	19.4201	19.9457	19.9648	20.015	20.68	20.7264	20.5112	20.5239
P20065	TYB4_MOUSE	Tmsb4x	Thymosin beta-4	2.40762	0.628879	+	16.4819	16.3815	16.9496	16.6102	17.1823	17.3917	17.2629	17.1017
P20108	PRDX3_MOUSE	Prdx3	Thioredoxin-dependent peroxide reductase, mitochondrial	0.685665	0.355313		19.6259	20.6447	19.9916	20.3603	20.1969	20.5077	20.7613	20.5778
P20152	VIME_MOUSE	Vim	Vimentin	0.167199	0.377069		20.1621	20.2102	23.3719	19.8817	21.5045	20.5582	21.1826	21.8889
P20444	KPCA_MOUSE	Prkca	Protein kinase C alpha type	0.605723	1.21153		12.4977	16.0086	15.9806	16.5671	15.9981	16.54	16.7822	16.5799
P20801	TNNC2_MOUSE	Tnnc2	Troponin C, skeletal muscle	2.37934	-1.43002	+	23.943	23.984	23.853	24.169	21.9962	23.2207	22.9572	22.0548
P20918	PLMN_MOUSE	Plg	Plasminogen	0.529178	0.873417		14.9552	15.659	16.249	13.0141	16.7082	15.3852	15.6281	15.6494
P21107	TPM3_MOUSE	Tpm3	Tropomyosin alpha-3 chain	0.764203	-0.932693		19.4181	20.4849	19.7344	19.4737	17.6192	18.426	19.1246	20.2106
P21126	UBL4A_MOUSE	Ubl4a	Ubiquitin-like protein 4A	1.06542	1.64551		12.9894	13.6456	15.6844	15.9971	15.3657	16.766	16.3335	16.4334
P21278	GNA11_MOUSE	Gna11	Guanine nucleotide-binding protein subunit alpha-11	0.724146	1.72562		12.9519	17.3119	17.9466	17.4202	17.9801	18.1571	18.0064	18.3895
P21279	GNAQ_MOUSE	Gnaq	Guanine nucleotide-binding protein G(q) subunit alpha	0.401133	0.367944		14.3636	15.2987	15.3268	15.6041	15.9412	16.1114	15.1099	14.9025
P21460	CYTC_MOUSE	Cst3	Cystatin-C	0.218894	0.189255		16.5036	16.8199	17.2287	17.7301	17.2994	17.6966	17.4002	16.6433
P21550	ENOB_MOUSE	Eno3	Beta-enolase	0.742399	-0.400159		23.8901	24.5083	24.3625	24.6021	23.8066	24.3562	24.1928	23.4069
P21614	VTDB_MOUSE	Gc	Vitamin D-binding protein	0.564173	-0.167952		18.0647	18.2984	18.1323	18.3736	18.2114	17.712	18.2246	18.0492
P21619	LMNB2_MOUSE	Lmnb2	Lamin-B2	0.887492	0.251836		17.4518	16.9075	17.1429	17.0127	17.439	17.5636	17.3426	17.177
P21812	MCPT4_MOUSE	Mcpt4	Mast cell protease 4	0.339174	0.534224		15.7926	17.916	18.398	17.035	18.4176	18.3067	16.8676	17.6866
P21836	ACES_MOUSE	Ache	Acetylcholinesterase	0.847406	1.20598		12.8348	14.1815	13.3978	15.1837	13.6841	16.0196	15.4493	15.2687
P21844	CMA1_MOUSE	Cma1	Chymase	0.337575	0.401592		15.6317	16.9387	17.1073	15.8647	17.3472	17.3261	15.9006	16.5749
P21845	TRYB2_MOUSE	Tpsb2	Tryptase beta-2	1.61128	1.87745	+	13.1653	15.5015	14.0558	12.8917	15.8166	16.3729	15.3048	15.6299
P21956	MFGM_MOUSE	Mfge8	Lactadherin	0.0927604	0.448452		14.3903	12.031	20.2003	14.0753	15.7435	16.0339	15.3504	15.3628
P21981	TGM2_MOUSE	Tgm2	Protein-glutamine gamma-glutamyltransferase 2	0.64406	0.326064		19.447	19.432	19.8227	18.9161	20.1004	19.719	19.3427	19.76
P22315	HEMH_MOUSE	Fech	Ferrochelatase, mitochondrial	1.74047	0.334042		18.018	18.2249	17.8827	18.171	18.382	18.4767	18.5469	18.2272
P22599	A1AT2_MOUSE	Serpina1b	Alpha-1-antitrypsin 1-2	0.164257	-0.0547085		18.719	18.6941	18.6732	18.8347	18.6546	18.3409	18.7946	18.9119
P22892	AP1G1_MOUSE	Ap1g1	AP-1 complex subunit gamma-1	1.81734	0.62716	+	14.8486	15.5244	15.4703	15.6335	16.0016	16.163	15.8986	15.9221
P22907	HEM3_MOUSE	Hmbs	Porphobilinogen deaminase	1.82008	0.922113	+	12.2635	12.4024	12.906	12.9096	12.9989	13.6643	13.4692	14.0376
P23116	EIF3A_MOUSE	Eif3a	Eukaryotic translation initiation factor 3 subunit A	2.27902	0.366115	+	18.47	18.4459	18.5331	18.7277	18.8574	19.0133	18.996	18.7744
P23475	XRCC6_MOUSE	Xrcc6	X-ray repair cross-complementing protein 6	0.176896	0.307598		11.8197	12.1792	11.8993	11.6157	10.2438	13.1994	12.8763	12.4248
P23492	PNPH_MOUSE	Pnp	Purine nucleoside phosphorylase	0.419441	0.28991		15.7604	16.8224	17.1645	16.6356	17.0417	16.7998	16.9468	16.7542
P23506	PIMT_MOUSE	Pcmt1	Protein-L-isoaspartate(D-aspartate) O-methyltransferase	0.798125	-0.378649		18.5615	18.9572	18.7019	19.156	18.1398	18.8726	18.7256	18.124
P23591	FCL_MOUSE	Gfus	GDP-L-fucose synthase	1.63373	1.60889	+	13.3166	15.5232	13.5577	14.8957	15.8122	16.0349	15.9718	15.9099
P23927	CRYAB_MOUSE	Cryab	Alpha-crystallin B chain	2.31056	2.07895	+	20.7106	22.1826	20.9148	21.1999	23.5463	22.7202	22.827	24.2301
P23953	EST1C_MOUSE	Ces1c	Carboxylesterase 1C	0.952338	0.478915		17.5245	18.7305	18.0676	18.0173	18.6947	18.3737	18.5675	18.6198
P24270	CATA_MOUSE	Cat	Catalase	1.93192	1.01978	+	15.5186	16.8379	16.4593	16.4082	17.4128	17.242	17.2137	17.4347
P24369	PPIB_MOUSE	Ppib	Peptidyl-prolyl cis-trans isomerase B	1.83151	0.712451	+	17.7366	18.2632	18.6851	18.4969	18.911	19.0916	19.0814	18.9475
P24452	CAPG_MOUSE	Capg	Macrophage-capping protein	1.78267	1.20501	+	15.6761	16.5251	17.1094	17.028	18.1132	17.5334	17.5005	18.0115
P24472	GSTA4_MOUSE	Gsta4	Glutathione S-transferase A4	0.259813	0.169866		16.9138	17.3372	16.5262	17.2639	16.7746	16.9272	17.5464	17.4724
P24527	LKHA4_MOUSE	Lta4h	Leukotriene A-4 hydrolase	0.211929	-0.125173		17.7217	18.4597	18.4045	18.5117	18.0946	18.4806	18.2347	17.7869
P24547	IMDH2_MOUSE	Impdh2	Inosine-5'-monophosphate dehydrogenase 2	0.764459	0.920239		15.129	17.3832	17.3771	17.5595	17.8491	18.0372	17.4223	17.8211
P24549	AL1A1_MOUSE	Aldh1a1	Aldehyde dehydrogenase 1A1	0.75321	0.419086		16.261	17.005	16.0751	16.8877	16.6078	17.3387	17.0059	16.9528
P24668	MPRD_MOUSE	M6pr	Cation-dependent mannose-6-phosphate receptor	1.10332	0.44398		16.1976	15.4777	15.9039	15.4471	16.4412	15.9198	16.1932	16.2481
P25444	RS2_MOUSE	Rps2	40S ribosomal protein S2	2.35663	0.36517	+	19.3139	19.0268	19.3235	19.1389	19.588	19.4863	19.5209	19.6685
P26039	TLN1_MOUSE	Tln1	Talin-1	2.56851	1.00688	+	17.1552	17.6601	17.9861	17.5008	18.7517	18.4933	18.3098	18.7749
P26041	MOES_MOUSE	Msn	Moesin	1.72561	0.953545	+	16.9749	17.446	18.2949	17.5523	18.3569	18.3626	18.4906	18.8722
P26043	RADI_MOUSE	Rdx	Radixin	0.17689	-0.0861115		18.2343	18.6917	18.7936	18.9333	18.4121	18.852	18.6757	18.3687
P26231	CTNA1_MOUSE	Ctnna1	Catenin alpha-1	2.44746	0.736234	+	15.5184	15.7889	15.388	15.5716	16.4019	16.0666	16.103	16.6403
P26369	U2AF2_MOUSE	U2af2	Splicing factor U2AF 65 kDa subunit	0.70331	0.67903		14.3269	14.3333	15.8399	15.5229	16.0456	15.9819	15.7625	14.9491
P26443	DHE3_MOUSE	Glud1	Glutamate dehydrogenase 1, mitochondrial	0.953011	0.389504		18.3951	19.0922	19.3015	18.8672	19.2595	19.1372	19.5041	19.3132
P26516	PSMD7_MOUSE	Psmd7	26S proteasome non-ATPase regulatory subunit 7	3.67678	0.709946	+	17.9646	18.0126	17.9658	18.2465	18.7956	18.9021	18.6983	18.6333
P26638	SYSC_MOUSE	Sars1	Serine--tRNA ligase, cytoplasmic	1.60602	0.67761	+	17.8833	18.3505	18.346	18.6304	18.8868	19.4514	18.9187	18.6636
P26645	MARCS_MOUSE	Marcks	Myristoylated alanine-rich C-kinase substrate	0.463954	0.377356		15.2765	15.537	16.8213	16.2296	16.5184	16.2403	16.5449	16.0702
P26883	FKB1A_MOUSE	Fkbp1a	Peptidyl-prolyl cis-trans isomerase FKBP1A	0.0636174	0.0424547		20.4552	21.1274	20.7897	21.0625	20.7707	21.3669	20.96	20.507
P27546	MAP4_MOUSE	Map4	Microtubule-associated protein 4	4.14279	0.919461	+	18.6465	18.6778	18.761	18.8045	19.6569	19.8756	19.58	19.4552
P27573	MYP0_MOUSE	Mpz	Myelin protein P0	1.28039	1.53749	+	17.9052	20.0637	17.5916	19.2334	20.0393	19.9441	19.9196	21.0408
P27601	GNA13_MOUSE	Gna13	Guanine nucleotide-binding protein subunit alpha-13	0.0158486	-0.0173044		17.3974	16.9557	18.5078	17.4719	17.7445	17.0602	17.7015	17.7574
P27612	PLAP_MOUSE	Plaa	Phospholipase A-2-activating protein	1.19094	0.479022		17.103	17.8214	17.667	17.9251	18.2579	18.2834	18.0675	17.8239
P27659	RL3_MOUSE	Rpl3	60S ribosomal protein L3	2.39091	1.39349	+	14.4974	14.583	15.7771	14.953	16.2241	16.3816	16.1627	16.616
P27661	H2AX_MOUSE	H2ax	Histone H2AX	0.738219	-0.446117		16.5523	16.515	17.5111	16.3798	16.4437	16.3287	15.8833	16.518
P27773	PDIA3_MOUSE	Pdia3	Protein disulfide-isomerase A3	1.43782	0.624583	+	18.4768	18.743	19.4373	19.0914	19.7091	19.2757	19.5454	19.7167
P28271	ACOHC_MOUSE	Aco1	Cytoplasmic aconitate hydratase	1.62219	0.564823	+	16.4563	17.281	16.8704	17.1466	17.5525	17.4552	17.6069	17.399
P28352	APEX1_MOUSE	Apex1	DNA-(apurinic or apyrimidinic site) endonuclease	1.24502	0.689309		14.7288	15.9085	15.5737	15.8429	15.9034	16.4339	16.2118	16.2621
P28474	ADHX_MOUSE	Adh5	Alcohol dehydrogenase class-3	1.01944	-0.585644		18.6022	19.4063	19.1768	19.5706	18.2107	19.0363	18.8789	18.2875
P28481	CO2A1_MOUSE	Col2a1	Collagen alpha-1(II) chain	0.149423	-0.501897		14.7249	14.3626	19.4522	16.9637	17.2182	15.0868	16.116	15.0747
P28650	PURA1_MOUSE	Adss1	Adenylosuccinate synthetase isozyme 1	0.664294	0.320894		21.1383	21.9683	21.4419	21.8919	21.7685	22.2532	22.0038	21.6984
P28652	KCC2B_MOUSE	Camk2b	Calcium/calmodulin-dependent protein kinase type II subunit beta	0.541677	0.139246		17.8609	17.6477	17.8526	17.4085	17.8426	17.8381	17.6931	17.9529
P28653	PGS1_MOUSE	Bgn	Biglycan	0.0604884	0.127568		19.953	18.7038	21.7468	18.814	20.4766	19.3099	20.068	19.8734
P28654	PGS2_MOUSE	Dcn	Decorin	0.0471578	-0.0665879		22.3236	20.7267	22.4738	21.0141	22.1491	21.3936	21.5703	21.1588
P28656	NP1L1_MOUSE	Nap1l1	Nucleosome assembly protein 1-like 1	2.6851	0.656796	+	16.1406	15.8709	16.3959	16.3593	16.7834	16.9569	16.8039	16.8496
P28658	ATX10_MOUSE	Atxn10	Ataxin-10	1.44842	0.980217	+	13.675	15.0369	15.1694	14.7351	15.6666	15.5797	15.3286	15.9624
P28665	MUG1_MOUSE	Mug1	Murinoglobulin-1	0.326255	0.193754		16.9377	17.1732	16.5999	17.7184	17.4745	17.0428	17.3454	17.3416
P29341	PABP1_MOUSE	Pabpc1	Polyadenylate-binding protein 1	2.37143	0.946016	+	17.0109	17.9571	17.7149	17.3604	18.418	18.4255	18.3923	18.5917
P29391	FRIL1_MOUSE	Ftl1	Ferritin light chain 1	0.263005	0.257429		16.0297	15.6822	16.1789	16.1831	16.9018	16.6588	15.1684	16.3747
P29416	HEXA_MOUSE	Hexa	Beta-hexosaminidase subunit alpha	1.09329	1.04496		13.6449	14.0709	15.8989	14.6908	15.7827	15.4058	15.5562	15.7406
P29595	NEDD8_MOUSE	Nedd8	NEDD8	0.486727	1.41071		13.5403	18.8805	18.5695	18.9326	18.9126	18.8522	19.1281	18.6729
P29699	FETUA_MOUSE	Ahsg	Alpha-2-HS-glycoprotein	0.491719	0.455177		17.3279	18.8286	18.9818	18.4535	19.2707	18.5014	19.1062	18.5343
P29758	OAT_MOUSE	Oat	Ornithine aminotransferase, mitochondrial	0.570838	0.28322		17.3045	18.1507	17.8844	18.1117	18.1372	18.2974	18.3558	17.7939
P29788	VTNC_MOUSE	Vtn	Vitronectin	0.835026	1.81583		16.7619	15.849	17.7188	12.9888	17.9042	17.747	16.5828	18.3478
P30412	PPIC_MOUSE	Ppic	Peptidyl-prolyl cis-trans isomerase C	1.45511	0.772491	+	16.928	17.3348	17.756	17.7533	17.9845	18.6092	18.5095	17.7588
P30416	FKBP4_MOUSE	Fkbp4	Peptidyl-prolyl cis-trans isomerase FKBP4	0.438469	0.833126		13.5064	16.8775	16.4107	17.1051	16.5575	16.6379	17.2357	16.8011
P30681	HMGB2_MOUSE	Hmgb2	High mobility group protein B2	1.7878	1.91555	+	12.9456	12.3579	15.023	13.5804	15.4957	15.4711	15.1256	15.4768
P30999	CTND1_MOUSE	Ctnnd1	Catenin delta-1	1.91105	0.756691	+	14.579	14.829	15.1194	14.7034	15.7911	15.1331	15.4114	15.9219
P31001	DESM_MOUSE	Des	Desmin	4.43142	1.92865	+	22.4379	22.0858	22.0232	22.2034	24.3561	23.9193	23.7913	24.3983
P31230	AIMP1_MOUSE	Aimp1	Aminoacyl tRNA synthase complex-interacting multifunctional protein 1	0.394235	0.132347		18.0296	18.4972	18.2879	18.6396	18.551	18.4192	18.6478	18.3657
P31428	DPEP1_MOUSE	Dpep1	Dipeptidase 1	1.35874	0.679767	+	16.5431	16.9728	16.8853	16.9668	17.8376	18.0469	17.0629	17.1396
P31786	ACBP_MOUSE	Dbi	Acyl-CoA-binding protein	1.55754	0.561711	+	19.4266	20.1442	19.6682	19.8456	20.3794	20.5254	19.9772	20.4494
P31938	MP2K1_MOUSE	Map2k1	Dual specificity mitogen-activated protein kinase kinase 1	0.0436962	-0.0505545		16.6059	16.9009	15.9974	17.4312	16.213	17.4143	16.7615	16.3445
P32020	SCP2_MOUSE	Scp2	Sterol carrier protein 2	2.75893	1.71698	+	15.7296	17.104	16.4191	16.6313	17.8752	18.5577	18.0584	18.2606
P32067	LA_MOUSE	Ssb	Lupus La protein homolog	1.06398	0.343375		15.5946	15.3904	16.0861	15.5001	15.876	16.1743	15.9883	15.9061
P32233	DRG1_MOUSE	Drg1	Developmentally-regulated GTP-binding protein 1	1.85523	0.636682	+	15.461	15.7797	15.7798	16.1907	16.5394	16.5553	16.11	16.5532
P32261	ANT3_MOUSE	Serpinc1	Antithrombin-III	0.0953819	-0.0914793		15.3921	16.6958	16.4755	16.7307	16.1975	16.1954	16.6379	15.8975
P32848	PRVA_MOUSE	Pvalb	Parvalbumin alpha	0.594538	-0.700203		23.5019	24.9894	24.3502	24.3069	23.0204	24.67	24.0224	22.6349
P32921	SYWC_MOUSE	Wars1	Tryptophan--tRNA ligase, cytoplasmic	1.93426	0.743972	+	17.2464	17.7407	17.3407	17.6864	17.9111	18.278	18.6961	18.1049
P33146	CAD15_MOUSE	Cdh15	Cadherin-15	0.00281237	-0.00637317		11.4256	13.8027	12.8982	11.8046	11.8587	13.8276	11.4442	12.7751
P33622	APOC3_MOUSE	Apoc3	Apolipoprotein C-III	1.0058	1.10981		13.7467	16.0538	15.724	16.0545	16.6	16.3278	16.2823	16.808
P34022	RANG_MOUSE	Ranbp1	Ran-specific GTPase-activating protein	1.89379	1.04813	+	15.1277	16.2064	15.7848	16.4636	16.7885	17.0277	16.8817	17.0771
P34884	MIF_MOUSE	Mif	Macrophage migration inhibitory factor	0.523062	0.215252		19.4006	19.9731	19.9973	20.2618	20.0431	20.259	20.1691	20.0224
P34914	HYES_MOUSE	Ephx2	Bifunctional epoxide hydrolase 2	0.679142	0.442852		15.8798	17.0336	16.2053	16.6423	16.97	16.3321	17.0469	17.1836
P35123	UBP4_MOUSE	Usp4	Ubiquitin carboxyl-terminal hydrolase 4	0.816314	0.837455		13.4654	15.1545	15.3505	15.3684	16.0347	15.7346	15.021	15.8983
P35235	PTN11_MOUSE	Ptpn11	Tyrosine-protein phosphatase non-receptor type 11	1.08919	0.584846		16.1053	16.8717	16.0286	17.1013	16.9162	17.2268	17.2182	17.0851
P35278	RAB5C_MOUSE	Rab5c	Ras-related protein Rab-5C	2.95221	0.877863	+	16.295	16.3972	16.1532	16.7787	17.3687	17.1927	17.144	17.4301
P35279	RAB6A_MOUSE	Rab6a	Ras-related protein Rab-6A	2.43111	0.655621	+	16.8041	17.2735	17.1947	17.4504	17.7869	17.9603	17.8074	17.7905
P35282	RAB21_MOUSE	Rab21	Ras-related protein Rab-21	1.00025	0.435066		16.4474	17.2273	17.0246	17.3459	17.2284	17.7202	17.4037	17.4333
P35283	RAB12_MOUSE	Rab12	Ras-related protein Rab-12	0.366563	0.29273		16.5991	16.2904	15.2418	16.3895	16.5133	16.8313	16.3061	16.041
P35293	RAB18_MOUSE	Rab18	Ras-related protein Rab-18	1.42452	0.632248	+	18.4365	19.3476	19.0165	19.4603	19.5447	19.8462	19.6927	19.7063
P35385	HSPB7_MOUSE	Hspb7	Heat shock protein beta-7	2.96259	2.77496	+	18.6578	19.7049	18.674	18.029	21.7252	21.5246	20.6844	22.2314
P35441	TSP1_MOUSE	Thbs1	Thrombospondin-1	0.431165	1.43165		13.2157	11.9787	18.3552	12.7185	16.1703	15.6876	15.3052	14.8317
P35486	ODPA_MOUSE	Pdha1	Pyruvate dehydrogenase E1 component subunit alpha, somatic form, mitochondrial	0.0826276	0.0413904		20.8101	21.2921	20.8398	21.1672	20.7157	20.9954	21.269	21.2948
P35550	FBRL_MOUSE	Fbl	rRNA 2'-O-methyltransferase fibrillarin	1.33859	0.637172		15.7929	16.2909	16.7452	15.9148	16.7108	17.1299	16.5076	16.9442
P35564	CALX_MOUSE	Canx	Calnexin	1.93169	0.63835	+	17.838	18.4575	18.5312	18.4449	18.9156	19.0849	19.0687	18.7558
P35585	AP1M1_MOUSE	Ap1m1	AP-1 complex subunit mu-1	4.167	1.11649	+	15.9562	15.7162	15.771	15.4636	16.851	16.98	16.7203	16.8217
P35700	PRDX1_MOUSE	Prdx1	Peroxiredoxin-1	0.401345	0.221176		20.4615	21.1566	20.9094	21.3752	20.9389	21.3558	21.5181	20.9744
P35762	CD81_MOUSE	Cd81	CD81 antigen	2.95332	0.938863	+	16.1346	16.2251	16.7881	16.3304	17.3021	17.4536	17.3549	17.123
P35803	GPM6B_MOUSE	Gpm6b	Neuronal membrane glycoprotein M6-b	2.45573	-1.42631	+	18.2361	17.3689	18.0053	17.5623	16.0996	16.8157	16.7031	15.8489
P35821	PTN1_MOUSE	Ptpn1	Tyrosine-protein phosphatase non-receptor type 1	1.5566	2.17394	+	12.2416	12.9131	13.9494	12.2508	15.7931	16.2325	13.3962	14.6288
P35979	RL12_MOUSE	Rpl12	60S ribosomal protein L12	3.72864	0.506353	+	18.4956	18.3977	18.4152	18.3833	18.9138	18.7968	19.0751	18.9315
P35980	RL18_MOUSE	Rpl18	60S ribosomal protein L18	2.31653	0.471664	+	18.7526	18.7341	18.5717	19.0381	19.2033	19.1393	19.275	19.3656
P36536	SAR1A_MOUSE	Sar1a	GTP-binding protein SAR1a	1.29223	-0.51173		16.6259	17.2433	17.0136	17.6173	16.5544	16.6068	16.7086	16.5834
P36552	HEM6_MOUSE	Cpox	Oxygen-dependent coproporphyrinogen-III oxidase, mitochondrial	0.361795	0.164868		15.3727	15.8883	16.0108	15.8236	15.886	16.0916	16.2063	15.5709
P36916	GNL1_MOUSE	Gnl1	Guanine nucleotide-binding protein-like 1	0.184251	0.476102		12.3954	12.8932	16.3864	15.1743	13.6412	15.1317	15.2039	14.7768
P36993	PPM1B_MOUSE	Ppm1b	Protein phosphatase 1B	1.15527	0.519989		16.7945	17.6761	17.213	17.6124	17.7197	18.1293	17.5908	17.9361
P37040	NCPR_MOUSE	Por	NADPH--cytochrome P450 reductase	1.79031	0.600373	+	16.4306	16.7896	16.0292	16.6852	17.1256	17.0129	16.9506	17.2471
P37804	TAGL_MOUSE	Tagln	Transgelin	0.0329569	0.0488017		15.6972	17.9742	16.2078	17.1454	16.7904	17.0209	16.6933	16.7151
P37889	FBLN2_MOUSE	Fbln2	Fibulin-2	0.645104	0.528427		15.0005	14.0772	15.7661	14.5456	15.2993	14.9671	15.6539	15.5828
P38060	HMGCL_MOUSE	Hmgcl	Hydroxymethylglutaryl-CoA lyase, mitochondrial	1.23266	0.397371		16.416	16.6443	16.2746	16.6226	17.0126	16.9927	16.4535	17.0882
P38647	GRP75_MOUSE	Hspa9	Stress-70 protein, mitochondrial	1.65764	0.765938	+	18.8859	19.8879	19.1976	19.7306	20.0288	20.0675	20.2483	20.4213
P39053	DYN1_MOUSE	Dnm1	Dynamin-1	0.012619	-0.0160816		13.6535	13.3436	14.5259	13.0534	14.2296	13.3306	12.9747	13.9771
P39054	DYN2_MOUSE	Dnm2	Dynamin-2	1.88321	0.436932	+	16.2055	16.0778	16.0761	16.4474	16.488	16.8798	16.5149	16.6718
P39061	COIA1_MOUSE	Col18a1	Collagen alpha-1(XVIII) chain	1.23893	0.490634		18.7177	17.9038	18.0178	18.3066	18.9089	18.4607	18.6596	18.8792
P39447	ZO1_MOUSE	Tjp1	Tight junction protein ZO-1	1.13366	0.672988		13.5345	14.0901	13.655	14.724	14.8949	14.3379	14.4837	14.979
P40124	CAP1_MOUSE	Cap1	Adenylyl cyclase-associated protein 1	1.18999	0.753635		15.6837	16.7454	17.0321	16.2672	17.2941	16.8537	17.0309	17.5642
P40142	TKT_MOUSE	Tkt	Transketolase	1.3148	0.828148	+	16.9094	17.5733	18.2769	18.0891	18.857	18.4456	18.2171	18.6415
P40336	VP26A_MOUSE	Vps26a	Vacuolar protein sorting-associated protein 26A	2.68202	0.951652	+	15.3521	15.8777	16.1434	16.0121	16.8336	16.9517	16.7429	16.6637
P40630	TFAM_MOUSE	Tfam	Transcription factor A, mitochondrial	1.15536	0.64358		16.8758	17.9524	17.4592	18.1418	18.1941	18.1601	18.4677	18.1817
P40936	INMT_MOUSE	Inmt	Indolethylamine N-methyltransferase	0.552105	-0.562649		14.2334	14.6949	14.3824	13.9985	13.5316	14.8515	13.9882	12.6874
P41047	TNFL6_MOUSE	Faslg	Tumor necrosis factor ligand superfamily member 6	1.28605	1.74953	+	15.6723	14.7635	16.1014	13.1225	16.9054	15.8844	17.2768	16.5912
P41105	RL28_MOUSE	Rpl28	60S ribosomal protein L28	1.42479	0.90938	+	14.6807	13.7936	13.9091	14.8191	15.5616	14.7849	15.6166	14.877
P41216	ACSL1_MOUSE	Acsl1	Long-chain-fatty-acid--CoA ligase 1	1.15119	0.576683		19.2856	20.3691	19.6125	20.096	20.2884	20.2057	20.5417	20.6341
P41317	MBL2_MOUSE	Mbl2	Mannose-binding protein C	1.40983	2.08779	+	12.923	15.4389	13.347	15.0465	16.4484	17.4514	16.1607	15.046
P41593	PTH1R_MOUSE	Pth1r	Parathyroid hormone/parathyroid hormone-related peptide receptor	1.37396	2.64952	+	16.7624	12.3546	12.9622	12.924	16.6668	15.874	16.6649	16.3957
P42125	ECI1_MOUSE	Eci1	Enoyl-CoA delta isomerase 1, mitochondrial	0.383569	0.301551		18.9783	20.2966	19.589	19.8478	19.7488	19.5288	20.2297	20.4106
P42208	SEPT2_MOUSE	Septin2	Septin-2	2.74602	0.981429	+	16.2449	16.5164	16.9245	16.9823	17.7598	17.5147	17.5847	17.7347
P42225	STAT1_MOUSE	Stat1	Signal transducer and activator of transcription 1	0.554846	0.971148		13.6044	14.138	16.1588	16.7778	15.6639	15.7095	16.7906	16.3996
P42227	STAT3_MOUSE	Stat3	Signal transducer and activator of transcription 3	1.55305	0.829609	+	16.1428	16.0141	16.1699	15.0555	16.8135	16.3485	16.7215	16.8172
P42232	STA5B_MOUSE	Stat5b	Signal transducer and activator of transcription 5B	0.543819	-0.408525		15.5465	16.629	16.269	16.3205	15.5437	16.3762	16.0283	15.1827
P42567	EPS15_MOUSE	Eps15	Epidermal growth factor receptor substrate 15	0.049535	0.0325096		13.6522	13.9161	13.4732	14.028	13.2479	14.0394	13.8259	14.0864
P42669	PURA_MOUSE	Pura	Transcriptional activator protein Pur-alpha	1.0465	0.15939		17.6894	17.6313	17.8242	17.5629	17.8345	17.9453	17.8832	17.6824
P42925	PXMP2_MOUSE	Pxmp2	Peroxisomal membrane protein 2	1.67318	1.23598	+	12.5527	13.748	13.9702	13.325	14.5466	15.233	14.7317	14.0285
P42932	TCPQ_MOUSE	Cct8	T-complex protein 1 subunit theta	0.420271	0.232785		17.9654	18.7022	18.7155	19.1321	18.9257	18.7787	18.9293	18.8125
P43274	H14_MOUSE	H1-4	Histone H1.4	1.59594	0.537661	+	19.7128	19.6222	20.2095	19.3987	20.3259	20.4035	20.1161	20.2484
P43276	H15_MOUSE	H1-5	Histone H1.5	1.40574	0.758867	+	18.0272	17.888	18.7916	18.1794	19.2747	19.0217	18.3756	19.2497
P43277	H13_MOUSE	H1-3	Histone H1.3	2.6042	1.93016	+	13.892	14.7033	13.9798	15.2672	16.6205	16.6642	15.7647	16.5136
P45376	ALDR_MOUSE	Akr1b1	Aldo-keto reductase family 1 member B1	0.423468	-0.31852		20.7812	21.6162	21.4735	22.0984	21.0103	21.4489	21.5314	20.7046
P45591	COF2_MOUSE	Cfl2	Cofilin-2	0.298169	-0.204252		20.3687	21.1078	20.5228	21.1584	20.381	21.0515	20.7774	20.1309
P45878	FKBP2_MOUSE	Fkbp2	Peptidyl-prolyl cis-trans isomerase FKBP2	0.370118	0.858072		12.8902	16.7729	16.7209	17.0875	16.7665	17.0813	16.669	16.387
P45952	ACADM_MOUSE	Acadm	Medium-chain specific acyl-CoA dehydrogenase, mitochondrial	0.962359	0.463852		19.3493	20.2477	19.495	19.8912	20.0536	19.902	20.3699	20.5131
P46061	RAGP1_MOUSE	Rangap1	Ran GTPase-activating protein 1	0.0285073	0.0702271		12.3342	14.286	13.9016	15.1126	12.188	14.9503	14.315	14.462
P46412	GPX3_MOUSE	Gpx3	Glutathione peroxidase 3	0.955189	0.255793		17.9817	17.7303	18.1481	17.6295	18.151	18.1839	17.9293	18.2486
P46414	CDN1B_MOUSE	Cdkn1b	Cyclin-dependent kinase inhibitor 1B	0.539298	-0.676195		13.9769	14.2464	14.7267	15.0449	12.6012	14.7445	14.6728	13.2715
P46460	NSF_MOUSE	Nsf	Vesicle-fusing ATPase	0.84041	-0.636345		15.8704	15.9049	15.1654	15.7177	15.1026	15.6442	15.296	14.0703
P46467	VPS4B_MOUSE	Vps4b	Vacuolar protein sorting-associated protein 4B	0.283623	-0.316412		15.8698	14.5737	14.7488	15.2848	14.1884	15.8446	14.5787	14.5997
P46471	PRS7_MOUSE	Psmc2	26S proteasome regulatory subunit 7	2.36956	0.365841	+	18.6004	18.5656	18.5098	18.6612	18.9984	19.138	18.8708	18.7932
P46638	RB11B_MOUSE	Rab11b	Ras-related protein Rab-11B	0.631739	0.346931		18.0608	18.9548	18.8164	19.1723	18.994	19.2836	19.2505	18.8638
P46656	ADX_MOUSE	Fdx1	Adrenodoxin, mitochondrial	0.108326	0.272481		15.9413	16.1768	13.9639	16.8686	13.9509	16.5712	16.8752	16.6431
P46737	BRCC3_MOUSE	Brcc3	Lys-63-specific deubiquitinase BRCC36	0.807358	0.916827		15.2011	13.9479	16.2892	16.1622	15.9252	16.701	16.2467	16.3948
P46935	NEDD4_MOUSE	Nedd4	E3 ubiquitin-protein ligase NEDD4	0.955505	0.382756		16.3065	16.9416	17.2369	16.9231	17.0767	17.228	17.3707	17.2639
P46938	YAP1_MOUSE	Yap1	Transcriptional coactivator YAP1	0.517046	0.571433		13.4527	14.4729	13.1565	14.9171	14.6984	15.0149	13.7152	14.8565
P46978	STT3A_MOUSE	Stt3a	Dolichyl-diphosphooligosaccharide--protein glycosyltransferase subunit STT3A	0.163603	-0.0981474		16.8315	17.2974	17.8423	17.3914	17.3739	17.3372	17.3229	16.9359
P47199	QOR_MOUSE	Cryz	Quinone oxidoreductase	1.14751	0.740125		16.1171	16.7557	16.2517	17.1844	17.8678	16.7269	17.3662	17.3085
P47738	ALDH2_MOUSE	Aldh2	Aldehyde dehydrogenase, mitochondrial	2.47273	1.02883	+	18.344	19.322	19.1029	18.7297	19.7967	19.8778	20.0035	19.936
P47740	AL3A2_MOUSE	Aldh3a2	Aldehyde dehydrogenase family 3 member A2	4.21829	1.19553	+	14.6126	14.3748	14.5058	14.8249	15.8143	15.8446	15.5575	15.8837
P47753	CAZA1_MOUSE	Capza1	F-actin-capping protein subunit alpha-1	0.106663	-0.0626073		17.6949	16.7567	17.5963	17.5285	17.3063	17.2757	17.3722	17.3718
P47754	CAZA2_MOUSE	Capza2	F-actin-capping protein subunit alpha-2	2.34802	-1.12653	+	21.5276	20.8298	20.9881	21.2749	19.602	20.379	20.3718	19.7616
P47757	CAPZB_MOUSE	Capzb	F-actin-capping protein subunit beta	2.52474	-0.982354	+	21.3656	20.8698	21.0358	21.2497	19.8904	20.3638	20.5161	19.8212
P47758	SRPRB_MOUSE	Srprb	Signal recognition particle receptor subunit beta	0.195468	-0.156415		16.4284	16.9642	17.3138	17.2346	16.8879	17.3534	16.9004	16.1737
P47791	GSHR_MOUSE	Gsr	Glutathione reductase, mitochondrial	0.9404	0.530807		16.2708	17.3815	16.8224	17.4931	17.4714	17.6796	17.4005	17.5395
P47802	MTX1_MOUSE	Mtx1	Metaxin-1	2.13186	0.851628	+	16.0362	16.9746	16.4955	16.8451	17.5117	17.3235	17.4143	17.5086
P47809	MP2K4_MOUSE	Map2k4	Dual specificity mitogen-activated protein kinase kinase 4	0.0481367	-0.022037		17.6666	18.0385	17.8157	18.1456	17.8158	18.2085	17.9104	17.6437
P47811	MK14_MOUSE	Mapk14	Mitogen-activated protein kinase 14	0.812936	0.394057		17.3915	17.6347	16.6714	17.251	17.3283	17.903	17.7723	17.5213
P47857	PFKAM_MOUSE	Pfkm	ATP-dependent 6-phosphofructokinase, muscle type	0.903089	-0.443188		21.8965	22.6086	22.4199	22.6231	21.8173	22.2458	22.2255	21.4867
P47911	RL6_MOUSE	Rpl6	60S ribosomal protein L6	3.11905	0.416631	+	19.5371	19.4808	19.5313	19.6996	20.0383	19.8634	20.0675	19.9461
P47934	CACP_MOUSE	Crat	Carnitine O-acetyltransferase	0.548046	0.321926		18.3138	19.3011	18.4101	18.8975	18.7995	18.8015	19.3792	19.23
P47941	CRKL_MOUSE	Crkl	Crk-like protein	1.82468	0.547366	+	16.6489	17.0163	17.0669	17.1987	17.2569	17.8039	17.5328	17.5267
P47955	RLA1_MOUSE	Rplp1	60S acidic ribosomal protein P1	0.550476	-0.289809		20.8198	20.2715	20.4304	20.3745	19.8152	20.3004	20.7385	19.8829
P47962	RL5_MOUSE	Rpl5	60S ribosomal protein L5	2.89332	0.641096	+	18.9641	19.2981	19.2216	19.3786	19.8655	19.6827	19.862	20.0166
P47963	RL13_MOUSE	Rpl13	60S ribosomal protein L13	3.33273	0.494398	+	20.0269	19.8334	20.1242	19.9909	20.5207	20.4046	20.4477	20.58
P47964	RL36_MOUSE	Rpl36	60S ribosomal protein L36	2.53939	0.689085	+	18.476	18.2659	18.6518	18.3546	19.3371	18.9387	19.3142	18.9145
P47968	RPIA_MOUSE	Rpia	Ribose-5-phosphate isomerase	0.980023	-0.982019		15.1557	16.1903	15.2305	16.4183	15.3706	15.4223	13.7365	14.5372
P48036	ANXA5_MOUSE	Anxa5	Annexin A5	1.07296	0.714355		18.2232	18.8715	19.8751	19.0786	19.8757	19.6759	19.588	19.7661
P48193	EPB41_MOUSE	Epb41	Protein 4.1	0.547286	0.938184		15.6684	15.7753	15.2691	12.4319	15.78	15.6071	15.9389	15.5715
P48410	ABCD1_MOUSE	Abcd1	ATP-binding cassette sub-family D member 1	3.83669	1.6848	+	13.183	13.2996	12.5397	13.0657	14.4821	14.8782	14.5702	14.8967
P48453	PP2BB_MOUSE	Ppp3cb	Serine/threonine-protein phosphatase 2B catalytic subunit beta isoform	0.503581	0.287416		17.2421	17.4773	17.2952	17.6637	17.8699	18.3052	17.46	17.1928
P48678	LMNA_MOUSE	Lmna	Prelamin-A/C	0.841465	0.551905		19.8312	19.281	20.4729	19.1207	20.4664	20.0848	19.9684	20.3939
P48722	HS74L_MOUSE	Hspa4l	Heat shock 70 kDa protein 4L	1.00985	0.471898		14.8372	15.4399	15.5909	15.3872	16.0695	15.4792	15.484	16.11
P48725	PCNT_MOUSE	Pcnt	Pericentrin	1.44036	0.477289		12.7557	13.2098	13.0563	13.1856	13.9467	13.4076	13.2926	13.4696
P48758	CBR1_MOUSE	Cbr1	Carbonyl reductase [NADPH] 1	0.581461	0.228607		17.4959	18.1869	18.1371	18.213	18.1336	18.4318	18.2338	18.148
P48771	CX7A2_MOUSE	Cox7a2	Cytochrome c oxidase subunit 7A2, mitochondrial	0.555838	0.44162		18.8662	20.3297	19.3703	20.1095	19.7416	20.3201	19.9798	20.4008
P48774	GSTM5_MOUSE	Gstm5	Glutathione S-transferase Mu 5	1.13858	-0.719797		18.0907	18.6332	18.4406	19.0491	17.5291	18.5106	17.9762	17.3184
P48962	ADT1_MOUSE	Slc25a4	ADP/ATP translocase 1	0.771646	0.418334		23.4214	24.2938	23.7463	24.239	24.1131	24.1038	24.8224	24.3346
P49138	MAPK2_MOUSE	Mapkapk2	MAP kinase-activated protein kinase 2	0.856571	1.29824		15.1196	15.8247	12.7272	16.0005	16.252	16.1154	16.4856	16.0119
P49290	PERE_MOUSE	Epx	Eosinophil peroxidase	1.44909	1.73561	+	15.1247	14.3999	13.6741	15.0243	17.6994	16.0052	15.0528	16.4081
P49312	ROA1_MOUSE	Hnrnpa1	Heterogeneous nuclear ribonucleoprotein A1	3.16124	0.883204	+	18.1664	17.7088	17.9833	17.5594	18.7766	18.7815	18.6945	18.6981
P49443	PPM1A_MOUSE	Ppm1a	Protein phosphatase 1A	1.38727	0.703378	+	15.5529	16.4161	16.3934	16.8014	16.8494	17.093	16.9198	17.1151
P49586	PCY1A_MOUSE	Pcyt1a	Choline-phosphate cytidylyltransferase A	2.2731	0.907487	+	15.7291	16.1588	15.8408	16.3744	16.5752	17.2905	17.0513	16.8159
P49615	CDK5_MOUSE	Cdk5	Cyclin-dependent kinase 5	1.66705	0.621109	+	15.4242	15.0039	15.323	15.6979	16.1827	15.9721	15.5873	16.1913
P49722	PSA2_MOUSE	Psma2	Proteasome subunit alpha type-2	2.87212	0.947091	+	17.4724	17.9914	17.9514	18.0712	18.8143	19.093	18.6208	18.7467
P49813	TMOD1_MOUSE	Tmod1	Tropomodulin-1	2.60169	-1.26112	+	20.7044	19.4978	20.1432	20.255	18.8892	18.8229	19.02	18.8238
P49817	CAV1_MOUSE	Cav1	Caveolin-1	0.637585	0.257303		17.6637	17.6407	18.1087	18.0064	18.0574	18.0643	18.5279	17.7992
P49962	SRP09_MOUSE	Srp9	Signal recognition particle 9 kDa protein	0.512691	0.249242		16.0692	16.4672	15.7077	16.3294	16.5733	16.3817	15.9786	16.6368
P50096	IMDH1_MOUSE	Impdh1	Inosine-5'-monophosphate dehydrogenase 1	2.37491	1.43206	+	14.2871	14.6891	13.5112	14.8091	15.4307	16.0599	15.7584	15.7757
P50136	ODBA_MOUSE	Bckdha	2-oxoisovalerate dehydrogenase subunit alpha, mitochondrial	0.796003	0.334209		16.9194	17.6811	17.39	17.1099	17.2718	17.8237	17.7756	17.5661
P50171	DHB8_MOUSE	Hsd17b8	(3R)-3-hydroxyacyl-CoA dehydrogenase	0.515141	0.259762		16.8897	17.6462	17.0848	17.1987	17.2004	17.2039	17.5525	17.9016
P50247	SAHH_MOUSE	Ahcy	Adenosylhomocysteinase	0.29095	0.261861		18.1629	19.1932	18.9657	19.5815	18.7702	19.8033	19.3811	18.9961
P50285	FMO1_MOUSE	Fmo1	Dimethylaniline monooxygenase [N-oxide-forming] 1	0.672801	0.931721		12.7872	15.1245	15.0123	15.5108	15.8273	15.7279	14.7736	15.8329
P50396	GDIA_MOUSE	Gdi1	Rab GDP dissociation inhibitor alpha	0.195953	0.107623		17.2942	18.0617	17.606	18.0058	17.8132	18.1514	17.8654	17.5681
P50404	SFTPD_MOUSE	Sftpd	Pulmonary surfactant-associated protein D	1.02783	2.09191		13.2461	11.7217	16.1774	13.117	16.9976	15.0101	15.6907	14.9314
P50427	STS_MOUSE	Sts	Steryl-sulfatase	1.23576	1.78605	+	13.0637	12.2256	15.3605	14.5902	15.9479	16.1906	15.0681	15.1776
P50431	GLYC_MOUSE	Shmt1	Serine hydroxymethyltransferase, cytosolic	1.549	-2.10306	+	15.4197	16.3043	16.02	16.0727	13.1277	15.971	13.1934	13.1124
P50462	CSRP3_MOUSE	Csrp3	Cysteine and glycine-rich protein 3	1.04358	2.42472	+	13.0425	17.0674	12.7528	14.144	16.1413	15.2689	16.7634	18.532
P50516	VATA_MOUSE	Atp6v1a	V-type proton ATPase catalytic subunit A	2.19283	0.705136	+	16.3391	16.6021	16.8581	17.0706	17.5438	17.4647	17.2278	17.4542
P50518	VATE1_MOUSE	Atp6v1e1	V-type proton ATPase subunit E 1	2.4213	0.674792	+	17.06	17.5589	17.1299	17.5639	18.0827	18.0335	17.8302	18.0656
P50543	S10AB_MOUSE	S100a11	Protein S100-A11	1.45286	0.82787	+	16.2338	16.4218	17.4378	16.7889	17.7183	17.4387	17.176	17.8607
P50544	ACADV_MOUSE	Acadvl	Very long-chain specific acyl-CoA dehydrogenase, mitochondrial	0.577136	0.306669		19.2386	20.0331	19.282	19.5904	19.5832	19.5245	20.0697	20.1934
P50580	PA2G4_MOUSE	Pa2g4	Proliferation-associated protein 2G4	0.987566	0.586262		16.5265	17.5833	17.5459	17.8866	17.7845	18.0958	17.9342	18.0728
P50608	FMOD_MOUSE	Fmod	Fibromodulin	0.036168	-0.10636		22.3088	19.9847	23.6641	19.9059	22.3303	20.7327	21.8356	20.5395
P51125	ICAL_MOUSE	Cast	Calpastatin	0.663793	0.402172		16.5339	16.9637	17.2984	17.6554	17.7286	17.0999	17.3977	17.8338
P51150	RAB7A_MOUSE	Rab7a	Ras-related protein Rab-7a	0.345605	0.179473		18.2913	18.8753	18.77	19.281	18.9416	19.2325	18.9647	18.7967
P51163	HEM4_MOUSE	Uros	Uroporphyrinogen-III synthase	0.850827	1.38698		14.7491	15.5432	12.2895	15.8343	15.6791	16.3794	16.019	15.8865
P51174	ACADL_MOUSE	Acadl	Long-chain specific acyl-CoA dehydrogenase, mitochondrial	1.56735	0.956582	+	19.2752	20.3821	19.4343	19.829	20.2946	20.3808	20.8372	21.2344
P51410	RL9_MOUSE	Rpl9	60S ribosomal protein L9	1.13422	0.176107		19.2931	18.9859	19.0909	19.1496	19.1643	19.3782	19.3747	19.3067
P51637	CAV3_MOUSE	Cav3	Caveolin-3	0.311465	-0.234157		18.3591	18.2667	18.4719	18.6436	17.7804	18.6954	18.7576	17.5713
P51655	GPC4_MOUSE	Gpc4	Glypican-4	0.472639	0.677453		13.3098	15.1858	13.7192	14.97	15.4822	15.7133	13.6718	15.0272
P51660	DHB4_MOUSE	Hsd17b4	Peroxisomal multifunctional enzyme type 2	2.4909	0.859792	+	17.0011	17.8543	17.5668	17.5877	18.3456	18.3126	18.344	18.4469
P51667	MLRV_MOUSE	Myl2	Myosin regulatory light chain 2, ventricular/cardiac muscle isoform	0.52391	-1.94937		20.2334	21.9188	20.2802	19.7679	13.9626	18.6086	20.4433	21.3884
P51807	DYLT1_MOUSE	Dynlt1	Dynein light chain Tctex-type 1	1.51369	1.78151	+	13.3098	13.3747	14.8611	15.0323	14.6571	16.1935	16.2861	16.5672
P51855	GSHB_MOUSE	Gss	Glutathione synthetase	0.79593	1.24622		12.5852	12.3298	14.7587	15.4364	15.1117	15.0552	14.9343	14.9937
P51859	HDGF_MOUSE	Hdgf	Hepatoma-derived growth factor	1.08263	0.435297		17.3618	17.7996	18.0785	17.9761	17.9679	18.6194	18.2042	18.1658
P51863	VA0D1_MOUSE	Atp6v0d1	V-type proton ATPase subunit d 1	3.69797	1.38562	+	15.1987	15.2547	15.7457	15.6969	17.0756	16.6458	16.763	16.9542
P51881	ADT2_MOUSE	Slc25a5	ADP/ATP translocase 2	1.6832	0.916263	+	19.1119	20.032	19.7788	20.279	20.5505	20.7102	20.4573	21.1488
P51885	LUM_MOUSE	Lum	Lumican	0.279265	0.16019		20.8849	20.4915	21.2662	20.7804	21.3465	21.1393	20.521	21.057
P51912	AAAT_MOUSE	Slc1a5	Neutral amino acid transporter B(0)	0.150837	0.151101		12.9419	11.951	13.5166	12.6572	13.2678	12.7618	12.4201	13.2214
P52196	THTR_MOUSE	Tst	Thiosulfate sulfurtransferase	0.0713069	0.0385275		16.4085	17.0596	16.5998	17.1902	16.7205	16.9886	16.8595	16.8435
P52332	JAK1_MOUSE	Jak1	Tyrosine-protein kinase JAK1	0.0116294	0.0157714		15.3036	14.9351	15.3197	15.0855	13.9573	15.0662	15.9374	15.7459
P52432	RPAC1_MOUSE	Polr1c	DNA-directed RNA polymerases I and III subunit RPAC1	2.08812	2.61362	+	13.1453	11.4488	14.3068	12.3379	15.4045	15.7826	14.61	15.8961
P52479	UBP10_MOUSE	Usp10	Ubiquitin carboxyl-terminal hydrolase 10	1.4568	0.546201		14.5752	15.1677	15.0313	15.5002	15.7466	15.6732	15.5762	15.4633
P52480	KPYM_MOUSE	Pkm	Pyruvate kinase PKM	0.578857	-0.318449		23.7399	24.4074	24.3153	24.6089	23.734	24.3379	24.1558	23.57
P52503	NDUS6_MOUSE	Ndufs6	NADH dehydrogenase [ubiquinone] iron-sulfur protein 6, mitochondrial	0.846737	0.448741		18.055	18.9396	18.5147	18.6466	18.9209	18.479	19.1979	19.3531
P52760	RIDA_MOUSE	Rida	2-iminobutanoate/2-iminopropanoate deaminase	0.751296	-0.62276		14.3946	15.2633	15.0683	15.6312	13.8306	15.0445	14.9675	14.0238
P52825	CPT2_MOUSE	Cpt2	Carnitine O-palmitoyltransferase 2, mitochondrial	0.91006	0.301587		18.0323	18.5915	18.2098	18.3468	18.442	18.3575	18.711	18.8763
P53026	RL10A_MOUSE	Rpl10a	60S ribosomal protein L10a	3.72716	0.442251	+	19.154	19.1952	19.2213	19.1697	19.5846	19.4998	19.6982	19.7266
P53395	ODB2_MOUSE	Dbt	Lipoamide acyltransferase component of branched-chain alpha-keto acid dehydrogenase complex, mitochondrial	0.71911	0.299396		17.1628	18.0309	17.6912	17.5	17.644	17.9082	18.0784	17.9518
P53612	PGTB2_MOUSE	Rabggtb	Geranylgeranyl transferase type-2 subunit beta	0.527231	0.403616		14.5063	16.0325	15.4079	15.8839	15.8517	16.0901	15.7904	15.7128
P53702	CCHL_MOUSE	Hccs	Holocytochrome c-type synthase	1.57746	-1.25405	+	15.912	16.1462	15.4092	16.0526	15.125	13.4544	15.0937	14.8306
P53808	PPCT_MOUSE	Pctp	Phosphatidylcholine transfer protein	0.421359	-0.316575		15.0627	14.5892	15.6791	15.0891	14.842	15.451	14.2926	14.5683
P53810	PIPNA_MOUSE	Pitpna	Phosphatidylinositol transfer protein alpha isoform	1.51877	-1.00203	+	17.4755	17.8986	18.1541	18.3862	16.4136	17.7345	17.1497	16.6085
P53811	PIPNB_MOUSE	Pitpnb	Phosphatidylinositol transfer protein beta isoform	0.732721	0.994976		13.1982	15.8482	15.7817	15.8607	15.9946	16.3979	16.2318	16.0444
P53986	MOT1_MOUSE	Slc16a1	Monocarboxylate transporter 1	0.966015	0.830315		14.9328	16.1883	15.7116	15.63	15.4015	16.6033	16.8149	16.9642
P53994	RAB2A_MOUSE	Rab2a	Ras-related protein Rab-2A	0.0580049	-0.0271206		17.965	18.4795	18.3353	18.4624	18.0178	18.5701	18.3106	18.2352
P54071	IDHP_MOUSE	Idh2	Isocitrate dehydrogenase [NADP], mitochondrial	0.699804	0.778745		18.0006	20.0948	18.7113	18.4619	19.1586	19.1103	19.7301	20.3847
P54116	STOM_MOUSE	Stom	Stomatin	2.65219	1.65872	+	13.7369	13.5292	14.2445	13.2757	15.7467	15.7029	14.6566	15.3149
P54310	LIPS_MOUSE	Lipe	Hormone-sensitive lipase	0.832984	1.05317		12.2158	14.4357	13.1213	14.7554	15.0509	14.5287	14.1091	15.0521
P54320	ELN_MOUSE	Eln	Elastin	0.0739357	-0.156052		16.1099	16.3111	17.2337	13.9144	16.0454	15.0041	16.2781	15.6174
P54726	RD23A_MOUSE	Rad23a	UV excision repair protein RAD23 homolog A	0.084338	0.0637608		16.488	17.2477	17.6296	17.4741	17.2387	17.5441	17.2739	17.0378
P54728	RD23B_MOUSE	Rad23b	UV excision repair protein RAD23 homolog B	0.05594	0.0525126		17.5033	18.0426	17.7851	18.6971	17.5176	18.546	18.0534	18.1211
P54729	NUB1_MOUSE	Nub1	NEDD8 ultimate buster 1	1.6736	1.89631	+	12.5204	14.6649	13.6816	15.2836	15.7484	16.2121	15.8213	15.9539
P54731	FAF1_MOUSE	Faf1	FAS-associated factor 1	0.507533	0.312525		15.7269	15.4884	16.2819	16.638	16.2525	16.5313	16.5145	16.087
P54775	PRS6B_MOUSE	Psmc4	26S proteasome regulatory subunit 6B	3.42721	0.492229	+	17.4693	17.2534	17.3784	17.3976	17.7553	17.9956	17.8991	17.8177
P54822	PUR8_MOUSE	Adsl	Adenylosuccinate lyase	0.541031	-0.258582		19.5405	20.3624	20.2675	20.3192	19.6224	20.0035	20.0741	19.7552
P54823	DDX6_MOUSE	Ddx6	Probable ATP-dependent RNA helicase DDX6	2.26808	0.681126	+	17.1052	17.2492	16.9329	17.5981	18.0188	18.0438	17.7391	17.8081
P54923	ADPRH_MOUSE	Adprh	ADP-ribosylhydrolase ARH1	1.25718	-0.405158		17.3422	16.9071	16.969	17.0853	16.4117	17.0715	16.6253	16.5746
P55012	S12A2_MOUSE	Slc12a2	Solute carrier family 12 member 2	0.262461	0.167859		16.5939	16.7168	17.3362	17.3439	16.9755	17.6272	17.2107	16.8486
P55096	ABCD3_MOUSE	Abcd3	ATP-binding cassette sub-family D member 3	3.74966	1.64266	+	14.9049	15.3248	15.6841	15.257	16.8598	17.2751	16.7028	16.9038
P55258	RAB8A_MOUSE	Rab8a	Ras-related protein Rab-8A	1.72721	2.77227	+	13.1346	13.4026	16.0515	11.9819	16.7567	16.3484	16.2289	16.3258
P55264	ADK_MOUSE	Adk	Adenosine kinase	0.172667	0.430588		12.8989	16.8368	16.7002	16.6846	15.9597	16.1467	16.5048	16.2317
P55302	AMRP_MOUSE	Lrpap1	Alpha-2-macroglobulin receptor-associated protein	0.543843	0.250164		16.8828	17.3367	17.4033	17.454	17.4824	17.8432	17.6873	17.0645
P55772	ENTP1_MOUSE	Entpd1	Ectonucleoside triphosphate diphosphohydrolase 1	1.02657	0.788464		13.2987	14.4962	14.1838	13.8719	15.4461	14.0715	14.4594	15.0274
P55937	GOGA3_MOUSE	Golga3	Golgin subfamily A member 3	0.535274	-0.498327		13.7921	11.8874	13.189	13.2907	12.1889	12.4301	12.7201	12.8268
P56135	ATPK_MOUSE	Atp5mf	ATP synthase subunit f, mitochondrial	1.28769	0.244545		22.2981	22.5735	22.4101	22.2615	22.4686	22.562	22.7993	22.6916
P56375	ACYP2_MOUSE	Acyp2	Acylphosphatase-2	0.177685	0.14378		19.3738	20.5434	19.8619	20.3215	19.7989	20.2266	20.6374	20.0127
P56376	ACYP1_MOUSE	Acyp1	Acylphosphatase-1	0.601493	0.373639		16.474	17.5033	17.2222	17.6786	17.3046	17.8576	17.7359	17.4746
P56379	ATP68_MOUSE	Atp5mj	ATP synthase subunit ATP5MJ, mitochondrial	0.917851	0.611916		17.5513	18.8085	18.4936	18.7164	18.7998	18.6545	19.4586	19.1046
P56380	AP4A_MOUSE	Nudt2	Bis(5'-nucleosyl)-tetraphosphatase [asymmetrical]	0.817274	0.232612		16.3447	16.9349	16.7399	16.8387	16.7842	17.0273	16.9444	17.0327
P56382	ATP5E_MOUSE	Atp5f1e	ATP synthase subunit epsilon, mitochondrial	0.567179	0.507036		20.0726	21.0613	19.914	21.1785	20.3331	21.0518	21.4171	21.4524
P56391	CX6B1_MOUSE	Cox6b1	Cytochrome c oxidase subunit 6B1	1.56165	1.32609	+	18.3723	19.9176	19.3646	19.8015	20.8522	19.8501	21.2177	20.8404
P56392	CX7A1_MOUSE	Cox7a1	Cytochrome c oxidase subunit 7A1, mitochondrial	0.278768	0.396578		18.1155	20.6324	19.4071	20.3796	19.7279	19.8661	20.1303	20.3967
P56394	COX17_MOUSE	Cox17	Cytochrome c oxidase copper chaperone	3.50603	1.29687	+	15.7048	16.1351	16.4832	16.2824	17.3882	17.6165	17.3529	17.4353
P56395	CYB5_MOUSE	Cyb5a	Cytochrome b5	0.940851	0.549922		16.302	17.4024	17.5324	17.3695	17.7234	17.9153	17.6703	17.497
P56399	UBP5_MOUSE	Usp5	Ubiquitin carboxyl-terminal hydrolase 5	1.33132	0.382701		17.8198	18.4153	18.2007	18.4621	18.5664	18.7411	18.575	18.5461
P56480	ATPB_MOUSE	Atp5f1b	ATP synthase subunit beta, mitochondrial	1.21419	0.460914		22.525	23.4075	23.0639	23.0995	23.3029	23.3976	23.6456	23.5934
P56501	UCP3_MOUSE	Ucp3	Mitochondrial uncoupling protein 3	0.870154	0.200652		15.782	15.5362	15.9182	15.8965	16.1754	15.8141	16.0183	15.9277
P56565	S10A1_MOUSE	S100a1	Protein S100-A1	2.6929	-1.83601	+	14.46	15.8636	15.2317	15.9025	13.5016	13.6605	13.7016	13.25
P56695	WFS1_MOUSE	Wfs1	Wolframin	2.10462	0.868091	+	16.5091	16.8913	16.3498	17.0877	17.5635	17.2084	17.637	17.9013
P56812	PDCD5_MOUSE	Pdcd5	Programmed cell death protein 5	1.28104	0.423469		17.4169	18.0372	17.9697	18.2133	18.3021	18.4371	18.3043	18.2874
P56873	ZNRD2_MOUSE	Znrd2	Protein ZNRD2	2.19091	2.97129	+	12.6636	13.4395	13.3293	15.9448	17.0024	16.6571	16.6538	16.9491
P56959	FUS_MOUSE	Fus	RNA-binding protein FUS	2.49283	0.721753	+	17.2014	17.3998	17.6908	17.7659	18.1437	18.4589	18.1122	18.23
P57080	UBP25_MOUSE	Usp25	Ubiquitin carboxyl-terminal hydrolase 25	1.93255	0.987479	+	13.7859	13.5317	13.784	13.1223	14.9065	14.8864	13.9434	14.4374
P57746	VATD_MOUSE	Atp6v1d	V-type proton ATPase subunit D	1.6661	1.07991	+	13.0378	13.8252	12.7202	14.0518	14.4132	14.8177	14.1096	14.6142
P57759	ERP29_MOUSE	Erp29	Endoplasmic reticulum resident protein 29	1.78137	0.69405	+	16.405	16.4928	16.5898	16.4772	17.7297	17.0758	17.2051	16.7305
P57776	EF1D_MOUSE	Eef1d	Elongation factor 1-delta	1.31701	0.465576		21.4455	22.1295	21.9506	22.3199	22.4	22.4336	22.4591	22.4151
P57780	ACTN4_MOUSE	Actn4	Alpha-actinin-4	2.44245	0.936977	+	16.6458	16.9359	17.3011	16.6538	18.0724	17.5115	17.6983	18.0022
P57784	RU2A_MOUSE	Snrpa1	U2 small nuclear ribonucleoprotein A'	1.57336	1.19986	+	13.1963	14.1967	13.2291	14.4443	14.2939	15.3493	15.3663	14.8563
P57787	MOT4_MOUSE	Slc16a3	Monocarboxylate transporter 4	1.28065	-0.968137	+	17.7438	18.242	18.4713	18.7423	17.1694	18.1636	17.4725	16.5213
P58021	TM9S2_MOUSE	Tm9sf2	Transmembrane 9 superfamily member 2	1.00389	0.785802		13.6736	13.7717	14.6286	13.2227	15.0596	14.9541	13.8393	14.587
P58059	RT21_MOUSE	Mrps21	28S ribosomal protein S21, mitochondrial	4.40626	1.55138	+	14.426	14.9634	14.6368	14.9205	16.3809	16.1863	16.1488	16.4364
P58252	EF2_MOUSE	Eef2	Elongation factor 2	0.24872	-0.0948944		20.3204	20.7657	20.7574	20.9961	20.4671	20.7376	20.7109	20.5443
P58281	OPA1_MOUSE	Opa1	Dynamin-like 120 kDa protein, mitochondrial	0.449534	0.151552		17.1309	17.521	17.2916	17.5675	17.2688	17.4175	17.7075	17.7234
P58389	PTPA_MOUSE	Ptpa	Serine/threonine-protein phosphatase 2A activator	0.39144	-0.229864		17.6037	18.0621	17.8495	18.0527	17.45	18.0782	18.0161	17.1042
P58771	TPM1_MOUSE	Tpm1	Tropomyosin alpha-1 chain	2.16047	-0.843671	+	25.4326	24.7608	25.0917	25.1497	24.066	24.3293	24.6833	23.9815
P58774	TPM2_MOUSE	Tpm2	Tropomyosin beta chain	1.08672	-0.492573		25.0384	24.4473	24.1611	24.2608	23.6204	24.2304	24.0963	23.9901
P58871	TB182_MOUSE	Tnks1bp1	182 kDa tankyrase-1-binding protein	0.994926	0.623841		13.0172	13.459	14.175	12.9803	14.2836	13.9616	13.5972	14.2845
P59017	B2L13_MOUSE	Bcl2l13	Bcl-2-like protein 13	1.52987	0.573737	+	16.6464	17.4637	16.7695	17.2618	17.4716	17.5976	17.7185	17.6488
P59266	FITM2_MOUSE	Fitm2	Acyl-coenzyme A diphosphatase FITM2	0.0359123	-0.0351367		17.5135	17.253	16.4351	16.2943	16.382	17.0612	16.9029	17.0091
P59325	IF5_MOUSE	Eif5	Eukaryotic translation initiation factor 5	2.79089	0.820322	+	17.3383	17.5491	17.7744	17.6287	18.2649	18.7546	18.285	18.2673
P59481	LMA2L_MOUSE	Lman2l	VIP36-like protein	0.185174	-0.0927558		16.6858	17.0322	16.5846	16.7729	16.8749	16.8838	16.7777	16.1681
P59708	SF3B6_MOUSE	Sf3b6	Splicing factor 3B subunit 6	0.982765	1.44761		16.036	12.973	15.9404	13.9832	16.2903	16.0076	16.2365	16.1886
P59999	ARPC4_MOUSE	Arpc4	Actin-related protein 2/3 complex subunit 4	1.97363	0.720411	+	17.7377	18.171	18.5303	18.4727	18.9964	19.1108	18.7428	18.9433
P60060	SC61G_MOUSE	Sec61g	Protein transport protein Sec61 subunit gamma	0.18099	-0.20926		13.5832	13.2263	13.5953	13.2346	13.1519	13.0165	12.256	14.3779
P60122	RUVB1_MOUSE	Ruvbl1	RuvB-like 1	2.48737	0.715048	+	15.6568	16.1162	16.2409	16.0981	16.7879	16.8643	16.8165	16.5035
P60229	EIF3E_MOUSE	Eif3e	Eukaryotic translation initiation factor 3 subunit E	2.31613	0.555264	+	17.0464	17.3794	17.3446	17.4277	17.6887	18.1172	17.7534	17.8598
P60335	PCBP1_MOUSE	Pcbp1	Poly(rC)-binding protein 1	2.57513	0.745583	+	17.0474	17.4917	17.5686	17.2573	18.3589	17.9499	18.0746	17.9639
P60670	NPL4_MOUSE	Nploc4	Nuclear protein localization protein 4 homolog	0.900011	0.270266		17.5257	17.3536	17.1183	17.536	17.4961	17.9992	17.5378	17.5815
P60766	CDC42_MOUSE	Cdc42	Cell division control protein 42 homolog	0.363293	-0.227472		17.2592	17.4238	17.9328	18.4091	17.4577	17.5822	17.707	17.3682
P60840	ENSA_MOUSE	Ensa	Alpha-endosulfine	0.655189	0.372552		15.7037	15.7615	16.4055	16.8236	16.5828	16.4708	16.6634	16.4675
P60843	IF4A1_MOUSE	Eif4a1	Eukaryotic initiation factor 4A-I	1.97663	0.800019	+	16.8975	17.0695	17.4296	17.5609	17.9395	18.1511	17.6696	18.3974
P60867	RS20_MOUSE	Rps20	40S ribosomal protein S20	1.51838	0.77916	+	16.2881	16.9756	17.319	16.8988	17.1664	17.9845	17.7817	17.6655
P60904	DNJC5_MOUSE	Dnajc5	DnaJ homolog subfamily C member 5	0.845249	0.734893		13.458	14.1731	14.4643	14.7323	15.3484	15.5102	14.0002	14.9085
P61021	RAB5B_MOUSE	Rab5b	Ras-related protein Rab-5B	2.00048	0.609785	+	15.7593	15.86	16.0727	16.3326	16.6303	16.8978	16.5296	16.406
P61022	CHP1_MOUSE	Chp1	Calcineurin B homologous protein 1	2.83269	0.784463	+	16.0381	16.1919	15.7397	16.3687	16.8448	17.0086	16.8367	16.7862
P61027	RAB10_MOUSE	Rab10	Ras-related protein Rab-10	0.0673471	-0.0425601		19.2369	19.752	19.5184	20.2195	19.4373	19.8351	19.7158	19.5683
P61080	UB2D1_MOUSE	Ube2d1	Ubiquitin-conjugating enzyme E2 D1	0.48536	0.398927		15.8725	17.0887	16.24	17.0548	16.7362	17.3905	17.2651	16.4599
P61082	UBC12_MOUSE	Ube2m	NEDD8-conjugating enzyme Ubc12	0.265034	0.25645		17.1753	18.0228	17.325	18.5225	18.0842	17.8861	18.6403	17.4608
P61087	UBE2K_MOUSE	Ube2k	Ubiquitin-conjugating enzyme E2 K	0.470654	-0.36794		16.0266	16.8708	17.1681	17.5371	16.7537	16.7394	16.5151	16.1226
P61089	UBE2N_MOUSE	Ube2n	Ubiquitin-conjugating enzyme E2 N	0.28747	-0.223843		19.2968	19.9961	19.7343	20.3852	19.2976	20.1647	19.8572	19.1976
P61161	ARP2_MOUSE	Actr2	Actin-related protein 2	2.58612	0.585864	+	17.3229	17.6435	17.7367	17.5872	18.3027	18.1143	17.9564	18.2603
P61164	ACTZ_MOUSE	Actr1a	Alpha-centractin	0.0746763	-0.025919		18.2555	17.9659	18.2516	18.5379	18.1256	18.2022	18.3329	18.2466
P61202	CSN2_MOUSE	Cops2	COP9 signalosome complex subunit 2	0.278005	0.0776601		17.3998	17.717	17.6852	17.7399	17.7016	17.8213	17.8501	17.4795
P61211	ARL1_MOUSE	Arl1	ADP-ribosylation factor-like protein 1	1.56069	0.802063	+	15.7655	16.2486	16.8962	16.0647	17.305	16.9121	16.7171	17.249
P61222	ABCE1_MOUSE	Abce1	ATP-binding cassette sub-family E member 1	0.2691	-0.107114		17.2911	17.5217	17.4803	17.637	17.2183	17.7243	17.499	17.06
P61255	RL26_MOUSE	Rpl26	60S ribosomal protein L26	0.392756	0.144373		19.0471	19.5149	19.5092	19.6089	19.3811	19.6083	19.8274	19.4408
P61290	PSME3_MOUSE	Psme3	Proteasome activator complex subunit 3	2.0704	1.1459	+	14.2542	13.931	13.6709	14.8065	15.3031	15.7926	15.0305	15.12
P61358	RL27_MOUSE	Rpl27	60S ribosomal protein L27	3.31947	0.538653	+	18.8558	19.062	18.895	19.0633	19.4333	19.3967	19.6423	19.5583
P61458	PHS_MOUSE	Pcbd1	Pterin-4-alpha-carbinolamine dehydratase	0.776831	1.65097		13.6008	13.2122	12.6502	16.6284	15.4337	14.194	16.4541	16.6137
P61514	RL37A_MOUSE	Rpl37a	60S ribosomal protein L37a	2.15104	0.29148		17.0169	16.9681	17.108	17.2197	17.2927	17.5048	17.361	17.3201
P61600	NAA20_MOUSE	Naa20	N-alpha-acetyltransferase 20	1.09584	1.88017	+	12.8547	16.2872	13.1637	15.808	16.3259	16.1247	16.4383	16.7453
P61620	S61A1_MOUSE	Sec61a1	Protein transport protein Sec61 subunit alpha isoform 1	1.81694	1.09047	+	13.9806	15.0317	15.2813	15.3292	16.1489	16.0495	15.7813	16.005
P61750	ARF4_MOUSE	Arf4	ADP-ribosylation factor 4	0.0684105	0.0709198		15.2861	15.6707	16.817	16.0303	15.5641	16.3844	16.1667	15.9725
P61759	PFD3_MOUSE	Vbp1	Prefoldin subunit 3	1.84409	-0.557416	+	17.3205	17.1394	16.9588	17.5577	16.4161	16.89	16.7806	16.6601
P61804	DAD1_MOUSE	Dad1	Dolichyl-diphosphooligosaccharide--protein glycosyltransferase subunit DAD1	0.677601	-0.237952		17.1731	16.9905	17.1632	17.2131	16.8777	17.1901	17.07	16.4503
P61922	GABT_MOUSE	Abat	4-aminobutyrate aminotransferase, mitochondrial	1.01191	1.6306		11.3627	12.7592	14.8759	13.0801	13.4301	14.9888	14.9756	15.2057
P61924	COPZ1_MOUSE	Copz1	Coatomer subunit zeta-1	4.48601	1.04543	+	15.095	15.5081	15.4619	15.3366	16.3972	16.4284	16.34	16.4177
P61961	UFM1_MOUSE	Ufm1	Ubiquitin-fold modifier 1	0.895497	0.602238		15.7342	16.2603	15.6194	16.4271	17.0077	16.9562	15.8087	16.6773
P61963	DCAF7_MOUSE	Dcaf7	DDB1- and CUL4-associated factor 7	0.63487	-1.42731		15.5137	15.7913	15.8992	12.6337	15.1297	12.1869	12.3734	14.4388
P61967	AP1S1_MOUSE	Ap1s1	AP-1 complex subunit sigma-1A	3.9826	2.15596	+	12.9943	12.8129	13.0235	13.427	15.6705	14.9275	14.8387	15.4448
P61971	NTF2_MOUSE	Nutf2	Nuclear transport factor 2	0.197891	-0.0911548		15.8312	16.428	16.3735	16.3376	15.9623	15.9838	16.4703	16.1893
P61979	HNRPK_MOUSE	Hnrnpk	Heterogeneous nuclear ribonucleoprotein K	2.15752	0.723331	+	17.8643	18.4241	18.4771	18.4825	18.8505	19.3111	18.9408	19.0389
P61982	1433G_MOUSE	Ywhag	14-3-3 protein gamma	0.263301	0.123104		20.6358	20.8377	20.533	21.2442	20.872	21.2387	20.9216	20.7107
P62071	RRAS2_MOUSE	Rras2	Ras-related protein R-Ras2	1.39443	0.592135		15.9597	15.6164	16.3729	15.733	16.1295	16.6881	16.8243	16.4086
P62073	TIM10_MOUSE	Timm10	Mitochondrial import inner membrane translocase subunit Tim10	0.475617	0.751867		12.6064	15.792	15.0426	15.3028	15.3311	15.5968	15.5967	15.2268
P62075	TIM13_MOUSE	Timm13	Mitochondrial import inner membrane translocase subunit Tim13	2.49087	1.31875	+	16.1601	17.1397	16.6504	17.2424	18.1257	17.8121	18.101	18.4287
P62077	TIM8B_MOUSE	Timm8b	Mitochondrial import inner membrane translocase subunit Tim8 B	2.76352	1.99811	+	13.4256	15.1947	14.0149	14.193	16.2512	16.0744	16.1477	16.3474
P62082	RS7_MOUSE	Rps7	40S ribosomal protein S7	1.53632	0.228407		19.0405	19.0951	18.7603	19.074	19.239	19.2538	19.1753	19.2156
P62137	PP1A_MOUSE	Ppp1ca	Serine/threonine-protein phosphatase PP1-alpha catalytic subunit	1.36175	0.701315	+	16.5127	17.188	17.3086	17.1351	17.888	18.2484	17.5157	17.2976
P62141	PP1B_MOUSE	Ppp1cb	Serine/threonine-protein phosphatase PP1-beta catalytic subunit	2.65834	0.771114	+	18.6676	19.1796	18.7814	19.1858	19.6056	19.8613	19.6071	19.8249
P62192	PRS4_MOUSE	Psmc1	26S proteasome regulatory subunit 4	1.5581	0.383821		18.4486	18.6103	18.3592	18.7236	18.8542	19.2148	18.8871	18.721
P62196	PRS8_MOUSE	Psmc5	26S proteasome regulatory subunit 8	3.16364	0.758204	+	18.3348	18.5277	18.3046	18.6868	19.1485	19.4499	19.184	19.1043
P62242	RS8_MOUSE	Rps8	40S ribosomal protein S8	3.4376	0.491317	+	19.7116	19.8416	20.011	19.8486	20.2968	20.3857	20.4064	20.2891
P62245	RS15A_MOUSE	Rps15a	40S ribosomal protein S15a	1.45848	0.204422		19.0753	19.2108	19.1642	19.3346	19.2739	19.4929	19.4802	19.3557
P62254	UB2G1_MOUSE	Ube2g1	Ubiquitin-conjugating enzyme E2 G1	0.0490784	0.0633068		15.3995	15.1644	14.972	16.1297	15.311	16.4738	15.4683	14.6658
P62259	1433E_MOUSE	Ywhae	14-3-3 protein epsilon	0.155463	-0.109103		20.0914	20.7401	20.795	21.1098	20.4137	21.011	20.6198	20.2553
P62264	RS14_MOUSE	Rps14	40S ribosomal protein S14	0.395676	0.135208		19.4776	19.1554	19.5816	19.3742	19.2131	19.5088	19.7717	19.636
P62267	RS23_MOUSE	Rps23	40S ribosomal protein S23	2.78392	1.03274	+	17.1089	17.7373	17.5587	17.6368	18.5066	18.2199	18.5903	18.856
P62270	RS18_MOUSE	Rps18	40S ribosomal protein S18	2.54006	0.675733	+	18.7352	18.7893	18.4365	18.7296	19.0431	19.3405	19.592	19.4179
P62274	RS29_MOUSE	Rps29	40S ribosomal protein S29	3.56816	1.14765	+	17.5478	17.1122	17.3166	16.9071	18.4778	18.202	18.3421	18.4525
P62281	RS11_MOUSE	Rps11	40S ribosomal protein S11	1.43409	0.358762		16.9973	16.9535	17.4148	16.8467	17.554	17.3327	17.4026	17.3581
P62301	RS13_MOUSE	Rps13	40S ribosomal protein S13	2.17686	0.519461	+	18.4812	18.8738	19.0152	18.9933	19.2702	19.4028	19.3576	19.4107
P62305	RUXE_MOUSE	Snrpe	Small nuclear ribonucleoprotein E	1.52397	0.956687	+	15.7797	16.768	17.09	17.0195	17.6783	17.9845	17.2592	17.5619
P62307	RUXF_MOUSE	Snrpf	Small nuclear ribonucleoprotein F	0.709112	1.52799		11.7729	15.1412	13.486	15.2486	13.4885	16.2978	15.9738	16.0007
P62309	RUXG_MOUSE	Snrpg	Small nuclear ribonucleoprotein G	1.83726	2.91259	+	13.1156	11.9957	14.9074	15.7408	16.9818	16.9294	17.012	16.4867
P62311	LSM3_MOUSE	Lsm3	U6 snRNA-associated Sm-like protein LSm3	1.87863	0.690382	+	16.1863	16.9032	17.0168	16.9349	17.4335	17.5858	17.3601	17.4234
P62315	SMD1_MOUSE	Snrpd1	Small nuclear ribonucleoprotein Sm D1	1.88436	0.713532	+	16.3551	16.9269	17.1395	16.5211	17.5963	17.5875	17.1824	17.4305
P62317	SMD2_MOUSE	Snrpd2	Small nuclear ribonucleoprotein Sm D2	0.760689	0.819644		16.2239	17.0607	15.2359	17.2741	16.7234	17.921	17.4084	17.0205
P62320	SMD3_MOUSE	Snrpd3	Small nuclear ribonucleoprotein Sm D3	1.05853	0.538844		16.8747	17.6231	17.9741	17.5479	17.7969	18.3802	18.1123	17.8859
P62331	ARF6_MOUSE	Arf6	ADP-ribosylation factor 6	0.615375	-1.01141		16.6563	15.8209	15.4514	15.7054	12.813	15.7898	16.0569	14.9287
P62334	PRS10_MOUSE	Psmc6	26S proteasome regulatory subunit 10B	3.24617	0.625259	+	18.9399	18.7605	18.782	18.9241	19.491	19.6863	19.4409	19.2894
P62342	SELT_MOUSE	Selenot	Thioredoxin reductase-like selenoprotein T	0.0337416	-0.0373116		16.4509	17.4733	17.0624	17.6694	16.7675	17.678	17.491	16.5703
P62500	T22D1_MOUSE	Tsc22d1	TSC22 domain family protein 1	0.381467	0.324657		13.1687	12.8469	13.7548	12.5843	13.1986	14.0911	12.8088	13.5547
P62627	DLRB1_MOUSE	Dynlrb1	Dynein light chain roadblock-type 1	1.23448	0.294542		16.1478	16.4394	16.4986	16.7083	16.6009	16.8371	16.7544	16.7798
P62631	EF1A2_MOUSE	Eef1a2	Elongation factor 1-alpha 2	0.929656	-0.350445		21.6035	21.9409	21.9257	21.8928	21.2614	21.784	21.7931	21.1226
P62700	YPEL5_MOUSE	Ypel5	Protein yippee-like 5	0.454874	0.99526		13.7156	12.4111	13.2359	16.8295	14.9038	15.6002	14.7423	14.9268
P62702	RS4X_MOUSE	Rps4x	40S ribosomal protein S4, X isoform	2.34177	0.289324		19.2922	19.4136	19.2379	19.2883	19.6908	19.5334	19.687	19.4781
P62717	RL18A_MOUSE	Rpl18a	60S ribosomal protein L18a	0.527431	0.0595007		18.8341	18.7935	18.8918	18.8577	18.808	18.9069	19.0336	18.8665
P62743	AP2S1_MOUSE	Ap2s1	AP-2 complex subunit sigma	1.79093	0.808894	+	16.5215	17.0648	17.4834	17.4843	18.0785	18.1038	17.7383	17.8688
P62751	RL23A_MOUSE	Rpl23a	60S ribosomal protein L23a	2.78067	0.452019	+	18.1668	18.3505	18.3811	18.5024	18.7573	18.6923	18.8877	18.8716
P62754	RS6_MOUSE	Rps6	40S ribosomal protein S6	0.279148	0.111258		18.5937	19.1557	19.1691	19.1856	19.1835	18.9172	19.1457	19.3027
P62774	MTPN_MOUSE	Mtpn	Myotrophin	0.802817	0.427388		16.0681	15.8576	16.9321	16.6373	16.9533	16.9625	16.6689	16.62
P62806	H4_MOUSE	H4f16	Histone H4	0.898355	0.464346		23.4054	22.951	23.7733	22.7432	23.9959	23.6154	23.4033	23.7156
P62814	VATB2_MOUSE	Atp6v1b2	V-type proton ATPase subunit B, brain isoform	2.14155	0.698711	+	16.8803	17.2341	16.9492	17.6136	17.7717	17.9715	17.7782	17.9506
P62821	RAB1A_MOUSE	Rab1A	Ras-related protein Rab-1A	1.38871	0.435931		18.2769	18.6142	18.7954	18.6491	18.8205	19.141	19.3203	18.7975
P62827	RAN_MOUSE	Ran	GTP-binding nuclear protein Ran	0.244982	0.107829		18.9348	19.4243	19.5617	19.6473	19.461	19.7412	19.3983	19.399
P62830	RL23_MOUSE	Rpl23	60S ribosomal protein L23	1.86391	0.472184	+	18.8452	18.5866	18.3338	18.7996	18.9112	19.1167	19.2249	19.2012
P62835	RAP1A_MOUSE	Rap1a	Ras-related protein Rap-1A	0.494827	0.431819		16.3373	17.706	17.7821	17.9088	17.6981	17.9019	18.2796	17.5819
P62843	RS15_MOUSE	Rps15	40S ribosomal protein S15	2.67701	0.433547	+	18.6307	18.3762	18.3096	18.2928	18.8993	18.7544	18.8623	18.8275
P62849	RS24_MOUSE	Rps24	40S ribosomal protein S24	1.56511	0.323125		18.336	18.3531	18.0433	18.5195	18.6168	18.7727	18.6286	18.5263
P62852	RS25_MOUSE	Rps25	40S ribosomal protein S25	2.20708	0.601408	+	19.0483	19.5035	19.3841	19.6296	19.7891	20.0169	20.154	20.0112
P62855	RS26_MOUSE	Rps26	40S ribosomal protein S26	3.77942	0.486103	+	17.9899	18.0207	18.1953	18.1459	18.6157	18.4895	18.63	18.561
P62858	RS28_MOUSE	Rps28	40S ribosomal protein S28	0.533887	0.342379		19.5301	19.8746	19.8184	20.2497	19.4428	20.5134	20.494	20.3921
P62869	ELOB_MOUSE	Elob	Elongin-B	0.838811	0.382631		18.1098	18.5731	17.9668	18.467	18.7751	18.7828	18.9467	18.1426
P62880	GBB2_MOUSE	Gnb2	Guanine nucleotide-binding protein G(I)/G(S)/G(T) subunit beta-2	0.864051	0.430031		16.4279	16.9524	17.1724	16.4141	17.3219	17.5445	16.8136	17.0071
P62889	RL30_MOUSE	Rpl30	60S ribosomal protein L30	1.98498	0.352153		18.1406	17.8647	18.1152	17.9701	18.4521	18.1663	18.4699	18.4109
P62897	CYC_MOUSE	Cycs	Cytochrome c, somatic	0.940576	0.470447		20.2587	21.3829	20.9091	21.1901	21.3536	21.235	21.5037	21.5303
P62900	RL31_MOUSE	Rpl31	60S ribosomal protein L31	0.487437	0.30326		19.0646	18.8115	18.5682	19.0037	18.3977	19.3281	19.3828	19.5523
P62908	RS3_MOUSE	Rps3	40S ribosomal protein S3	3.63732	0.398649	+	19.6117	19.6191	19.7256	19.7977	20.0427	20.1077	20.1464	20.0518
P62911	RL32_MOUSE	Rpl32	60S ribosomal protein L32	0.395209	1.0459		17.1068	13.1879	18.0816	18.0311	17.595	17.6958	17.7892	17.511
P62918	RL8_MOUSE	Rpl8	60S ribosomal protein L8	1.64595	0.585586	+	16.8653	17.1021	17.4442	16.8719	17.8467	17.2605	17.7004	17.8182
P62932	FBX40_MOUSE	Fbxo40	F-box only protein 40	2.31942	0.481507	+	16.5918	16.9027	16.8203	16.8507	17.1937	17.4207	17.066	17.4111
P62960	YBOX1_MOUSE	Ybx1	Y-box-binding protein 1	2.86094	0.792691	+	16.8078	16.4607	16.6083	16.7826	17.6828	17.267	17.2486	17.6317
P62962	PROF1_MOUSE	Pfn1	Profilin-1	1.90771	0.908591	+	18.9324	19.5901	19.3057	19.9706	20.4331	20.7014	20.0997	20.199
P62996	TRA2B_MOUSE	Tra2b	Transformer-2 protein homolog beta	2.06515	0.436303	+	15.875	15.692	16.011	15.5559	16.1035	16.1521	16.3112	16.3123
P63001	RAC1_MOUSE	Rac1	Ras-related C3 botulinum toxin substrate 1	2.11474	0.675637	+	18.8022	19.3217	19.3887	19.4357	20.1056	20.0164	19.724	19.8049
P63005	LIS1_MOUSE	Pafah1b1	Platelet-activating factor acetylhydrolase IB subunit beta	0.00403387	-0.00295496		16.7103	16.8722	17.1726	17.5563	16.788	17.2435	17.4384	16.8296
P63011	RAB3A_MOUSE	Rab3a	Ras-related protein Rab-3A	0.514147	0.220465		16.5173	16.5386	16.2406	16.4839	16.7232	16.5656	17.1309	16.2425
P63017	HSP7C_MOUSE	Hspa8	Heat shock cognate 71 kDa protein	2.74345	0.456262	+	22.2704	22.4822	22.461	22.5816	22.9196	23.0288	22.9155	22.7563
P63024	VAMP3_MOUSE	Vamp3	Vesicle-associated membrane protein 3	1.76939	1.08179	+	14.6602	15.5601	14.3561	15.5104	16.0145	15.8948	16.0133	16.4912
P63028	TCTP_MOUSE	Tpt1	Translationally-controlled tumor protein	0.036795	0.0263982		17.8984	18.5269	18.0616	18.4395	18.2053	18.805	18.1605	17.8612
P63030	MPC1_MOUSE	Mpc1	Mitochondrial pyruvate carrier 1	0.0524996	-0.0347934		18.8572	19.6525	19.2278	19.5174	18.9955	19.0399	19.491	19.5894
P63037	DNJA1_MOUSE	Dnaja1	DnaJ homolog subfamily A member 1	0.630916	0.936098		12.9315	15.6689	15.8796	15.5033	15.5163	16.1815	15.9737	16.0561
P63038	CH60_MOUSE	Hspd1	60 kDa heat shock protein, mitochondrial	1.02203	0.557093		18.6143	19.8582	19.3115	19.5597	19.8136	19.6713	20.095	19.9921
P63044	VAMP2_MOUSE	Vamp2	Vesicle-associated membrane protein 2	0.0671432	0.0318103		16.0844	15.9114	16.5352	15.9559	16.366	15.9454	16.0825	16.2203
P63073	IF4E_MOUSE	Eif4e	Eukaryotic translation initiation factor 4E	1.3636	0.531227		16.3209	16.856	16.8419	16.98	17.1109	17.7229	17.1723	17.1177
P63085	MK01_MOUSE	Mapk1	Mitogen-activated protein kinase 1	0.996337	0.491564		16.3248	17.0581	17.2249	17.3825	17.6095	17.5966	17.1955	17.555
P63087	PP1G_MOUSE	Ppp1cc	Serine/threonine-protein phosphatase PP1-gamma catalytic subunit	3.41102	1.25781	+	15.1582	15.795	15.5986	15.9369	16.907	17.0098	16.8182	16.785
P63101	1433Z_MOUSE	Ywhaz	14-3-3 protein zeta/delta	0.676589	0.284408		18.921	19.4361	19.7234	19.7932	19.7363	19.8698	19.7466	19.6587
P63147	UBE2B_MOUSE	Ube2b	Ubiquitin-conjugating enzyme E2 B	0.575476	-0.334752		17.1538	17.9347	17.7066	18.0513	17.1413	17.843	17.5038	17.0192
P63158	HMGB1_MOUSE	Hmgb1	High mobility group protein B1	0.433153	0.299462		16.695	17.8962	17.8768	17.9731	17.8879	17.9682	17.8089	17.974
P63242	IF5A1_MOUSE	Eif5a	Eukaryotic translation initiation factor 5A-1	0.0307154	-0.0210257		19.7583	20.3848	20.2318	20.546	20.0482	20.5865	20.3528	19.8494
P63248	IPKA_MOUSE	Pkia	cAMP-dependent protein kinase inhibitor alpha	0.934585	0.398434		17.1568	17.0034	16.6264	17.4232	17.4423	17.6159	17.6842	17.061
P63268	ACTH_MOUSE	Actg2	Actin, gamma-enteric smooth muscle	2.41249	-1.71973	+	25.2482	23.9385	24.8231	24.9335	22.4153	23.6377	23.0993	22.912
P63276	RS17_MOUSE	Rps17	40S ribosomal protein S17	2.47581	0.656195	+	17.5613	17.9093	18.0568	17.9668	18.7571	18.3341	18.552	18.4758
P63321	RALA_MOUSE	Rala	Ras-related protein Ral-A	1.08748	0.460608		16.9933	17.7345	17.1448	17.7455	17.9769	18.089	17.7352	17.6593
P63323	RS12_MOUSE	Rps12	40S ribosomal protein S12	1.15055	0.734496		17.4083	18.8577	18.0148	18.5666	19.0251	18.9817	18.6615	19.117
P63325	RS10_MOUSE	Rps10	40S ribosomal protein S10	0.655192	-0.196245		18.9328	18.7826	18.9012	18.9551	18.3538	18.9482	18.8929	18.5919
P63328	PP2BA_MOUSE	Ppp3ca	Protein phosphatase 3 catalytic subunit alpha	0.344255	0.174824		18.556	19.0452	18.8427	18.8898	18.9689	19.3861	19.1869	18.491
P67778	PHB1_MOUSE	Phb1	Prohibitin 1	1.7361	0.48949	+	18.8259	19.1084	18.9206	18.8695	19.3262	19.0929	19.5148	19.7484
P67871	CSK2B_MOUSE	Csnk2b	Casein kinase II subunit beta	1.59109	1.81144	+	14.4551	13.5516	16.0522	16.0113	16.8432	16.7843	16.8668	16.8216
P67984	RL22_MOUSE	Rpl22	60S ribosomal protein L22	3.48243	0.934148	+	18.6371	18.4541	18.5426	18.8756	19.6296	19.3092	19.7267	19.5804
P68037	UB2L3_MOUSE	Ube2l3	Ubiquitin-conjugating enzyme E2 L3	0.566732	-0.259216		18.9368	19.1258	18.8973	19.1765	18.3782	19.1581	19.0883	18.4749
P68040	RACK1_MOUSE	Rack1	Receptor of activated protein C kinase 1	1.7249	0.667807	+	18.4095	19.2208	18.9241	19.3182	19.5258	19.7303	19.6909	19.5968
P68134	ACTS_MOUSE	Acta1	Actin, alpha skeletal muscle	2.47494	-0.668505	+	25.2758	24.9025	25.1216	24.8072	24.2383	24.541	24.4987	24.155
P68181	KAPCB_MOUSE	Prkacb	cAMP-dependent protein kinase catalytic subunit beta	1.69754	-0.842481	+	16.6192	16.843	16.2822	16.5743	15.5495	16.0636	16.1936	15.142
P68254	1433T_MOUSE	Ywhaq	14-3-3 protein theta	0.826143	0.638485		16.1502	17.0562	17.9783	17.1206	17.9762	17.5633	17.7533	17.5665
P68368	TBA4A_MOUSE	Tuba4a	Tubulin alpha-4A chain	3.25162	0.98551	+	20.9674	21.1457	20.9705	21.1189	22.425	21.8046	21.8585	22.0563
P68372	TBB4B_MOUSE	Tubb4b	Tubulin beta-4B chain	4.73878	0.891873	+	19.9286	19.8103	19.8535	20.0625	20.8954	20.6738	20.8476	20.8055
P68373	TBA1C_MOUSE	Tuba1c	Tubulin alpha-1C chain	1.63672	0.753412	+	19.8611	20.0663	20.6264	20.1647	21.1525	20.6455	20.5834	21.3507
P68510	1433F_MOUSE	Ywhah	14-3-3 protein eta	0.00941494	-0.0072875		17.1846	17.8462	18.0178	18.2367	17.5476	18.0902	17.9627	17.6556
P69566	RANB9_MOUSE	Ranbp9	Ran-binding protein 9	0.778734	0.815082		12.9619	13.0284	14.4395	13.7859	14.0533	15.0531	13.4379	14.9318
P70168	IMB1_MOUSE	Kpnb1	Importin subunit beta-1	0.577252	0.3243		17.6022	18.2457	18.4296	18.3947	18.4276	18.9214	18.5685	18.0519
P70170	ABCC9_MOUSE	Abcc9	ATP-binding cassette sub-family C member 9	0.787294	-0.558537		16.4645	16.3961	16.5451	16.5461	15.6556	16.7056	16.2543	15.1022
P70195	PSB7_MOUSE	Psmb7	Proteasome subunit beta type-7	0.469128	0.232053		18.3448	18.5665	18.1332	18.5452	18.3265	19.1821	18.6613	18.348
P70236	MP2K6_MOUSE	Map2k6	Dual specificity mitogen-activated protein kinase kinase 6	1.63943	-0.996979	+	19.138	19.3616	19.0908	19.5901	17.9149	18.3774	19.1347	17.7655
P70257	NFIX_MOUSE	Nfix	Nuclear factor 1 X-type	1.95612	1.61479	+	13.9739	13.6833	15.2042	13.0976	15.696	15.6036	15.5	15.6186
P70266	F261_MOUSE	Pfkfb1	6-phosphofructo-2-kinase/fructose-2,6-bisphosphatase 1	0.41268	-0.251599		15.4879	16.3507	16.2743	16.6019	16.1977	15.7356	15.7088	16.0663
P70268	PKN1_MOUSE	Pkn1	Serine/threonine-protein kinase N1	2.63905	2.74393	+	13.301	13.753	11.5947	12.024	15.6704	15.2198	15.0123	15.746
P70290	EM55_MOUSE	Mpp1	55 kDa erythrocyte membrane protein	2.38661	2.4948	+	12.4392	14.8126	13.5651	14.6348	16.5086	16.1433	16.4381	16.3409
P70295	AUP1_MOUSE	Aup1	Lipid droplet-regulating VLDL assembly factor AUP1	0.632017	0.941659		14.0746	14.9676	11.8146	13.9047	14.2442	14.8526	15.217	14.2143
P70296	PEBP1_MOUSE	Pebp1	Phosphatidylethanolamine-binding protein 1	0.907433	-0.626113		20.7582	21.328	21.1329	21.5595	20.0774	21.2032	20.9813	20.0122
P70297	STAM1_MOUSE	Stam	Signal transducing adapter molecule 1	0.788632	1.00918		13.8855	14.4771	14.7483	12.7307	13.6866	15.7662	15.1052	15.3204
P70302	STIM1_MOUSE	Stim1	Stromal interaction molecule 1	2.53759	0.599698	+	17.9635	18.3372	18.2187	18.5289	18.8506	18.97	18.8003	18.8262
P70333	HNRH2_MOUSE	Hnrnph2	Heterogeneous nuclear ribonucleoprotein H2	0.924422	0.849326		15.3018	15.3237	15.3073	14.9387	16.4534	16.6982	14.7068	16.4104
P70349	HINT1_MOUSE	Hint1	Adenosine 5'-monophosphoramidase HINT1	0.265127	-0.206826		19.5033	20.371	20.495	20.4975	20.2404	20.2337	20.1952	19.3702
P70362	UFD1_MOUSE	Ufd1	Ubiquitin recognition factor in ER-associated degradation protein 1	1.56547	0.96946	+	15.6507	16.7654	15.9937	16.9415	17.3127	17.6512	17.2335	17.0316
P70372	ELAV1_MOUSE	Elavl1	ELAV-like protein 1	1.24809	0.333745		16.7366	16.6219	16.8783	16.4786	16.7119	17.2205	17.1489	16.9691
P70398	USP9X_MOUSE	Usp9x	Probable ubiquitin carboxyl-terminal hydrolase FAF-X	0.243014	0.0836987		16.487	16.4746	16.7933	16.6531	16.9391	16.8157	16.5699	16.4181
P70402	MYBPH_MOUSE	Mybph	Myosin-binding protein H	1.26742	-1.04251	+	21.5741	21.1089	21.9488	21.8149	20.2732	20.8002	21.5319	19.6713
P70404	IDHG1_MOUSE	Idh3g	Isocitrate dehydrogenase [NAD] subunit gamma 1, mitochondrial	0.478881	0.25719		19.4948	20.4932	19.9713	20.3323	20.1982	20.1205	20.5501	20.4517
P70441	NHRF1_MOUSE	Slc9a3r1	Na(+)/H(+) exchange regulatory cofactor NHE-RF1	0.0560515	-0.299897		12.5364	18.4279	14.0727	17.8579	14.1583	18.2895	12.7707	16.4769
P70452	STX4_MOUSE	Stx4	Syntaxin-4	0.881466	0.204064		15.6112	15.7595	15.8805	15.9481	16.1049	16.2015	15.9013	15.8079
P70460	VASP_MOUSE	Vasp	Vasodilator-stimulated phosphoprotein	0.338789	-0.607968		14.9941	13.1063	15.5592	15.9409	15.2686	13.9212	13.2657	14.7131
P70663	SPRL1_MOUSE	Sparcl1	SPARC-like protein 1	0.181554	-0.203108		12.9458	14.842	14.1935	14.485	13.9865	13.7503	14.2864	13.6307
P70670	NACAM_MOUSE	Naca	Nascent polypeptide-associated complex subunit alpha, muscle-specific form	2.07339	0.55309	+	19.0315	19.6232	19.3769	19.6347	19.9942	20.018	19.9628	19.9036
P70695	F16P2_MOUSE	Fbp2	Fructose-1,6-bisphosphatase isozyme 2	0.517989	-0.486086		18.4939	19.1116	19.4397	19.2487	18.0775	19.3792	19.0828	17.8102
P70697	DCUP_MOUSE	Urod	Uroporphyrinogen decarboxylase	1.61785	1.86681	+	14.8959	15.4993	13.0584	15.7999	16.649	16.9151	16.4214	16.7352
P70698	PYRG1_MOUSE	Ctps1	CTP synthase 1	0.647234	-0.601004		14.321	14.8984	14.4232	15	13.0527	14.8604	13.7423	14.5832
P70699	LYAG_MOUSE	Gaa	Lysosomal alpha-glucosidase	1.94267	0.53426	+	17.0518	17.2205	17.4558	17.4584	17.895	18.1157	17.6291	17.684
P70704	AT8A1_MOUSE	Atp8a1	Phospholipid-transporting ATPase IA	0.341348	0.280271		14.7323	15.1351	14.7451	15.2472	15.4126	15.9058	15.3132	14.3492
P80313	TCPH_MOUSE	Cct7	T-complex protein 1 subunit eta	0.72236	0.335227		17.4038	17.827	18.1013	18.4166	18.4848	18.1724	18.2425	18.1899
P80314	TCPB_MOUSE	Cct2	T-complex protein 1 subunit beta	0.880809	0.421316		17.302	18.0842	17.9387	18.4394	18.473	18.2824	18.3861	18.3081
P80315	TCPD_MOUSE	Cct4	T-complex protein 1 subunit delta	0.202726	0.0916691		18.1923	18.7464	18.6629	19.0335	18.7722	18.7436	18.8391	18.6469
P80316	TCPE_MOUSE	Cct5	T-complex protein 1 subunit epsilon	0.509694	0.196004		16.9921	17.4896	17.5338	17.8185	17.7055	17.6653	17.7112	17.5361
P80317	TCPZ_MOUSE	Cct6a	T-complex protein 1 subunit zeta	1.00053	0.371236		17.1756	17.6909	17.7947	18.0323	18.2278	18.0058	17.9561	17.9888
P80318	TCPG_MOUSE	Cct3	T-complex protein 1 subunit gamma	0.871879	0.343266		17.8843	18.4045	18.4947	18.7959	18.8781	18.5936	18.7517	18.7289
P81117	NUCB2_MOUSE	Nucb2	Nucleobindin-2	0.506254	1.06731		15.4286	12.2204	16.6433	15.2613	16.5768	15.6621	15.631	15.9529
P82198	BGH3_MOUSE	Tgfbi	Transforming growth factor-beta-induced protein ig-h3	0.119836	-0.214049		19.1558	17.7864	20.0024	17.3022	18.9095	18.2255	18.5031	17.7525
P82347	SGCD_MOUSE	Sgcd	Delta-sarcoglycan	1.51076	0.435545		17.3087	17.6461	17.7906	17.7962	18.3057	18.1772	17.8394	17.9616
P82348	SGCG_MOUSE	Sgcg	Gamma-sarcoglycan	0.183528	0.0551114		18.4585	18.6435	18.7224	18.6807	18.6256	18.9172	18.7493	18.4335
P82349	SGCB_MOUSE	Sgcb	Beta-sarcoglycan	0.409364	-0.171059		18.0552	18.2275	18.5234	18.4391	17.9027	18.4841	18.3041	17.87
P82350	SGCA_MOUSE	Sgca	Alpha-sarcoglycan	0.985384	0.164935		18.237	18.3759	18.4593	18.3318	18.4964	18.705	18.5101	18.3522
P83741	WNK1_MOUSE	Wnk1	Serine/threonine-protein kinase WNK1	0.605687	0.756503		13.3666	14.0223	13.1107	14.2346	12.8768	14.7191	15.0676	15.0968
P83887	TBG1_MOUSE	Tubg1	Tubulin gamma-1 chain	0.188329	0.126205		15.3904	14.9533	14.6703	14.4286	14.6552	15.138	14.7874	15.3669
P83917	CBX1_MOUSE	Cbx1	Chromobox protein homolog 1	0.485249	1.1116		12.3037	15.2636	16.8886	16.4581	16.0155	16.2597	16.6285	16.4568
P83940	ELOC_MOUSE	Eloc	Elongin-C	0.0637635	0.0252113		17.2485	17.5419	17.7994	17.6525	17.5402	17.7617	17.6471	17.3942
P84084	ARF5_MOUSE	Arf5	ADP-ribosylation factor 5	0.415369	-0.4498		17.332	18.0617	18.0081	18.4636	16.4697	18.3455	18.0061	17.2449
P84091	AP2M1_MOUSE	Ap2m1	AP-2 complex subunit mu	1.32687	0.38324		17.2633	17.2628	17.6456	17.8182	18.017	17.9325	17.7143	17.8591
P84096	RHOG_MOUSE	Rhog	Rho-related GTP-binding protein RhoG	1.89779	0.69698	+	15.2868	15.752	15.9032	15.7919	16.7741	16.2173	16.1191	16.4112
P84099	RL19_MOUSE	Rpl19	60S ribosomal protein L19	2.26863	0.532952	+	18.4344	18.5033	18.1459	18.7239	18.9364	18.901	19.0431	19.0588
P84104	SRSF3_MOUSE	Srsf3	Serine/arginine-rich splicing factor 3	1.87649	3.69834	+	13.2637	17.3477	13.0575	15.9076	18.9441	18.3684	18.102	18.9553
P84228	H32_MOUSE	H3c15	Histone H3.2	1.49217	0.414451		22.0936	21.6079	22.2046	22.0159	22.431	22.1783	22.4885	22.4819
P85094	ISC2A_MOUSE	Isoc2a	Isochorismatase domain-containing protein 2A	0.666843	0.339306		15.238	16.2897	16.077	15.5842	16.0623	16.1932	16.018	16.2726
P97287	MCL1_MOUSE	Mcl1	Induced myeloid leukemia cell differentiation protein Mcl-1 homolog	1.01625	1.1521		13.5769	14.2098	12.4328	12.6631	14.7525	14.5769	13.1561	15.0055
P97290	IC1_MOUSE	Serping1	Plasma protease C1 inhibitor	0.0362857	-0.126798		13.5005	16.6696	17.0865	16.6308	18.1234	16.3031	14.7053	14.2484
P97298	PEDF_MOUSE	Serpinf1	Pigment epithelium-derived factor	0.200872	0.316387		16.8959	15.9601	18.5077	16.3129	17.5514	16.5988	17.7767	17.0153
P97300	NPTN_MOUSE	Nptn	Neuroplastin	0.197305	0.238217		15.3357	17.0152	17.2108	17.1273	16.9811	17.0909	17.1411	16.4286
P97315	CSRP1_MOUSE	Csrp1	Cysteine and glycine-rich protein 1	0.243069	0.174175		16.1574	17.2891	16.4744	16.8405	16.9872	17.1799	16.4286	16.8624
P97333	NRP1_MOUSE	Nrp1	Neuropilin-1	0.207417	0.405782		13.1065	13.737	13.1755	14.4185	12.199	13.5791	14.9061	15.3764
P97346	NXN_MOUSE	Nxn	Nucleoredoxin	0.220968	0.242689		15.0909	15.2399	16.2705	14.5499	16.2588	15.3592	15.0821	15.4218
P97351	RS3A_MOUSE	Rps3a	40S ribosomal protein S3a	3.3823	0.698102	+	19.3943	19.2601	19.429	19.2143	20.0957	19.7757	20.0594	20.1593
P97352	S10AD_MOUSE	S100a13	Protein S100-A13	1.61364	0.81149	+	16.7099	17.1503	17.6965	17.4458	18.3902	17.9636	17.6301	18.2647
P97355	SPSY_MOUSE	Sms	Spermine synthase	0.712731	-0.430268		18.0641	18.4343	18.4423	19.1288	18.0282	18.5399	18.1729	17.6075
P97364	SPS2_MOUSE	Sephs2	Selenide, water dikinase 2	0.133251	0.0841556		13.7222	14.3821	14.3569	14.7537	14.5189	14.5338	14.413	14.0858
P97370	AT1B3_MOUSE	Atp1b3	Sodium/potassium-transporting ATPase subunit beta-3	0.761585	0.635544		15.9048	16.2044	16.2739	17.008	16.3436	17.9156	16.9945	16.6796
P97371	PSME1_MOUSE	Psme1	Proteasome activator complex subunit 1	1.31235	0.554609		15.8464	16.1829	16.6695	16.7186	17.0943	16.8533	16.6998	16.9885
P97372	PSME2_MOUSE	Psme2	Proteasome activator complex subunit 2	1.40428	0.960713	+	13.7511	13.9425	14.2	15.2043	15.4761	14.8004	15.1204	15.5437
P97379	G3BP2_MOUSE	G3bp2	Ras GTPase-activating protein-binding protein 2	0.405841	0.216355		15.6479	16.4428	16.763	16.2299	16.4828	16.5051	16.4592	16.502
P97384	ANX11_MOUSE	Anxa11	Annexin A11	0.458824	0.215808		18.6641	19.0327	18.7639	19.4105	19.126	19.5561	19.1066	18.9457
P97429	ANXA4_MOUSE	Anxa4	Annexin A4	0.91357	0.771815		16.8667	17.0893	18.6671	17.2958	18.2764	18.5396	17.8685	18.3216
P97443	SMYD1_MOUSE	Smyd1	Histone-lysine N-methyltransferase Smyd1	2.10237	-0.536958	+	20.62	20.4832	20.4132	20.7236	19.7814	20.1637	20.28	19.867
P97447	FHL1_MOUSE	Fhl1	Four and a half LIM domains protein 1	1.75257	1.76132	+	19.1083	21.176	20.1383	19.2934	21.8797	20.9808	21.6387	22.2621
P97449	AMPN_MOUSE	Anpep	Aminopeptidase N	0.356244	0.389057		16.0714	15.6067	17.3084	15.6284	17.201	16.5201	15.9905	16.4594
P97450	ATP5J_MOUSE	Atp5pf	ATP synthase-coupling factor 6, mitochondrial	0.537684	-0.327785		21.6532	22.2811	21.7249	21.8864	20.8784	21.8393	21.9819	21.5349
P97457	MLRS_MOUSE	Mylpf	Myosin regulatory light chain 2, skeletal muscle isoform	1.64428	-0.661499	+	26.0374	25.3631	25.5567	25.5239	24.6955	25.1217	25.3348	24.6832
P97461	RS5_MOUSE	Rps5	40S ribosomal protein S5	2.27023	0.705322	+	17.2931	17.7216	18.0174	17.8984	18.4767	18.3013	18.5279	18.4458
P97478	COQ7_MOUSE	Coq7	5-demethoxyubiquinone hydroxylase, mitochondrial	2.05623	1.14433	+	17.0146	18.3119	17.5213	17.7971	18.7617	18.4647	18.94	19.0556
P97493	THIOM_MOUSE	Txn2	Thioredoxin, mitochondrial	1.34791	1.81952	+	13.7112	16.8189	15.2367	16.4175	17.1224	17.054	17.8316	17.4543
P97765	WBP2_MOUSE	Wbp2	WW domain-binding protein 2	0.411111	0.931563		12.8382	16.1214	13.2346	16.6016	15.5927	15.4223	16.3469	15.1601
P97801	SMN_MOUSE	Smn1	Survival motor neuron protein	2.9398	3.34514	+	13.2301	12.0323	14.3212	12.3284	16.6296	15.6662	16.1691	16.8278
P97807	FUMH_MOUSE	Fh	Fumarate hydratase, mitochondrial	1.07907	0.436637		19.7518	20.6067	20.2047	20.4572	20.471	20.6065	20.9099	20.7795
P97821	CATC_MOUSE	Ctsc	Dipeptidyl peptidase 1	0.560742	0.357548		14.9724	15.6099	15.197	16.1287	16.1925	15.4812	15.7002	15.9643
P97822	AN32E_MOUSE	Anp32e	Acidic leucine-rich nuclear phosphoprotein 32 family member E	1.21873	0.759662		15.1568	16.4657	15.9457	16.3515	16.4311	17.1048	16.6189	16.8035
P97823	LYPA1_MOUSE	Lypla1	Acyl-protein thioesterase 1	0.19402	-0.125679		17.7749	18.6679	18.5729	18.8668	18.2573	18.603	18.2327	18.2867
P97825	JUPI1_MOUSE	Jpt1	Jupiter microtubule associated homolog 1	0.430986	0.285349		15.4534	15.8013	15.7679	16.6689	16.3935	16.467	15.8673	16.105
P97855	G3BP1_MOUSE	G3bp1	Ras GTPase-activating protein-binding protein 1	2.65464	0.826771	+	16.218	16.6222	16.7489	16.8474	17.2521	17.6344	17.3503	17.5068
P97872	FMO5_MOUSE	Fmo5	Flavin-containing monooxygenase 5	0.517065	-0.780162		14.3112	15.1386	14.3577	13.91	15.1909	14.2321	12.6807	12.493
P97927	LAMA4_MOUSE	Lama4	Laminin subunit alpha-4	2.15122	0.727255	+	16.648	16.2801	16.4936	16.1357	17.2582	16.9143	16.8483	17.4456
P97952	SCN1B_MOUSE	Scn1b	Sodium channel subunit beta-1	0.1822	0.119544		15.8391	15.9328	15.7037	16.0354	16.2365	16.4234	16.0309	15.2983
P98078	DAB2_MOUSE	Dab2	Disabled homolog 2	1.47233	0.68947	+	16.581	17.2206	16.7984	16.6422	17.8414	16.9579	17.401	17.7998
P99024	TBB5_MOUSE	Tubb5	Tubulin beta-5 chain	3.18847	0.777983	+	18.8168	18.8898	19.259	18.8695	19.7806	19.6712	19.5991	19.8962
P99026	PSB4_MOUSE	Psmb4	Proteasome subunit beta type-4	3.55986	1.1234	+	17.5183	17.9434	17.9961	17.9526	18.9467	19.1168	18.7122	19.1284
P99027	RLA2_MOUSE	Rplp2	60S acidic ribosomal protein P2	1.44769	0.0747595		19.3223	19.2551	19.3181	19.2606	19.3241	19.3471	19.4225	19.3616
P99028	QCR6_MOUSE	Uqcrh	Cytochrome b-c1 complex subunit 6, mitochondrial	0.033956	-0.0285659		18.7695	19.3693	18.9465	19.3819	18.7683	18.5801	19.6109	19.3936
P99029	PRDX5_MOUSE	Prdx5	Peroxiredoxin-5, mitochondrial	1.88649	0.899134	+	18.6163	19.6997	19.2335	19.3677	20.0098	19.8512	20.2516	20.4011
Q00519	XDH_MOUSE	Xdh	Xanthine dehydrogenase/oxidase	1.62171	0.451467		15.5506	15.934	15.8008	15.5872	16.4179	16.3265	16.0127	15.9214
Q00612	G6PD1_MOUSE	G6pdx	Glucose-6-phosphate 1-dehydrogenase X	1.54297	1.39917	+	13.4059	14.0422	12.4534	14.1467	15.4551	15.0872	14.0707	15.0319
Q00623	APOA1_MOUSE	Apoa1	Apolipoprotein A-I	1.14058	0.585623		18.913	20.0627	19.8817	19.9891	20.3024	20.3157	20.2667	20.304
Q00896	A1AT3_MOUSE	Serpina1c	Alpha-1-antitrypsin 1-3	0.198078	-0.205576		19.4571	20.0481	19.0954	20.6983	19.0345	19.7666	20.0322	19.6433
Q00897	A1AT4_MOUSE	Serpina1d	Alpha-1-antitrypsin 1-4	0.0843052	0.0913939		17.2802	18.2835	18.1978	18.5896	17.6473	18.671	18.6278	17.7705
Q00898	A1AT5_MOUSE	Serpina1e	Alpha-1-antitrypsin 1-5	0.645483	-1.05199		18.1963	17.6539	17.8109	18.7782	17.86	15.8135	18.739	15.8189
Q00915	RET1_MOUSE	Rbp1	Retinol-binding protein 1	1.62735	1.53663	+	12.723	14.3627	13.9979	14.6495	14.8832	15.6772	15.1626	16.1566
Q00PI9	HNRL2_MOUSE	Hnrnpul2	Heterogeneous nuclear ribonucleoprotein U-like protein 2	3.60903	0.677503	+	16.9924	16.9177	17.0929	16.7567	17.751	17.5888	17.5025	17.6275
Q01149	CO1A2_MOUSE	Col1a2	Collagen alpha-2(I) chain	0.500152	0.924088		21.0882	21.1878	23.904	20.2284	23.3188	22.1223	22.5333	22.1304
Q01339	APOH_MOUSE	Apoh	Beta-2-glycoprotein 1	1.06466	0.733064		16.1843	16.092	16.6043	16.6697	17.7003	16.184	17.3236	17.2746
Q01405	SC23A_MOUSE	Sec23a	Protein transport protein Sec23A	1.25785	0.503558		16.0045	16.4312	16.9256	16.1818	17.0107	17.0119	16.7759	16.7589
Q01730	RSU1_MOUSE	Rsu1	Ras suppressor protein 1	2.4258	0.531919	+	16.1808	16.0127	16.3284	15.9678	16.8311	16.7478	16.5597	16.4789
Q01768	NDKB_MOUSE	Nme2	Nucleoside diphosphate kinase B	0.702929	-0.304791		20.2915	21.0011	20.8322	20.9394	20.1831	20.6889	20.6955	20.2774
Q01853	TERA_MOUSE	Vcp	Transitional endoplasmic reticulum ATPase	1.08392	0.45267		19.9195	20.4713	20.3856	20.9146	20.9478	21.0509	20.7767	20.7264
Q02013	AQP1_MOUSE	Aqp1	Aquaporin-1	0.00676341	0.00343084		18.9354	19.2483	18.6485	19.1712	18.9127	18.9041	19.3135	18.8868
Q02053	UBA1_MOUSE	Uba1	Ubiquitin-like modifier-activating enzyme 1	0.431935	0.160213		18.3197	18.8858	18.7632	19.0162	18.8279	19.0879	18.9219	18.788
Q02111	KPCT_MOUSE	Prkcq	Protein kinase C theta type	1.37109	0.558392		15.6081	16.2286	16.5563	16.2664	16.7809	16.6903	16.9182	16.5037
Q02248	CTNB1_MOUSE	Ctnnb1	Catenin beta-1	3.64691	1.33531	+	14.6183	15.0867	15.0033	14.8328	16.4487	16.1831	15.8543	16.3962
Q02257	PLAK_MOUSE	Jup	Junction plakoglobin	0.0655921	0.049087		15.2592	15.3809	14.4017	14.7742	14.9003	15.1155	14.6705	15.3261
Q02357	ANK1_MOUSE	Ank1	Ankyrin-1	0.253121	0.112186		19.79	20.1856	19.8999	19.9667	20.2567	20.1791	20.2612	19.5939
Q02566	MYH6_MOUSE	Myh6	Myosin-6	0.190023	0.378309		17.7517	19.7487	19.0271	17.3624	18.8857	17.4098	20.0926	19.0151
Q02788	CO6A2_MOUSE	Col6a2	Collagen alpha-2(VI) chain	0.0334833	0.0584221		21.466	20.413	22.4598	19.8638	21.6101	20.7974	20.9729	21.0558
Q02789	CAC1S_MOUSE	Cacna1s	Voltage-dependent L-type calcium channel subunit alpha-1S	0.89815	-0.640449		19.653	20.1672	19.8412	20.131	19.0315	19.8899	19.8336	18.4757
Q02819	NUCB1_MOUSE	Nucb1	Nucleobindin-1	1.58508	0.349023		16.4943	16.8777	16.8044	16.7823	17.014	17.3121	17.1078	16.9209
Q03141	MARK3_MOUSE	Mark3	MAP/microtubule affinity-regulating kinase 3	0.181064	0.207065		13.5271	13.0659	14.8091	14.3419	13.9599	14.7499	13.7762	14.0864
Q03265	ATPA_MOUSE	Atp5f1a	ATP synthase subunit alpha, mitochondrial	1.45675	0.512139		23.1589	23.8908	23.4882	23.7099	23.8784	23.9146	24.2883	24.215
Q03350	TSP2_MOUSE	Thbs2	Thrombospondin-2	0.135869	-0.27343		12.8697	12.8359	15.8131	13.0898	13.9762	13.5276	12.9344	13.0766
Q03734	SPA3M_MOUSE	Serpina3m	Serine protease inhibitor A3M	0.472417	0.311688		16.682	17.5126	17.1506	17.5417	17.1612	17.9669	17.8627	17.1429
Q03958	PFD6_MOUSE	Pfdn6	Prefoldin subunit 6	0.515264	0.313706		15.5165	16.1685	16.632	16.1167	16.456	16.8653	16.2043	16.1628
Q04447	KCRB_MOUSE	Ckb	Creatine kinase B-type	1.68674	0.395074		18.905	18.7789	19.0898	18.8498	19.0645	19.5859	19.255	19.2984
Q04857	CO6A1_MOUSE	Col6a1	Collagen alpha-1(VI) chain	0.0106764	0.0202789		21.5183	20.2889	22.4657	19.7389	21.5513	20.7416	20.8929	20.9071
Q05186	RCN1_MOUSE	Rcn1	Reticulocalbin-1	0.600479	0.859534		12.6567	14.4808	15.9046	14.7514	15.5206	15.1666	15.2639	15.2806
Q05512	MARK2_MOUSE	Mark2	Serine/threonine-protein kinase MARK2	1.24661	0.651244		13.1711	13.8637	14.0563	14.0418	14.744	14.4717	13.9163	14.6059
Q05793	PGBM_MOUSE	Hspg2	Basement membrane-specific heparan sulfate proteoglycan core protein	0.346695	0.222673		19.4937	19.1028	19.9509	18.751	19.7792	19.3204	19.4826	19.6069
Q05816	FABP5_MOUSE	Fabp5	Fatty acid-binding protein 5	1.97349	1.28607	+	16.2952	17.4609	17.1132	17.6865	18.2471	18.5034	18.071	18.8785
Q05920	PYC_MOUSE	Pc	Pyruvate carboxylase, mitochondrial	0.371628	-0.300982		17.6804	19.265	18.3345	18.4739	18.1875	18.1591	17.7784	18.4249
Q05BC3	EMAL1_MOUSE	Eml1	Echinoderm microtubule-associated protein-like 1	0.465159	-0.270834		17.8803	18.1166	18.2366	18.3341	17.622	18.3465	18.2056	17.3104
Q05D44	IF2P_MOUSE	Eif5b	Eukaryotic translation initiation factor 5B	1.75729	0.750838	+	14.4253	15.1747	14.6554	15.3643	15.5063	15.8474	15.6837	15.5857
Q06138	CAB39_MOUSE	Cab39	Calcium-binding protein 39	0.70261	-0.306702		17.109	17.7363	17.6798	17.8811	16.9774	17.501	17.5012	17.1999
Q06185	ATP5I_MOUSE	Atp5me	ATP synthase subunit e, mitochondrial	1.47077	0.756786	+	19.4372	20.616	19.9514	20.1628	20.7074	20.5911	20.7215	21.1745
Q06770	CBG_MOUSE	Serpina6	Corticosteroid-binding globulin	0.0866051	-0.162639		13.9935	15.6984	15.0347	13.054	14.4956	13.6081	15.1849	13.8414
Q06890	CLUS_MOUSE	Clu	Clusterin	0.306553	0.274508		16.8665	16.5255	17.9032	16.8283	17.4559	17.0888	16.8154	17.8615
Q07076	ANXA7_MOUSE	Anxa7	Annexin A7	1.0283	0.44208		18.0261	18.1265	18.0574	18.7928	18.9271	18.838	18.3497	18.6563
Q07113	MPRI_MOUSE	Igf2r	Cation-independent mannose-6-phosphate receptor	2.65835	1.3241	+	12.9442	13.6984	13.1081	14.0099	14.9525	14.7849	14.6636	14.6561
Q07235	GDN_MOUSE	Serpine2	Glia-derived nexin	0.879429	-1.39061		15.2617	14.5262	16.475	14.7515	12.3063	13.5588	15.5416	14.0452
Q07417	ACADS_MOUSE	Acads	Short-chain specific acyl-CoA dehydrogenase, mitochondrial	1.69314	0.741177	+	18.0725	19.0957	18.6016	18.8129	19.2809	19.1979	19.433	19.6358
Q07643	CO9A2_MOUSE	Col9a2	Collagen alpha-2(IX) chain	1.15895	2.81229	+	15.6908	12.8107	16.8639	11.7791	18.3266	16.363	17.1833	16.5207
Q07813	BAX_MOUSE	Bax	Apoptosis regulator BAX	2.04584	1.02484	+	14.463	15.2385	14.7438	15.5883	15.9222	16.2845	15.8363	16.09
Q08024	PEBB_MOUSE	Cbfb	Core-binding factor subunit beta	0.337101	-0.314312		15.0644	14.4475	14.5138	15.1309	14.3472	15.2309	14.7665	13.5549
Q08091	CNN1_MOUSE	Cnn1	Calponin-1	0.216517	0.810947		13.1916	14.9826	16.4384	13.5075	18.3234	14.8416	12.1041	16.0949
Q08481	PECA1_MOUSE	Pecam1	Platelet endothelial cell adhesion molecule	0.802396	0.372132		15.7104	15.5177	15.1211	15.744	15.917	16.1213	16.1655	15.3779
Q08642	PADI2_MOUSE	Padi2	Protein-arginine deiminase type-2	0.239748	0.161511		19.2033	20.3353	19.8984	19.5366	20.0341	19.567	20.1379	19.8806
Q08857	CD36_MOUSE	Cd36	Platelet glycoprotein 4	2.96524	1.04462	+	17.9459	18.4484	18.1147	18.5807	19.2729	19.2975	19.1056	19.5923
Q0PMG2	MDGA1_MOUSE	Mdga1	MAM domain-containing glycosylphosphatidylinositol anchor protein 1	0.201434	0.286849		12.4223	14.7441	13.7762	14.1022	13.7491	14.3246	14.6792	13.4393
Q11011	PSA_MOUSE	Npepps	Puromycin-sensitive aminopeptidase	0.549518	-0.267053		17.7095	18.5156	18.272	18.5007	17.726	18.202	17.8104	18.1912
Q11136	PEPD_MOUSE	Pepd	Xaa-Pro dipeptidase	0.34518	0.199234		16.5747	17.2258	17.0977	17.5897	17.0966	17.4308	17.6403	17.1172
Q148W8	STYL2_MOUSE	Styxl2	Serine/threonine/tyrosine-interacting-like protein 2	2.95606	1.59542	+	13.8739	13.9751	13.1195	13.8897	15.3835	15.6026	14.7677	15.486
Q149B8	PERM1_MOUSE	Perm1	PGC-1 and ERR-induced regulator in muscle protein 1	1.0764	0.730829		15.546	16.1361	15.97	15.6039	16.6183	15.6548	16.7076	17.1986
Q14BI5	Q14BI5_MOUSE	Myom2	Myomesin 2	2.47376	-1.00978	+	23.6482	23.3691	23.3688	23.4066	22.2677	22.71	22.8317	21.9441
Q14C51	PTCD3_MOUSE	Ptcd3	Pentatricopeptide repeat domain-containing protein 3, mitochondrial	1.8921	1.81701	+	13.2131	15.4231	14.8367	13.7595	15.8237	15.9809	16.3422	16.3536
Q17ST2	KCNA7_MOUSE	Kcna7	Potassium voltage-gated channel subfamily A member 7	0.211713	0.103626		15.444	15.7297	15.575	15.0135	15.5729	15.768	15.6292	15.2066
Q1ERP8	CLM9_MOUSE	Cd300lg	CMRF35-like molecule 9	0.586364	0.666838		13.1758	12.5608	14.2334	13.1156	14.4056	14.2532	12.7256	14.3686
Q1XH17	TRI72_MOUSE	Trim72	Tripartite motif-containing protein 72	1.50373	0.427121		20.5121	21.1515	20.963	20.9902	21.3517	21.4327	21.1358	21.405
Q2NL51	GSK3A_MOUSE	Gsk3a	Glycogen synthase kinase-3 alpha	0.0623788	0.0452168		15.606	16.2807	15.543	16.4236	15.905	16.3038	16.0864	15.739
Q2TPA8	HSDL2_MOUSE	Hsdl2	Hydroxysteroid dehydrogenase-like protein 2	0.656873	0.375339		16.0635	16.1239	15.245	15.7788	15.7995	15.9137	16.5184	16.4808
Q38HM4	TRI63_MOUSE	Trim63	E3 ubiquitin-protein ligase TRIM63	2.9096	3.09653	+	11.6907	13.2626	13.1348	13.3512	15.8387	16.9993	15.2347	15.7527
Q3B7Z2	OSBP1_MOUSE	Osbp	Oxysterol-binding protein 1	1.10413	0.394979		17.0733	17.3286	17.4108	17.5574	18.0871	17.8644	17.3534	17.645
Q3KNY0	IGFN1_MOUSE	Igfn1	Immunoglobulin-like and fibronectin type III domain-containing protein 1	1.10027	0.748637		17.1457	16.6096	17.4757	17.7349	18.3207	18.3074	18.1046	17.2279
Q3MI48	JSPR1_MOUSE	Jsrp1	Junctional sarcoplasmic reticulum protein 1	0.378477	0.172576		19.657	19.8012	19.9191	20.2203	20.1028	20.3862	20.1664	19.6326
Q3SXD3	HDDC2_MOUSE	Hddc2	5'-deoxynucleotidase HDDC2	0.440547	0.877416		13.1884	12.7759	13.7407	15.6098	12.8088	15.4398	15.3448	15.231
Q3TBW2	RM10_MOUSE	Mrpl10	39S ribosomal protein L10, mitochondrial	0.174365	0.416825		13.3719	15.7169	13.2341	16.2541	13.8925	14.5677	15.8166	15.9674
Q3TC72	FAHD2_MOUSE	Fahd2	Fumarylacetoacetate hydrolase domain-containing protein 2A	0.652547	0.374267		16.4768	17.597	17.1473	17.5349	17.4699	17.8464	17.5239	17.4129
Q3TCH7	CUL4A_MOUSE	Cul4a	Cullin-4A	1.06454	0.342463		15.7063	16.225	15.9969	16.3913	16.4577	16.6032	16.3944	16.2339
Q3TCJ1	ABRX2_MOUSE	Abraxas2	BRISC complex subunit Abraxas 2	2.12296	0.457985	+	16.6361	16.6149	16.311	16.5763	17.1505	17.1112	16.9423	16.7661
Q3TCN2	PLBL2_MOUSE	Plbd2	Putative phospholipase B-like 2	2.25843	2.50909	+	12.9664	12.637	12.5595	15.005	15.9431	15.6971	15.4742	16.0898
Q3TDQ1	STT3B_MOUSE	Stt3b	Dolichyl-diphosphooligosaccharide--protein glycosyltransferase subunit STT3B	1.53984	-0.516553		16.8035	16.9564	17.2824	17.4312	16.531	16.9244	16.4552	16.4967
Q3TEA8	HP1B3_MOUSE	Hp1bp3	Heterochromatin protein 1-binding protein 3	0.525067	0.282738		17.5725	17.7637	18.3426	17.4399	18.0793	18.4765	17.8632	17.8307
Q3TGW2	EEPD1_MOUSE	Eepd1	Endonuclease/exonuclease/phosphatase family domain-containing protein 1	0.314922	0.218759		14.873	15.3736	15.1039	15.4099	15.0397	16.0363	15.6543	14.9052
Q3THE2	ML12B_MOUSE	Myl12b	Myosin regulatory light chain 12B	1.68146	0.574234	+	18.0063	17.9783	18.3004	17.9452	18.6292	18.4026	18.3949	19.1005
Q3THG9	AASD1_MOUSE	Aarsd1	Alanyl-tRNA editing protein Aarsd1	0.059603	-0.0467734		14.9451	15.4908	15.5064	15.3928	14.9195	15.9181	15.4273	14.8831
Q3THK7	GUAA_MOUSE	Gmps	GMP synthase [glutamine-hydrolyzing]	0.871305	0.438774		15.4949	15.7342	15.7116	16.5507	16.1362	16.6023	16.2939	16.2142
Q3THS6	METK2_MOUSE	Mat2a	S-adenosylmethionine synthase isoform type-2	0.44367	0.35836		16.0466	16.5265	16.1421	17.6148	16.8509	16.8965	17.0264	16.9897
Q3TIR3	RIC8A_MOUSE	Ric8a	Synembryn-A	2.27392	1.06339	+	14.2739	15.2401	14.961	15.1411	16.1403	16.0899	15.6078	16.0318
Q3TIV5	ZC3HF_MOUSE	Zc3h15	Zinc finger CCCH domain-containing protein 15	2.41132	0.640651	+	14.2564	14.6491	14.4665	14.6051	15.0729	14.878	15.4022	15.1866
Q3TIX6	Q3TIX6_MOUSE	Fubp3	Far upstream element (FUSE)-binding protein 3	0.793965	1.56688		12.8253	14.8126	13.6218	14.1765	16.2932	16.0537	12.7931	16.5639
Q3TIX9	SNUT2_MOUSE	Usp39	U4/U6.U5 tri-snRNP-associated protein 2	0.445498	1.26913		11.7041	12.5106	12.909	17.2341	15.1388	15.2701	13.964	15.0615
Q3TJD7	PDLI7_MOUSE	Pdlim7	PDZ and LIM domain protein 7	1.91015	-1.16552	+	22.9194	22.3452	22.4914	22.8843	20.896	22.028	21.9824	21.0717
Q3TJZ6	FA98A_MOUSE	Fam98a	Protein FAM98A	1.03126	0.359445		15.7958	16.2708	15.9118	16.5299	16.5644	16.598	16.3078	16.4758
Q3TL44	NLRX1_MOUSE	Nlrx1	NLR family member X1	0.286243	0.091969		15.8663	15.7233	15.4884	15.8134	15.9719	15.5126	15.8411	15.9337
Q3TLH4	PRC2C_MOUSE	Prrc2c	Protein PRRC2C	0.93523	-0.428681		13.2264	13.4304	12.5391	13.026	12.7976	12.5127	12.8929	12.304
Q3TMH2	SCRN3_MOUSE	Scrn3	Secernin-3	1.12458	-0.582628		17.7543	18.6684	18.2372	18.7879	17.5402	18.0476	17.9784	17.5512
Q3TMP8	TM38A_MOUSE	Tmem38a	Trimeric intracellular cation channel type A	1.07078	-0.781934		20.3724	20.9228	20.3154	21.254	19.5768	20.436	20.4649	19.2592
Q3TVI8	PBIP1_MOUSE	Pbxip1	Pre-B-cell leukemia transcription factor-interacting protein 1	1.17953	0.547009		18.6942	18.8132	18.7101	19.1161	19.6055	19.8843	19.1363	18.8956
Q3TW96	UAP1L_MOUSE	Uap1l1	UDP-N-acetylhexosamine pyrophosphorylase-like protein 1	1.79331	1.56297	+	15.5962	13.6514	15.0244	15.1439	16.6306	16.5985	15.7722	16.6665
Q3TWW8	SRSF6_MOUSE	Srsf6	Serine/arginine-rich splicing factor 6	1.30395	1.46792	+	12.124	14.249	12.6197	14.0524	13.8965	15.1283	15.1009	14.7911
Q3TXS7	PSMD1_MOUSE	Psmd1	26S proteasome non-ATPase regulatory subunit 1	1.58304	0.495703		17.5598	17.833	17.6106	18.1242	18.1105	18.5829	18.2897	18.1273
Q3TZZ7	ESYT2_MOUSE	Esyt2	Extended synaptotagmin-2	0.617963	1.27396		11.9638	15.3814	16.1423	15.904	16.3777	16.0188	15.9305	16.1603
Q3U0S6	RAIN_MOUSE	Rasip1	Ras-interacting protein 1	1.33191	1.00267	+	12.0494	11.6784	12.3832	13.3197	13.3235	12.8641	13.4552	13.7985
Q3U0V1	FUBP2_MOUSE	Khsrp	Far upstream element-binding protein 2	2.7339	1.06039	+	14.8848	15.5357	15.8388	15.363	16.4551	16.4839	16.4186	16.5063
Q3U1J4	DDB1_MOUSE	Ddb1	DNA damage-binding protein 1	0.0933365	-0.0439587		17.3985	17.8928	17.7409	17.9024	17.6689	18.0343	17.6184	17.4371
Q3U3R4	LMF1_MOUSE	Lmf1	Lipase maturation factor 1	0.367619	0.101434		13.4248	13.7306	13.2337	13.3087	13.5676	13.5176	13.6227	13.3956
Q3U410	KLH21_MOUSE	Klhl21	Kelch-like protein 21	2.48519	3.32106	+	15.2816	11.95	13.5252	13.1168	16.951	17.019	16.3989	16.7889
Q3U7R1	ESYT1_MOUSE	Esyt1	Extended synaptotagmin-1	2.42204	0.787438	+	16.3263	16.1809	16.4191	16.2872	17.3689	17.0896	16.628	17.2767
Q3U898	CSN9_MOUSE	Cops9	COP9 signalosome complex subunit 9	0.461557	0.618858		14.2488	12.9896	13.6093	15.7619	14.4495	14.9059	14.8566	14.8729
Q3U962	CO5A2_MOUSE	Col5a2	Collagen alpha-2(V) chain	0.534439	0.906792		15.3353	15.532	17.4725	13.962	17.3404	16.5037	16.1293	15.9556
Q3U9G9	LBR_MOUSE	Lbr	Delta(14)-sterol reductase LBR	0.144991	0.302878		17.9192	17.8427	15.4649	17.78	16.0227	18.3167	18.1441	17.7346
Q3UBX0	TM109_MOUSE	Tmem109	Transmembrane protein 109	0.367663	0.251572		18.9971	19.8974	19.842	20.0644	19.9971	20.0587	20.2909	19.4606
Q3UDE2	TTL12_MOUSE	Ttll12	Tubulin--tyrosine ligase-like protein 12	1.07083	0.632652		14.634	15.1688	15.342	15.4689	16.0682	16.1445	15.0705	15.8612
Q3UDK1	TRAD1_MOUSE	Trafd1	TRAF-type zinc finger domain-containing protein 1	1.8044	3.00738	+	13.7988	11.2757	15.5381	13.5255	16.7724	16.9293	15.9403	16.5257
Q3UE37	UBE2Z_MOUSE	Ube2z	Ubiquitin-conjugating enzyme E2 Z	1.05685	1.1777		13.8119	15.8637	16.1301	16.0633	16.425	16.8572	16.3149	16.9827
Q3UFS0	ZY11B_MOUSE	Zyg11b	Protein zyg-11 homolog B	2.23454	1.57793	+	12.3024	14.0942	12.9758	13.0093	14.5156	14.5947	14.7442	14.8389
Q3UGR5	HDHD2_MOUSE	Hdhd2	Haloacid dehalogenase-like hydrolase domain-containing protein 2	0.366534	0.166069		18.0986	18.9418	18.6407	18.8149	18.6682	18.7691	18.9691	18.7538
Q3UGS4	MCRI1_MOUSE	Mcrip1	Mapk-regulated corepressor-interacting protein 1	0.691036	0.920283		12.8674	13.0581	13.3417	14.7301	13.1037	15.2501	14.2604	15.0643
Q3UH68	LIMC1_MOUSE	Limch1	LIM and calponin homology domains-containing protein 1	1.02717	0.425933		17.2215	16.7744	17.3895	16.4874	17.4292	17.2943	17.3103	17.5426
Q3UHB1	NT5D3_MOUSE	Nt5dc3	5'-nucleotidase domain-containing protein 3	0.131863	0.160521		16.6731	17.1298	16.5289	17.8466	17.0403	17.5801	17.899	16.3011
Q3UHD6	SNX27_MOUSE	Snx27	Sorting nexin-27	1.92063	0.45874	+	15.8097	16.0035	16.0785	16.3199	16.3014	16.5185	16.6404	16.5862
Q3UHX2	HAP28_MOUSE	Pdap1	28 kDa heat- and acid-stable phosphoprotein	1.4485	0.548322		16.4668	16.9274	16.7682	17.2872	17.2361	17.5687	17.6305	17.2076
Q3UHZ5	LMOD2_MOUSE	Lmod2	Leiomodin-2	2.17395	4.05529	+	12.6887	16.8642	13.1051	13.3466	18.1644	17.7874	17.5195	18.7544
Q3UIA2	RHG17_MOUSE	Arhgap17	Rho GTPase-activating protein 17	1.15963	0.74031		12.9332	14.002	14.0828	13.6813	13.8575	14.715	14.7564	14.3317
Q3UIU2	NDUB6_MOUSE	Ndufb6	NADH dehydrogenase [ubiquinone] 1 beta subcomplex subunit 6	1.27232	0.712235		19.654	20.7621	19.7176	20.2487	20.523	20.6129	20.9512	21.1441
Q3UJ81	NEPR1_MOUSE	Cnep1r1	Nuclear envelope phosphatase-regulatory subunit 1	0.62079	-0.297347		15.2397	15.9532	15.7553	16.2671	15.3905	15.5884	15.6718	15.3752
Q3UJB0	Q3UJB0_MOUSE	Sf3b2	Splicing factor 3b, subunit 2	0.406162	0.247913		14.9925	15.0775	15.8015	15.4601	15.6177	16.0339	15.5865	15.0851
Q3UJB3	LR14B_MOUSE	Lrrc14b	Leucine-rich repeat-containing protein 14B	2.44405	2.40224	+	12.8785	14.1834	14.8253	15.0701	16.9751	16.8663	16.2368	16.4881
Q3UJB9	EDC4_MOUSE	Edc4	Enhancer of mRNA-decapping protein 4	0.864152	0.682332		12.9867	14.2912	14.2634	13.968	14.8978	15.002	13.8884	14.4503
Q3UJD6	UBP19_MOUSE	Usp19	Ubiquitin carboxyl-terminal hydrolase 19	0.512303	0.720775		12.5383	13.1766	14.9558	14.575	14.9474	13.6445	14.877	14.66
Q3ULD5	MCCB_MOUSE	Mccc2	Methylcrotonoyl-CoA carboxylase beta chain, mitochondrial	1.45412	0.458134		17.1356	17.6712	17.2345	17.5678	17.6749	17.6767	18.1079	17.9822
Q3ULF4	SPG7_MOUSE	Spg7	Paraplegin	0.929268	0.985652		14.9307	13.102	15.598	14.6656	15.6773	15.2799	15.4972	15.7845
Q3ULJ0	GPD1L_MOUSE	Gpd1l	Glycerol-3-phosphate dehydrogenase 1-like protein	0.809207	0.508806		16.5982	17.2593	16.5233	17.7382	17.6227	17.8169	17.4754	17.2392
Q3ULW8	PARP3_MOUSE	Parp3	Protein mono-ADP-ribosyltransferase PARP3	1.38645	1.49622	+	13.5105	15.2596	14.7715	16.1408	16.1909	16.9487	16.2954	16.2323
Q3UM45	PP1R7_MOUSE	Ppp1r7	Protein phosphatase 1 regulatory subunit 7	0.243393	0.0827875		18.2149	18.4568	18.3659	18.6772	18.3623	18.7405	18.6112	18.3319
Q3UMR5	MCU_MOUSE	Mcu	Calcium uniporter protein, mitochondrial	0.913786	0.300492		17.1713	17.1031	17.5666	17.7671	17.5497	17.7605	17.7379	17.7619
Q3UMT1	PP12C_MOUSE	Ppp1r12c	Protein phosphatase 1 regulatory subunit 12C	0.802315	0.584981		14.4497	14.8832	15.2921	14.8797	16.1307	14.6715	15.2543	15.7881
Q3UMU9	HDGR2_MOUSE	Hdgfl2	Hepatoma-derived growth factor-related protein 2	3.26983	1.73076	+	13.6842	13.5973	12.6188	13.3332	15.0076	14.7929	15.1846	15.1715
Q3UMW7	MAPK3_MOUSE	Mapkapk3	MAP kinase-activated protein kinase 3	0.0771562	0.188702		12.4998	15.1911	15.3787	15.3501	15.1859	15.5178	15.2485	13.2224
Q3UN02	LCLT1_MOUSE	Lclat1	Lysocardiolipin acyltransferase 1	1.65023	0.579306	+	15.677	15.7005	15.9902	15.6966	16.2497	16.8434	16.2585	16.03
Q3UPH1	PRRC1_MOUSE	Prrc1	Protein PRRC1	0.599791	1.15203		12.3836	14.7614	16.031	16.2791	15.9828	15.5427	16.3077	16.2301
Q3UPL0	SC31A_MOUSE	Sec31a	Protein transport protein Sec31A	1.71107	0.993659	+	14.8921	15.3973	16.2713	15.9732	16.8138	16.4898	16.6183	16.5866
Q3URD3	SLMAP_MOUSE	Slmap	Sarcolemmal membrane-associated protein	1.352	1.6991	+	15.0582	17.2543	15.3989	15.0753	17.2076	16.5373	17.2993	18.5389
Q3URE1	ACSF3_MOUSE	Acsf3	Malonate--CoA ligase ACSF3, mitochondrial	2.32602	2.0378	+	12.6524	14.4773	13.4139	13.8896	15.1199	15.4986	15.5968	16.3691
Q3URS9	MITOK_MOUSE	Ccdc51	Mitochondrial potassium channel	1.48522	1.11301	+	12.7767	13.7891	12.8018	13.937	13.7197	14.4593	14.6881	14.8894
Q3USB7	PLCL1_MOUSE	Plcl1	Inactive phospholipase C-like protein 1	0.3312	0.376396		12.9929	11.9254	12.1555	12.166	13.0043	12.3818	13.6696	11.6897
Q3UTJ2	SRBS2_MOUSE	Sorbs2	Sorbin and SH3 domain-containing protein 2	0.412629	-0.121997		16.8701	16.43	16.856	16.8414	16.8079	16.6444	16.6185	16.4386
Q3UU35	OVOS_MOUSE	Ovos	Ovostatin homolog	1.27831	-0.821077	+	20.4487	20.135	20.2068	19.9979	19.1102	19.979	19.8386	18.5763
Q3UV48	LRC30_MOUSE	Lrrc30	Leucine-rich repeat-containing protein 30	1.47452	2.71515	+	12.878	16.2998	15.2875	12.3776	17.3647	17.4906	16.2378	16.6105
Q3UV70	PDP1_MOUSE	Pdp1	[Pyruvate dehydrogenase [acetyl-transferring]]-phosphatase 1, mitochondrial	0.304756	0.136328		18.0973	18.7258	18.5314	18.9265	18.6685	18.6827	18.8858	18.5892
Q3UVK0	ERMP1_MOUSE	Ermp1	Endoplasmic reticulum metallopeptidase 1	1.02011	1.17033		14.6882	15.3729	15.2319	12.8407	15.8788	15.813	15.707	15.4162
Q3UW53	NIBA1_MOUSE	Niban1	Protein Niban 1	1.29982	0.870919	+	15.0989	14.1411	15.601	15.2821	16.3283	15.5389	15.9761	15.7635
Q3UWL8	Q3UWL8_MOUSE	Pfdn4	Prefoldin subunit 4	1.52584	0.45868		16.607	16.9041	16.9773	16.8624	17.3177	17.2532	17.6494	16.9653
Q3UZ39	LRRF1_MOUSE	Lrrfip1	Leucine-rich repeat flightless-interacting protein 1	0.87924	-0.429665		15.8975	15.0093	15.5028	15.8823	14.9128	14.9323	15.2902	15.4379
Q3UZA1	CPZIP_MOUSE	Rcsd1	CapZ-interacting protein	1.57248	0.576492	+	16.8015	17.2087	17.0625	17.6794	17.8382	17.8885	17.7696	17.5617
Q3UZP4	SVIP_MOUSE	Svip	Small VCP/p97-interacting protein	0.310584	0.473355		14.012	13.7777	11.6057	13.8165	13.2596	13.9919	14.5283	13.3254
Q3V009	TMED1_MOUSE	Tmed1	Transmembrane emp24 domain-containing protein 1	2.65552	0.689044	+	16.2625	16.7163	16.1874	16.4921	17.2251	17.1841	17.0537	16.9517
Q3V132	ADT4_MOUSE	Slc25a31	ADP/ATP translocase 4	0.436177	1.18424		13.088	17.8634	18.2582	17.4412	17.7195	17.5299	18.2149	17.9234
Q3V1D3	AMPD1_MOUSE	Ampd1	AMP deaminase 1	1.2549	-0.779108		22.1145	22.6071	22.4502	22.5551	21.7893	22.2143	21.8387	20.7682
Q3V384	AFG1L_MOUSE	Afg1l	AFG1-like ATPase	0.801845	0.768187		12.9521	14.8769	13.5585	14.2045	15.1061	14.0127	14.6853	14.8607
Q3ZK22	VEZA_MOUSE	Vezt	Vezatin	0.126898	-0.152656		14.1477	14.1447	14.3855	14.4591	14.3213	14.9911	12.8864	14.3277
Q4KMM3	OXR1_MOUSE	Oxr1	Oxidation resistance protein 1	0.0736381	0.0607557		13.4292	14.4525	14.0916	14.6839	14.2114	14.5437	14.1097	14.0354
Q4U4S6	XIRP2_MOUSE	Xirp2	Xin actin-binding repeat-containing protein 2	1.02843	0.852634		18.4488	17.375	18.4728	17.078	18.651	18.2821	18.5048	19.3474
Q4VA53	PDS5B_MOUSE	Pds5b	Sister chromatid cohesion protein PDS5 homolog B	2.86472	1.30613	+	13.7865	13.5976	13.1649	13.2044	15.0537	15.0446	14.4762	14.4035
Q4VAA2	CDV3_MOUSE	Cdv3	Protein CDV3	0.190746	0.227644		15.8156	16.8759	16.9922	18.0402	16.983	16.9663	17.2386	17.4467
Q4VAE3	TMM65_MOUSE	Tmem65	Transmembrane protein 65	1.06761	0.740271		15.8868	16.9319	17.0543	16.8932	17.3151	16.8105	17.7426	17.8591
Q4VBD2	TAPT1_MOUSE	Tapt1	Transmembrane anterior posterior transformation protein 1	0.0204816	-0.0123568		16.9054	17.1557	17.0911	17.3047	16.879	17.5145	17.3112	16.7028
Q501J6	DDX17_MOUSE	Ddx17	Probable ATP-dependent RNA helicase DDX17	1.04507	0.562562		14.6367	15.7773	15.7437	15.3208	16.1509	15.7399	15.8894	15.9486
Q505D7	OPA3_MOUSE	Opa3	Optic atrophy 3 protein homolog	1.79384	0.604286	+	16.5232	16.7673	16.7353	16.8548	17.5286	16.9598	17.1296	17.6799
Q505F5	LRC47_MOUSE	Lrrc47	Leucine-rich repeat-containing protein 47	1.43269	1.10641	+	14.7453	16.3751	15.5675	16.3389	16.5165	17.1763	17.0508	16.7088
Q505K2	FHI1A_MOUSE	Fhip1a	FHF complex subunit HOOK interacting protein 1A	1.33786	0.802979	+	13.0255	12.5655	13.5433	12.8248	13.8435	14.4537	13.5399	13.334
Q52KI8	SRRM1_MOUSE	Srrm1	Serine/arginine repetitive matrix protein 1	0.667635	0.709005		12.5181	12.6423	14.1317	13.3408	13.6105	14.4896	12.991	14.3778
Q569Z5	DDX46_MOUSE	Ddx46	Probable ATP-dependent RNA helicase DDX46	1.09207	0.719291		12.8072	13.756	13.4166	14.2502	14.295	13.8381	14.3652	14.6089
Q569Z6	TR150_MOUSE	Thrap3	Thyroid hormone receptor-associated protein 3	3.04057	0.922699	+	15.7224	15.0967	15.4045	15.5819	16.3568	16.4407	16.5125	16.1863
Q570Y9	DPTOR_MOUSE	Deptor	DEP domain-containing mTOR-interacting protein	1.42131	0.810998	+	15.0121	15.6452	15.7495	16.0605	16.4787	16.9847	16.2713	15.9766
Q58A65	JIP4_MOUSE	Spag9	C-Jun-amino-terminal kinase-interacting protein 4	1.75259	0.440851	+	15.6823	16.2476	16.0995	16.078	16.3311	16.6077	16.4007	16.5313
Q59J78	NDUF2_MOUSE	Ndufaf2	NADH dehydrogenase [ubiquinone] 1 alpha subcomplex assembly factor 2	0.784107	1.04752		12.1418	13.8973	12.1396	14.4466	13.4301	14.593	14.6703	14.1221
Q5BKP2	UBP13_MOUSE	Usp13	Ubiquitin carboxyl-terminal hydrolase 13	0.851381	0.482435		15.4002	15.5814	15.6021	16.4483	16.3906	16.2547	15.7877	16.5287
Q5DTJ9	MYPN_MOUSE	Mypn	Myopalladin	1.94203	0.639871	+	18.7244	18.5585	18.4111	18.4721	19.5459	19.3364	18.7939	19.0495
Q5EBG6	HSPB6_MOUSE	Hspb6	Heat shock protein beta-6	1.29569	1.25676	+	19.1574	21.0235	19.8816	19.6564	21.3928	21.1284	20.3179	21.9068
Q5EG47	AAPK1_MOUSE	Prkaa1	5'-AMP-activated protein kinase catalytic subunit alpha-1	1.82141	2.27014	+	14.0555	14.6236	15.5777	12.5709	17.0079	16.3093	15.8924	16.6986
Q5F285	TM256_MOUSE	Tmem256	Transmembrane protein 256	0.874551	-0.520204		13.7735	13.9551	13.627	13.8082	13.9993	12.9737	13.4503	12.6596
Q5F2E7	NUFP2_MOUSE	Nufip2	Nuclear fragile X mental retardation-interacting protein 2	2.03	1.45074	+	13.5165	13.8913	13.9107	13.9504	15.1123	16.2871	14.5026	15.1698
Q5FW52	MLIP_MOUSE	Mlip	Muscular LMNA-interacting protein	2.21075	0.820169	+	16.8396	16.6852	16.9254	16.198	17.6167	17.3872	17.2087	17.7164
Q5FWK3	RHG01_MOUSE	Arhgap1	Rho GTPase-activating protein 1	1.87831	1.70944	+	12.9692	13.3684	14.9149	14.0559	15.8347	15.2954	14.9722	16.0439
Q5H8C4	VP13A_MOUSE	Vps13a	Intermembrane lipid transfer protein VPS13A	0.761774	1.12572		12.7739	15.4011	15.7797	15.6966	16.3164	16.0196	16.0991	15.7191
Q5I043	UBP28_MOUSE	Usp28	Ubiquitin carboxyl-terminal hydrolase 28	0.0707049	-0.210825		16.5284	13.3994	13.2713	16.3027	13.1223	15.3084	14.4362	15.7917
Q5IRJ6	ZNT9_MOUSE	Slc30a9	Zinc transporter 9	1.5616	1.17395	+	14.1544	15.7042	15.3344	15.2791	16.3932	15.7114	16.8175	16.2457
Q5M8N0	CNRP1_MOUSE	Cnrip1	CB1 cannabinoid receptor-interacting protein 1	1.29563	1.30604	+	12.2694	13.5624	13.6061	13.9411	15.5834	14.8756	13.7355	14.4086
Q5M8N4	D39U1_MOUSE	Sdr39u1	Epimerase family protein SDR39U1	0.676101	0.309449		16.6406	17.4284	16.8428	17.3484	17.3247	17.0892	17.4985	17.5855
Q5NBX1	COBL_MOUSE	Cobl	Protein cordon-bleu	2.2473	0.508843	+	16.7343	16.8314	16.8686	17.0578	17.5232	17.49	17.4272	17.0871
Q5NCF2	TPPC1_MOUSE	Trappc1	Trafficking protein particle complex subunit 1	2.28482	1.33533	+	16.7489	16.4674	17.136	15.9966	18.2637	18.1621	17.3736	17.8907
Q5ND29	RILP_MOUSE	Rilp	Rab-interacting lysosomal protein	0.424607	-0.200868		14.7433	14.6281	14.275	14.9803	14.3398	14.4028	14.1933	14.8874
Q5SQY2	BOD1_MOUSE	Bod1	Biorientation of chromosomes in cell division protein 1	0.430069	0.62535		12.203	12.0906	14.7266	12.2422	13.684	13.2071	13.3013	13.5714
Q5SRX1	TM1L2_MOUSE	Tom1l2	TOM1-like protein 2	0.909448	1.48297		12.8861	16.1878	16.2847	15.9869	17.1595	16.7555	16.6492	16.7132
Q5SSK3	TEFM_MOUSE	Tefm	Transcription elongation factor, mitochondrial	0.744765	1.04369		13.5624	16.0572	15.8563	15.2571	16.5585	15.1139	16.3226	16.9128
Q5SSW2	PSME4_MOUSE	Psme4	Proteasome activator complex subunit 4	0.120146	-0.0986733		14.9775	14.7306	14.9422	14.5478	14.3419	15.5506	14.5875	14.3234
Q5SUF2	LC7L3_MOUSE	Luc7l3	Luc7-like protein 3	0.236718	0.425216		11.4651	11.4255	13.5533	11.9348	13.9681	12.4286	12.2377	11.4451
Q5SW19	CLU_MOUSE	Cluh	Clustered mitochondria protein homolog	1.92461	0.881904	+	15.5231	16.2285	15.3627	16.1432	16.5298	16.4682	16.8252	16.9621
Q5SWT3	S2535_MOUSE	Slc25a35	Solute carrier family 25 member 35	1.17464	1.06775		12.489	13.9317	14.1737	14.4213	14.5561	14.4207	15.024	15.2859
Q5SWU9	ACACA_MOUSE	Acaca	Acetyl-CoA carboxylase 1	0.464849	-0.289325		16.6079	15.8999	16.5412	15.5109	15.9023	15.6802	15.7159	16.1042
Q5SX39	MYH4_MOUSE	Myh4	Myosin-4	2.13814	-1.15162	+	26.3427	25.8904	25.9211	25.865	24.7415	25.1682	25.3507	24.1524
Q5SX40	MYH1_MOUSE	Myh1	Myosin-1	0.931413	0.819821		23.6803	24.0354	23.2794	22.5173	24.3506	23.4468	24.0672	24.9271
Q5U3K5	RABL6_MOUSE	Rabl6	Rab-like protein 6	1.51081	1.48267	+	12.9433	13.0125	14.8098	13.8116	15.001	15.601	15.5726	14.3333
Q5U430	UBR3_MOUSE	Ubr3	E3 ubiquitin-protein ligase UBR3	0.396723	-0.143607		14.9946	15.2773	15.2537	15.2858	14.8172	15.4568	15.0711	14.8918
Q5U458	DJC11_MOUSE	Dnajc11	DnaJ homolog subfamily C member 11	2.65518	0.848414	+	17.6206	17.6674	17.5059	17.2008	18.5267	18.0011	18.3008	18.5599
Q5XG73	ACBD5_MOUSE	Acbd5	Acyl-CoA-binding domain-containing protein 5	1.02872	1.05788		14.3651	13.7466	12.1892	14.179	14.4051	15.0904	14.2894	14.9265
Q5XJY5	COPD_MOUSE	Arcn1	Coatomer subunit delta	3.27762	0.68188	+	16.5552	16.8814	16.8328	16.8368	17.4292	17.6553	17.4138	17.3353
Q5XKE0	MYPC2_MOUSE	Mybpc2	Myosin-binding protein C, fast-type	2.27161	-1.64619	+	24.8293	24.2222	24.4221	24.6871	22.4994	23.3462	23.6443	22.0861
Q5XKN4	JAGN1_MOUSE	Jagn1	Protein jagunal homolog 1	0.162166	-0.10635		16.0261	16.4348	16.3372	16.9711	16.2069	16.7099	16.4534	15.9734
Q5XPI3	RN123_MOUSE	Rnf123	E3 ubiquitin-protein ligase RNF123	0.946626	-0.468527		16.0504	16.6214	16.0506	16.5854	15.3924	16.2871	16.0473	15.7071
Q60575	KIF1B_MOUSE	Kif1b	Kinesin-like protein KIF1B	2.35116	0.896012	+	14.8527	14.9457	14.7453	15.5254	16.0133	15.9276	15.6203	16.0921
Q60590	A1AG1_MOUSE	Orm1	Alpha-1-acid glycoprotein 1	0.0983574	-0.0927124		15.3808	15.8692	15.3581	16.1208	15.0963	16.1903	15.9817	15.0896
Q60597	ODO1_MOUSE	Ogdh	2-oxoglutarate dehydrogenase complex component E1	0.149003	0.0874758		20.5726	21.4971	20.9145	21.2359	20.9089	21.0452	21.3421	21.274
Q60598	SRC8_MOUSE	Cttn	Src substrate cortactin	0.765552	1.54741		15.4735	13.9847	17.8892	18.0812	17.6144	18.0032	17.7968	18.2038
Q60605	MYL6_MOUSE	Myl6	Myosin light polypeptide 6	1.01208	0.334405		23.7875	23.7769	24.0321	23.9345	24.5457	23.8347	24.0904	24.3979
Q60631	GRB2_MOUSE	Grb2	Growth factor receptor-bound protein 2	0.115622	-0.0504327		17.0595	17.4484	17.1379	17.7222	17.2742	17.4056	17.3435	17.1431
Q60634	FLOT2_MOUSE	Flot2	Flotillin-2	2.09389	0.571359	+	16.117	16.1342	15.9901	15.7236	16.4723	16.8979	16.448	16.4322
Q60668	HNRPD_MOUSE	Hnrnpd	Heterogeneous nuclear ribonucleoprotein D0	1.84897	0.551778	+	17.8304	18.1082	18.4307	17.9276	18.4548	18.8871	18.5505	18.6116
Q60675	LAMA2_MOUSE	Lama2	Laminin subunit alpha-2	0.186414	-0.0743489		19.4827	19.0685	19.4834	18.8998	19.0951	19.275	19.2076	19.0593
Q60676	PPP5_MOUSE	Ppp5c	Serine/threonine-protein phosphatase 5	0.250517	0.280937		15.0448	16.8604	16.4579	17.0676	16.6272	16.7049	16.6969	16.5255
Q60692	PSB6_MOUSE	Psmb6	Proteasome subunit beta type-6	1.6516	0.854686	+	18.1536	18.7414	18.9976	18.9218	19.7357	19.8995	18.9692	19.6288
Q60710	SAMH1_MOUSE	Samhd1	Deoxynucleoside triphosphate triphosphohydrolase SAMHD1	1.2828	0.33168		16.2738	16.1623	16.5999	16.3451	16.8438	16.7255	16.7555	16.383
Q60714	S27A1_MOUSE	Slc27a1	Long-chain fatty acid transport protein 1	1.67467	0.595875	+	16.2704	16.6583	15.9133	16.5755	16.9069	16.9954	16.7291	17.1696
Q60715	P4HA1_MOUSE	P4ha1	Prolyl 4-hydroxylase subunit alpha-1	0.0904368	0.10289		16.3782	16.5795	18.0179	16.7498	17.4026	16.5368	17.2034	16.9942
Q60716	P4HA2_MOUSE	P4ha2	Prolyl 4-hydroxylase subunit alpha-2	0.903106	1.38828		13.2678	11.7799	14.9598	14.8119	15.4373	14.5648	15.4768	14.8936
Q60737	CSK21_MOUSE	Csnk2a1	Casein kinase II subunit alpha	2.58373	0.865389	+	16.2659	16.5549	16.6907	16.8753	17.3891	17.7673	17.1953	17.4966
Q60739	BAG1_MOUSE	Bag1	BAG family molecular chaperone regulator 1	1.95874	0.917846	+	14.7656	14.1601	14.8737	14.8594	15.8398	15.0325	15.6574	15.8005
Q60759	GCDH_MOUSE	Gcdh	Glutaryl-CoA dehydrogenase, mitochondrial	2.48231	0.793722	+	16.1754	16.8708	16.6508	16.6287	17.1501	17.3949	17.5587	17.397
Q60760	GRB10_MOUSE	Grb10	Growth factor receptor-bound protein 10	0.478453	0.730286		12.5379	10.7648	13.4761	12.2221	13.0686	14.0672	12.1869	12.5993
Q60766	IRGM1_MOUSE	Irgm1	Immunity-related GTPase family M protein 1	1.90998	0.511019	+	15.7723	15.8493	15.9351	16.1101	16.4939	16.0862	16.4453	16.6855
Q60770	STXB3_MOUSE	Stxbp3	Syntaxin-binding protein 3	1.36476	0.546705		15.3671	15.9162	15.5808	16.248	16.392	16.4774	16.3719	16.0575
Q60823	AKT2_MOUSE	Akt2	RAC-beta serine/threonine-protein kinase	1.18591	0.69304		14.2656	14.1105	14.3065	14.6797	14.7049	15.7883	14.5105	15.1309
Q60847	COCA1_MOUSE	Col12a1	Collagen alpha-1(XII) chain	0.262978	0.560676		19.4004	17.9387	21.0205	17.3564	20.1308	18.8415	19.8975	19.089
Q60854	SPB6_MOUSE	Serpinb6	Serpin B6	0.977052	0.680512		19.332	19.0522	19.274	20.0395	20.2681	20.6348	19.2917	20.225
Q60864	STIP1_MOUSE	Stip1	Stress-induced-phosphoprotein 1	0.140444	0.0889678		18.6297	19.4247	19.2003	19.6186	19.13	19.4578	19.53	19.1113
Q60865	CAPR1_MOUSE	Caprin1	Caprin-1	3.29553	1.08502	+	15.369	14.7285	15.3035	15.0973	16.0378	16.1583	16.2926	16.3496
Q60866	PTER_MOUSE	Pter	Phosphotriesterase-related protein	0.225452	-0.202994		15.0599	16.1777	15.493	16.2648	16.0135	15.7581	15.4127	14.9991
Q60870	REEP5_MOUSE	Reep5	Receptor expression-enhancing protein 5	0.703726	1.12558		13.4898	13.4686	15.5859	15.2643	16.6704	16.1855	14.2775	15.1775
Q60930	VDAC2_MOUSE	Vdac2	Voltage-dependent anion-selective channel protein 2	0.151035	0.0825863		19.6787	20.5408	20.21	20.5122	20.2622	20.1819	20.4535	20.3746
Q60931	VDAC3_MOUSE	Vdac3	Voltage-dependent anion-selective channel protein 3	0.206764	-0.146321		21.5187	22.5157	21.9761	22.4474	21.6099	22.0766	22.3483	21.8379
Q60932	VDAC1_MOUSE	Vdac1	Voltage-dependent anion-selective channel protein 1	0.445488	-0.190331		21.6371	22.2933	21.9379	22.1868	21.5859	21.7088	22.1615	21.8375
Q60935	NAR1_MOUSE	Art1	GPI-linked NAD(P)(+)--arginine ADP-ribosyltransferase 1	0.246951	0.201062		15.8755	16.5929	16.8117	16.2341	16.0905	17.3146	16.4785	16.4348
Q60936	COQ8A_MOUSE	Coq8a	Atypical kinase COQ8A, mitochondrial	1.71275	0.947438	+	18.7554	19.73	18.9273	19.0677	20.0812	19.5459	20.0692	20.5738
Q60960	IMA5_MOUSE	Kpna1	Importin subunit alpha-5	0.171475	0.0747576		14.4262	14.6335	14.4505	14.967	14.8971	14.8855	14.5108	14.483
Q60973	RBBP7_MOUSE	Rbbp7	Histone-binding protein RBBP7	0.715357	0.178544		17.1958	16.9291	16.9208	17.2785	17.096	17.4472	17.3326	17.1627
Q60994	ADIPO_MOUSE	Adipoq	Adiponectin	0.139022	-0.159546		14.9902	15.4818	15.9407	16.5599	15.2928	16.301	15.7122	15.0284
Q60996	2A5G_MOUSE	Ppp2r5c	Serine/threonine-protein phosphatase 2A 56 kDa regulatory subunit gamma isoform	0.419526	0.564616		13.3297	14.8912	15.6343	15.9099	15.476	15.9243	15.2678	15.3555
Q61001	LAMA5_MOUSE	Lama5	Laminin subunit alpha-5	0.0911552	0.0755143		16.1188	16.1633	15.9603	14.9704	16.1231	15.9031	15.5896	15.8989
Q61033	LAP2A_MOUSE	Tmpo	Lamina-associated polypeptide 2, isoforms alpha/zeta	1.53265	0.375077		17.1672	16.948	17.0449	17.2988	17.3868	17.7862	17.4977	17.2884
Q61035	HARS1_MOUSE	Hars1	Histidine--tRNA ligase, cytoplasmic	0.738624	0.415846		16.6106	17.5283	17.2401	17.7907	17.4701	17.855	17.927	17.581
Q61072	ADAM9_MOUSE	Adam9	Disintegrin and metalloproteinase domain-containing protein 9	1.26658	1.12319	+	12.0211	12.8857	13.733	12.5018	14.4581	14.2769	13.7828	13.1165
Q61081	CDC37_MOUSE	Cdc37	Hsp90 co-chaperone Cdc37	0.947561	0.402595		16.4146	16.8267	15.9846	16.8327	16.765	16.7994	17.08	17.0245
Q61102	ABCB7_MOUSE	Abcb7	Iron-sulfur clusters transporter ABCB7, mitochondrial	0.290235	0.110054		16.3116	16.8109	16.7282	16.582	16.6501	16.4714	17.0188	16.7326
Q61147	CERU_MOUSE	Cp	Ceruloplasmin	1.82766	0.64419	+	16.3134	17.1277	16.8146	17.0164	17.5905	17.298	17.4475	17.5128
Q61166	MARE1_MOUSE	Mapre1	Microtubule-associated protein RP/EB family member 1	0.946279	0.419703		15.6553	16.0156	16.5309	16.4284	16.5618	16.7876	16.2977	16.662
Q61171	PRDX2_MOUSE	Prdx2	Peroxiredoxin-2	0.493837	0.267827		19.3699	20.4187	20.1115	20.3039	20.1401	20.4207	20.4647	20.2498
Q61187	TS101_MOUSE	Tsg101	Tumor susceptibility gene 101 protein	1.40569	0.665358	+	14.7324	15.3342	15.1813	15.926	16.0501	16.0296	15.7911	15.9646
Q61189	ICLN_MOUSE	Clns1a	Methylosome subunit pICln	1.24164	0.735194		14.5108	15.4743	14.5443	15.6359	15.6258	15.9537	15.9277	15.5989
Q61191	HCFC1_MOUSE	Hcfc1	Host cell factor 1	0.0921587	-0.0438533		17.5845	18.0684	18.0594	17.9253	17.7767	17.9914	18.1494	17.5447
Q61206	PA1B2_MOUSE	Pafah1b2	Platelet-activating factor acetylhydrolase IB subunit alpha2	1.39743	0.902354	+	15.8075	16.873	17.0664	17.162	17.7053	17.9694	17.2575	17.586
Q61207	SAP_MOUSE	Psap	Prosaposin	1.62458	0.362391		15.9286	16.2019	15.9054	16.3127	16.5068	16.4151	16.5916	16.2847
Q61210	ARHG1_MOUSE	Arhgef1	Rho guanine nucleotide exchange factor 1	1.14146	0.690616		13.6654	13.7125	13.012	12.8614	14.587	13.9702	13.9874	13.4691
Q61233	PLSL_MOUSE	Lcp1	Plastin-2	2.12816	1.14661	+	15.0613	15.5679	15.6345	15.8391	17.0243	16.5496	16.0513	17.0642
Q61234	SNTA1_MOUSE	Snta1	Alpha-1-syntrophin	0.0418784	0.0110893		19.6553	19.5183	19.5729	19.6148	19.6587	19.782	19.5993	19.3657
Q61235	SNTB2_MOUSE	Sntb2	Beta-2-syntrophin	0.734675	0.610508		16.0758	14.8316	16.6179	15.2724	16.4198	16.3319	16.0939	16.3941
Q61239	FNTA_MOUSE	Fnta	Protein farnesyltransferase/geranylgeranyltransferase type-1 subunit alpha	0.238865	0.185782		14.9834	15.3655	15.1796	15.4483	14.5842	15.9135	15.4563	15.7658
Q61245	COBA1_MOUSE	Col11a1	Collagen alpha-1(XI) chain	0.734824	1.57615		13.7441	14.8567	17.8095	13.9067	17.879	15.7891	16.8423	16.1113
Q61247	A2AP_MOUSE	Serpinf2	Alpha-2-antiplasmin	0.82317	-0.594504		14.3088	15.4235	15.2974	15.1578	14.2723	13.8796	15.1066	14.5511
Q61249	IGBP1_MOUSE	Igbp1	Immunoglobulin-binding protein 1	1.47811	0.497746		15.8441	16.3547	16.2094	16.6661	16.6786	16.9277	16.7899	16.6692
Q61282	PGCA_MOUSE	Acan	Aggrecan core protein	0.18266	-1.07255		19.8824	12.9791	19.2958	19.0395	14.0698	19.9778	19.0766	13.7825
Q61285	ABCD2_MOUSE	Abcd2	ATP-binding cassette sub-family D member 2	0.0368959	-0.0466697		14.5128	15.1467	15.0716	15.4952	13.9848	15.6149	15.6052	14.8346
Q61292	LAMB2_MOUSE	Lamb2	Laminin subunit beta-2	0.0432314	-0.0343108		19.0527	18.4574	19.2024	18.1905	18.9925	18.3615	18.5965	18.8153
Q61316	HSP74_MOUSE	Hspa4	Heat shock 70 kDa protein 4	1.2896	0.429117		17.6301	18.3405	18.1006	18.3672	18.5809	18.6436	18.4359	18.4945
Q61335	BAP31_MOUSE	Bcap31	B-cell receptor-associated protein 31	0.493683	-0.362011		16.5668	16.694	16.951	17.2962	16.8605	16.8569	16.7006	15.6421
Q61387	COX7R_MOUSE	Cox7a2l	Cytochrome c oxidase subunit 7A-related protein, mitochondrial	1.74316	3.01197	+	12.2447	15.7964	14.7013	13.6247	16.4154	16.2373	18.6356	17.1267
Q61390	TCPW_MOUSE	Cct6b	T-complex protein 1 subunit zeta-2	0.319674	0.396473		16.0728	16.4693	16.7875	15.7156	17.3912	16.7538	15.3031	17.183
Q61398	PCOC1_MOUSE	Pcolce	Procollagen C-endopeptidase enhancer 1	0.0302039	-0.0386839		15.6092	15.2207	17.0478	15.6096	15.89	15.4411	16.2892	15.7123
Q61425	HCDH_MOUSE	Hadh	Hydroxyacyl-coenzyme A dehydrogenase, mitochondrial	2.12111	0.889763	+	19.6973	20.3545	19.8224	19.9348	20.7396	20.4102	20.9948	21.2236
Q61508	ECM1_MOUSE	Ecm1	Extracellular matrix protein 1	0.0127513	-0.0389299		14.6668	12.4971	16.0497	15.1001	15.6882	15.0349	12.4869	14.9479
Q61545	EWS_MOUSE	Ewsr1	RNA-binding protein EWS	1.22687	0.907972		15.4492	16.5064	17.1249	16.2793	17.1341	17.6941	17.3336	16.8298
Q61553	FSCN1_MOUSE	Fscn1	Fascin	2.39599	1.48043	+	14.4036	15.465	15.8079	15.0761	16.7053	16.6163	16.3646	16.9881
Q61554	FBN1_MOUSE	Fbn1	Fibrillin-1	0.634714	0.861687		18.912	19.3238	21.2291	18.6768	20.741	19.5376	20.7234	20.5864
Q61584	FXR1_MOUSE	Fxr1	Fragile X mental retardation syndrome-related protein 1	1.28855	0.335283		18.0285	17.7047	17.6204	18.0539	18.0145	18.1162	18.4023	18.2158
Q61586	GPAT1_MOUSE	Gpam	Glycerol-3-phosphate acyltransferase 1, mitochondrial	0.450126	-0.397603		14.381	15.0069	14.9998	14.994	15.0293	13.5634	14.134	15.0645
Q61595	KTN1_MOUSE	Ktn1	Kinectin	2.43813	0.533301	+	16.7065	17.0293	16.8638	17.1635	17.4991	17.5889	17.5006	17.3077
Q61598	GDIB_MOUSE	Gdi2	Rab GDP dissociation inhibitor beta	1.0273	0.394502		18.2014	18.8044	18.7921	19.0927	18.9714	19.2862	19.0735	19.1374
Q61599	GDIR2_MOUSE	Arhgdib	Rho GDP-dissociation inhibitor 2	0.350268	0.823987		11.9026	15.3591	16.0573	15.9645	16.0524	15.8418	14.9909	15.6943
Q61655	DD19A_MOUSE	Ddx19a	ATP-dependent RNA helicase DDX19A	0.177628	-0.109505		16.1097	17.0564	16.6217	16.9981	16.462	16.8819	16.4572	16.5467
Q61656	DDX5_MOUSE	Ddx5	Probable ATP-dependent RNA helicase DDX5	3.71374	1.0698	+	16.2274	16.522	16.529	16.6614	17.4487	17.7527	17.3426	17.675
Q61699	HS105_MOUSE	Hsph1	Heat shock protein 105 kDa	0.811389	0.374326		16.8039	17.1404	16.7696	17.6236	17.7456	17.1808	17.4879	17.4205
Q61702	ITIH1_MOUSE	Itih1	Inter-alpha-trypsin inhibitor heavy chain H1	1.74578	0.541098	+	16.9283	16.6577	16.7083	17.0549	17.6825	17.5175	17.0505	17.2631
Q61703	ITIH2_MOUSE	Itih2	Inter-alpha-trypsin inhibitor heavy chain H2	1.85438	0.875178	+	15.1507	16.0335	15.8813	15.7008	16.9024	16.8007	16.2254	16.3384
Q61704	ITIH3_MOUSE	Itih3	Inter-alpha-trypsin inhibitor heavy chain H3	1.24085	2.83505	+	11.4491	16.0712	13.0115	16.327	17.3841	17.3741	16.5	16.9407
Q61735	CD47_MOUSE	Cd47	Leukocyte surface antigen CD47	1.70317	0.817348	+	15.309	16.2083	16.4649	16.1329	17.0303	16.8713	16.7408	16.7421
Q61738	ITA7_MOUSE	Itga7	Integrin alpha-7	1.20347	0.270037		17.5593	17.3477	17.769	17.4495	17.9361	17.8441	17.8443	17.5812
Q61739	ITA6_MOUSE	Itga6	Integrin alpha-6	1.29427	1.53592	+	12.7952	15.4983	15.3109	14.5508	16.2402	15.9399	15.7681	16.3508
Q61743	KCJ11_MOUSE	Kcnj11	ATP-sensitive inward rectifier potassium channel 11	0.263552	-0.142464		16.9066	17.1353	17.2158	17.2238	16.8072	17.4382	17.1822	16.4841
Q61749	EI2BD_MOUSE	Eif2b4	Translation initiation factor eIF-2B subunit delta	1.92683	1.44135	+	13.9604	15.7269	14.8912	15.5768	16.4401	16.4953	16.4215	16.5638
Q61753	SERA_MOUSE	Phgdh	D-3-phosphoglycerate dehydrogenase	2.90789	3.78755	+	13.3867	13.3516	11.7483	14.3752	16.96	18.0782	16.3786	16.5953
Q61768	KINH_MOUSE	Kif5b	Kinesin-1 heavy chain	2.54077	0.624296	+	16.064	16.1863	16.1108	16.5982	16.8011	16.9795	16.8056	16.8702
Q61792	LASP1_MOUSE	Lasp1	LIM and SH3 domain protein 1	3.93106	1.0573	+	16.5209	16.5868	16.3428	16.3718	17.7128	17.2189	17.5644	17.5554
Q61830	MRC1_MOUSE	Mrc1	Macrophage mannose receptor 1	1.10402	0.662522		15.6249	16.1686	16.9538	16.8131	17.1906	16.918	16.9883	17.1135
Q61838	PZP_MOUSE	Pzp	Pregnancy zone protein	1.25986	0.402684		17.7592	18.2744	17.9083	18.2668	18.6102	18.1494	18.4472	18.6125
Q61878	PRG2_MOUSE	Prg2	Bone marrow proteoglycan	1.3985	1.66778	+	15.2566	15.7794	15.5105	15.7993	18.8236	16.9052	15.8191	17.4691
Q61879	MYH10_MOUSE	Myh10	Myosin-10	1.10659	1.08999		15.1468	15.6993	16.3072	14.4931	16.5	15.7652	16.3426	17.3986
Q61937	NPM_MOUSE	Npm1	Nucleophosmin	1.89545	0.437006	+	17.4786	17.5691	17.9516	17.5032	17.9712	18.2246	17.9873	18.0673
Q61941	NNTM_MOUSE	Nnt	NAD(P) transhydrogenase, mitochondrial	0.261249	1.10793		13.0653	18.1968	14.301	17.8664	18.0374	17.8276	18.5348	13.4613
Q61990	PCBP2_MOUSE	Pcbp2	Poly(rC)-binding protein 2	0.898238	0.58672		15.8562	16.8853	17.0574	17.2777	17.574	17.3481	17.4152	17.0863
Q62000	MIME_MOUSE	Ogn	Mimecan	0.021787	-0.0448294		20.8593	19.429	22.1611	19.4107	21.0519	20.089	20.5169	20.023
Q62009	POSTN_MOUSE	Postn	Periostin	0.929996	1.46409		17.5933	17.5627	19.4922	15.8145	19.4745	18.7122	18.4976	19.6348
Q62048	PEA15_MOUSE	Pea15	Astrocytic phosphoprotein PEA-15	1.57736	1.64405	+	13.3001	15.0249	15.9048	15.0004	16.78	16.1823	16.5777	16.2666
Q62059	CSPG2_MOUSE	Vcan	Versican core protein	0.121376	0.222969		16.8564	15.9624	18.2602	15.1164	17.0292	16.3816	16.8302	16.8462
Q62086	PON2_MOUSE	Pon2	Serum paraoxonase/arylesterase 2	0.241651	0.299923		13.5639	13.6535	13.1972	13.0221	12.2881	14.5136	14.0444	13.7903
Q62087	PON3_MOUSE	Pon3	Serum paraoxonase/lactonase 3	0.936303	-0.373273		18.0027	18.1557	17.8338	18.5559	17.9384	18.0038	17.6892	17.4235
Q62093	SRSF2_MOUSE	Srsf2	Serine/arginine-rich splicing factor 2	2.7448	1.07576	+	16.675	17.3898	17.3865	17.4952	18.3028	18.3542	18.1222	18.4703
Q62095	DDX3Y_MOUSE	Ddx3y	ATP-dependent RNA helicase DDX3Y	0.0692678	-0.221235		17.1831	16.5588	16.6956	16.8341	13.2058	17.6962	17.5734	17.9113
Q62136	PTN21_MOUSE	Ptpn21	Tyrosine-protein phosphatase non-receptor type 21	2.04388	2.18466	+	15.0992	13.0366	13.0276	12.585	15.689	15.4909	15.3891	15.9179
Q62147	SSPN_MOUSE	Sspn	Sarcospan	0.331866	1.49452		12.4665	18.2139	13.407	18.0401	13.5017	18.3113	18.4774	17.8151
Q62165	DAG1_MOUSE	Dag1	Dystroglycan 1	1.36609	-0.564353		17.0685	17.0572	17.1191	17.2205	16.5572	17.0624	16.5892	15.9991
Q62167	DDX3X_MOUSE	Ddx3x	ATP-dependent RNA helicase DDX3X	0.878137	0.288507		17.6447	17.9083	17.9369	17.5144	18.4083	17.8251	17.8942	18.0307
Q62181	SEM3C_MOUSE	Sema3c	Semaphorin-3C	0.24344	-0.297905		15.3027	14.5519	14.5283	13.3171	14.2402	13.7233	14.8735	13.6714
Q62186	SSRD_MOUSE	Ssr4	Translocon-associated protein subunit delta	0.137118	0.0869021		16.4495	16.9912	17.0778	16.8467	17.0063	17.1238	17.2244	16.3583
Q62188	DPYL3_MOUSE	Dpysl3	Dihydropyrimidinase-related protein 3	0.892096	0.898609		16.3862	15.9728	18.1621	16.4043	17.8776	17.2449	17.5456	17.8518
Q62189	SNRPA_MOUSE	Snrpa	U1 small nuclear ribonucleoprotein A	0.964219	1.66837		13.9862	15.4031	13.4456	13.0653	16.082	16.3721	13.5008	16.6186
Q62193	RFA2_MOUSE	Rpa2	Replication protein A 32 kDa subunit	1.75942	2.73226	+	12.1041	15.1365	12.7501	15.3802	16.639	16.9191	16.3181	16.4238
Q62234	MYOM1_MOUSE	Myom1	Myomesin-1	2.28472	-0.685189	+	22.7853	22.6232	22.5298	22.655	21.6953	22.0928	22.3286	21.736
Q62261	SPTB2_MOUSE	Sptbn1	Spectrin beta chain, non-erythrocytic 1	0.930909	0.440531		18.2849	17.9695	18.6756	17.8897	18.9168	18.2253	18.5576	18.8822
Q62264	THRSP_MOUSE	Thrsp	Thyroid hormone-inducible hepatic protein	0.495124	1.22622		14.4581	12.0062	12.8437	15.5319	16.4872	15.34	12.6684	15.2492
Q62283	TSN7_MOUSE	Tspan7	Tetraspanin-7	2.41686	1.7338	+	13.1346	14.2863	13.3098	14.5757	15.1862	15.742	15.7588	15.5545
Q62318	TIF1B_MOUSE	Trim28	Transcription intermediary factor 1-beta	2.51375	0.647993	+	16.8143	17.0361	17.2673	16.8149	17.4284	17.8285	17.6429	17.6248
Q62348	TSN_MOUSE	Tsn	Translin	0.269487	0.193481		16.3165	17.3676	17.3605	17.3918	16.9639	17.6021	17.3875	17.2568
Q62351	TFR1_MOUSE	Tfrc	Transferrin receptor protein 1	2.23386	1.64867	+	14.5597	15.3463	15.1215	15.7037	16.3871	16.2875	17.0109	17.6404
Q62376	RU17_MOUSE	Snrnp70	U1 small nuclear ribonucleoprotein 70 kDa	0.116571	0.190578		16.1379	15.6167	18.2794	16.0386	16.5694	16.8716	16.9231	16.4709
Q62384	ZPR1_MOUSE	Zpr1	Zinc finger protein ZPR1	0.946107	-0.884579		12.5796	13.9974	12.2944	12.8017	12.7194	11.4714	12.3304	11.6137
Q62393	TPD52_MOUSE	Tpd52	Tumor protein D52	1.46169	1.65843	+	13.15	14.9922	13.8131	15.752	16.3534	15.5676	16.2122	16.2079
Q62407	SPEG_MOUSE	Speg	Striated muscle-specific serine/threonine-protein kinase	1.23857	0.381582		18.7661	18.3455	18.371	18.2336	19.0231	18.7966	18.9253	18.4975
Q62417	SRBS1_MOUSE	Sorbs1	Sorbin and SH3 domain-containing protein 1	3.78969	1.61121	+	15.8336	16.0691	15.9213	15.4728	17.4469	17.259	17.1931	17.8426
Q62418	DBNL_MOUSE	Dbnl	Drebrin-like protein	1.99832	1.73653	+	12.9138	14.3064	14.549	14.996	16.3084	15.8325	15.6805	15.8898
Q62419	SH3G1_MOUSE	Sh3gl1	Endophilin-A2	1.73105	2.41049	+	13.1732	12.3357	15.3614	12.6638	15.527	15.2631	16.7226	15.6634
Q62422	OSTF1_MOUSE	Ostf1	Osteoclast-stimulating factor 1	1.9398	0.702157	+	16.1178	15.8685	16.5368	16.3063	17.2687	16.91	16.8388	16.6205
Q62425	NDUA4_MOUSE	Ndufa4	Cytochrome c oxidase subunit NDUFA4	0.932495	0.374499		21.174	21.6114	21.29	21.565	21.6208	21.3708	22.0392	22.1076
Q62426	CYTB_MOUSE	Cstb	Cystatin-B	1.43728	2.26406	+	13.0983	15.4617	12.8406	16.1672	16.5285	16.9087	16.3696	16.8173
Q62433	NDRG1_MOUSE	Ndrg1	Protein NDRG1	0.978738	0.637465		14.6939	15.2271	16.2004	15.0285	16.1299	15.7982	15.7809	15.9909
Q62446	FKBP3_MOUSE	Fkbp3	Peptidyl-prolyl cis-trans isomerase FKBP3	0.710535	0.304316		18.2504	18.9587	18.7103	19.1158	19.1017	19.0419	19.2684	18.8406
Q62448	IF4G2_MOUSE	Eif4g2	Eukaryotic translation initiation factor 4 gamma 2	1.32764	0.611636		16.2215	17.1153	16.8917	17.2408	17.3392	17.7501	17.3776	17.4489
Q62465	VAT1_MOUSE	Vat1	Synaptic vesicle membrane protein VAT-1 homolog	1.48448	0.692458	+	17.5469	17.4288	18.324	17.5675	18.815	18.2601	18.1549	18.4069
Q62523	ZYX_MOUSE	Zyx	Zyxin	2.70459	0.621916	+	14.6501	14.799	14.6644	14.6333	15.2108	15.1553	15.2239	15.6444
Q63810	CANB1_MOUSE	Ppp3r1	Calcineurin subunit B type 1	1.54566	-2.43269	+	16.9224	17.1193	16.565	17.266	13.8802	16.2112	15.5407	12.5097
Q63829	COMD3_MOUSE	Commd3	COMM domain-containing protein 3	0.89961	1.1307		12.3047	14.31	14.851	14.7539	15.5666	15.3361	14.5312	15.3086
Q63844	MK03_MOUSE	Mapk3	Mitogen-activated protein kinase 3	0.903875	0.917274		17.8892	18.1474	19.9925	18.2617	20.0096	19.2585	19.5018	19.19
Q63918	CAVN2_MOUSE	Cavin2	Caveolae-associated protein 2	2.36998	0.69028	+	17.0416	17.6511	17.2258	17.5663	18.0915	17.9133	18.0469	18.1944
Q63932	MP2K2_MOUSE	Map2k2	Dual specificity mitogen-activated protein kinase kinase 2	0.0571593	-0.0368509		16.1218	16.4593	16.4354	16.9304	16.126	16.825	16.5677	16.2809
Q64010	CRK_MOUSE	Crk	Adapter molecule crk	0.69818	0.251615		16.5611	17.2547	16.9928	17.1097	17.4091	17.3365	16.9991	17.1801
Q64012	RALY_MOUSE	Raly	RNA-binding protein Raly	0.685662	1.14957		15.531	12.4332	15.7826	15.5392	16.2747	15.5874	15.9493	16.073
Q64028	PHC1_MOUSE	Phc1	Polyhomeotic-like protein 1	2.0955	3.72763	+	16.4427	13.1155	14.2137	12.4108	18.0416	16.7649	17.7473	18.5394
Q640N1	AEBP1_MOUSE	Aebp1	Adipocyte enhancer-binding protein 1	1.15335	1.32325	+	12.2089	12.5333	14.8441	13.1702	14.6945	14.1917	14.3924	14.7709
Q640P2	ANGL1_MOUSE	Angptl1	Angiopoietin-related protein 1	0.548911	1.17394		12.7279	15.9127	15.5316	12.357	14.5419	14.8133	15.9084	15.9613
Q64105	SPRE_MOUSE	Spr	Sepiapterin reductase	0.310205	0.174304		18.0932	19.0396	18.7046	19.0628	18.9251	18.7892	19.0902	18.793
Q64133	AOFA_MOUSE	Maoa	Amine oxidase [flavin-containing] A	1.10309	0.372813		15.5509	15.9536	15.8419	16.2794	16.4167	16.4563	16.1484	16.0956
Q64152	BTF3_MOUSE	Btf3	Transcription factor BTF3	2.96858	0.957802	+	16.8532	16.8577	16.3198	17.0296	17.7034	17.6327	17.8767	17.6787
Q64310	SURF4_MOUSE	Surf4	Surfeit locus protein 4	0.506695	1.71637		18.5746	18.3682	12.4022	18.7545	18.7928	19.0791	18.846	18.2471
Q64314	CD34_MOUSE	Cd34	Hematopoietic progenitor cell antigen CD34	1.99083	1.58729	+	12.787	14.1033	12.7573	14.3691	15.0184	15.2536	15.1022	14.9916
Q64337	SQSTM_MOUSE	Sqstm1	Sequestosome-1	3.31951	2.15222	+	16.875	16.6992	16.7477	17.1913	19.1461	19.702	18.2721	19.0019
Q64339	ISG15_MOUSE	Isg15	Ubiquitin-like protein ISG15	1.25549	1.91119	+	12.6987	15.627	14.4628	12.1954	15.4941	15.336	15.855	15.9435
Q64347	CLCN1_MOUSE	Clcn1	Chloride channel protein 1	0.126121	0.192104		13.8456	15.7963	15.7594	16.1635	15.0969	16.172	15.6695	15.3948
Q64378	FKBP5_MOUSE	Fkbp5	Peptidyl-prolyl cis-trans isomerase FKBP5	0.115788	-0.186777		14.7308	14.4467	15.4486	15.6091	13.5703	16.1689	14.8996	14.8494
Q64433	CH10_MOUSE	Hspe1	10 kDa heat shock protein, mitochondrial	1.65672	0.801696	+	19.5113	20.6286	20.1163	20.52	20.9655	20.8232	21.0673	21.1268
Q64436	ATP4A_MOUSE	Atp4a	Potassium-transporting ATPase alpha chain 1	0.290779	0.610592		15.4034	15.4811	14.552	15.7953	16.4408	17.062	13.4431	16.7282
Q64442	DHSO_MOUSE	Sord	Sorbitol dehydrogenase	0.359792	0.326801		13.7696	14.9939	14.0743	13.5662	15.0299	14.0206	14.1005	14.5601
Q64449	MRC2_MOUSE	Mrc2	C-type mannose receptor 2	1.7371	1.84286	+	14.088	12.6177	15.1914	14.0889	16.1368	15.4364	15.4752	16.3092
Q64467	G3PT_MOUSE	Gapdhs	Glyceraldehyde-3-phosphate dehydrogenase, testis-specific	0.0233191	-0.0152893		22.34	23.2618	22.7199	22.8221	22.9827	22.9579	22.6406	22.5016
Q64511	TOP2B_MOUSE	Top2b	DNA topoisomerase 2-beta	1.62924	1.24829	+	14.7333	13.7384	15.3718	13.7804	15.8442	15.2987	15.7584	15.7158
Q64514	TPP2_MOUSE	Tpp2	Tripeptidyl-peptidase 2	0.989975	0.525597		16.0112	17.1323	16.8656	17.1577	17.2563	17.4002	17.4005	17.2121
Q64518	AT2A3_MOUSE	Atp2a3	Sarcoplasmic/endoplasmic reticulum calcium ATPase 3	0.117276	-0.0757656		22.4058	22.9832	22.9469	22.5905	22.6143	22.937	22.9535	22.1186
Q64521	GPDM_MOUSE	Gpd2	Glycerol-3-phosphate dehydrogenase, mitochondrial	1.14784	-0.754238		19.8818	20.6512	20.3984	20.6739	19.2936	20.1548	20.1281	19.0119
Q64669	NQO1_MOUSE	Nqo1	NAD(P)H dehydrogenase [quinone] 1	0.793946	1.51424		12.761	15.9581	16.8536	16.1832	16.7571	16.3623	17.1814	17.5121
Q64691	CAN3_MOUSE	Capn3	Calpain-3	0.487292	0.305785		17.6775	17.9218	17.3369	18.3107	17.8402	18.6045	18.276	17.7493
Q64727	VINC_MOUSE	Vcl	Vinculin	1.68792	0.38884		19.5095	19.5971	19.8207	19.9594	20.2437	20.2091	19.9453	20.044
Q64735	CR1L_MOUSE	Cr1l	Complement component receptor 1-like protein	0.735721	1.32893		13.2223	14.9301	13.57	16.4966	16.5768	16.1335	14.477	16.3474
Q64737	PUR2_MOUSE	Gart	Trifunctional purine biosynthetic protein adenosine-3	0.439458	0.200459		16.7133	17.3304	17.1675	17.3941	17.4153	17.5253	17.5104	16.9561
Q66GT5	PTPM1_MOUSE	Ptpmt1	Phosphatidylglycerophosphatase and protein-tyrosine phosphatase 1	2.11596	0.561613	+	14.2647	13.9761	14.4378	14.3208	14.6377	14.6372	14.9237	15.0473
Q66K08	CILP1_MOUSE	Cilp	Cartilage intermediate layer protein 1	0.286331	1.04453		17.6206	15.7937	15.7465	12.6809	13.4655	16.171	18.0452	18.3381
Q68FD5	CLH1_MOUSE	Cltc	Clathrin heavy chain 1	2.47123	0.584022	+	18.6208	18.6335	19.1173	18.7563	19.4921	19.2733	19.3615	19.3371
Q68FE2	ATG9A_MOUSE	Atg9a	Autophagy-related protein 9A	2.05564	1.66053	+	14.7797	13.9526	12.9063	14.37	15.7423	16.0792	15.5278	15.3014
Q68FF6	GIT1_MOUSE	Git1	ARF GTPase-activating protein GIT1	1.03691	1.70848		13.023	15.2323	12.3285	11.7807	15.1965	14.0097	14.2994	15.6928
Q68FL6	SYMC_MOUSE	Mars1	Methionine--tRNA ligase, cytoplasmic	2.13881	0.546942	+	16.4414	17.0009	16.8882	16.8414	17.4521	17.4319	17.2934	17.1822
Q68FM7	Q68FM7_MOUSE	Arhgef11	Rho guanine nucleotide exchange factor (GEF) 11	1.11881	-2.40171	+	18.9148	17.2901	17.4567	18.6992	12.7257	16.7986	17.416	15.8136
Q69Z38	PEAK1_MOUSE	Peak1	Inactive tyrosine-protein kinase PEAK1	1.36415	0.993251	+	16.964	17.3602	15.67	16.3156	17.4546	17.4663	17.917	17.4448
Q69ZN7	MYOF_MOUSE	Myof	Myoferlin	0.956212	0.519554		14.903	14.5994	15.7489	14.9091	15.8002	15.4456	15.2572	15.7357
Q69ZQ1	MYORG_MOUSE	Myorg	Myogenesis-regulating glycosidase	0.421531	-0.320087		16.4697	16.9972	16.5883	16.9526	16.0895	17.0852	16.8072	15.7456
Q69ZR2	HECD1_MOUSE	Hectd1	E3 ubiquitin-protein ligase HECTD1	0.651041	0.305299		17.3066	17.0553	16.4749	17.1795	17.1599	17.6884	17.2628	17.1265
Q69ZS7	HBS1L_MOUSE	Hbs1l	HBS1-like protein	0.51856	-0.219675		15.8606	16.2861	16.0356	16.4927	15.898	15.9683	16.2978	15.6323
Q6A0A9	F120A_MOUSE	FAM120A	Constitutive coactivator of PPAR-gamma-like protein 1	0.413174	0.371245		15.5476	15.5835	14.8869	15.1364	16.6695	15.0848	15.6787	15.2064
Q6A4J8	UBP7_MOUSE	Usp7	Ubiquitin carboxyl-terminal hydrolase 7	3.06268	0.906587	+	14.1374	14.4924	14.7911	14.5001	15.523	15.4544	15.2386	15.3312
Q6DFW4	NOP58_MOUSE	Nop58	Nucleolar protein 58	0.762381	1.18619		15.8449	12.8687	16.0789	15.2573	16.5993	16.2737	15.5799	16.3416
Q6DFZ1	Q6DFZ1_MOUSE	Gbf1	Golgi-specific brefeldin A-resistance factor 1	0.363514	0.162771		14.7596	14.7973	14.8448	14.5026	15.3147	14.7155	14.501	15.0243
Q6DVA0	LEMD2_MOUSE	Lemd2	LEM domain-containing protein 2	1.03857	0.237496		16.3128	15.9685	16.0606	15.8281	16.4196	16.1266	16.2867	16.2872
Q6GQT9	NOMO1_MOUSE	Nomo1	Nodal modulator 1	0.925776	0.338748		16.242	16.5498	16.5477	16.7671	16.9343	17.0281	17.0796	16.4195
Q6IRU2	TPM4_MOUSE	Tpm4	Tropomyosin alpha-4 chain	0.893277	0.358374		16.6969	16.4691	17.3587	16.7586	17.2061	16.9686	17.2765	17.2656
Q6J756	CAN11_MOUSE	Capn11	Calpain-11	0.272546	-0.456788		16.1384	17.2631	16.6206	17.1978	16.7476	17.6797	14.6227	16.3429
Q6NSR8	PEPL1_MOUSE	Npepl1	Probable aminopeptidase NPEPL1	0.057268	-0.0555005		15.2424	16.1984	16.629	16.6092	16.1871	16.3524	16.08	15.8374
Q6NT99	DUS23_MOUSE	Dusp23	Dual specificity protein phosphatase 23	0.288229	0.156912		17.5994	18.1492	17.9722	18.1851	17.8947	18.3789	18.5072	17.7527
Q6NVE8	WDR44_MOUSE	Wdr44	WD repeat-containing protein 44	1.41328	1.46921	+	13.4221	12.6858	12.3945	14.4234	14.7016	15.1201	15.1979	13.7831
Q6NVE9	PPTC7_MOUSE	Pptc7	Protein phosphatase PTC7 homolog	0.546263	0.521172		14.9222	16.6044	15.8387	16.3714	15.7621	16.6298	16.8546	16.5748
Q6NVF9	CPSF6_MOUSE	Cpsf6	Cleavage and polyadenylation specificity factor subunit 6	0.200008	0.463554		16.2866	12.9685	13.988	13.3528	15.2934	15.0329	13.0121	15.1118
Q6NXN1	SZRD1_MOUSE	Szrd1	SUZ domain-containing protein 1	1.62674	1.0376	+	14.3746	14.5124	13.7537	14.8859	15.553	15.656	15.7886	14.6794
Q6NZC7	S23IP_MOUSE	Sec23ip	SEC23-interacting protein	2.53974	1.43673	+	15.273	14.2734	15.2641	15.5932	16.6968	16.643	16.3649	16.4459
Q6NZJ6	IF4G1_MOUSE	Eif4g1	Eukaryotic translation initiation factor 4 gamma 1	0.0934835	0.0484715		17.4544	17.9484	17.8712	18.1816	17.6929	18.2054	17.9676	17.7837
Q6P069	SORCN_MOUSE	Sri	Sorcin	0.877005	1.53487		15.7786	16.5374	17.1002	13.128	17.3731	17.1527	16.9653	17.1928
Q6P1B1	XPP1_MOUSE	Xpnpep1	Xaa-Pro aminopeptidase 1	2.06943	0.975866	+	14.8112	15.6777	15.4599	15.4211	16.2669	16.8019	15.9816	16.2229
Q6P1F6	2ABA_MOUSE	Ppp2r2a	Serine/threonine-protein phosphatase 2A 55 kDa regulatory subunit B alpha isoform	0.45459	-0.127345		17.6867	18.1879	18.0839	18.1397	17.968	17.9579	17.9194	17.7436
Q6P3D0	NUD16_MOUSE	Nudt16	U8 snoRNA-decapping enzyme	0.971215	0.899009		13.9473	15.8202	15.3916	15.5523	16.2438	16.5537	15.5054	16.0046
Q6P4T2	U520_MOUSE	Snrnp200	U5 small nuclear ribonucleoprotein 200 kDa helicase	2.27542	0.629788	+	15.4421	15.5411	15.2395	15.1086	16.2614	15.7437	15.8629	15.9825
Q6P542	ABCF1_MOUSE	Abcf1	ATP-binding cassette sub-family F member 1	2.08063	0.972396	+	14.3186	14.9609	15.0799	15.5341	15.9729	15.978	15.8932	15.939
Q6P549	SHIP2_MOUSE	Inppl1	Phosphatidylinositol 3,4,5-trisphosphate 5-phosphatase 2	2.71864	0.876094	+	16.2208	15.7682	16.4602	16.3549	17.1054	17.0916	17.2186	16.8928
Q6P5E4	UGGG1_MOUSE	Uggt1	UDP-glucose:glycoprotein glucosyltransferase 1	1.73847	0.414178		17.0488	17.1939	17.1846	17.2971	17.7345	17.794	17.5877	17.2649
Q6P5F9	XPO1_MOUSE	Xpo1	Exportin-1	0.396984	0.246185		14.9782	15.9462	15.7183	16.1402	15.7819	16.1829	16.0189	15.7839
Q6P5H2	NEST_MOUSE	Nes	Nestin	2.68366	1.10992	+	16.6165	16.7971	16.9237	16.6091	17.8961	17.7339	17.3951	18.3609
Q6P8I4	PCNP_MOUSE	Pcnp	PEST proteolytic signal-containing nuclear protein	0.50614	0.869225		13.5691	16.2703	16.9651	16.6232	16.955	16.5862	16.9458	16.4176
Q6P8J7	KCRS_MOUSE	Ckmt2	Creatine kinase S-type, mitochondrial	0.757568	0.603087		20.7428	21.8129	21.1334	21.4736	21.6675	21.1068	22.2818	22.5189
Q6P8M1	TATD1_MOUSE	Tatdn1	Deoxyribonuclease TATDN1	0.56928	0.256816		15.9271	15.9543	15.3267	16.2418	16.2449	16.283	16.0342	15.9149
Q6P8X1	SNX6_MOUSE	Snx6	Sorting nexin-6	1.95891	2.88446	+	11.5945	15.1187	13.1033	11.9795	15.975	15.6843	15.9742	15.7003
Q6P9J9	ANO6_MOUSE	Ano6	Anoctamin-6	0.273435	0.387637		13.9928	14.916	15.3697	15.267	15.5796	16.2125	15.4246	13.8794
Q6P9Q4	FHOD1_MOUSE	Fhod1	FH1/FH2 domain-containing protein 1	0.563347	-0.25647		17.0028	17.119	17.1127	17.6355	17.2974	17.057	16.9516	16.538
Q6P9R2	OXSR1_MOUSE	Oxsr1	Serine/threonine-protein kinase OSR1	0.38791	-0.273191		17.472	18.4355	18.2965	18.6198	17.8638	18.3922	17.9326	17.5425
Q6P9Z1	SMRD3_MOUSE	Smarcd3	SWI/SNF-related matrix-associated actin-dependent regulator of chromatin subfamily D member 3	1.32565	1.62804	+	12.9399	12.5235	14.259	11.4815	14.7414	14.6529	13.4974	14.8244
Q6PA06	ATLA2_MOUSE	Atl2	Atlastin-2	0.170797	-0.130443		18.5115	18.9192	18.3211	18.8994	18.3159	18.9161	18.988	17.9094
Q6PAM0	AAKB2_MOUSE	Prkab2	5'-AMP-activated protein kinase subunit beta-2	0.173825	0.111311		17.329	17.9358	17.7702	18.1364	17.9287	18.0857	18.2093	17.393
Q6PAR5	GAPD1_MOUSE	Gapvd1	GTPase-activating protein and VPS9 domain-containing protein 1	0.361641	-0.310562		13.5251	13.6346	14.3415	13.7293	13.0448	14.2467	13.8186	12.8783
Q6PB44	PTN23_MOUSE	Ptpn23	Tyrosine-protein phosphatase non-receptor type 23	1.47813	1.74211	+	14.5119	14.8517	12.5806	15.1769	16.7397	15.6786	15.9724	15.6989
Q6PB66	LPPRC_MOUSE	Lrpprc	Leucine-rich PPR motif-containing protein, mitochondrial	1.03221	0.437987		17.8956	18.5496	18.225	18.643	18.5627	18.4915	18.998	19.013
Q6PCP5	MFF_MOUSE	Mff	Mitochondrial fission factor	0.335349	0.743007		15.3224	12.8487	16.1962	17.2703	16.2392	15.948	16.0836	16.3388
Q6PD03	2A5A_MOUSE	Ppp2r5a	Serine/threonine-protein phosphatase 2A 56 kDa regulatory subunit alpha isoform	1.68032	0.515739	+	15.7754	16.1652	15.8808	16.1583	16.4908	16.8679	16.4615	16.2227
Q6PD26	PIGS_MOUSE	Pigs	GPI transamidase component PIG-S	0.840792	1.38151		16.2647	16.5196	13.3025	16.8426	17.1536	17.1591	17.2756	16.8672
Q6PDI5	ECM29_MOUSE	Ecpas	Proteasome adapter and scaffold protein ECM29	0.626729	0.160063		17.2517	17.3968	17.563	17.5896	17.6944	17.7917	17.5956	17.3595
Q6PDL0	DC1L2_MOUSE	Dync1li2	Cytoplasmic dynein 1 light intermediate chain 2	3.83494	0.613515	+	16.0941	16.2482	15.9616	16.0416	16.5968	16.749	16.6801	16.7736
Q6PDM2	SRSF1_MOUSE	Srsf1	Serine/arginine-rich splicing factor 1	1.35086	0.627403		17.075	17.0011	17.8326	17.7735	18.1228	18.1409	18.208	17.7201
Q6PDN3	MYLK_MOUSE	Mylk	Myosin light chain kinase, smooth muscle	0.8928	0.207775		20.4309	20.5891	20.3918	20.6981	20.9356	20.8535	20.5566	20.5953
Q6PDQ2	CHD4_MOUSE	Chd4	Chromodomain-helicase-DNA-binding protein 4	0.280749	0.186335		14.029	14.3914	15.0319	14.0349	14.3628	14.2653	14.7927	14.8117
Q6PDY2	AEDO_MOUSE	Ado	2-aminoethanethiol dioxygenase	0.989684	0.546692		14.9085	15.6077	15.5372	15.8935	16.1372	16.1148	16.3965	15.4851
Q6PEB6	PHOCN_MOUSE	Mob4	MOB-like protein phocein	1.09718	1.62935	+	15.4618	12.0594	14.8824	13.4126	15.7517	15.5637	15.2505	15.7676
Q6PER3	MARE3_MOUSE	Mapre3	Microtubule-associated protein RP/EB family member 3	0.827036	0.530248		15.4272	15.9822	16.1594	16.4361	16.6092	17.1773	16.2046	16.1349
Q6PFD9	NUP98_MOUSE	Nup98	Nuclear pore complex protein Nup98-Nup96	1.77732	2.54953	+	12.9852	12.8495	16.1802	13.7236	16.6036	16.6053	16.3727	16.3552
Q6PGF7	EXOC8_MOUSE	Exoc8	Exocyst complex component 8	0.210282	0.169819		13.0302	12.2962	13.1098	13.3962	13.4424	12.5378	13.485	13.0465
Q6PHN9	RAB35_MOUSE	Rab35	Ras-related protein Rab-35	0.014721	0.0088191		19.8668	19.9431	19.5757	19.7775	19.5384	20.166	20.0699	19.4241
Q6PHQ8	NAA35_MOUSE	Naa35	N-alpha-acetyltransferase 35, NatC auxiliary subunit	0.57084	0.798526		13.5364	12.9199	14.252	12.6218	14.0549	15.1617	12.6378	14.6697
Q6PHQ9	Q6PHQ9_MOUSE	Pabpc4	Polyadenylate-binding protein	3.42755	0.688432	+	17.9261	18.1182	18.01	18.2235	18.689	18.8422	18.9062	18.5941
Q6PHZ2	KCC2D_MOUSE	Camk2d	Calcium/calmodulin-dependent protein kinase type II subunit delta	2.06369	0.47431	+	17.7969	17.3713	17.7071	17.7789	18.3573	18.0906	18.0428	18.0607
Q6PIE5	AT1A2_MOUSE	Atp1a2	Sodium/potassium-transporting ATPase subunit alpha-2	2.38271	1.03139	+	20.894	21.2443	21.0535	21.2664	21.6028	22.6069	22.309	22.0651
Q6PIP5	NUDC1_MOUSE	Nudcd1	NudC domain-containing protein 1	0.461134	-0.927337		16.6364	15.9283	13.7469	16.3472	13.7155	15.4869	16.1111	13.636
Q6PIU9	YJ005_MOUSE		Uncharacterized protein FLJ45252 homolog	0.35578	0.739253		12.5686	12.7251	14.9147	13.7578	16.2506	13.0444	13.4547	14.1735
Q6Q477	AT2B4_MOUSE	Atp2b4	Plasma membrane calcium-transporting ATPase 4	0.142223	0.602566		12.1521	16.8923	17.4976	16.9775	17.5552	17.475	17.4514	13.4481
Q6QD59	SEC20_MOUSE	Bnip1	Vesicle transport protein SEC20	1.49632	0.728169	+	15.3897	15.9988	15.0489	15.9475	16.5028	16.0551	16.5768	16.1629
Q6R0H7	GNAS1_MOUSE	Gnas	Guanine nucleotide-binding protein G(s) subunit alpha isoforms XLas	1.59977	0.502604	+	16.6737	17.1006	17.3944	17.3313	17.6046	17.7445	17.5221	17.6391
Q6RUT7	CSMT1_MOUSE	Ccsmst1	Protein CCSMST1	0.703997	0.790057		12.7986	14.032	14.8715	14.4195	15.0419	13.9567	14.8307	15.4525
Q6SKR2	N6MT1_MOUSE	N6amt1	Methyltransferase N6AMT1	1.82117	1.71039	+	12.8579	12.8642	14.2368	13.9438	15.5242	15.3952	14.1268	15.698
Q6TEK5	VKORL_MOUSE	Vkorc1l1	Vitamin K epoxide reductase complex subunit 1-like protein 1	1.4248	-0.46239		16.4488	16.7113	16.6629	16.9827	16.4067	16.356	16.3578	15.8357
Q6URW6	MYH14_MOUSE	Myh14	Myosin-14	2.03196	0.598067	+	15.4179	15.4108	15.6838	15.3827	16.1255	15.8207	15.8905	16.4508
Q6VN19	RBP10_MOUSE	Ranbp10	Ran-binding protein 10	1.20143	1.43409	+	13.2994	12.4178	14.7772	12.1716	14.5612	14.9693	13.99	14.8819
Q6WVG3	KCD12_MOUSE	Kctd12	BTB/POZ domain-containing protein KCTD12	1.64414	0.813196	+	15.6477	15.7151	16.535	15.6637	17.1483	16.4944	16.7094	16.4621
Q6XPS7	Q6XPS7_MOUSE	Tha1	L-threonine aldolase	0.341988	0.270796		16.0832	16.5043	17.6135	16.4339	17.0918	16.9119	16.9707	16.7438
Q6Y5D8	RHG10_MOUSE	Arhgap10	Rho GTPase-activating protein 10	0.868209	0.375344		15.3449	15.1017	15.0456	14.5806	15.2937	15.7864	15.4137	15.0803
Q6ZPJ3	UBE2O_MOUSE	Ube2o	(E3-independent) E2 ubiquitin-conjugating enzyme UBE2O	2.00466	0.763982	+	14.5797	15.1148	15.3709	15.3586	15.7525	16.0011	16.0435	15.6828
Q6ZPS2	CRNS1_MOUSE	Carns1	Carnosine synthase 1	0.0837154	0.0683928		14.2416	15.1541	15.2005	15.0087	15.1681	15.1952	15.1235	14.3917
Q6ZQ38	CAND1_MOUSE	Cand1	Cullin-associated NEDD8-dissociated protein 1	0.712253	0.434191		19.0915	20.3131	20.2911	20.1689	20.448	20.4995	20.2879	20.366
Q6ZQ58	LARP1_MOUSE	Larp1	La-related protein 1	0.43877	0.210047		15.59	16.3345	16.1705	16.2494	16.5707	16.3167	15.9385	16.3586
Q6ZQ73	CAND2_MOUSE	Cand2	Cullin-associated NEDD8-dissociated protein 2	1.202	-0.281284		18.9523	18.8806	18.8362	19.1602	18.8007	18.7852	18.741	18.3773
Q6ZQI3	MLEC_MOUSE	Mlec	Malectin	0.428896	0.293924		18.0568	18.587	18.372	18.7674	18.7994	19.2656	18.8858	18.0082
Q6ZWN5	RS9_MOUSE	Rps9	40S ribosomal protein S9	1.28551	0.305316		19.5233	19.7632	19.815	19.9824	19.8499	20.2222	20.1762	20.0569
Q6ZWQ0	SYNE2_MOUSE	Syne2	Nesprin-2	0.241442	-0.151923		15.5173	14.9782	14.9906	15.1116	14.9197	15.5182	15.1042	14.4477
Q6ZWQ7	SPCS3_MOUSE	Spcs3	Signal peptidase complex subunit 3	0.710353	1.0123		13.1941	15.6593	16.1171	15.2916	15.5647	16.6822	16.289	15.7753
Q6ZWR6	SYNE1_MOUSE	Syne1	Nesprin-1	1.86055	1.04437	+	15.8232	15.2637	14.7754	14.8113	16.5398	16.4991	15.9718	15.8403
Q6ZWU9	RS27_MOUSE	Rps27	40S ribosomal protein S27	0.472865	0.123003		18.1061	17.9732	18.2286	18.1392	18.438	18.1788	17.9642	18.3581
Q6ZWV3	RL10_MOUSE	Rpl10	60S ribosomal protein L10	1.90859	0.56951	+	17.8417	17.6568	18.075	17.7135	18.0529	18.3227	18.5375	18.652
Q6ZWV7	RL35_MOUSE	Rpl35	60S ribosomal protein L35	3.34738	0.418993	+	18.7102	18.6011	18.7189	18.5888	19.0394	18.9678	19.0836	19.2042
Q6ZWX6	IF2A_MOUSE	Eif2s1	Eukaryotic translation initiation factor 2 subunit 1	0.706722	0.241876		17.2833	17.8806	17.7435	18.0374	18.0233	18.0564	17.9196	17.9129
Q6ZWY6	U2D2B_MOUSE	Ube2d2b	Ubiquitin-conjugating enzyme E2 D2B	0.0802814	0.0712929		16.9713	17.8244	17.6198	18.3424	17.6232	17.8519	18.1285	17.4394
Q6ZWZ2	UB2R2_MOUSE	Ube2r2	Ubiquitin-conjugating enzyme E2 R2	0.363158	0.999716		12.141	16.7864	16.7051	17.0583	16.7443	16.8293	16.92	16.1959
Q70IV5	SYNEM_MOUSE	Synm	Synemin	1.30669	0.462564		20.1958	19.5737	19.6145	19.8494	20.6065	20.1446	20.2898	20.0427
Q70KF4	CMYA5_MOUSE	Cmya5	Cardiomyopathy-associated protein 5	0.916515	0.217261		18.3257	18.0929	18.0717	18.1312	18.4531	18.5283	18.448	18.0611
Q71LX4	TLN2_MOUSE	Tln2	Talin-2	1.20822	0.473289		18.7905	18.215	18.8962	18.138	19.1794	18.9489	18.9591	18.8454
Q71RI9	KAT3_MOUSE	Kyat3	Kynurenine--oxoglutarate transaminase 3	1.1183	0.706895		15.3229	16.8343	15.9982	15.9713	16.5248	16.581	16.8279	17.0205
Q76LS9	MINY1_MOUSE	Mindy1	Ubiquitin carboxyl-terminal hydrolase MINDY-1	1.86069	1.48405	+	12.7668	13.3764	14.1974	14.1778	15.6273	14.9282	14.4761	15.4229
Q76MZ3	2AAA_MOUSE	Ppp2r1a	Serine/threonine-protein phosphatase 2A 65 kDa regulatory subunit A alpha isoform	0.834447	0.256472		18.8007	19.3848	19.2309	19.4355	19.4384	19.6031	19.4902	19.3462
Q78IK2	ATPMK_MOUSE	Atp5mk	ATP synthase membrane subunit K, mitochondrial	0.806561	0.443953		18.9914	19.9488	19.431	19.8883	19.7468	19.7286	20.2207	20.3392
Q78IK4	MIC27_MOUSE	Apool	MICOS complex subunit Mic27	1.51648	0.720107	+	17.1662	17.4899	17.1902	17.613	17.7129	17.7126	18.254	18.6602
Q78JW9	UBFD1_MOUSE	Ubfd1	Ubiquitin domain-containing protein UBFD1	0.289808	0.275849		13.5257	14.7792	14.9805	14.1459	14.2109	15.1969	14.7661	14.3607
Q78PY7	SND1_MOUSE	Snd1	Staphylococcal nuclease domain-containing protein 1	2.70162	0.811511	+	17.1718	17.5918	17.8799	17.592	18.3885	18.5104	18.2516	18.331
Q78YZ6	SCOC_MOUSE	Scoc	Short coiled-coil protein	1.67188	0.524624	+	14.285	14.3369	14.4805	14.76	15.2082	14.8544	14.6849	15.2135
Q78ZA7	NP1L4_MOUSE	Nap1l4	Nucleosome assembly protein 1-like 4	1.05782	0.338985		17.7914	18.2911	18.0068	18.4255	18.3815	18.6729	18.5342	18.2821
Q791V5	MTCH2_MOUSE	Mtch2	Mitochondrial carrier homolog 2	0.7715	0.329597		18.4396	19.3126	19.0458	19.2741	19.2656	19.2493	19.5205	19.3551
Q7M6Y3	PICAL_MOUSE	Picalm	Phosphatidylinositol-binding clathrin assembly protein	0.00357408	0.00483274		17.8027	15.8458	16.2024	16.5666	16.4555	16.5503	17.0476	16.3835
Q7M729	SCN4B_MOUSE	Scn4b	Sodium channel subunit beta-4	0.902165	0.794569		13.2059	13.9547	12.9566	13.3453	14.1774	13.8517	15.2308	13.3807
Q7M759	AB17B_MOUSE	Abhd17b	Alpha/beta hydrolase domain-containing protein 17B	1.02898	0.699482		12.4805	12.3111	12.9878	12.8736	13.7741	13.3142	12.4971	13.8655
Q7TMB3	PPR3C_MOUSE	Ppp1r3c	Protein phosphatase 1 regulatory subunit 3C	2.64044	2.37539	+	14.8134	12.9399	13.0685	13.4016	16.0327	16.3999	15.5468	15.7454
Q7TMB8	CYFP1_MOUSE	Cyfip1	Cytoplasmic FMR1-interacting protein 1	1.23353	1.5671	+	12.5481	14.2659	12.046	14.8205	15.0765	15.0983	14.7298	15.0442
Q7TMF3	NDUAC_MOUSE	Ndufa12	NADH dehydrogenase [ubiquinone] 1 alpha subcomplex subunit 12	0.808447	0.440363		19.0675	19.8934	19.4018	19.6688	19.9127	19.385	20.2003	20.295
Q7TMK9	HNRPQ_MOUSE	Syncrip	Heterogeneous nuclear ribonucleoprotein Q	2.51915	0.344318	+	18.4753	18.5481	18.6649	18.5721	18.9162	19.0727	18.8594	18.7895
Q7TMM9	TBB2A_MOUSE	Tubb2a	Tubulin beta-2A chain	1.42904	0.981151	+	15.3144	15.3542	16.8114	15.6835	16.5162	16.8223	16.6936	17.0561
Q7TMS5	ABCG2_MOUSE	Abcg2	Broad substrate specificity ATP-binding cassette transporter ABCG2	2.13373	0.811738	+	15.443	15.6652	15.7191	15.4844	16.8564	16.4331	15.9146	16.3546
Q7TMY8	HUWE1_MOUSE	Huwe1	E3 ubiquitin-protein ligase HUWE1	0.0189011	0.0101495		16.3773	16.4786	16.3664	16.8013	16.2472	16.9411	16.5078	16.3681
Q7TNC4	LC7L2_MOUSE	Luc7l2	Putative RNA-binding protein Luc7-like 2	0.4488	0.265476		14.3961	14.6684	15.4009	14.7026	14.7612	15.4762	15.1054	14.887
Q7TNE3	SPAG7_MOUSE	Spag7	Sperm-associated antigen 7	0.0838704	-0.0804241		15.1613	15.3466	15.5384	15.9082	14.5796	15.9122	15.84	15.301
Q7TNG5	EMAL2_MOUSE	Eml2	Echinoderm microtubule-associated protein-like 2	1.28202	0.406698		16.3579	16.8958	16.5492	17.0469	17.1238	17.214	17.189	16.9499
Q7TNG8	LDHD_MOUSE	Ldhd	Probable D-lactate dehydrogenase, mitochondrial	2.08787	1.4737	+	14.6421	15.552	14.2801	15.2517	16.0818	16.4721	15.9887	17.0781
Q7TNL5	Q7TNL5_MOUSE	Ppp2r5d	Serine/threonine-protein phosphatase 2A 56 kDa regulatory subunit	0.176069	-0.117864		15.35	16.0217	15.6575	16.1656	15.4157	15.6982	15.4132	16.1963
Q7TPR4	ACTN1_MOUSE	Actn1	Alpha-actinin-1	1.56626	0.627631	+	17.4719	17.6326	17.7663	16.8886	18.3243	17.9206	17.9182	18.1069
Q7TPV4	MBB1A_MOUSE	Mybbp1a	Myb-binding protein 1A	3.09818	0.88098	+	15.5568	15.9878	16.1716	16.0332	16.8403	16.9391	16.7916	16.7023
Q7TPW1	NEXN_MOUSE	Nexn	Nexilin	2.19159	0.439087	+	19.9181	19.7094	19.6829	19.7239	20.1884	20.3442	20.3195	19.9385
Q7TQ48	SRCA_MOUSE	Srl	Sarcalumenin	0.398328	0.218915		22.4859	23.0522	22.7517	23.0557	23.069	23.4704	23.1655	22.5162
Q7TQ95	LNP_MOUSE	Lnpk	Endoplasmic reticulum junction formation protein lunapark	0.917472	0.350503		16.3817	16.8359	17.0409	17.0473	16.9962	17.1559	17.5079	17.0479
Q7TQD2	TPPP_MOUSE	Tppp	Tubulin polymerization-promoting protein	0.125811	0.267179		12.8762	15.171	15.3493	15.7946	15.4775	15.4444	15.6286	13.7093
Q7TQH0	ATX2L_MOUSE	Atxn2l	Ataxin-2-like protein	1.6605	1.52723	+	15.1611	15.2753	14.9513	13.241	16.3307	16.497	15.8809	16.029
Q7TQI3	OTUB1_MOUSE	Otub1	Ubiquitin thioesterase OTUB1	0.868545	0.343474		16.4846	17.035	17.1446	17.2548	17.2604	17.6264	17.2115	17.1946
Q7TSH2	KPBB_MOUSE	Phkb	Phosphorylase b kinase regulatory subunit beta	2.55323	-1.11841	+	20.4032	20.1255	20.1128	20.474	19.1795	19.2541	19.6107	18.5977
Q7TSQ8	PDPR_MOUSE	Pdpr	Pyruvate dehydrogenase phosphatase regulatory subunit, mitochondrial	0.0400745	0.0223298		16.5734	17.249	16.7651	17.3085	16.8323	16.9589	17.1628	17.0313
Q7TT37	ELP1_MOUSE	Elp1	Elongator complex protein 1	0.385604	0.492913		11.7853	12.5551	12.9118	14.3328	13.0387	13.7937	13.2169	13.5073
Q80TN4	DJC16_MOUSE	Dnajc16	DnaJ homolog subfamily C member 16	0.073767	0.0931687		12.3931	12.6251	13.1794	11.4536	13.2201	12.0714	12.6572	12.0752
Q80TV8	CLAP1_MOUSE	Clasp1	CLIP-associating protein 1	1.35088	0.717654	+	14.7215	14.6135	13.6784	14.5936	15.1289	15.4763	14.7593	15.113
Q80U63	MFN2_MOUSE	Mfn2	Mitofusin-2	0.155183	0.0528617		15.475	14.9856	15.1003	14.9392	15.2187	15.2455	15.0361	15.2112
Q80U93	NU214_MOUSE	Nup214	Nuclear pore complex protein Nup214	1.42625	1.4922	+	12.8211	14.053	13.2777	14.9407	15.6685	15.475	14.332	15.5857
Q80UE6	WNK4_MOUSE	Wnk4	Serine/threonine-protein kinase WNK4	0.0371032	0.0880342		19.0724	21.2802	20.2832	20.9201	21.7126	21.5331	19.3658	19.2966
Q80UG5	SEPT9_MOUSE	Septin9	Septin-9	2.73616	1.69998	+	13.0592	13.4404	14.3494	14.1511	15.7265	15.403	15.1975	15.4731
Q80UM3	NAA15_MOUSE	Naa15	N-alpha-acetyltransferase 15, NatA auxiliary subunit	0.0397965	0.018296		15.8122	15.8869	15.9543	16.4133	15.8625	16.1325	16.2199	15.925
Q80UM7	MOGS_MOUSE	Mogs	Mannosyl-oligosaccharide glucosidase	0.340301	0.232715		14.9009	14.3749	15.2213	15.4351	15.6121	15.1394	14.7593	15.3525
Q80UU9	PGRC2_MOUSE	Pgrmc2	Membrane-associated progesterone receptor component 2	1.61893	0.465743		16.2146	16.6185	16.677	16.5136	16.7689	17.0441	16.8048	17.2689
Q80UW8	RPAB1_MOUSE	Polr2e	DNA-directed RNA polymerases I, II, and III subunit RPABC1	0.403325	1.20604		12.6613	17.4425	13.6606	17.29	16.2459	16.8924	17.4576	15.2826
Q80UY1	CARME_MOUSE	Carnmt1	Carnosine N-methyltransferase	1.37227	-0.914773	+	18.2474	18.8016	18.685	19.4565	17.5184	18.2782	18.3589	17.3759
Q80UY2	KCMF1_MOUSE	Kcmf1	E3 ubiquitin-protein ligase KCMF1	0.347973	0.170748		15.406	14.8169	15.0577	15.2016	15.0447	15.7958	15.1523	15.1724
Q80V26	IMPA3_MOUSE	Bpnt2	Golgi-resident adenosine 3',5'-bisphosphate 3'-phosphatase	0.210752	-0.21873		16.4123	17.0652	16.1519	16.8503	16.1369	17.1119	16.8339	15.5222
Q80VD1	FA98B_MOUSE	Fam98b	Protein FAM98B	0.919748	1.96423		12.2997	11.7467	15.4452	15.5756	16.5161	15.6674	14.6879	16.0526
Q80VJ2	SRA1_MOUSE	Sra1	Steroid receptor RNA activator 1	1.13755	-0.428874		15.1878	15.1139	15.4674	15.3926	14.4095	15.2392	15.0304	14.7671
Q80W22	THNS2_MOUSE	Thnsl2	Threonine synthase-like 2	2.49309	-1.01546	+	16.57	16.5696	16.4558	16.7176	15.235	16.1659	15.4909	15.3593
Q80W54	FACE1_MOUSE	Zmpste24	CAAX prenyl protease 1 homolog	0.12863	-0.0977283		17.0247	16.7309	16.8181	16.1967	16.4982	17.0189	16.856	16.0065
Q80WJ7	LYRIC_MOUSE	Mtdh	Protein LYRIC	0.458646	0.168635		17.1043	17.2209	17.2342	17.5263	17.4129	17.7362	17.5376	17.0735
Q80WQ2	VAC14_MOUSE	Vac14	Protein VAC14 homolog	0.85859	0.432372		12.9853	12.9549	13.2153	13.8788	13.6332	13.9472	13.8434	13.34
Q80WW9	DDRGK_MOUSE	Ddrgk1	DDRGK domain-containing protein 1	0.267185	0.303451		13.913	14.5102	14.2854	15.1101	14.7526	15.477	13.66	15.143
Q80X19	COEA1_MOUSE	Col14a1	Collagen alpha-1(XIV) chain	1.05473	0.650453		17.8285	17.2544	18.3722	17.4133	18.6292	18.747	17.8723	18.2216
Q80X50	UBP2L_MOUSE	Ubap2l	Ubiquitin-associated protein 2-like	3.19839	0.873988	+	15.6002	16.0312	15.9735	16.095	16.9005	16.8264	16.5767	16.8923
Q80X73	PELO_MOUSE	Pelo	Protein pelota homolog	0.246541	0.221144		13.3711	14.049	14.721	13.2272	14.0491	14.3522	14.1024	13.7492
Q80X85	RT07_MOUSE	Mrps7	28S ribosomal protein S7, mitochondrial	2.18132	2.2032	+	13.318	14.0083	13.8616	11.9857	15.9434	15.2363	14.8161	15.9906
Q80X90	FLNB_MOUSE	Flnb	Filamin-B	1.96494	0.873649	+	17.3348	17.087	17.8824	17.1692	18.4758	17.8086	18.1919	18.4916
Q80XB4	NRAP_MOUSE	Nrap	Nebulin-related-anchoring protein	2.70865	1.3192	+	18.2317	18.2355	18.4924	17.9947	19.6491	19.3532	19.0747	20.1542
Q80XI3	IF4G3_MOUSE	Eif4g3	Eukaryotic translation initiation factor 4 gamma 3	0.706759	0.588072		15.5384	16.2641	16.8495	16.895	16.9365	17.6977	16.6262	16.639
Q80XI4	PI42B_MOUSE	Pip4k2b	Phosphatidylinositol 5-phosphate 4-kinase type-2 beta	1.94213	0.61465	+	15.8769	16.3998	15.8944	16.2683	16.703	17.0223	16.6685	16.5042
Q80XL6	ACD11_MOUSE	Acad11	Acyl-CoA dehydrogenase family member 11	3.17158	2.44804	+	11.7006	12.9782	12.7244	11.6391	14.3189	14.6983	15.1112	14.7062
Q80XN0	BDH_MOUSE	Bdh1	D-beta-hydroxybutyrate dehydrogenase, mitochondrial	0.451058	1.56605		13.3454	17.8013	12.3607	15.627	13.6653	16.2844	17.2637	18.1852
Q80Y14	GLRX5_MOUSE	Glrx5	Glutaredoxin-related protein 5, mitochondrial	1.42173	1.25993	+	16.8008	17.6599	17.1413	15.5678	18.0558	17.8302	18.5215	17.8019
Q80YV4	PANK4_MOUSE	Pank4	4'-phosphopantetheine phosphatase	0.0915969	-0.0391183		18.6411	18.4239	18.0531	18.5712	18.4199	18.1833	18.5861	18.3435
Q80YX1	TENA_MOUSE	Tnc	Tenascin	0.161552	0.412156		17.9508	15.588	18.9955	15.1084	17.9781	16.846	17.7222	16.7451
Q80ZJ6	ZER1_MOUSE	Zer1	Protein zer-1 homolog	0.0354701	-0.0590963		14.7219	15.2086	14.7963	15.381	15.4846	15.5503	15.5275	13.309
Q80ZX0	Q80ZX0_MOUSE	Sec24b	Sec24-related gene family, member B (S. cerevisiae)	0.486666	0.770752		14.5242	15.3161	15.0978	12.2353	14.7392	14.9057	15.3601	15.2513
Q811D0	DLG1_MOUSE	Dlg1	Disks large homolog 1	0.953362	0.471362		15.1467	15.8895	15.3223	15.5973	15.7965	16.4456	16.0592	15.5399
Q811U4	MFN1_MOUSE	Mfn1	Mitofusin-1	1.84414	0.739174	+	15.6076	16.4049	16.3098	15.9191	16.8151	16.5598	16.7178	17.1054
Q812A3	ANR23_MOUSE	Ankrd23	Ankyrin repeat domain-containing protein 23	3.3005	1.32288	+	13.9863	13.8656	14.2716	13.5845	15.1083	15.5469	14.9574	15.3869
Q8BFP9	PDK1_MOUSE	Pdk1	[Pyruvate dehydrogenase (acetyl-transferring)] kinase isozyme 1, mitochondrial	0.859801	0.893281		17.9175	17.3225	15.6818	16.6907	17.9378	17.1744	17.9653	18.1081
Q8BFQ4	WDR82_MOUSE	Wdr82	WD repeat-containing protein 82	0.789062	1.08344		12.7641	13.9372	14.4909	13.4188	15.2479	15.2427	13.0241	15.4301
Q8BFR4	GNS_MOUSE	Gns	N-acetylglucosamine-6-sulfatase	1.15316	1.63678	+	12.0987	14.9045	12.4305	14.5052	15.6925	15.2203	14.8277	14.7454
Q8BFR5	EFTU_MOUSE	Tufm	Elongation factor Tu, mitochondrial	1.80958	0.59223	+	19.2522	19.9069	19.5274	19.7855	19.9752	20.1339	20.2855	20.4464
Q8BFS6	CPPED_MOUSE	Cpped1	Serine/threonine-protein phosphatase CPPED1	1.33671	1.53473	+	12.4572	15.2516	13.3995	14.1404	14.9664	15.7402	15.4104	15.2706
Q8BFW7	LPP_MOUSE	Lpp	Lipoma-preferred partner homolog	1.27205	0.38843		16.1353	16.2964	16.7661	16.2244	16.8927	16.8443	16.536	16.7028
Q8BFY9	TNPO1_MOUSE	Tnpo1	Transportin-1	1.2078	0.900426		13.7678	14.7869	13.7638	14.6616	14.4826	15.801	15.3223	14.9759
Q8BFZ3	ACTBL_MOUSE	Actbl2	Beta-actin-like protein 2	1.4192	1.11521	+	21.0156	20.8052	21.155	19.7147	22.3378	21.1174	21.6452	22.0509
Q8BFZ9	ERLN2_MOUSE	Erlin2	Erlin-2	1.08656	0.428684		15.7491	15.8474	16.3503	15.9507	16.5945	16.7407	16.1968	16.0801
Q8BG05	ROA3_MOUSE	Hnrnpa3	Heterogeneous nuclear ribonucleoprotein A3	1.36481	0.313975		19.2104	19.2357	19.5048	19.4078	19.4424	19.9054	19.5532	19.7136
Q8BG32	PSD11_MOUSE	Psmd11	26S proteasome non-ATPase regulatory subunit 11	1.0209	0.353075		17.9402	18.3027	18.1575	18.4919	18.4564	18.9313	18.6187	18.2982
Q8BG60	TXNIP_MOUSE	Txnip	Thioredoxin-interacting protein	3.13609	3.09834	+	13.4378	12.7335	13.8463	12.0281	16.5266	16.413	15.2844	16.2151
Q8BG95	MYPT2_MOUSE	Ppp1r12b	Protein phosphatase 1 regulatory subunit 12B	2.41098	0.791883	+	16.2242	16.4435	16.1165	16.5282	16.6964	17.2277	17.1966	17.3592
Q8BGB7	ENOPH_MOUSE	Enoph1	Enolase-phosphatase E1	0.28603	-0.572938		12.6855	15.5226	15.9318	16.0231	14.3691	15.053	13.8183	14.631
Q8BGB8	COQ4_MOUSE	Coq4	Ubiquinone biosynthesis protein COQ4 homolog, mitochondrial	0.891904	1.26672		13.1243	14.1202	13.2481	14.1714	15.7163	14.055	13.5883	16.3713
Q8BGC0	HTSF1_MOUSE	Htatsf1	HIV Tat-specific factor 1 homolog	1.88189	1.22756	+	13.6025	14.7413	13.2551	13.5782	15.2136	15.2967	14.792	14.7851
Q8BGC4	PTGR3_MOUSE	Ptgr3	Prostaglandin reductase-3	1.08245	2.00469	+	13.1625	16.1938	12.9015	16.5093	16.8104	16.6492	16.5544	16.7719
Q8BGD9	IF4B_MOUSE	Eif4b	Eukaryotic translation initiation factor 4B	2.86002	0.780773	+	17.2252	17.7006	17.7555	17.6782	18.3738	18.5044	18.4149	18.1894
Q8BGH2	SAM50_MOUSE	Samm50	Sorting and assembly machinery component 50 homolog	1.0773	0.234804		19.3569	19.4814	19.1717	19.4262	19.438	19.4423	19.6971	19.7979
Q8BGH4	REEP1_MOUSE	Reep1	Receptor expression-enhancing protein 1	1.28226	-1.18091	+	14.3367	14.1273	14.2233	14.7603	13.4009	14.3154	12.9416	12.0661
Q8BGK2	ARHL1_MOUSE	Adprhl1	Inactive ADP-ribosyltransferase ARH2	0.124064	0.331294		14.205	16.829	15.8208	14.0018	15.7627	13.3995	16.4514	16.568
Q8BGM7	AAKG3_MOUSE	Prkag3	5'-AMP-activated protein kinase subunit gamma-3	1.27635	0.713476		15.7462	16.386	16.275	16.8056	17.3524	17.3205	16.8919	16.5018
Q8BGQ7	SYAC_MOUSE	Aars1	Alanine--tRNA ligase, cytoplasmic	1.69129	0.833653	+	18.192	18.3299	18.0222	18.6853	18.772	19.8009	18.9944	18.9967
Q8BGS2	BOLA2_MOUSE	Bola2	BolA-like protein 2	0.570083	1.43111		13.1799	17.8623	17.7429	17.952	18.1272	18.4534	17.882	17.999
Q8BGT5	ALAT2_MOUSE	Gpt2	Alanine aminotransferase 2	0.425764	0.47275		15.9319	16.8308	16.1396	17.413	16.5378	17.9678	17.2797	16.421
Q8BGU0	Q8BGU0_MOUSE	Cyp4f39	Cytochrome P450, family 4, subfamily f, polypeptide 39	0.551045	0.756867		12.246	14.1705	13.2554	14.1229	14.3014	15.0936	12.9515	14.4758
Q8BGY7	F210A_MOUSE	Fam210a	Protein FAM210A	0.440274	0.178289		15.8302	16.3346	16.2457	16.6732	16.4418	16.3077	16.4958	16.5515
Q8BH50	CR025_MOUSE		Uncharacterized protein C18orf25 homolog	0.28841	0.405919		13.9389	14.5831	14.4369	12.8754	13.1618	14.7694	14.3125	15.2142
Q8BH58	TIPRL_MOUSE	Tiprl	TIP41-like protein	0.835025	0.300567		15.6219	16.2862	16.3239	16.3234	16.4601	16.5086	16.5011	16.2876
Q8BH59	CMC1_MOUSE	Slc25a12	Calcium-binding mitochondrial carrier protein Aralar1	0.3822	0.182178		20.4585	21.2888	20.9038	21.0628	20.9536	20.967	21.4332	21.0889
Q8BH61	F13A_MOUSE	F13a1	Coagulation factor XIII A chain	0.12895	0.178281		18.4394	16.447	18.6309	17.9125	18.4668	17.9096	17.7109	18.0556
Q8BH64	EHD2_MOUSE	Ehd2	EH domain-containing protein 2	2.10301	0.557794	+	18.0945	18.663	18.5336	18.7258	19.0736	19.0463	19.0841	19.0441
Q8BH69	SPS1_MOUSE	Sephs1	Selenide, water dikinase 1	0.683442	0.345473		15.029	15.835	15.368	15.9376	15.8316	15.9576	16.1753	15.5871
Q8BH79	ANO10_MOUSE	Ano10	Anoctamin-10	0.297018	-0.187762		15.6919	16.3491	16.1886	16.2901	16.2943	16.333	15.474	15.6674
Q8BH86	GLUCM_MOUSE	Dglucy	D-glutamate cyclase, mitochondrial	0.402982	0.369128		15.3123	16.3006	14.8906	16.3507	15.8122	16.0516	16.5826	15.8843
Q8BH95	ECHM_MOUSE	Echs1	Enoyl-CoA hydratase, mitochondrial	1.26374	0.712856		18.2645	19.4826	19.347	18.8657	19.5748	19.4605	19.7947	19.9813
Q8BH97	RCN3_MOUSE	Rcn3	Reticulocalbin-3	0.26251	0.400843		14.9135	14.9718	16.9623	15.2407	16.4701	14.7777	16.4502	15.9937
Q8BHA3	DTD2_MOUSE	Dtd2	D-aminoacyl-tRNA deacylase 2	0.442249	-0.312314		15.3379	15.08	15.7589	15.6131	15.3154	15.7332	14.4039	15.0882
Q8BHC4	DCAKD_MOUSE	Dcakd	Dephospho-CoA kinase domain-containing protein	0.806192	0.725219		13.5899	14.5851	12.8919	14.4373	15.1247	14.742	14.1674	14.3711
Q8BHE8	MAIP1_MOUSE	Maip1	m-AAA protease-interacting protein 1, mitochondrial	1.08389	-0.527406		15.2008	16.2053	15.8569	16.0404	15.3332	15.4953	15.4286	14.9365
Q8BHG1	NRDC_MOUSE	Nrdc	Nardilysin	1.01403	1.85193		12.4182	16.1809	13.7839	16.1744	16.731	16.6733	16.4614	16.0994
Q8BHG2	CZIB_MOUSE	Czib	CXXC motif containing zinc binding protein	0.544446	0.453132		15.2969	16.6758	16.4199	16.8009	16.3622	17.096	17.007	16.5408
Q8BHN3	GANAB_MOUSE	Ganab	Neutral alpha-glucosidase AB	1.1392	0.377676		16.6402	17.0591	17.4529	17.1793	17.4856	17.5316	17.4788	17.3462
Q8BI84	TGO1_MOUSE	Mia3	Transport and Golgi organization protein 1 homolog	0.257034	-0.143317		16.8029	16.1449	16.6461	16.5875	16.0536	16.6267	16.7859	16.1419
Q8BIJ6	SYIM_MOUSE	Iars2	Isoleucine--tRNA ligase, mitochondrial	1.0008	0.204871		17.4063	17.7583	17.684	17.8822	17.9418	17.8048	17.8785	17.9253
Q8BIW1	PRUN1_MOUSE	Prune1	Exopolyphosphatase PRUNE1	0.489833	0.226438		16.7281	17.163	17.0173	17.3357	17.3162	17.7353	17.1465	16.9519
Q8BJ71	NUP93_MOUSE	Nup93	Nuclear pore complex protein Nup93	1.94739	0.764676	+	14.2439	14.9269	14.9385	14.819	15.7445	15.6951	15.1932	15.3542
Q8BJD1	ITIH5_MOUSE	Itih5	Inter-alpha-trypsin inhibitor heavy chain H5	0.516082	0.402764		17.0043	15.8835	16.455	15.4131	16.7984	16.7152	16.3881	16.4652
Q8BJS4	SUN2_MOUSE	Sun2	SUN domain-containing protein 2	0.568564	-0.185948		17.4013	16.7349	16.8606	17.0533	16.8516	16.6855	16.9062	16.863
Q8BJU0	SGTA_MOUSE	Sgta	Small glutamine-rich tetratricopeptide repeat-containing protein alpha	0.452611	0.304355		15.6756	16.7218	16.6821	17.0359	16.7238	16.7195	16.9437	16.9457
Q8BJW6	EIF2A_MOUSE	Eif2a	Eukaryotic translation initiation factor 2A	1.78763	0.318583		17.5893	17.6406	17.6423	17.8757	17.8154	18.1482	18.0771	17.9815
Q8BJY1	PSMD5_MOUSE	Psmd5	26S proteasome non-ATPase regulatory subunit 5	1.66755	0.458764		16.7657	17.2122	17.1245	17.3611	17.4367	17.794	17.5704	17.4975
Q8BJZ4	RT35_MOUSE	Mrps35	28S ribosomal protein S35, mitochondrial	1.59639	1.73094	+	15.0421	15.0948	12.8882	15.3482	16.1293	16.1245	16.4177	16.6255
Q8BK08	TMM11_MOUSE	Tmem11	Transmembrane protein 11, mitochondrial	0.199975	0.104996		17.3234	17.8315	17.1953	17.9548	17.6495	17.6666	17.9249	17.4841
Q8BK30	NDUV3_MOUSE	Ndufv3	NADH dehydrogenase [ubiquinone] flavoprotein 3, mitochondrial	1.05407	0.61993		17.4018	18.5531	17.7086	18.058	18.5169	18.0843	18.6585	18.9416
Q8BK63	KC1A_MOUSE	Csnk1a1	Casein kinase I isoform alpha	1.98589	1.02179	+	16.4974	15.8881	16.1063	16.5874	17.0491	17.8035	16.8084	17.5054
Q8BK64	AHSA1_MOUSE	Ahsa1	Activator of 90 kDa heat shock protein ATPase homolog 1	1.2289	0.444784		17.4659	18.1627	18.0467	18.34	18.4122	18.4973	18.4968	18.3881
Q8BK72	RT27_MOUSE	Mrps27	28S ribosomal protein S27, mitochondrial	0.0118906	-0.0248599		13.4222	14.448	14.5683	14.1625	12.1598	14.743	14.7382	14.8605
Q8BK75	ELP6_MOUSE	Elp6	Elongator complex protein 6	0.22939	0.306307		13.3516	14.8463	13.2813	14.2172	14.0531	15.3582	13.8948	13.6156
Q8BK84	DUS29_MOUSE	Dusp29	Dual specificity phosphatase 29	0.10491	-0.0898056		17.4156	17.8052	17.6476	18.5318	18.0553	17.8084	18.0062	17.1712
Q8BKC5	IPO5_MOUSE	Ipo5	Importin-5	0.103701	0.0534639		16.6611	17.2556	17.3191	17.4032	17.0116	17.4272	17.1679	17.2461
Q8BKZ9	ODPX_MOUSE	Pdhx	Pyruvate dehydrogenase protein X component, mitochondrial	0.248717	0.0945802		18.5078	19.0482	18.6951	19.0444	18.7492	18.8517	19.1129	18.96
Q8BL65	ABLM2_MOUSE	Ablim2	Actin-binding LIM protein 2	1.53082	0.706196	+	16.6379	16.1692	16.4771	15.6227	17.1136	16.8253	16.68	17.1128
Q8BL66	EEA1_MOUSE	Eea1	Early endosome antigen 1	0.832556	0.740538		12.8705	14.4737	13.7108	13.2015	13.501	14.6857	14.6448	14.3872
Q8BL97	SRSF7_MOUSE	Srsf7	Serine/arginine-rich splicing factor 7	1.47909	0.74156	+	16.9463	17.1549	17.6597	16.968	17.9556	17.8545	17.4257	18.4594
Q8BLF1	NCEH1_MOUSE	Nceh1	Neutral cholesterol ester hydrolase 1	2.15821	1.03556	+	14.679	15.6308	15.2279	15.6509	16.1875	16.0909	16.432	16.6206
Q8BLR9	HIF1N_MOUSE	Hif1an	Hypoxia-inducible factor 1-alpha inhibitor	0.168894	0.111997		15.4935	15.774	15.2422	16.1994	15.5355	16.2001	15.8517	15.5698
Q8BLU2	MT21C_MOUSE	Mettl21c	Protein-lysine methyltransferase METTL21C	0.587717	-1.66951		17.4271	16.7793	17.8664	19.1818	17.4315	17.126	12.4432	17.5758
Q8BLY2	SYTC2_MOUSE	Tars3	Threonine--tRNA ligase 2, cytoplasmic	1.28624	-0.375192		17.5947	17.8119	17.7703	18.115	17.4632	17.2459	17.7524	17.3297
Q8BMA6	SRP68_MOUSE	Srp68	Signal recognition particle subunit SRP68	0.675432	0.340096		15.79	16.2596	15.5652	16.5957	16.2115	16.3634	16.5625	16.4334
Q8BMD8	SCMC1_MOUSE	Slc25a24	Calcium-binding mitochondrial carrier protein SCaMC-1	2.36403	3.67785	+	12.9001	12.0476	15.778	13.2676	17.3962	17.1807	16.6126	17.5152
Q8BMF3	MAON_MOUSE	Me3	NADP-dependent malic enzyme, mitochondrial	2.44399	0.484084	+	16.9009	17.19	16.8479	17.1876	17.3755	17.527	17.6197	17.5406
Q8BMF4	ODP2_MOUSE	Dlat	Dihydrolipoyllysine-residue acetyltransferase component of pyruvate dehydrogenase complex, mitochondrial	0.501641	0.176257		20.4438	20.9597	20.5776	20.8723	20.7536	20.6677	21.0419	21.0952
Q8BMG7	RBGPR_MOUSE	Rab3gap2	Rab3 GTPase-activating protein non-catalytic subunit	0.497453	0.481173		12.4126	13.3415	14.0361	12.8782	13.4858	13.356	14.4633	13.2879
Q8BMG8	MFTC_MOUSE	Slc25a32	Mitochondrial folate transporter/carrier	1.83918	1.34105	+	12.051	13.0972	12.9571	13.5957	14.564	14.7235	13.7492	14.0286
Q8BMJ2	SYLC_MOUSE	Lars1	Leucine--tRNA ligase, cytoplasmic	1.5015	0.523697		16.8976	17.1464	17.2477	17.2754	17.4935	18.1656	17.5066	17.4962
Q8BMJ3	IF1AX_MOUSE	Eif1ax	Eukaryotic translation initiation factor 1A, X-chromosomal	0.686266	-0.624654		13.1147	14.7228	14.3158	14.8528	13.2776	14.1181	13.7491	13.3626
Q8BMJ7	CGRF1_MOUSE	Cgrrf1	Cell growth regulator with RING finger domain protein 1	0.699139	0.97535		13.0702	14.2687	11.1254	12.4587	14.0193	13.9662	13.2723	13.5665
Q8BMK4	CKAP4_MOUSE	Ckap4	Cytoskeleton-associated protein 4	1.30214	1.01094	+	16.3443	15.7007	17.4427	16.1649	17.8884	17.0006	17.3156	17.4918
Q8BML9	SYQ_MOUSE	Qars1	Glutamine--tRNA ligase	0.664634	0.275434		17.026	17.485	17.3769	17.8587	17.5656	17.7541	17.9832	17.5454
Q8BMP6	GCP60_MOUSE	Acbd3	Golgi resident protein GCP60	2.09192	1.18269	+	13.3566	13.8942	14.4635	14.4372	15.4522	14.9227	14.9889	15.5184
Q8BMS1	ECHA_MOUSE	Hadha	Trifunctional enzyme subunit alpha, mitochondrial	1.30167	0.440913		20.8618	21.3293	20.9299	20.8383	21.3141	21.1075	21.5602	21.741
Q8BMS4	COQ3_MOUSE	Coq3	Ubiquinone biosynthesis O-methyltransferase, mitochondrial	0.808299	0.335886		16.3298	16.9582	17.1222	17.248	17.2441	17.3046	17.1521	17.3009
Q8BNI4	DERL2_MOUSE	Derl2	Derlin-2	0.258326	0.515956		12.2598	14.0887	14.9242	14.8016	14.9628	14.9901	15.2599	12.9254
Q8BNU0	ARMC6_MOUSE	Armc6	Armadillo repeat-containing protein 6	0.810091	0.553837		14.1532	13.0246	13.691	14.5147	14.5576	14.0903	14.5703	14.3807
Q8BP40	PPA6_MOUSE	Acp6	Lysophosphatidic acid phosphatase type 6	1.45755	0.752192	+	15.3698	16.5836	15.977	15.9505	16.5122	16.649	17.0811	16.6474
Q8BP47	SYNC_MOUSE	NARS1	Asparagine--tRNA ligase, cytoplasmic	0.659091	0.318799		17.992	18.2306	18.225	18.4531	18.2692	19.1406	18.5541	18.2119
Q8BP48	MAP11_MOUSE	Metap1	Methionine aminopeptidase 1	0.12645	0.38716		12.8112	16.4818	16.3136	17.1373	14.2814	16.6408	16.9425	16.4279
Q8BP67	RL24_MOUSE	Rpl24	60S ribosomal protein L24	3.57767	0.404677	+	18.9232	18.7828	18.7736	18.7868	19.159	19.1552	19.2536	19.3173
Q8BP92	RCN2_MOUSE	Rcn2	Reticulocalbin-2	0.532056	0.265662		17.2802	17.3903	17.6751	17.8993	17.9508	18.129	17.9357	17.2921
Q8BPB5	FBLN3_MOUSE	Efemp1	EGF-containing fibulin-like extracellular matrix protein 1	0.117928	-0.201179		14.7512	14.46	16.0965	14.3408	15.2155	13.2838	15.4603	14.8842
Q8BQ46	Q8BQ46_MOUSE	Taf15	TAF15 RNA polymerase II, TATA box binding protein (TBP)-associated factor	1.82599	0.926531	+	13.3621	12.4905	12.923	13.1166	14.3639	13.9689	13.8913	13.3742
Q8BQM4	HEAT3_MOUSE	Heatr3	HEAT repeat-containing protein 3	0.26156	0.226681		12.4391	13.8503	13.7602	13.5838	13.5818	13.8858	13.805	13.2675
Q8BRF7	SCFD1_MOUSE	Scfd1	Sec1 family domain-containing protein 1	2.49531	1.70795	+	12.7398	13.564	13.963	14.4042	15.2768	15.2817	15.5734	15.3711
Q8BRK8	AAPK2_MOUSE	Prkaa2	5'-AMP-activated protein kinase catalytic subunit alpha-2	1.89604	0.383682		18.0438	18.3083	18.169	18.3157	18.5847	18.8314	18.5481	18.4073
Q8BRK9	MA2A2_MOUSE	Man2a2	Alpha-mannosidase 2x	0.99126	0.566556		16.3323	16.5031	16.3094	16.5361	17.4214	17.5376	16.5874	16.4008
Q8BRT1	CLAP2_MOUSE	Clasp2	CLIP-associating protein 2	0.14011	0.173257		20.1284	19.985	21.8929	20.0935	20.8718	20.8827	20.5214	20.5171
Q8BSY0	ASPH_MOUSE	Asph	Aspartyl/asparaginyl beta-hydroxylase	0.897792	0.228811		18.9612	19.0434	19.3003	18.9313	19.0656	19.2499	19.542	19.2939
Q8BTJ4	ENPP4_MOUSE	Enpp4	Bis(5'-adenosyl)-triphosphatase enpp4	1.00385	0.934865		14.2635	15.6901	15.4599	15.6275	16.9737	16.5446	15.4867	15.7755
Q8BTM8	FLNA_MOUSE	Flna	Filamin-A	1.72751	0.661359	+	17.1769	17.8944	17.9161	17.562	18.5074	17.9948	18.2675	18.4252
Q8BTX9	HSDL1_MOUSE	Hsdl1	Inactive hydroxysteroid dehydrogenase-like protein 1	0.0631669	-0.196379		14.0299	15.4879	11.9024	15.6692	12.1624	15.2306	14.7952	14.1157
Q8BTY1	KAT1_MOUSE	Kyat1	Kynurenine--oxoglutarate transaminase 1	0.26067	0.138287		15.5946	16.1901	16.185	16.1655	15.7488	16.2294	16.1796	16.5307
Q8BTZ7	GMPPB_MOUSE	Gmppb	Mannose-1-phosphate guanyltransferase beta	0.772283	0.353691		15.4516	15.9233	16.2333	15.6699	16.4896	15.9779	15.8591	16.3663
Q8BU30	SYIC_MOUSE	Iars1	Isoleucine--tRNA ligase, cytoplasmic	1.03035	0.301718		17.456	17.7479	17.8519	17.9515	18.0607	18.3293	18.0154	17.8088
Q8BU31	RAP2C_MOUSE	Rap2c	Ras-related protein Rap-2c	0.181034	-0.187648		14.9466	15.366	14.7025	15.9553	15.4233	15.6832	14.4255	14.6877
Q8BU85	MSRB3_MOUSE	Msrb3	Methionine-R-sulfoxide reductase B3, mitochondrial	0.139605	0.153199		16.7203	18.0237	17.4963	18.5368	17.5886	18.0584	18.1491	17.5939
Q8BU88	RM22_MOUSE	Mrpl22	39S ribosomal protein L22, mitochondrial	1.35908	2.37795	+	12.5156	16.2307	13.71	16.0516	17.0522	17.321	16.3745	17.272
Q8BUK6	HOOK3_MOUSE	Hook3	Protein Hook homolog 3	1.511	0.455256		16.0271	16.139	16.6542	16.5602	16.8271	16.909	16.797	16.6684
Q8BUV3	GEPH_MOUSE	Gphn	Gephyrin	0.448197	-0.184389		17.4296	17.9701	17.6683	18.0622	17.6461	17.749	17.7364	17.2613
Q8BUY5	TIDC1_MOUSE	Timmdc1	Complex I assembly factor TIMMDC1, mitochondrial	0.0427179	0.119201		12.9652	15.6049	15.9135	15.8827	15.8139	13.2738	15.5411	16.2143
Q8BUZ1	ABRA_MOUSE	Abra	Actin-binding Rho-activating protein	1.62243	0.746787	+	15.7314	15.4293	15.4883	15.7166	16.5771	16.5776	15.6299	16.5681
Q8BV13	CSN7B_MOUSE	Cops7b	COP9 signalosome complex subunit 7b	0.556476	0.424169		12.6829	13.4481	13.5135	14.2063	14.2932	13.4949	14.0073	13.7521
Q8BVA4	LMOD1_MOUSE	Lmod1	Leiomodin-1	0.559917	0.345806		13.999	15.2051	14.9807	14.5406	15.2785	14.74	15.0195	15.0706
Q8BVE3	VATH_MOUSE	Atp6v1h	V-type proton ATPase subunit H	1.66942	0.601237	+	15.9123	15.3867	15.4168	15.3239	16.3758	15.8811	15.8587	16.329
Q8BVF2	PDCL3_MOUSE	Pdcl3	Phosducin-like protein 3	0.323024	0.653516		13.5426	15.6134	16.5497	17.291	16.2821	16.7123	16.944	15.6725
Q8BVG4	DPP9_MOUSE	Dpp9	Dipeptidyl peptidase 9	0.415638	-0.101932		15.7969	16.0085	16.1713	16.1917	15.8271	15.8584	16.0739	16.0012
Q8BVI4	DHPR_MOUSE	Qdpr	Dihydropteridine reductase	0.417833	-0.258501		18.8705	19.4296	19.2993	19.7853	18.8916	19.3401	19.4895	18.6296
Q8BVI5	STX16_MOUSE	Stx16	Syntaxin-16	1.22528	1.79343	+	14.5175	11.8997	15.5071	13.8132	16.0935	15.6852	15.6691	15.4634
Q8BVL3	SNX17_MOUSE	Snx17	Sorting nexin-17	1.89996	1.82116	+	14.1337	11.9385	12.5078	13.5456	14.435	15.1533	14.8863	14.9357
Q8BVQ5	PPME1_MOUSE	Ppme1	Protein phosphatase methylesterase 1	1.06681	0.805778		14.0011	14.9567	15.1499	15.7633	15.8721	15.979	15.3497	15.8933
Q8BVU5	NUDT9_MOUSE	Nudt9	ADP-ribose pyrophosphatase, mitochondrial	0.0182103	0.0199523		14.2099	14.1698	13.152	14.5121	14.2895	14.2136	13.3594	14.2613
Q8BVY0	RL1D1_MOUSE	Rsl1d1	Ribosomal L1 domain-containing protein 1	0.00292048	-0.00471425		12.8928	13.0504	14.2195	14.6634	13.7505	14.5065	12.9642	13.5859
Q8BW75	AOFB_MOUSE	Maob	Amine oxidase [flavin-containing] B	1.0027	-0.527661		16.1721	16.6238	16.7834	17.4129	16.0725	16.1287	16.4653	16.2149
Q8BWA5	KLH31_MOUSE	Klhl31	Kelch-like protein 31	1.83743	0.695978	+	17.3138	17.5305	17.2991	17.8804	18.4084	18.4914	18.0834	17.8244
Q8BWB1	SYP2L_MOUSE	Synpo2l	Synaptopodin 2-like protein	0.0767329	0.0198765		19.7445	19.4307	19.4018	19.4752	19.6024	19.4214	19.4773	19.6306
Q8BWD2	IP6K3_MOUSE	Ip6k3	Inositol hexakisphosphate kinase 3	3.69764	3.28583	+	12.9699	14.3184	13.4856	13.6733	17.0896	17.1558	16.0099	17.3351
Q8BWF0	SSDH_MOUSE	Aldh5a1	Succinate-semialdehyde dehydrogenase, mitochondrial	1.05315	0.681028		14.6952	15.7473	15.0044	15.4383	15.7456	15.3199	16.0931	16.4508
Q8BWM0	PGES2_MOUSE	Ptges2	Prostaglandin E synthase 2	0.677296	0.426146		16.0877	16.9276	16.2489	17.0726	16.9094	16.5576	17.179	17.3954
Q8BWT1	THIM_MOUSE	Acaa2	3-ketoacyl-CoA thiolase, mitochondrial	0.905838	0.666488		19.0574	19.8904	19.0242	19.2644	19.5961	19.3299	20.2657	20.7106
Q8BWU5	OSGEP_MOUSE	Osgep	tRNA N6-adenosine threonylcarbamoyltransferase	1.07996	0.87677		16.4114	15.7792	15.5602	15.6494	17.1855	17.0101	15.6042	17.1075
Q8BWW4	LARP4_MOUSE	Larp4	La-related protein 4	0.27109	0.676251		13.5339	17.7013	13.3287	14.026	15.3247	15.4032	15.1809	15.3862
Q8BWW9	PKN2_MOUSE	Pkn2	Serine/threonine-protein kinase N2	1.43554	0.766728	+	14.1967	13.7921	14.8173	14.1157	15.5042	14.9598	14.9424	14.5823
Q8BWY3	ERF1_MOUSE	Etf1	Eukaryotic peptide chain release factor subunit 1	0.645684	1.171		13.2126	16.3179	14.026	16.7307	15.9074	16.3627	16.2073	16.4936
Q8BWZ3	NAA25_MOUSE	Naa25	N-alpha-acetyltransferase 25, NatB auxiliary subunit	1.21605	0.361924		15.8278	15.7567	15.3385	15.7987	15.8354	16.3396	16.033	15.9613
Q8BX02	KANK2_MOUSE	Kank2	KN motif and ankyrin repeat domain-containing protein 2	0.919926	0.552949		14.9124	14.1567	15.2537	14.6195	15.8304	15.3335	14.9525	15.0378
Q8BX10	PGAM5_MOUSE	Pgam5	Serine/threonine-protein phosphatase PGAM5, mitochondrial	1.85713	1.35186	+	14.3756	15.5915	15.0519	15.946	16.0219	16.8804	16.7877	16.6826
Q8BX70	VP13C_MOUSE	Vps13c	Intermembrane lipid transfer protein VPS13C	0.473825	0.835119		14.9454	15.3708	16.6925	13.1002	16.2725	15.81	15.0496	16.3173
Q8BXK9	CLIC5_MOUSE	Clic5	Chloride intracellular channel protein 5	0.464469	0.353501		15.6365	16.5659	15.9634	17.0006	16.2869	16.7324	16.5265	17.0346
Q8BXQ2	PIGT_MOUSE	Pigt	GPI transamidase component PIG-T	0.278246	0.131793		15.6312	15.5211	15.4819	15.7016	15.2076	16.1202	15.7186	15.8165
Q8BXZ1	TMX3_MOUSE	Tmx3	Protein disulfide-isomerase TMX3	0.15641	0.0748315		16.6388	16.8306	16.7134	16.7065	16.5093	17.1306	17.0826	16.4662
Q8BY87	UBP47_MOUSE	Usp47	Ubiquitin carboxyl-terminal hydrolase 47	0.823797	0.193993		16.6924	16.9197	16.7563	17.1815	17.114	17.191	17.0122	17.0087
Q8BY89	CTL2_MOUSE	Slc44a2	Choline transporter-like protein 2	1.09044	0.788771		17.0378	17.5024	18.0433	17.7971	18.3218	18.7966	18.8821	17.5352
Q8BYA0	TBCD_MOUSE	Tbcd	Tubulin-specific chaperone D	0.048176	0.142642		15.5374	12.8129	17.6318	16.1754	15.478	15.7156	16.3185	15.2159
Q8BYH7	TBC17_MOUSE	Tbc1d17	TBC1 domain family member 17	0.437893	0.140229		15.5662	15.7794	15.82	15.6291	16.0304	16.0777	15.5352	15.7123
Q8BYK6	YTHD3_MOUSE	Ythdf3	YTH domain-containing family protein 3	0.831984	0.825047		12.5189	14.6046	14.3308	13.7431	14.144	14.7976	14.9649	14.591
Q8BYM8	SYCM_MOUSE	Cars2	Probable cysteine--tRNA ligase, mitochondrial	0.749397	0.723715		13.3884	14.6903	14.67	15.1175	15.059	14.4225	15.7226	15.5569
Q8BYN5	FSD1L_MOUSE	Fsd1l	FSD1-like protein	2.14669	1.53053	+	13.5931	13.0803	13.2859	14.5198	15.0898	14.9998	14.7574	15.7541
Q8BYU6	TOIP2_MOUSE	Tor1aip2	Torsin-1A-interacting protein 2	0.232647	0.695531		12.3564	16.6213	16.5165	14.3967	15.9806	16.6357	13.7363	16.3204
Q8BZ52	FSD2_MOUSE	Fsd2	Fibronectin type III and SPRY domain-containing protein 2	3.30323	0.634876	+	17.7668	17.6054	17.6332	17.4428	18.3532	18.3351	18.2325	18.067
Q8BZ60	STON2_MOUSE	Ston2	Stonin-2	0.0420834	-0.0339265		14.2286	14.1178	13.7439	14.5544	13.8871	14.4476	13.6155	14.5587
Q8BZ71	STAC3_MOUSE	Stac3	SH3 and cysteine-rich domain-containing protein 3	1.0233	-0.395321		19.3733	19.6936	19.5986	19.9428	19.2194	19.5315	19.4587	18.8174
Q8BZ98	DYN3_MOUSE	Dnm3	Dynamin-3	2.43162	0.581226	+	15.6594	15.4897	15.9206	15.7423	16.4695	16.402	16.1064	16.159
Q8BZA9	TIGAR_MOUSE	Tigar	Fructose-2,6-bisphosphatase TIGAR	1.96406	-1.1706	+	17.9917	18.6078	18.5374	18.9968	17.2211	17.8316	17.666	16.7327
Q8BZF8	PGM5_MOUSE	Pgm5	Phosphoglucomutase-like protein 5	0.629362	0.329912		20.8278	21.3447	21.5599	21.6023	21.2713	21.5934	21.6669	22.1227
Q8BZI0	AF1L1_MOUSE	Afap1l1	Actin filament-associated protein 1-like 1	2.64766	2.24585	+	11.8198	11.5586	13.1279	11.9653	14.0095	15.1736	14.2033	14.0687
Q8BZJ7	DCNL2_MOUSE	Dcun1d2	DCN1-like protein 2	0.248931	-0.116667		16.4184	17.0477	16.6987	17.2072	16.8016	16.6486	16.8863	16.5688
Q8BZW8	NHLC2_MOUSE	Nhlrc2	NHL repeat-containing protein 2	0.969837	2.82867		19.25	13.5624	13.1694	13.3091	17.0801	17.8516	18.1039	17.57
Q8BZZ3	WWP1_MOUSE	Wwp1	NEDD4-like E3 ubiquitin-protein ligase WWP1	0.545676	1.18733		12.5764	16.5944	13.6529	15.5498	15.5992	16.2816	14.6073	16.6347
Q8C006	TRI35_MOUSE	Trim35	E3 ubiquitin-protein ligase TRIM35	3.02934	3.98764	+	12.7943	15.6418	12.9596	13.6769	17.834	17.8206	17.4656	17.9031
Q8C079	STRP1_MOUSE	Strip1	Striatin-interacting protein 1	1.01079	1.78577		15.6079	12.7815	12.9328	11.5855	15.2425	15.4781	14.0362	15.2942
Q8C0C7	SYFA_MOUSE	Farsa	Phenylalanine--tRNA ligase alpha subunit	0.35544	-0.0621343		16.9243	17.0302	17.0542	17.1816	17.0992	16.8608	16.9357	17.0461
Q8C0D5	EFL1_MOUSE	Efl1	Elongation factor-like GTPase 1	1.43877	2.07851	+	12.662	15.4647	13.9009	16.0181	16.4745	16.5004	17.0006	16.3841
Q8C0D9	CEP68_MOUSE	Cep68	Centrosomal protein of 68 kDa	0.66712	0.719923		12.8676	12.0034	13.8714	14.0348	14.0913	13.61	13.5204	14.4352
Q8C0E2	VP26B_MOUSE	Vps26b	Vacuolar protein sorting-associated protein 26B	4.13791	0.832144	+	16.0214	15.8895	15.8091	15.9132	16.9468	16.6455	16.6167	16.7527
Q8C0I1	ADAS_MOUSE	Agps	Alkyldihydroxyacetonephosphate synthase, peroxisomal	1.60291	1.21047	+	13.034	12.9532	11.7757	12.9494	13.8175	14.6811	13.4593	13.5963
Q8C0L0	TMX4_MOUSE	Tmx4	Thioredoxin-related transmembrane protein 4	0.677264	0.395958		15.6321	16.5408	16.1281	16.7193	16.5177	17.0188	16.7265	16.3411
Q8C0L9	GPCP1_MOUSE	Gpcpd1	Glycerophosphocholine phosphodiesterase GPCPD1	0.524693	-0.391439		17.2619	17.0441	16.7803	17.697	16.4468	17.1993	17.3712	16.2002
Q8C0M9	ASGL1_MOUSE	Asrgl1	Isoaspartyl peptidase/L-asparaginase	1.3736	-0.677797	+	17.9744	18.5684	18.4968	18.6699	17.4186	18.1411	18.0942	17.3446
Q8C129	LCAP_MOUSE	Lnpep	Leucyl-cystinyl aminopeptidase	2.15818	1.49825	+	14.2559	15.7604	15.7359	15.2754	16.8314	17.029	16.4416	16.7185
Q8C166	CPNE1_MOUSE	Cpne1	Copine-1	0.619634	0.338925		15.115	15.7321	16.2411	15.9746	15.8121	16.1639	16.2333	16.2093
Q8C1A5	THOP1_MOUSE	Thop1	Thimet oligopeptidase	0.317029	0.17924		16.5645	17.2905	17.1861	17.2999	17.0109	17.7341	17.2222	17.0908
Q8C1B7	SEP11_MOUSE	Septin11	Septin-11	0.520327	0.587347		14.7432	16.2911	17.1783	16.1388	16.3419	16.727	16.6578	16.974
Q8C2Q3	RBM14_MOUSE	Rbm14	RNA-binding protein 14	2.21209	1.05277	+	15.2388	14.5862	15.1957	14.2476	15.9915	15.7341	15.7238	16.0301
Q8C3F2	F120C_MOUSE	Fam120c	Constitutive coactivator of PPAR-gamma-like protein 2	1.66051	1.07002	+	12.3093	13.346	12.6853	12.3733	14.3636	13.1692	13.5501	13.911
Q8C3F7	KLH30_MOUSE	Klhl30	Kelch-like protein 30	4.30254	4.11441	+	13.1304	13.4613	13.5226	14.2703	18.2522	18.214	16.9242	17.4518
Q8C494	PRR33_MOUSE	Prr33	Proline-rich protein 33	2.12067	-1.10221	+	20.4657	19.56	20.0093	19.5358	18.3754	18.9902	19.1442	18.6522
Q8C4Y3	NELFB_MOUSE	Nelfb	Negative elongation factor B	1.85375	1.01013	+	11.7626	12.7767	12.1596	12.9201	13.7462	13.2775	13.4132	13.2226
Q8C522	ENDD1_MOUSE	Endod1	Endonuclease domain-containing 1 protein	1.92355	1.87644	+	11.8906	12.1981	13.7722	13.3032	15.3151	13.9494	14.6356	14.7697
Q8C5Q4	GRSF1_MOUSE	Grsf1	G-rich sequence factor 1	1.73899	1.95453	+	12.2113	13.9394	11.927	14.1361	15.1431	15.0101	15.4245	14.4541
Q8C5R8	Q8C5R8_MOUSE	Prps1l1	Ribose-phosphate diphosphokinase	0.600478	-0.528512		16.3864	16.7185	16.4769	16.7386	14.8427	16.3652	16.6071	16.3913
Q8C6B0	Q8C6B0_MOUSE	Mettl7a1	Methyltransferase-like 7A1	0.0348891	0.0216331		16.6301	17.0106	17.1019	17.0117	17.0153	17.2151	17.1935	16.4169
Q8C6G8	WDR26_MOUSE	Wdr26	WD repeat-containing protein 26	1.02165	1.04345		12.4731	14.1509	12.7811	14.332	13.7844	14.808	14.7295	14.5889
Q8C6K9	CO6A6_MOUSE	Col6a6	Collagen alpha-6(VI) chain	0.326296	-0.373478		18.7284	17.071	18.1282	17.0024	17.357	17.7892	17.6159	16.6739
Q8C6Y6	ASB14_MOUSE	Asb14	Ankyrin repeat and SOCS box protein 14	0.0140253	-0.016315		14.4795	15.4842	15.0305	15.4598	14.1624	15.4005	15.3114	15.5145
Q8C7B8	ZSWM4_MOUSE	Zswim4	Zinc finger SWIM domain-containing protein 4	2.5378	-2.64105	+	17.6341	17.4466	16.5246	16.9525	13.5353	14.1227	15.8255	14.5101
Q8C7D2	CRBN_MOUSE	Crbn	Protein cereblon	1.06664	1.65082		12.238	15.2868	13.4211	15.3592	15.7239	16.1833	14.9901	16.0112
Q8C7E7	STBD1_MOUSE	Stbd1	Starch-binding domain-containing protein 1	0.0125803	0.0106578		18.7328	18.9478	18.8378	19.0722	19.1766	19.5534	18.5228	18.3804
Q8C7V8	CC134_MOUSE	Ccdc134	Coiled-coil domain-containing protein 134	0.452438	0.366059		16.6682	17.4777	15.9606	16.7293	16.899	17.5129	17.2405	16.6477
Q8C7X2	EMC1_MOUSE	Emc1	ER membrane protein complex subunit 1	0.150451	0.083756		16.4327	17.0181	16.9237	17.0245	16.7376	17.1405	17.2617	16.5943
Q8C828	KBTBD_MOUSE	Kbtbd13	Kelch repeat and BTB domain-containing protein 13	1.61945	3.30735	+	12.4709	12.4039	17.0493	13.5834	16.7519	17.1615	17.4177	17.406
Q8C878	UBA3_MOUSE	Uba3	NEDD8-activating enzyme E1 catalytic subunit	1.50147	0.886474	+	14.8578	15.8475	15.9289	16.2138	16.373	16.9154	16.4906	16.6151
Q8C8H8	KY_MOUSE	Ky	Kyphoscoliosis peptidase	0.964315	0.791299		14.7702	13.3478	13.9864	14.2352	14.8183	15.6607	14.8204	14.2054
Q8C8R3	ANK2_MOUSE	Ank2	Ankyrin-2	1.98436	0.952344	+	13.6614	13.7172	14.5126	14.1077	15.056	14.5685	14.8283	15.3555
Q8C8U0	LIPB1_MOUSE	Ppfibp1	Liprin-beta-1	1.71349	1.53185	+	12.3323	11.8987	13.3819	13.2645	14.6396	13.6333	13.7805	14.9514
Q8CAA7	PGM2L_MOUSE	Pgm2l1	Glucose 1,6-bisphosphate synthase	0.526715	-0.338853		15.7949	16.1066	16.0014	16.7896	16.0913	16.0034	16.0185	15.2237
Q8CAK1	CAF17_MOUSE	Iba57	Putative transferase CAF17 homolog, mitochondrial	1.1522	0.758646		14.4504	15.7128	15.0511	15.651	15.8625	15.5827	16.0173	16.4373
Q8CAQ8	MIC60_MOUSE	Immt	MICOS complex subunit Mic60	1.15356	0.334497		20.1312	20.2843	19.9471	20.1636	20.4217	20.1195	20.5593	20.7637
Q8CBG9	RN170_MOUSE	Rnf170	E3 ubiquitin-protein ligase RNF170	0.0347165	-0.0450222		13.6745	14.8795	13.6279	14.544	13.972	14.7438	14.5188	13.3112
Q8CBY1	SMAG1_MOUSE	Samd4a	Protein Smaug homolog 1	1.30233	1.20173	+	12.7268	12.8428	13.1169	12.8734	12.69	14.7143	14.205	14.7576
Q8CBY8	DCTN4_MOUSE	Dctn4	Dynactin subunit 4	2.47906	0.548529	+	15.062	14.9593	15.1131	15.3856	15.7347	15.4933	15.8381	15.648
Q8CC35	SYNPO_MOUSE	Synpo	Synaptopodin	0.266023	-0.117385		18.6397	18.315	18.0604	18.2768	18.1408	17.851	18.3582	18.4723
Q8CC36	CDNF_MOUSE	Cdnf	Cerebral dopamine neurotrophic factor	0.313378	0.241896		17.147	18.1153	17.8789	18.289	17.9978	18.3063	18.5254	17.5683
Q8CC88	VWA8_MOUSE	Vwa8	von Willebrand factor A domain-containing protein 8	1.88036	0.896067	+	15.2804	16.1683	15.7042	16.0195	16.5012	16.3353	16.8459	17.0745
Q8CCJ3	UFL1_MOUSE	Ufl1	E3 UFM1-protein ligase 1	0.639248	0.403657		15.4661	15.2837	15.869	14.9777	16.1578	16.015	15.104	15.9343
Q8CCM6	TIM21_MOUSE	Timm21	Mitochondrial import inner membrane translocase subunit Tim21	0.504334	1.23195		12.0273	15.9293	13.2547	15.6813	16.1339	15.6947	13.7138	16.2779
Q8CCN5	BCAS3_MOUSE	Bcas3	BCAS3 microtubule associated cell migration factor	1.06711	1.44421		15.8101	14.4693	12.6157	14.6835	16.1933	16.001	15.1413	16.0198
Q8CCT4	TCAL5_MOUSE	Tceal5	Transcription elongation factor A protein-like 5	1.21922	1.18828	+	14.98	15.5021	13.9253	15.4462	15.9072	16.6868	15.2354	16.7774
Q8CDN6	TXNL1_MOUSE	Txnl1	Thioredoxin-like protein 1	1.42124	0.565682		17.7555	18.4576	18.445	18.4899	18.7505	19.204	18.7681	18.6882
Q8CEE7	RDH13_MOUSE	Rdh13	Retinol dehydrogenase 13	0.19587	0.163932		13.1865	13.9661	13.1065	14.1011	13.2108	13.7003	13.9275	14.1773
Q8CES0	NAA30_MOUSE	Naa30	N-alpha-acetyltransferase 30	2.58408	1.08236	+	13.5496	12.9761	13.111	13.7017	14.1916	14.7709	14.4799	14.2255
Q8CFE4	SCYL2_MOUSE	Scyl2	SCY1-like protein 2	2.27718	1.52561	+	12.606	13.4427	13.4659	12.0977	14.6519	14.1424	14.2934	14.627
Q8CFI7	RPB2_MOUSE	Polr2b	DNA-directed RNA polymerase II subunit RPB2	0.902341	0.620618		13.3859	13.2292	14.514	13.1126	14.514	14.1365	13.8742	14.1995
Q8CFV9	RIFK_MOUSE	Rfk	Riboflavin kinase	0.0071585	0.0182405		17.3087	16.7419	13.7453	16.9865	16.379	16.3729	16.5417	15.5618
Q8CFX1	G6PE_MOUSE	H6pd	GDH/6PGL endoplasmic bifunctional protein	1.20143	0.543416		15.7255	15.7506	15.79	16.3895	16.2933	16.9089	16.544	16.0829
Q8CG70	P3H3_MOUSE	P3h3	Prolyl 3-hydroxylase 3	0.0846688	0.131722		13.8418	13.3163	12.9764	11.6808	13.426	12.116	13.3211	13.4791
Q8CG72	ADPRS_MOUSE	Adprs	ADP-ribosylhydrolase ARH3	1.29622	0.806736	+	14.4548	14.2304	15.4086	15.4659	15.9088	15.7587	15.5869	15.5323
Q8CG76	ARK72_MOUSE	Akr7a2	Aflatoxin B1 aldehyde reductase member 2	0.160234	0.0690441		16.8929	17.5793	17.3724	17.6024	17.4339	17.4732	17.4363	17.3798
Q8CGA0	PPM1F_MOUSE	Ppm1f	Protein phosphatase 1F	1.99206	0.979799	+	14.3167	14.8315	14.8976	15.3482	15.5234	16.2749	15.6964	15.8184
Q8CGB6	TNS2_MOUSE	Tns2	Tensin-2	1.35479	0.963151	+	15.1349	15.46	15.3758	13.9847	16.3563	15.7886	15.5999	16.0632
Q8CGC7	SYEP_MOUSE	Eprs1	Bifunctional glutamate/proline--tRNA ligase	0.235312	0.0737052		18.972	19.1462	19.2322	19.4105	19.3623	19.1656	19.4551	19.0726
Q8CGK3	LONM_MOUSE	Lonp1	Lon protease homolog, mitochondrial	1.95485	0.62034	+	17.4218	18.1481	17.8795	18.081	18.4108	18.5379	18.6286	18.4345
Q8CGN5	PLIN1_MOUSE	Plin1	Perilipin-1	0.488305	1.17347		13.1097	15.2809	12.9381	15.8841	16.7132	15.3018	13.2863	16.6054
Q8CGY6	UN45B_MOUSE	Unc45b	Protein unc-45 homolog B	2.82127	0.677273	+	18.7015	18.5361	18.513	18.859	19.4947	19.3649	19.3957	19.0635
Q8CGY8	OGT1_MOUSE	Ogt	UDP-N-acetylglucosamine--peptide N-acetylglucosaminyltransferase 110 kDa subunit	0.014705	0.0430155		12.9111	16.9526	17.0033	16.5474	16.0002	15.9981	15.8877	15.7004
Q8CHH9	SEPT8_MOUSE	Septin8	Septin-8	0.954056	1.8658		11.7574	12.1647	15.6722	15.028	15.5687	15.357	15.8748	15.285
Q8CHK3	MBOA7_MOUSE	Mboat7	Lysophospholipid acyltransferase 7	1.86628	0.730882	+	13.7787	14.2887	14.2867	14.1056	15.1219	14.4262	15.144	14.691
Q8CHP8	PGP_MOUSE	Pgp	Glycerol-3-phosphate phosphatase	0.825134	-0.377392		17.2882	17.9063	17.5347	18.1948	17.0825	17.2746	17.5765	17.4808
Q8CHS7	DRS7C_MOUSE	Dhrs7c	Dehydrogenase/reductase SDR family member 7C	0.437441	-0.353826		20.3869	20.3242	20.1755	20.4945	19.9212	20.5021	20.5296	19.0128
Q8CHT0	AL4A1_MOUSE	Aldh4a1	Delta-1-pyrroline-5-carboxylate dehydrogenase, mitochondrial	0.644323	0.418903		18.1646	18.9095	18.9355	19.2661	18.8257	19.3185	19.778	19.0292
Q8CHU3	EPN2_MOUSE	Epn2	Epsin-2	2.24885	0.74282	+	13.9205	14.2931	14.48	14.4192	14.9449	15.1517	14.7101	15.2773
Q8CHW4	EI2BE_MOUSE	Eif2b5	Translation initiation factor eIF-2B subunit epsilon	1.91556	2.22228	+	12.8823	12.337	14.1236	15.079	16.0238	15.9702	15.7773	15.5398
Q8CI08	SLAI2_MOUSE	Slain2	SLAIN motif-containing protein 2	0.128984	0.152029		13.0951	12.517	13.0177	12.0772	13.0261	11.7599	13.0246	13.5046
Q8CI11	GNL3_MOUSE	Gnl3	Guanine nucleotide-binding protein-like 3	1.04071	-1.13012		14.7886	16.1244	15.2181	16.384	13.9903	15.4139	13.6166	14.9738
Q8CI12	SMTL2_MOUSE	Smtnl2	Smoothelin-like protein 2	1.81304	0.921582	+	18.5639	18.4652	18.313	18.9736	19.906	19.8846	19.2536	18.9578
Q8CI43	MYL6B_MOUSE	Myl6b	Myosin light chain 6B	0.540218	2.5145		13.001	19.4902	19.5692	11.8815	17.1204	17.7537	19.1679	19.958
Q8CI51	PDLI5_MOUSE	Pdlim5	PDZ and LIM domain protein 5	1.54242	-0.264948		22.3833	22.1882	22.1999	22.1982	21.8606	21.8876	22.2095	21.9522
Q8CI59	STEA3_MOUSE	Steap3	Metalloreductase STEAP3	0.149163	-0.185702		16.6905	16.1164	17.8735	16.8889	16.9997	16.0116	17.3829	16.4323
Q8CI70	LRC20_MOUSE	Lrrc20	Leucine-rich repeat-containing protein 20	0.613154	-0.498616		17.8052	18.4789	18.2686	18.8367	17.4564	18.2783	18.4971	17.1632
Q8CI94	PYGB_MOUSE	Pygb	Glycogen phosphorylase, brain form	0.569976	0.211322		17.8563	17.6143	17.6953	17.7366	18.1009	18.0171	18.1809	17.4488
Q8CIB5	FERM2_MOUSE	Fermt2	Fermitin family homolog 2	1.927	0.361781		16.9942	17.1482	17.4541	17.2988	17.6446	17.5932	17.535	17.5696
Q8CIE6	COPA_MOUSE	Copa	Coatomer subunit alpha	3.21986	0.722116	+	17.4037	17.4299	17.844	17.6074	18.4083	18.2861	18.2022	18.2769
Q8CIG8	ANM5_MOUSE	Prmt5	Protein arginine N-methyltransferase 5	0.136858	0.271921		14.2651	14.5537	17.483	15.1898	16.0529	15.5424	15.7743	15.2097
Q8CIH9	PUR1_MOUSE	Ppat	Amidophosphoribosyltransferase	1.7668	1.13372	+	13.9303	14.4941	14.2124	15.1529	15.941	15.9978	15.0968	15.2891
Q8CII2	CD123_MOUSE	Cdc123	Cell division cycle protein 123 homolog	0.131456	-0.151239		13.5083	13.8869	15.2377	14.7235	14.1251	14.5933	14.3108	13.7222
Q8CIN4	PAK2_MOUSE	Pak2	Serine/threonine-protein kinase PAK 2	0.919673	1.02561		13.1784	15.3682	14.8061	15.5606	16.1535	15.621	15.3648	15.8765
Q8CIZ8	VWF_MOUSE	Vwf	von Willebrand factor	1.33381	0.858226	+	13.4234	12.5935	14.0755	13.0752	13.9153	13.9006	14.32	14.4646
Q8CJ53	CIP4_MOUSE	Trip10	Cdc42-interacting protein 4	2.54812	0.67821	+	17.3398	17.5038	17.2652	17.8557	18.12	18.3112	18.1165	18.1295
Q8CJG0	AGO2_MOUSE	Ago2	Protein argonaute-2	0.0535247	0.0190363		16.1645	16.2901	16.5016	16.352	16.1289	16.5802	16.4535	16.2219
Q8JZN5	ACAD9_MOUSE	Acad9	Complex I assembly factor ACAD9, mitochondrial	1.9186	0.647646	+	17.2286	17.6825	17.3807	17.8318	17.8464	18.3917	18.1712	18.3049
Q8JZN7	MIRO2_MOUSE	Rhot2	Mitochondrial Rho GTPase 2	1.02013	0.733833		14.4833	15.8995	15.7204	15.924	15.8308	16.4362	16.3064	16.3891
Q8JZQ2	AFG32_MOUSE	Afg3l2	AFG3-like protein 2	0.631103	0.199487		16.9142	16.3517	16.7263	16.6543	16.7545	16.7643	17.146	16.7796
Q8JZQ9	EIF3B_MOUSE	Eif3b	Eukaryotic translation initiation factor 3 subunit B	2.94794	0.432889	+	16.9729	17.1224	17.2337	17.3122	17.5843	17.624	17.5848	17.5797
Q8JZU2	TXTP_MOUSE	Slc25a1	Tricarboxylate transport protein, mitochondrial	0.489473	0.787875		13.1461	13.1414	14.7738	14.2394	15.2736	14.6491	12.8911	15.6385
Q8K009	AL1L2_MOUSE	Aldh1l2	Mitochondrial 10-formyltetrahydrofolate dehydrogenase	0.609446	0.54022		15.457	15.0845	15.6972	14.3859	15.5412	16.3909	15.9182	14.9351
Q8K010	OPLA_MOUSE	Oplah	5-oxoprolinase	1.26865	-0.492004		17.062	17.8668	17.6127	17.8613	17.1116	16.937	17.3252	17.061
Q8K019	BCLF1_MOUSE	Bclaf1	Bcl-2-associated transcription factor 1	0.556879	0.827707		15.1305	14.7316	13.0746	14.4504	13.5943	15.8553	15.6836	15.5647
Q8K021	SCAM1_MOUSE	Scamp1	Secretory carrier-associated membrane protein 1	1.06037	0.710976		12.1978	12.9816	13.0655	13.0812	13.7706	13.9338	12.7256	13.7401
Q8K0C4	CP51A_MOUSE	Cyp51a1	Lanosterol 14-alpha demethylase	0.332419	-0.328719		12.993	12.5693	14.1834	13.5688	12.6014	13.6104	12.6696	13.1182
Q8K0D5	EFGM_MOUSE	Gfm1	Elongation factor G, mitochondrial	0.54447	0.323876		15.9889	16.9453	16.6307	17.1516	16.9909	16.721	17.0503	17.2499
Q8K0E8	FIBB_MOUSE	Fgb	Fibrinogen beta chain	1.11738	0.537627		17.165	18.2412	17.6069	17.6287	18.3543	17.8492	18.3546	18.2342
Q8K0L0	ASB2_MOUSE	Asb2	Ankyrin repeat and SOCS box protein 2	3.71908	1.74553	+	17.0032	16.9375	16.6938	16.674	18.9378	18.8834	18.1464	18.323
Q8K0L9	ZBT20_MOUSE	Zbtb20	Zinc finger and BTB domain-containing protein 20	0.237799	-0.329316		12.1028	12.58	13.7506	14.303	13.1888	13.0231	12.1572	13.0501
Q8K0U4	HS12A_MOUSE	Hspa12a	Heat shock 70 kDa protein 12A	0.339489	-0.501167		13.9218	14.8457	15.3897	14.2566	14.7803	14.6739	12.4886	14.4664
Q8K0Z7	TACO1_MOUSE	Taco1	Translational activator of cytochrome c oxidase 1	0.848526	0.398287		17.1124	17.9091	17.5657	17.8946	17.6506	18.0828	18.3441	17.9975
Q8K183	PDXK_MOUSE	Pdxk	Pyridoxal kinase	2.59247	0.673727	+	15.7303	15.8824	16.029	16.2108	16.8423	16.5337	16.7217	16.4497
Q8K190	SMDC1_MOUSE	Saysd1	SAYSvFN domain-containing protein 1	1.30122	1.1812	+	12.9308	13.2935	11.3447	12.5563	13.9147	14.2135	13.1293	13.5925
Q8K1E6	ALKB3_MOUSE	Alkbh3	Alpha-ketoglutarate-dependent dioxygenase alkB homolog 3	1.96711	0.935543	+	15.5769	16.1117	16.0929	16.6301	17.0571	16.812	16.8567	17.4279
Q8K1J6	TRNT1_MOUSE	Trnt1	CCA tRNA nucleotidyltransferase 1, mitochondrial	0.411241	0.731239		15.6326	12.2937	15.4542	15.1007	15.196	15.3448	15.3748	15.4905
Q8K1L5	PP1RB_MOUSE	Ppp1r11	E3 ubiquitin-protein ligase PPP1R11	1.00891	0.879955		12.0459	13.9767	13.5121	13.5272	14.5081	14.1649	13.735	14.1736
Q8K1M6	DNM1L_MOUSE	Dnm1l	Dynamin-1-like protein	2.44378	0.614139	+	17.2245	17.6858	17.6808	17.7607	18.1528	18.1008	18.3385	18.2162
Q8K1R7	NEK9_MOUSE	Nek9	Serine/threonine-protein kinase Nek9	0.206355	0.166621		15.8002	16.2287	15.2637	16.6797	16.2593	16.2149	16.3188	15.8459
Q8K1Z0	COQ9_MOUSE	Coq9	Ubiquinone biosynthesis protein COQ9, mitochondrial	1.42812	0.645227	+	19.4612	20.2784	19.5181	20.0401	20.3102	20.1686	20.7411	20.6588
Q8K268	ABCF3_MOUSE	Abcf3	ATP-binding cassette sub-family F member 3	0.802053	0.59974		13.9335	14.0458	12.7581	14.2233	14.1592	14.6174	14.6193	13.9638
Q8K273	EMC5_MOUSE	Mmgt1	ER membrane protein complex subunit 5	1.04937	1.5516		12.8933	15.8265	16.3355	15.3008	16.8292	16.6648	16.4304	16.6382
Q8K2A8	ALG3_MOUSE	Alg3	Dol-P-Man:Man(5)GlcNAc(2)-PP-Dol alpha-1,3-mannosyltransferase	0.0198493	0.0364273		13.0434	13.7662	14.6879	12.315	13.1867	14.5732	13.0232	13.1751
Q8K2B3	SDHA_MOUSE	Sdha	Succinate dehydrogenase [ubiquinone] flavoprotein subunit, mitochondrial	0.830825	0.455272		19.4422	20.6075	20.1797	20.346	20.4723	20.3482	20.8097	20.7662
Q8K2C6	SIR5_MOUSE	Sirt5	NAD-dependent protein deacylase sirtuin-5, mitochondrial	0.767635	0.377318		14.6159	15.1059	15.5045	14.7472	14.9783	15.5949	15.3825	15.5271
Q8K2F0	BRD3_MOUSE	Brd3	Bromodomain-containing protein 3	1.92294	0.962683	+	13.4478	13.6417	13.5358	13.0558	14.7793	14.5393	13.6896	14.5237
Q8K2H2	OTU6B_MOUSE	Otud6b	Deubiquitinase OTUD6B	0.0476842	-0.0442274		15.4586	16.7358	15.6763	16.1633	15.6473	16.2845	16.1795	15.7458
Q8K2I1	FNTB_MOUSE	Fntb	Protein farnesyltransferase subunit beta	0.218008	0.320153		12.2017	14.2011	13.8726	13.2416	14.2707	14.2571	12.6152	13.6548
Q8K2I3	FMO2_MOUSE	Fmo2	Dimethylaniline monooxygenase [N-oxide-forming] 2	0.754852	0.75454		13.5523	13.8424	13.3463	14.0536	14.5792	15.1532	13.1013	14.979
Q8K2K6	AGFG1_MOUSE	Agfg1	Arf-GAP domain and FG repeat-containing protein 1	1.46458	2.16711	+	12.851	12.6877	14.7059	15.9985	16.1354	16.0937	16.2928	16.3895
Q8K2M0	RM38_MOUSE	Mrpl38	39S ribosomal protein L38, mitochondrial	3.21809	2.99588	+	12.9994	14.9498	13.4952	13.2098	16.6873	16.4071	16.5596	16.9837
Q8K2Y7	RM47_MOUSE	Mrpl47	39S ribosomal protein L47, mitochondrial	3.36802	1.76191	+	13.4215	12.7919	13.6513	13.4199	14.7001	14.9038	15.4585	15.2698
Q8K310	MATR3_MOUSE	Matr3	Matrin-3	1.27527	0.571819		15.9519	16.0919	16.3886	15.5732	16.1085	16.9052	16.6264	16.6528
Q8K386	RAB15_MOUSE	Rab15	Ras-related protein Rab-15	0.565652	0.244094		19.7559	20.3669	20.4667	20.5921	20.4486	20.6716	20.6744	20.3634
Q8K3C3	LZIC_MOUSE	Lzic	Protein LZIC	0.238848	0.160003		16.6333	17.3319	17.2992	17.6454	17.1091	17.8101	17.5069	17.1236
Q8K3H0	DP13A_MOUSE	Appl1	DCC-interacting protein 13-alpha	0.834603	0.599602		15.3151	16.2542	16.6305	16.64	16.3485	17.2196	16.8797	16.7902
Q8K3J1	NDUS8_MOUSE	Ndufs8	NADH dehydrogenase [ubiquinone] iron-sulfur protein 8, mitochondrial	0.345634	-0.202173		20.0942	20.9006	20.6171	20.9949	20.0997	20.3899	20.8191	20.4894
Q8K3J9	GPC5C_MOUSE	Gprc5c	G-protein coupled receptor family C group 5 member C	0.391166	0.2479		13.6403	13.0879	13.9342	14.323	13.7554	14.1813	13.9227	14.1175
Q8K3K8	OPTN_MOUSE	Optn	Optineurin	1.24347	1.06763	+	11.455	12.7083	11.9359	13.0555	13.3299	13.34	12.7099	14.0456
Q8K3R3	PLCD4_MOUSE	Plcd4	1-phosphatidylinositol 4,5-bisphosphate phosphodiesterase delta-4	0.0671822	0.0621674		15.9368	16.0077	15.7678	16.4267	16.0158	16.7283	16.3282	15.3153
Q8K3W0	BABA2_MOUSE	Babam2	BRISC and BRCA1-A complex member 2	0.978841	1.60704		12.6759	16.2807	13.0318	13.4139	15.2982	15.1009	15.5151	15.9161
Q8K411	PREP_MOUSE	Pitrm1	Presequence protease, mitochondrial	4.09219	0.814212	+	16.5393	16.7407	16.8041	16.6119	17.3132	17.5351	17.502	17.6025
Q8K449	ABCA9_MOUSE	Abca9	ATP-binding cassette sub-family A member 9	1.0175	0.679721		14.6965	14.2814	13.3234	13.8831	14.338	15.1578	14.5304	14.8771
Q8K4F5	ABHDB_MOUSE	Abhd11	Protein ABHD11	0.916188	0.400423		17.0633	17.8111	17.5913	17.855	17.8205	17.7103	18.239	18.1527
Q8K4G1	LTBP4_MOUSE	Ltbp4	Latent-transforming growth factor beta-binding protein 4	0.13807	0.582496		17.2301	17.5183	18.2146	12.5971	17.9448	14.1199	17.802	18.0234
Q8K4G5	ABLM1_MOUSE	Ablim1	Actin-binding LIM protein 1	0.235226	0.170416		14.5539	14.4494	14.9592	13.7355	14.3315	14.4562	14.594	14.998
Q8K4L3	SVIL_MOUSE	Svil	Supervillin	1.58683	0.681431	+	17.4412	16.9087	17.1169	16.7795	17.8871	17.627	17.3052	18.1527
Q8K4Z3	NNRE_MOUSE	Naxe	NAD(P)H-hydrate epimerase	1.03441	0.287683		17.4635	17.9438	17.7737	18.1091	18.0993	18.2103	18.0109	18.1203
Q8K4Z5	SF3A1_MOUSE	Sf3a1	Splicing factor 3A subunit 1	0.976583	0.53237		15.1393	15.4753	16.3193	15.6973	16.2015	16.2621	15.8421	16.455
Q8K596	NAC2_MOUSE	Slc8a2	Sodium/calcium exchanger 2	0.674291	-2.6658		21.4846	20.3425	21.2763	21.0863	20.5944	20.3579	12.7281	19.8462
Q8N7N5	DCAF8_MOUSE	Dcaf8	DDB1- and CUL4-associated factor 8	0.0238856	-0.0165606		16.0713	15.8951	15.6469	15.8397	15.7079	16.4807	15.7342	15.4639
Q8QZR5	ALAT1_MOUSE	Gpt	Alanine aminotransferase 1	0.196428	0.127494		16.4937	16.3039	16.0246	16.0591	15.9973	15.9091	16.66	16.8248
Q8QZS1	HIBCH_MOUSE	Hibch	3-hydroxyisobutyryl-CoA hydrolase, mitochondrial	0.278832	0.133395		17.6632	18.4556	18.1213	18.4614	18.1458	18.2813	18.3816	18.4264
Q8QZT1	THIL_MOUSE	Acat1	Acetyl-CoA acetyltransferase, mitochondrial	1.6328	0.602337	+	20.457	21.1609	20.6655	20.8491	21.1927	21.1239	21.6015	21.6237
Q8QZY1	EIF3L_MOUSE	Eif3l	Eukaryotic translation initiation factor 3 subunit L	2.80485	0.588057	+	16.8901	17.1474	16.9475	17.1147	17.5218	17.8422	17.4406	17.6475
Q8QZY9	SF3B4_MOUSE	Sf3b4	Splicing factor 3B subunit 4	0.38601	0.602992		14.7069	14.357	14.6566	13.2535	15.3951	15.1774	13.0993	15.7141
Q8R001	MARE2_MOUSE	Mapre2	Microtubule-associated protein RP/EB family member 2	2.61816	1.73932	+	14.5123	15.3793	13.9167	15.0086	16.5651	16.2549	16.174	16.7802
Q8R010	AIMP2_MOUSE	Aimp2	Aminoacyl tRNA synthase complex-interacting multifunctional protein 2	0.423981	0.200064		16.817	16.9204	17.1491	17.3431	17.3855	17.2679	17.5972	16.7792
Q8R016	BLMH_MOUSE	Blmh	Bleomycin hydrolase	0.624368	0.310096		17.6133	17.9403	17.9888	18.4757	18.1733	18.667	18.4586	17.9596
Q8R050	ERF3A_MOUSE	Gspt1	Eukaryotic peptide chain release factor GTP-binding subunit ERF3A	1.13916	0.334861		16.6692	16.8438	17.1921	17.1954	17.1397	17.5177	17.3423	17.2402
Q8R081	HNRPL_MOUSE	Hnrnpl	Heterogeneous nuclear ribonucleoprotein L	1.6766	0.365311		17.1753	16.9508	17.2923	16.8478	17.4132	17.6045	17.3682	17.3416
Q8R086	SUOX_MOUSE	Suox	Sulfite oxidase, mitochondrial	1.85687	0.586971	+	16.6039	17.1702	16.4024	16.8435	17.3419	17.381	17.4246	17.2203
Q8R0F8	FAHD1_MOUSE	Fahd1	Acylpyruvase FAHD1, mitochondrial	0.0571298	0.032455		16.9477	17.4178	17.1965	17.3608	17.0609	16.8939	17.6153	17.4824
Q8R0N6	HOT_MOUSE	Adhfe1	Hydroxyacid-oxoacid transhydrogenase, mitochondrial	2.37664	0.779534	+	16.4723	17.1598	16.4201	16.7409	17.4311	17.5002	17.5832	17.3967
Q8R0N9	ZDHC1_MOUSE	Zdhhc1	Palmitoyltransferase ZDHHC1	0.0128263	0.0281491		12.0036	14.2709	15.0697	13.6543	14.7513	13.7787	13.0904	13.4908
Q8R0P4	AAMDC_MOUSE	Aamdc	Mth938 domain-containing protein	0.031156	-0.0296111		17.6517	18.4286	18.1554	18.7285	17.9082	18.7675	18.418	17.7521
Q8R0Y8	S2542_MOUSE	Slc25a42	Mitochondrial coenzyme A transporter SLC25A42	1.23169	0.899375		13.8375	15.4302	14.8303	14.7574	15.6351	15.3548	15.2864	16.1767
Q8R105	VP37C_MOUSE	Vps37c	Vacuolar protein sorting-associated protein 37C	1.14591	0.413648		15.4469	16.0274	15.6469	15.6516	16.174	16.2405	15.6817	16.3312
Q8R123	FAD1_MOUSE	Flad1	FAD synthase	1.17668	1.54843	+	12.7873	13.514	14.6173	15.8119	16.21	15.2238	15.8514	15.6391
Q8R127	SCPDL_MOUSE	Sccpdh	Saccharopine dehydrogenase-like oxidoreductase	0.742976	0.294713		17.3513	17.1379	16.7581	17.5296	17.6902	17.465	17.2169	17.5835
Q8R146	APEH_MOUSE	Apeh	Acylamino-acid-releasing enzyme	0.0489148	-0.0342445		17.3772	18.1068	17.8907	18.2424	17.8848	18.0426	18.123	17.4297
Q8R164	BPHL_MOUSE	Bphl	Valacyclovir hydrolase	0.642399	0.290818		16.3525	17.1571	16.8343	17.3263	17.2254	17.1533	17.1644	17.2902
Q8R1B4	EIF3C_MOUSE	Eif3c	Eukaryotic translation initiation factor 3 subunit C	2.57027	0.58202	+	16.9298	17.2728	17.3671	17.4579	17.8586	17.9026	17.8205	17.7741
Q8R1G2	CMBL_MOUSE	Cmbl	Carboxymethylenebutenolidase homolog	0.248959	-0.313939		19.4756	19.9691	19.8333	20.3064	19.0346	20.567	20.2149	18.5122
Q8R1I1	QCR9_MOUSE	Uqcr10	Cytochrome b-c1 complex subunit 9	0.0367885	-0.0312915		20.2726	21.4668	20.9528	21.3407	20.6906	20.9252	21.2729	21.0192
Q8R1K4	AT2L2_MOUSE	Phykpl	5-phosphohydroxy-L-lysine phospho-lyase	0.00348959	-0.00853157		12.4644	15.6814	15.8078	15.4298	14.9285	15.0864	14.3306	15.0039
Q8R1N4	NUDC3_MOUSE	Nudcd3	NudC domain-containing protein 3	1.12567	1.69304	+	12.9023	14.536	13.8483	11.1057	15.0859	14.0453	14.8709	15.1622
Q8R1Q8	DC1L1_MOUSE	Dync1li1	Cytoplasmic dynein 1 light intermediate chain 1	0.289087	0.108772		17.2703	16.8232	17.3909	17.495	17.2935	17.2372	17.4514	17.4322
Q8R1S0	COQ6_MOUSE	Coq6	Ubiquinone biosynthesis monooxygenase COQ6, mitochondrial	0.378258	0.210049		16.7613	17.5681	17.2294	17.8524	17.4026	17.5704	17.6818	17.5966
Q8R1T1	CHMP7_MOUSE	Chmp7	Charged multivesicular body protein 7	0.204621	-0.233469		12.7459	14.2097	14.1985	13.293	13.5587	12.8254	13.0669	14.0622
Q8R1V4	TMED4_MOUSE	Tmed4	Transmembrane emp24 domain-containing protein 4	0.469294	-0.322632		20.2112	20.1309	19.8451	19.8469	19.5157	20.128	20.1782	18.9215
Q8R1X6	SPART_MOUSE	Spart	Spartin	0.57833	0.951006		12.2643	14.9876	14.896	15.7225	15.5398	15.7834	15.203	15.1482
Q8R1Z9	RN121_MOUSE	Rnf121	RING finger protein 121	2.68908	0.799306	+	15.1526	15.6838	15.4242	15.6084	16.3824	16.0827	16.4851	16.1161
Q8R2G4	NAR3_MOUSE	Art3	Ecto-ADP-ribosyltransferase 3	0.257107	-0.205723		18.3964	18.684	18.4682	18.6639	17.8697	18.9665	18.827	17.7264
Q8R2H9	PHOP1_MOUSE	Phospho1	Phosphoethanolamine/phosphocholine phosphatase	0.175392	0.136778		14.7301	15.1111	15.5105	15.9759	15.262	15.3248	15.3984	15.8895
Q8R2Q4	RRF2M_MOUSE	Gfm2	Ribosome-releasing factor 2, mitochondrial	0.839511	0.390128		14.781	15.8313	15.4567	15.6475	15.7218	15.8011	15.8363	15.9178
Q8R2U4	NTM1A_MOUSE	Ntmt1	N-terminal Xaa-Pro-Lys N-methyltransferase 1	1.58272	1.08676	+	14.9205	15.7072	14.8431	16.2216	16.4619	16.7767	16.0532	16.7477
Q8R2U6	NUDT4_MOUSE	Nudt4	Diphosphoinositol polyphosphate phosphohydrolase 2	1.39457	0.638226		14.7387	15.5895	15.2488	15.822	15.8893	16.187	15.9602	15.9154
Q8R2Y2	MUC18_MOUSE	Mcam	Cell surface glycoprotein MUC18	2.47322	1.13875	+	14.9935	15.1021	15.1823	15.8228	16.3705	16.7875	16.0322	16.4655
Q8R2Y8	PTH2_MOUSE	Ptrh2	Peptidyl-tRNA hydrolase 2, mitochondrial	0.964311	0.379316		16.1052	16.923	16.8788	16.7765	17.1883	17.1024	16.8896	17.0204
Q8R2Z5	VWA1_MOUSE	Vwa1	von Willebrand factor A domain-containing protein 1	1.95838	0.528793	+	19.0174	18.4819	18.7169	18.3982	19.3081	19.1027	19.1393	19.1796
Q8R317	UBQL1_MOUSE	Ubqln1	Ubiquilin-1	0.31119	0.243088		14.9989	15.8439	15.8383	16.513	15.83	16.3338	16.0893	15.9134
Q8R361	RFIP5_MOUSE	Rab11fip5	Rab11 family-interacting protein 5	1.05704	1.35666		11.5868	14.2549	13.3832	11.8415	14.4836	13.9899	13.6215	14.398
Q8R3B1	PLCD1_MOUSE	Plcd1	1-phosphatidylinositol 4,5-bisphosphate phosphodiesterase delta-1	1.16739	0.585265		14.7962	15.3902	15.9521	15.1818	16.2245	15.7712	15.7825	15.8831
Q8R3E3	WIPI1_MOUSE	Wipi1	WD repeat domain phosphoinositide-interacting protein 1	0.432112	0.287651		13.9652	14.7662	14.07	14.8536	14.3191	15.1939	14.5355	14.7571
Q8R3F5	FABD_MOUSE	Mcat	Malonyl-CoA-acyl carrier protein transacylase, mitochondrial	2.31269	0.62238	+	14.8574	14.8501	14.9682	15.2603	15.4469	15.5192	15.5391	15.9202
Q8R3G9	TSN8_MOUSE	Tspan8	Tetraspanin-8	0.263231	0.25468		15.1471	16.4899	16.2028	16.1917	16.1436	16.6875	16.6619	15.5573
Q8R3Q6	MIX23_MOUSE	Mix23	Protein MIX23	1.21809	1.89639	+	13.8125	16.0731	13.0907	16.3893	16.6097	16.6107	16.8046	16.9261
Q8R3V5	SHLB2_MOUSE	Sh3glb2	Endophilin-B2	0.933918	0.74807		13.1382	14.5978	14.0784	14.2266	15.213	14.6984	14.0354	15.0866
Q8R3Y5	CS047_MOUSE		Uncharacterized protein C19orf47 homolog	1.35795	0.94737	+	13.3373	12.9243	12.9338	12.2166	14.3317	13.9462	12.9717	13.952
Q8R3Z5	CACB1_MOUSE	Cacnb1	Voltage-dependent L-type calcium channel subunit beta-1	0.534503	-0.28843		19.2236	19.5163	19.5212	19.7144	19.1419	19.5263	19.5695	18.5841
Q8R404	MIC13_MOUSE	Micos13	MICOS complex subunit MIC13	0.0654584	-0.0215626		18.8009	18.9863	18.9929	18.8033	18.5912	18.8462	19.0414	19.0184
Q8R429	AT2A1_MOUSE	Atp2a1	Sarcoplasmic/endoplasmic reticulum calcium ATPase 1	0.29459	-0.19553		24.6045	24.9376	24.6272	25.0357	24.4837	24.8492	25.1366	23.9534
Q8R4E4	MYOZ3_MOUSE	Myoz3	Myozenin-3	2.94015	-1.1169	+	21.1677	20.5127	20.5714	20.729	19.553	19.824	19.8233	19.3129
Q8R4N0	CLYBL_MOUSE	Clybl	Citramalyl-CoA lyase, mitochondrial	2.14906	0.834472	+	17.2507	18.0243	17.2345	17.8407	18.2767	18.48	18.4571	18.4743
Q8R4R6	NUP35_MOUSE	Nup35	Nucleoporin NUP35	1.09053	0.749568		13.0563	14.3868	14.6239	14.2298	14.8949	14.932	14.5839	14.8841
Q8R4S0	PP14C_MOUSE	Ppp1r14c	Protein phosphatase 1 regulatory subunit 14C	0.545266	-0.57197		14.167	14.6517	14.9158	15.8986	13.6728	14.5116	15.156	14.0049
Q8R550	SH3K1_MOUSE	Sh3kbp1	SH3 domain-containing kinase-binding protein 1	0.0477582	0.0962687		12.9267	15.5481	15.8157	15.6594	15.352	15.0609	15.2479	14.6743
Q8R5A0	SMYD2_MOUSE	Smyd2	N-lysine methyltransferase SMYD2	0.0591828	-0.0466971		16.236	16.5435	16.2155	16.3191	16.064	17.0704	15.8649	16.1281
Q8R5C5	ACTY_MOUSE	Actr1b	Beta-centractin	1.35113	0.266716		16.4936	16.6987	16.531	16.8231	16.7461	16.8259	16.9723	17.069
Q8R5H1	UBP15_MOUSE	Usp15	Ubiquitin carboxyl-terminal hydrolase 15	0.128115	0.0586872		16.7844	17.3119	16.9293	17.3876	17.295	17.2035	17.2535	16.896
Q8R5I6	GSTM4_MOUSE	Gstm4	Glutathione S-transferase Mu 4	0.490094	-0.755491		13.4342	15.2231	13.8841	15.6126	14.1494	14.688	13.8146	12.48
Q8R5J9	PRAF3_MOUSE	Arl6ip5	PRA1 family protein 3	2.86113	1.09113	+	19.0527	19.647	19.7709	19.4102	20.8047	20.7037	20.3401	20.397
Q8VBT0	TMX1_MOUSE	Tmx1	Thioredoxin-related transmembrane protein 1	1.23125	0.484327		15.0399	15.4206	15.4823	15.723	15.9926	16.0659	16.0965	15.4482
Q8VBT1	TXLNB_MOUSE	Txlnb	Beta-taxilin	1.19181	0.404951		16.9877	17.4201	17.297	17.532	17.8076	17.3276	17.7667	17.9548
Q8VBT9	ASPC1_MOUSE	Aspscr1	Tether containing UBX domain for GLUT4	0.809443	0.79343		12.4556	13.6483	13.4603	13.9934	14.5489	14.7626	13.1482	14.2716
Q8VBV7	CSN8_MOUSE	Cops8	COP9 signalosome complex subunit 8	1.47676	0.586012	+	16.6604	17.3651	17.1007	17.6068	17.7377	17.7784	17.9411	17.6199
Q8VBW6	ULA1_MOUSE	Nae1	NEDD8-activating enzyme E1 regulatory subunit	0.498247	0.354085		15.1431	15.9806	15.648	16.4658	15.9297	16.5999	16.2496	15.8747
Q8VBZ3	CLPT1_MOUSE	Clptm1	Cleft lip and palate transmembrane protein 1 homolog	0.138727	0.0907218		15.6286	16.2533	16.5872	16.2496	16.3531	16.4535	16.4371	15.8379
Q8VC19	HEM1_MOUSE	Alas1	5-aminolevulinate synthase, non-specific, mitochondrial	1.67486	1.88007	+	13.6713	12.1066	12.067	14.3407	14.7768	14.6099	14.7874	15.5317
Q8VC30	TKFC_MOUSE	Tkfc	Triokinase/FMN cyclase	1.729	1.08482	+	12.8777	13.7036	13.4334	13.676	13.7321	14.9905	14.4749	14.8324
Q8VCA8	SCRN2_MOUSE	Scrn2	Secernin-2	0.936662	-0.426888		16.1904	16.8772	16.8745	17.0763	16.0795	16.4171	16.6457	16.1685
Q8VCB3	GYS2_MOUSE	Gys2	Glycogen [starch] synthase, liver	0.124845	0.548284		12.5686	18.1259	15.683	18.3372	17.2882	17.7917	17.9077	13.9202
Q8VCE1	DJC28_MOUSE	Dnajc28	DnaJ homolog subfamily C member 28	0.0470319	0.0597508		13.4714	13.3173	13.7012	13.8456	14.0567	12.4244	13.7165	14.377
Q8VCF0	MAVS_MOUSE	Mavs	Mitochondrial antiviral-signaling protein	1.32488	0.490197		16.8439	17.7007	17.1352	17.1313	17.5076	17.8293	17.8303	17.6046
Q8VCH8	UBXN4_MOUSE	Ubxn4	UBX domain-containing protein 4	1.15559	0.515727		15.6818	15.3555	15.6152	16.1688	16.0227	16.7016	16.1129	16.0469
Q8VCI5	PEX19_MOUSE	Pex19	Peroxisomal biogenesis factor 19	1.74832	0.747699	+	15.3552	15.2798	14.9725	15.1298	16.2456	15.9839	16.1897	15.3088
Q8VCM7	FIBG_MOUSE	Fgg	Fibrinogen gamma chain	1.0034	0.53266		17.9624	19.0468	18.4093	18.2035	19.2787	18.5775	18.9187	18.9778
Q8VCM8	NCLN_MOUSE	Ncln	Nicalin	0.785218	0.248931		16.6763	17.0577	16.9146	17.2835	17.2275	17.3598	17.3668	16.9737
Q8VCR7	ABHEB_MOUSE	Abhd14b	Putative protein-lysine deacylase ABHD14B	0.891502	1.17971		12.9387	16.0216	14.6368	15.3013	15.6332	16.0411	16.1455	15.7974
Q8VCR8	MYLK2_MOUSE	Mylk2	Myosin light chain kinase 2, skeletal/cardiac muscle	0.0794176	-0.0834961		19.73	20.124	19.7577	20.3357	19.9245	20.4943	20.2779	18.9167
Q8VCS3	XYLK_MOUSE	Fam20b	Glycosaminoglycan xylosylkinase	1.12167	0.652788		13.716	13.2352	14.4802	13.5173	14.3353	14.6208	13.9968	14.6069
Q8VCT3	AMPB_MOUSE	Rnpep	Aminopeptidase B	0.479758	-0.291561		15.1084	15.7379	15.7192	16.124	15.6472	15.6599	15.3169	14.8991
Q8VCT4	EST1D_MOUSE	Ces1d	Carboxylesterase 1D	1.75554	-1.31279	+	17.1146	17.984	17.9989	17.8381	16.2601	15.526	17.109	16.7892
Q8VCX5	MICU1_MOUSE	Micu1	Calcium uptake protein 1, mitochondrial	0.421704	1.14135		14.1313	16.737	12.962	12.7939	12.9726	15.9736	16.3952	15.8483
Q8VCX6	KPTN_MOUSE	Kptn	KICSTOR complex protein kaptin	1.8888	0.699838	+	13.0609	12.4156	13.1423	12.9723	13.8586	13.4564	13.3621	13.7133
Q8VD26	TM143_MOUSE	Tmem143	Transmembrane protein 143	1.37656	0.561506		15.4401	16.2391	15.5605	16.2041	16.4023	16.303	16.5868	16.3978
Q8VD62	CK068_MOUSE	Bles03	UPF0696 protein C11orf68 homolog	0.00782907	0.0190189		12.5886	14.2645	14.7266	15.2508	15.4132	14.7472	12.7217	14.0246
Q8VDB8	LRRC2_MOUSE	Lrrc2	Leucine-rich repeat-containing protein 2	0.588428	0.863402		14.6206	14.3253	13.3885	14.5684	15.2904	16.2437	13.304	15.5182
Q8VDC0	SYLM_MOUSE	Lars2	Probable leucine--tRNA ligase, mitochondrial	1.49241	1.18101	+	13.764	15.5364	15.399	14.6489	16.0115	15.7324	16.3322	15.9962
Q8VDC1	FYCO1_MOUSE	Fyco1	FYVE and coiled-coil domain-containing protein 1	2.57533	1.18211	+	14.1156	15.0356	14.5082	14.6647	15.8263	15.6704	15.4284	16.1275
Q8VDD5	MYH9_MOUSE	Myh9	Myosin-9	1.7717	0.794609	+	18.1677	18.0981	18.7664	18.1221	19.3394	18.6046	18.9947	19.3942
Q8VDI7	UBAC1_MOUSE	Ubac1	Ubiquitin-associated domain-containing protein 1	0.288114	-0.167445		15.7401	16.3106	15.8442	16.4705	15.486	16.2433	16.0982	15.868
Q8VDI9	ALG9_MOUSE	Alg9	Alpha-1,2-mannosyltransferase ALG9	0.0266387	0.0655105		12.5508	13.4047	14.1909	12.3136	11.0191	14.1186	13.7534	13.8309
Q8VDJ3	VIGLN_MOUSE	Hdlbp	Vigilin	1.72453	0.521829	+	16.7405	17.0056	17.2409	17.1533	17.6547	17.1994	17.742	17.6316
Q8VDK1	NIT1_MOUSE	Nit1	Deaminated glutathione amidase	0.599118	0.671014		14.098	16.0688	16.1883	16.2147	16.4724	16.252	16.007	16.5225
Q8VDL4	ADPGK_MOUSE	Adpgk	ADP-dependent glucokinase	0.0715588	0.127804		12.6999	14.3619	14.8506	14.1764	14.688	14.7863	14.2493	12.8764
Q8VDM4	PSMD2_MOUSE	Psmd2	26S proteasome non-ATPase regulatory subunit 2	2.01222	0.574331	+	17.631	17.9196	17.8413	18.2003	18.4287	18.7548	18.4154	18.2906
Q8VDM6	HNRL1_MOUSE	Hnrnpul1	Heterogeneous nuclear ribonucleoprotein U-like protein 1	0.286228	0.194597		15.4103	15.8694	16.5591	16.5442	16.1798	16.3857	16.2623	16.3336
Q8VDN2	AT1A1_MOUSE	Atp1a1	Sodium/potassium-transporting ATPase subunit alpha-1	1.29594	0.427655		17.1939	17.8049	17.7942	17.849	18.0362	18.3219	18.0382	17.9563
Q8VDP4	CCAR2_MOUSE	Ccar2	Cell cycle and apoptosis regulator protein 2	2.67344	0.91162	+	14.5744	14.9253	15.2758	14.6569	15.9112	15.9035	15.6139	15.6501
Q8VDP6	CDIPT_MOUSE	Cdipt	CDP-diacylglycerol--inositol 3-phosphatidyltransferase	0.978229	0.340262		16.5436	16.5972	16.8988	17.1655	17.2663	17.1794	17.2856	16.8349
Q8VDQ1	PTGR2_MOUSE	Ptgr2	Prostaglandin reductase 2	0.954594	0.497208		17.0662	18.0717	17.6019	18.1091	17.9789	18.215	18.1551	18.4886
Q8VDQ8	SIR2_MOUSE	Sirt2	NAD-dependent protein deacetylase sirtuin-2	1.54891	0.585983	+	15.9654	16.272	15.9326	16.745	16.7477	17.0472	16.7101	16.7539
Q8VDT9	RM50_MOUSE	Mrpl50	39S ribosomal protein L50, mitochondrial	2.19251	0.821018	+	15.0595	15.7308	15.2178	15.267	15.8794	15.9739	16.1994	16.5065
Q8VDW0	DX39A_MOUSE	Ddx39a	ATP-dependent RNA helicase DDX39A	3.42757	0.789344	+	16.8392	17.0204	17.3574	17.071	17.8675	17.855	17.801	17.9218
Q8VE22	RT23_MOUSE	Mrps23	28S ribosomal protein S23, mitochondrial	1.13767	0.747461		15.3238	15.56	14.6974	16.3166	16.0414	16.1475	16.4093	16.2894
[truncated: 1,005 more rows]
