# Supplementary material for: Blockage of autophagy causes severe skeletal muscle disruption in a mouse model for myofibrillar myopathy 6
Source: Nat Commun. 2026 Apr 11;17:3436. doi: 10.1038/s41467-026-71749-6 (PMC13076893; doi:10.1038/s41467-026-71749-6)
Supplement: Supplementary file 6 — Supplementary Dataset 4 [file 41467_2026_71749_MOESM6_ESM.xlsx]

## Sheet: Table S4_Lysate_unique
Protein.Group	Protein.Names	Genes	First.Protein.Description	Unique in Ctrl_Lysate	Unique in CAG-BAG3P209L_Lysate	Ctrl_Lysate_1	Ctrl_Lysate_2	Ctrl_Lysate_3	Ctrl_Lysate_4	CAG-BAG3P209L_Lysate_1	CAG-BAG3P209L_Lysate_2	CAG-BAG3P209L_Lysate_3	CAG-BAG3P209L_Lysate_4
G3X9K3	BIG1_MOUSE	Arfgef1	Brefeldin A-inhibited guanine nucleotide-exchange protein 1	+		13.0075	13.3346	14.1727	12.8171	NaN	NaN	NaN	NaN
Q8K1R3	PNPT1_MOUSE	Pnpt1	Polyribonucleotide nucleotidyltransferase 1, mitochondrial	+		NaN	15.5641	15.0883	14.4883	NaN	NaN	NaN	NaN
Q91VW3	SH3L3_MOUSE	Sh3bgrl3	SH3 domain-binding glutamic acid-rich-like protein 3	+		15.6371	16.3575	17.121	16.4746	NaN	NaN	NaN	NaN
P43025	TETN_MOUSE	Clec3b	Tetranectin	+		15.7202	NaN	17.5795	16.1078	NaN	NaN	NaN	NaN
A0A075B5K2	A0A075B5K2_MOUSE	Igkv9-124	Immunoglobulin kappa chain variable 9-124		+	NaN	NaN	NaN	NaN	14.6264	13.8455	NaN	14.509
A0A338P6I9	A0A338P6I9_MOUSE	Gm56451	Uncharacterized protein		+	NaN	NaN	NaN	NaN	15.9675	15.3401	15.6602	15.8574
A2AA28	MET23_MOUSE	Mettl23	Histone-arginine methyltransferase METTL23		+	NaN	NaN	NaN	NaN	13.8402	13.817	NaN	14.3516
A2AIL4	NDUF6_MOUSE	Ndufaf6	NADH dehydrogenase (ubiquinone) complex I, assembly factor 6		+	NaN	NaN	NaN	NaN	14.2881	13.996	13.8576	13.7055
B2RXM5	B2RXM5_MOUSE	Sec14l5	SEC14-like 5 (S. cerevisiae)		+	NaN	NaN	NaN	NaN	15.5028	14.5829	14.2963	14.5086
BAG3P209L_GFP	BAG3P209L_GFP_HUMAN	Bag3P209L_GFP	BAG3 P209L GFP fusion		+	NaN	NaN	NaN	NaN	19.5944	19.8939	19.193	20.4536
E9QAA8	E9QAA8_MOUSE	Gm4841	Interferon-gamma-inducible GTPase Ifgga3 protein		+	NaN	NaN	NaN	NaN	15.9107	15.2044	14.8229	14.1567
O08739	AMPD3_MOUSE	Ampd3	AMP deaminase 3		+	NaN	NaN	NaN	NaN	NaN	16.361	15.0894	16.6729
O08784	TCOF_MOUSE	Tcof1	Treacle protein		+	NaN	NaN	NaN	NaN	NaN	10.7107	12.2961	11.203
O08804	O08804_MOUSE	Serpinb6b	NK13		+	NaN	NaN	NaN	NaN	15.1352	13.8398	14.3196	NaN
O35386	PAHX_MOUSE	Phyh	Phytanoyl-CoA dioxygenase, peroxisomal		+	NaN	NaN	NaN	NaN	16.3151	16.3848	15.7502	16.3951
O35892	SP100_MOUSE	Sp100	Nuclear autoantigen Sp-100		+	NaN	NaN	NaN	NaN	14.1343	13.6756	14.2263	14.3633
O55057	PDE6D_MOUSE	Pde6d	Retinal rod rhodopsin-sensitive cGMP 3',5'-cyclic phosphodiesterase subunit delta		+	NaN	NaN	NaN	NaN	16.3917	16.2452	16.324	16.6756
O55102	BL1S1_MOUSE	Bloc1s1	Biogenesis of lysosome-related organelles complex 1 subunit 1		+	NaN	NaN	NaN	NaN	17.1172	17.5107	16.2752	17.0998
O70152	DPM1_MOUSE	Dpm1	Dolichol-phosphate mannosyltransferase subunit 1		+	NaN	NaN	NaN	NaN	16.972	17.5384	16.7116	17.0686
O70422	TF2H4_MOUSE	Gtf2h4	General transcription factor IIH subunit 4		+	NaN	NaN	NaN	NaN	15.0307	14.6214	13.7088	14.6068
O70479	BACD2_MOUSE	Tnfaip1	BTB/POZ domain-containing adapter for CUL3-mediated RhoA degradation protein 2		+	NaN	NaN	NaN	NaN	14.1336	13.9719	12.9466	14.4527
O88441	MTX2_MOUSE	Mtx2	Metaxin-2		+	NaN	NaN	NaN	NaN	15.1252	15.2714	15.6183	15.9995
O88643	PAK1_MOUSE	Pak1	Serine/threonine-protein kinase PAK 1		+	NaN	NaN	NaN	NaN	12.8999	13.133	12.2125	11.6869
O88983	STX8_MOUSE	Stx8	Syntaxin-8		+	NaN	NaN	NaN	NaN	14.4218	NaN	14.1299	13.0002
O89103	C1QR1_MOUSE	Cd93	Complement component C1q receptor		+	NaN	NaN	NaN	NaN	15.5823	14.3714	15.7301	15.6725
O89116	VTI1A_MOUSE	Vti1a	Vesicle transport through interaction with t-SNAREs homolog 1A		+	NaN	NaN	NaN	NaN	16.1459	16.0707	15.4997	15.3544
P01921	HB2D_MOUSE	H2-Ab1	H-2 class II histocompatibility antigen, A-D beta chain		+	NaN	NaN	NaN	NaN	13.1655	12.1501	13.8493	14.3924
P03953	CFAD_MOUSE	Cfd	Complement factor D		+	NaN	NaN	NaN	NaN	16.3636	15.6155	15.0543	15.3958
P11152	LIPL_MOUSE	Lpl	Lipoprotein lipase		+	NaN	NaN	NaN	NaN	15.9475	14.8739	16.2543	17.0981
P11688	ITA5_MOUSE	Itga5	Integrin alpha-5		+	NaN	NaN	NaN	NaN	15.4627	15.036	16.4692	15.7521
P14106	C1QB_MOUSE	C1qb	Complement C1q subcomponent subunit B		+	NaN	NaN	NaN	NaN	15.1539	14.3554	14.2096	14.5476
P18155	MTDC_MOUSE	Mthfd2	Bifunctional methylenetetrahydrofolate dehydrogenase/cyclohydrolase, mitochondrial		+	NaN	NaN	NaN	NaN	15.7733	17.9972	16.8612	16.4486
P26450	P85A_MOUSE	Pik3r1	Phosphatidylinositol 3-kinase regulatory subunit alpha		+	NaN	NaN	NaN	NaN	14.0091	13.8682	NaN	13.7001
P28661	SEPT4_MOUSE	Septin4	Septin-4		+	NaN	NaN	NaN	NaN	14.7273	NaN	15.0364	14.8351
P28666	MUG2_MOUSE	Mug2	Murinoglobulin-2		+	NaN	NaN	NaN	NaN	15.8459	14.7919	15.7023	15.0372
P30275	KCRU_MOUSE	Ckmt1	Creatine kinase U-type, mitochondrial		+	NaN	NaN	NaN	NaN	18.8839	NaN	18.5612	18.1524
P31324	KAP3_MOUSE	Prkar2b	cAMP-dependent protein kinase type II-beta regulatory subunit		+	NaN	NaN	NaN	NaN	14.5114	13.9059	NaN	14.6311
P43406	ITAV_MOUSE	Itgav	Integrin alpha-V		+	NaN	NaN	NaN	NaN	14.6293	NaN	14.2673	14.1552
P46735	MYO1B_MOUSE	Myo1b	Unconventional myosin-Ib		+	NaN	NaN	NaN	NaN	15.7757	15.8313	NaN	15.6769
P47856	GFPT1_MOUSE	Gfpt1	Glutamine--fructose-6-phosphate aminotransferase [isomerizing] 1		+	NaN	NaN	NaN	NaN	15.5099	16.5803	16.0612	15.6271
P49710	HCLS1_MOUSE	Hcls1	Hematopoietic lineage cell-specific protein		+	NaN	NaN	NaN	NaN	12.8444	NaN	11.9704	12.2001
P54227	STMN1_MOUSE	Stmn1	Stathmin		+	NaN	NaN	NaN	NaN	15.2639	14.3673	15.3886	15.7874
P54265	DMPK_MOUSE	Dmpk	Myotonin-protein kinase		+	NaN	NaN	NaN	NaN	15.8101	15.3481	14.4704	15.3489
P54797	TNG2_MOUSE	Tango2	Transport and Golgi organization 2 homolog		+	NaN	NaN	NaN	NaN	16.6051	16.7223	16.0673	16.5742
P55284	CADH5_MOUSE	Cdh5	Cadherin-5		+	NaN	NaN	NaN	NaN	15.3918	14.844	14.9062	15.2736
P56371	RAB4A_MOUSE	Rab4a	Ras-related protein Rab-4A		+	NaN	NaN	NaN	NaN	NaN	14.9737	15.0067	15.2528
P56383	AT5G2_MOUSE	Atp5mc2	ATP synthase F(0) complex subunit C2, mitochondrial		+	NaN	NaN	NaN	NaN	13.6936	15.8511	NaN	15.0226
P60605	UB2G2_MOUSE	Ube2g2	Ubiquitin-conjugating enzyme E2 G2		+	NaN	NaN	NaN	NaN	16.4979	16.8982	16.2934	16.7559
P62257	UBE2H_MOUSE	Ube2h	Ubiquitin-conjugating enzyme E2 H		+	NaN	NaN	NaN	NaN	16.066	NaN	15.5307	15.5212
P62488	RPB7_MOUSE	Polr2g	DNA-directed RNA polymerase II subunit RPB7		+	NaN	NaN	NaN	NaN	14.6552	NaN	14.001	14.7107
P63002	TLE5_MOUSE	Tle5	TLE family member 5		+	NaN	NaN	NaN	NaN	15.6149	15.1103	15.7262	16.2379
P63154	CRNL1_MOUSE	Crnkl1	Crooked neck-like protein 1		+	NaN	NaN	NaN	NaN	NaN	14.2243	13.7581	13.6684
P70166	CPEB1_MOUSE	Cpeb1	Cytoplasmic polyadenylation element-binding protein 1		+	NaN	NaN	NaN	NaN	14.8263	14.9082	NaN	13.8092
P70255	NFIC_MOUSE	Nfic	Nuclear factor 1 C-type		+	NaN	NaN	NaN	NaN	14.043	13.7938	12.1239	NaN
P70271	PDLI4_MOUSE	Pdlim4	PDZ and LIM domain protein 4		+	NaN	NaN	NaN	NaN	15.7467	NaN	14.6542	15.2896
P70352	NAR5_MOUSE	Art5	Ecto-ADP-ribosyltransferase 5		+	NaN	NaN	NaN	NaN	15.3619	15.4217	13.1878	15.5989
P83510	TNIK_MOUSE	Tnik	Traf2 and NCK-interacting protein kinase		+	NaN	NaN	NaN	NaN	13.6655	13.9624	13.1639	13.983
P84089	ERH_MOUSE	Erh	Enhancer of rudimentary homolog		+	NaN	NaN	NaN	NaN	NaN	12.0682	11.1352	13.0652
P97432	NBR1_MOUSE	Nbr1	Next to BRCA1 gene 1 protein		+	NaN	NaN	NaN	NaN	16.0295	16.607	15.6266	16.9356
P97760	RPB3_MOUSE	Polr2c	DNA-directed RNA polymerase II subunit RPB3		+	NaN	NaN	NaN	NaN	17.4277	17.2829	16.8846	17.5492
P98192	GNPAT_MOUSE	Gnpat	Dihydroxyacetone phosphate acyltransferase		+	NaN	NaN	NaN	NaN	15.1383	15.3364	15.2972	15.4816
Q04750	TOP1_MOUSE	Top1	DNA topoisomerase 1		+	NaN	NaN	NaN	NaN	15.5158	15.5821	15.7897	15.7385
Q14CH7	SYAM_MOUSE	Aars2	Alanine--tRNA ligase, mitochondrial		+	NaN	NaN	NaN	NaN	NaN	13.8948	13.4844	13.9373
Q1HFZ0	NSUN2_MOUSE	Nsun2	RNA cytosine C(5)-methyltransferase NSUN2		+	NaN	NaN	NaN	NaN	14.6238	13.9626	13.9539	14.5822
Q2TBE6	P4K2A_MOUSE	Pi4k2a	Phosphatidylinositol 4-kinase type 2-alpha		+	NaN	NaN	NaN	NaN	14.5958	14.8453	13.8257	15.3394
Q3TBT3	STING_MOUSE	Sting1	Stimulator of interferon genes protein		+	NaN	NaN	NaN	NaN	16.018	14.4884	NaN	15.3783
Q3TLP5	ECHD2_MOUSE	Echdc2	Enoyl-CoA hydratase domain-containing protein 2, mitochondrial		+	NaN	NaN	NaN	NaN	14.3235	NaN	12.9224	14.0968
Q3TQF0	FBX31_MOUSE	Fbxo31	F-box only protein 31		+	NaN	NaN	NaN	NaN	15.2451	14.6786	13.4009	15.3967
Q3UEB3	PUF60_MOUSE	Puf60	Poly(U)-binding-splicing factor PUF60		+	NaN	NaN	NaN	NaN	15.7768	16.195	15.7172	16.041
Q3UGP9	LRC58_MOUSE	Lrrc58	Leucine-rich repeat-containing protein 58		+	NaN	NaN	NaN	NaN	15.3544	14.8774	14.1399	14.9304
Q3UK10	B9D2_MOUSE	B9d2	B9 domain-containing protein 2		+	NaN	NaN	NaN	NaN	14.2576	13.3527	NaN	13.1845
Q3UKJ7	SMU1_MOUSE	Smu1	WD40 repeat-containing protein SMU1		+	NaN	NaN	NaN	NaN	14.2362	14.4308	NaN	14.1374
Q3UQ84	SYTM_MOUSE	Tars2	Threonine--tRNA ligase, mitochondrial		+	NaN	NaN	NaN	NaN	14.3749	14.5709	14.6636	15.0995
Q3UQS8	RBM20_MOUSE	Rbm20	RNA-binding protein 20		+	NaN	NaN	NaN	NaN	15.0753	14.0601	14.9613	14.7613
Q3V1L4	5NTC_MOUSE	Nt5c2	Cytosolic purine 5'-nucleotidase		+	NaN	NaN	NaN	NaN	13.3007	NaN	12.5379	14.3686
Q3V3R4	ITA1_MOUSE	Itga1	Integrin alpha-1		+	NaN	NaN	NaN	NaN	14.489	14.6505	14.7335	14.3752
Q4G5Y1	KLDC2_MOUSE	Klhdc2	Kelch domain-containing protein 2		+	NaN	NaN	NaN	NaN	16.4435	16.2663	15.2497	15.9728
Q4VBF2	R3HD4_MOUSE	R3hdm4	R3H domain-containing protein 4		+	NaN	NaN	NaN	NaN	14.3301	14.564	13.6056	14.609
Q4VC33	MAEA_MOUSE	Maea	E3 ubiquitin-protein transferase MAEA		+	NaN	NaN	NaN	NaN	15.8455	16.4954	NaN	15.8076
Q501J2	ANKMT_MOUSE	Antkmt	Adenine nucleotide translocase lysine N-methyltransferase		+	NaN	NaN	NaN	NaN	15.4333	14.1989	14.5666	15.8502
Q5SUV5	MYLK4_MOUSE	Mylk4	Myosin light chain kinase family member 4		+	NaN	NaN	NaN	NaN	16.2285	15.9648	15.801	14.701
Q5U4D9	THOC6_MOUSE	Thoc6	THO complex subunit 6 homolog		+	NaN	NaN	NaN	NaN	15.2328	NaN	14.2781	15.6664
Q60591	NFAC2_MOUSE	Nfatc2	Nuclear factor of activated T-cells, cytoplasmic 2		+	NaN	NaN	NaN	NaN	NaN	10.8785	11.5307	11.2783
Q60749	KHDR1_MOUSE	Khdrbs1	KH domain-containing, RNA-binding, signal transduction-associated protein 1		+	NaN	NaN	NaN	NaN	14.9367	15.5097	15.2102	15.4724
Q60875	ARHG2_MOUSE	Arhgef2	Rho guanine nucleotide exchange factor 2		+	NaN	NaN	NaN	NaN	15.1948	16.2999	16.3292	16.4823
Q60876	4EBP1_MOUSE	Eif4ebp1	Eukaryotic translation initiation factor 4E-binding protein 1		+	NaN	NaN	NaN	NaN	16.0336	16.7967	NaN	16.0116
Q60902	EP15R_MOUSE	Eps15l1	Epidermal growth factor receptor substrate 15-like 1		+	NaN	NaN	NaN	NaN	14.1273	13.2609	13.8315	14.0098
Q61024	ASNS_MOUSE	Asns	Asparagine synthetase [glutamine-hydrolyzing]		+	NaN	NaN	NaN	NaN	15.5996	17.3915	13.8377	15.2666
Q61074	PPM1G_MOUSE	Ppm1g	Protein phosphatase 1G		+	NaN	NaN	NaN	NaN	15.4028	15.3861	NaN	15.0007
Q61334	BAP29_MOUSE	Bcap29	B-cell receptor-associated protein 29		+	NaN	NaN	NaN	NaN	15.7284	12.0795	12.1309	11.6024
Q61543	GSLG1_MOUSE	Glg1	Golgi apparatus protein 1		+	NaN	NaN	NaN	NaN	15.5796	15.143	15.9322	15.7937
Q62141	SIN3B_MOUSE	Sin3b	Paired amphipathic helix protein Sin3b		+	NaN	NaN	NaN	NaN	14.6403	14.9118	NaN	15.2499
Q66JZ4	TCAIM_MOUSE	TCAIM	T-cell activation inhibitor, mitochondrial		+	NaN	NaN	NaN	NaN	11.3036	12.5432	13.2423	12.9201
Q6P2B1	TNPO3_MOUSE	Tnpo3	Transportin-3		+	NaN	NaN	NaN	NaN	NaN	15.2314	15.2354	14.8667
Q6PAM1	TXLNA_MOUSE	Txlna	Alpha-taxilin		+	NaN	NaN	NaN	NaN	12.1659	12.3794	12.5025	13.148
Q6PD31	TRAK1_MOUSE	Trak1	Trafficking kinesin-binding protein 1		+	NaN	NaN	NaN	NaN	15.1893	14.1979	14.5649	15.8429
Q6PDG5	SMRC2_MOUSE	Smarcc2	SWI/SNF complex subunit SMARCC2		+	NaN	NaN	NaN	NaN	13.5046	13.0526	11.387	13.6409
Q7TN99	CPEB3_MOUSE	Cpeb3	Cytoplasmic polyadenylation element-binding protein 3		+	NaN	NaN	NaN	NaN	17.0917	16.651	NaN	16.9754
Q7TNL9	Q7TNL9_MOUSE	Chchd10	Coiled-coil-helix-coiled-coil-helix domain-containing 10		+	NaN	NaN	NaN	NaN	17.9078	NaN	17.6909	20.0231
Q80YD1	SUV3_MOUSE	Supv3l1	ATP-dependent RNA helicase SUPV3L1, mitochondrial		+	NaN	NaN	NaN	NaN	14.2654	13.4677	NaN	14.1677
Q80YQ8	RMD5A_MOUSE	Rmnd5a	E3 ubiquitin-protein ligase RMND5A		+	NaN	NaN	NaN	NaN	16.0827	15.9474	15.3421	15.8996
Q80YV2	ZC3C1_MOUSE	Zc3hc1	Zinc finger C3HC-type protein 1		+	NaN	NaN	NaN	NaN	14.1258	12.5256	12.4428	12.3824
Q8BFY6	PEF1_MOUSE	Pef1	Peflin		+	NaN	NaN	NaN	NaN	16.5856	16.9284	NaN	16.9023
Q8BG26	RUSC1_MOUSE	Rusc1	AP-4 complex accessory subunit RUSC1		+	NaN	NaN	NaN	NaN	13.8964	12.1338	NaN	12.3461
Q8BGW1	FTO_MOUSE	Fto	Alpha-ketoglutarate-dependent dioxygenase FTO		+	NaN	NaN	NaN	NaN	15.2114	15.7905	14.6616	14.7644
Q8BGW8	VGLL2_MOUSE	Vgll2	Transcription cofactor vestigial-like protein 2		+	NaN	NaN	NaN	NaN	15.9089	16.3629	15.8159	16.8162
Q8BGZ4	CDC23_MOUSE	Cdc23	Cell division cycle protein 23 homolog		+	NaN	NaN	NaN	NaN	14.8816	16.1042	NaN	16.4027
Q8BH04	PCKGM_MOUSE	Pck2	Phosphoenolpyruvate carboxykinase [GTP], mitochondrial		+	NaN	NaN	NaN	NaN	15.9943	16.9975	15.5907	15.4694
Q8BH43	WASF2_MOUSE	Wasf2	Wiskott-Aldrich syndrome protein family member 2		+	NaN	NaN	NaN	NaN	15.43	NaN	14.3129	15.8251
Q8BH83	ANKR9_MOUSE	Ankrd9	Ankyrin repeat domain-containing protein 9		+	NaN	NaN	NaN	NaN	16.9765	16.648	15.5857	16.3503
Q8BIA4	FBXW8_MOUSE	Fbxw8	F-box/WD repeat-containing protein 8		+	NaN	NaN	NaN	NaN	15.8061	15.839	15.9314	16.2999
Q8BJ05	ZC3HE_MOUSE	Zc3h14	Zinc finger CCCH domain-containing protein 14		+	NaN	NaN	NaN	NaN	13.1396	12.3162	11.9671	12.0387
Q8BJ56	PLPL2_MOUSE	Pnpla2	Patatin-like phospholipase domain-containing protein 2		+	NaN	NaN	NaN	NaN	16.7925	17.7091	18.0267	17.6826
Q8BL99	DOP1_MOUSE	Dop1a	Protein dopey-1		+	NaN	NaN	NaN	NaN	16.7042	15.7477	15.4472	16.4611
Q8BMZ5	SEN34_MOUSE	Tsen34	tRNA-splicing endonuclease subunit Sen34		+	NaN	NaN	NaN	NaN	15.5511	15.9591	15.3309	16.6585
Q8BP71	RFOX2_MOUSE	Rbfox2	RNA binding protein fox-1 homolog 2		+	NaN	NaN	NaN	NaN	15.6154	15.4268	14.3025	15.7344
Q8BRG6	KLH24_MOUSE	Klhl24	Kelch-like protein 24		+	NaN	NaN	NaN	NaN	15.8544	16.3338	14.387	16.0149
Q8BTW8	CK5P1_MOUSE	Cdk5rap1	Mitochondrial tRNA methylthiotransferase CDK5RAP1		+	NaN	NaN	NaN	NaN	14.7363	15.1049	14.2695	14.7676
Q8BWU3	F131A_MOUSE	Fam131a	Protein FAM131A		+	NaN	NaN	NaN	NaN	13.8439	15.1038	14.2001	13.3897
Q8BX94	OSBL2_MOUSE	Osbpl2	Oxysterol-binding protein-related protein 2		+	NaN	NaN	NaN	NaN	18.4551	18.165	17.9877	17.7872
Q8C0E3	TRI47_MOUSE	Trim47	E3 ubiquitin-protein ligase TRIM47		+	NaN	NaN	NaN	NaN	15.4705	NaN	13.8243	15.156
Q8C5L6	INP5K_MOUSE	Inpp5k	Inositol polyphosphate 5-phosphatase K		+	NaN	NaN	NaN	NaN	16.0261	15.6153	15.1948	16.1918
Q8C7B6	FXL22_MOUSE	Fbxl22	F-box and leucine-rich protein 22		+	NaN	NaN	NaN	NaN	18.1601	17.2862	15.9834	16.7441
Q8CBE3	WDR37_MOUSE	Wdr37	WD repeat-containing protein 37		+	NaN	NaN	NaN	NaN	NaN	14.9	13.9494	14.582
Q8CBY0	GATC_MOUSE	Gatc	Glutamyl-tRNA(Gln) amidotransferase subunit C, mitochondrial		+	NaN	NaN	NaN	NaN	15.0325	NaN	15.009	15.2591
Q8CD10	MICU2_MOUSE	Micu2	Calcium uptake protein 2, mitochondrial		+	NaN	NaN	NaN	NaN	15.5359	15.4681	15.3446	16.2098
Q8CDB0	MKNK2_MOUSE	Mknk2	MAP kinase-interacting serine/threonine-protein kinase 2		+	NaN	NaN	NaN	NaN	15.9493	15.199	NaN	16.2184
Q8CHK4	KAT5_MOUSE	Kat5	Histone acetyltransferase KAT5		+	NaN	NaN	NaN	NaN	13.5473	12.9075	NaN	13.5702
Q8CI96	CLIP4_MOUSE	Clip4	CAP-Gly domain-containing linker protein 4		+	NaN	NaN	NaN	NaN	15.4504	14.6709	13.5962	15.4397
Q8JZL3	THTPA_MOUSE	Thtpa	Thiamine-triphosphatase		+	NaN	NaN	NaN	NaN	15.668	16.0109	15.8266	15.5333
Q8K124	PKHO2_MOUSE	Plekho2	Pleckstrin homology domain-containing family O member 2		+	NaN	NaN	NaN	NaN	12.7493	11.2158	10.1535	12.8123
Q8K440	ABC8B_MOUSE	Abca8b	ABC-type organic anion transporter ABCA8B		+	NaN	NaN	NaN	NaN	13.4203	13.951	NaN	12.9684
Q8QZR8	CCNQ_MOUSE	Ccnq	Cyclin-Q		+	NaN	NaN	NaN	NaN	15.7753	16.2557	15.4508	15.4693
Q8R0S2	IQEC1_MOUSE	Iqsec1	IQ motif and SEC7 domain-containing protein 1		+	NaN	NaN	NaN	NaN	NaN	14.8428	14.6958	15.1147
Q8R104	SIR3_MOUSE	Sirt3	NAD-dependent protein deacetylase sirtuin-3		+	NaN	NaN	NaN	NaN	13.6644	13.0106	12.7849	14.2161
Q8R2K1	FUCM_MOUSE	Fuom	Fucose mutarotase		+	NaN	NaN	NaN	NaN	13.8705	12.6525	13.866	14.9993
Q8R2X8	GO45_MOUSE	Blzf1	Golgin-45		+	NaN	NaN	NaN	NaN	14.1407	15.0778	NaN	15.2971
Q8R313	EXOC6_MOUSE	Exoc6	Exocyst complex component 6		+	NaN	NaN	NaN	NaN	14.7852	14.9542	15.0246	15.1933
Q8R326	PSPC1_MOUSE	Pspc1	Paraspeckle component 1		+	NaN	NaN	NaN	NaN	15.1082	15.2541	14.7827	14.9909
Q8R570	SNP47_MOUSE	Snap47	Synaptosomal-associated protein 47		+	NaN	NaN	NaN	NaN	15.0097	14.2452	13.0304	15.3601
Q8VCE6	NT5M_MOUSE	Nt5m	5'(3')-deoxyribonucleotidase, mitochondrial		+	NaN	NaN	NaN	NaN	14.9922	14.4598	NaN	14.551
Q8VD76	TF2H3_MOUSE	Gtf2h3	General transcription factor IIH subunit 3		+	NaN	NaN	NaN	NaN	NaN	15.1917	14.1	15.3738
Q8VDF3	DAPK2_MOUSE	Dapk2	Death-associated protein kinase 2		+	NaN	NaN	NaN	NaN	14.5322	14.7877	NaN	15.147
Q8VEA4	MIA40_MOUSE	Chchd4	Mitochondrial intermembrane space import and assembly protein 40		+	NaN	NaN	NaN	NaN	NaN	13.252	14.4916	14.8556
Q8VEG4	EXD2_MOUSE	Exd2	Exonuclease 3'-5' domain-containing protein 2		+	NaN	NaN	NaN	NaN	14.2302	13.4537	NaN	13.37
Q8VHN8	TIRR_MOUSE	Nudt16l1	Tudor-interacting repair regulator protein		+	NaN	NaN	NaN	NaN	NaN	15.5746	14.4965	15.9592
Q91UZ4	EGLN3_MOUSE	Egln3	Prolyl hydroxylase EGLN3		+	NaN	NaN	NaN	NaN	17.3425	16.8322	16.041	17.4531
Q91YD9	WASL_MOUSE	Wasl	Neural Wiskott-Aldrich syndrome protein		+	NaN	NaN	NaN	NaN	13.7477	13.523	13.6932	13.4831
Q91YL3	UCKL1_MOUSE	Uckl1	Uridine-cytidine kinase-like 1		+	NaN	NaN	NaN	NaN	16.2883	16.5329	15.8301	16.1906
Q91ZM9	DOK5_MOUSE	Dok5	Docking protein 5		+	NaN	NaN	NaN	NaN	16.497	15.9274	NaN	16.7098
Q921I9	EXOS4_MOUSE	Exosc4	Exosome complex component RRP41		+	NaN	NaN	NaN	NaN	15.8923	15.5991	14.5699	16.0174
Q922P9	GLYR1_MOUSE	Glyr1	Putative oxidoreductase GLYR1		+	NaN	NaN	NaN	NaN	NaN	13.7514	12.9403	14.1914
Q922V4	PLRG1_MOUSE	Plrg1	Pleiotropic regulator 1		+	NaN	NaN	NaN	NaN	14.0507	13.3238	NaN	14.0538
Q922Z0	OXDD_MOUSE	Ddo	D-aspartate oxidase		+	NaN	NaN	NaN	NaN	16.7835	15.5031	15.7015	16.7175
Q923T7	TRIM7_MOUSE	Trim7	E3 ubiquitin-protein ligase TRIM7		+	NaN	NaN	NaN	NaN	17.04	16.4423	16.0715	16.6579
Q99JI6	RAP1B_MOUSE	Rap1b	Ras-related protein Rap-1b		+	NaN	NaN	NaN	NaN	17.195	17.0011	16.8862	15.875
Q99LC2	CSTF1_MOUSE	Cstf1	Cleavage stimulation factor subunit 1		+	NaN	NaN	NaN	NaN	14.1558	14.1752	NaN	13.4238
Q99MS8	TPGS1_MOUSE	Tpgs1	Tubulin polyglutamylase complex subunit 1		+	NaN	NaN	NaN	NaN	15.1161	NaN	15.4597	15.6508
Q99MZ3	MLXPL_MOUSE	Mlxipl	Carbohydrate-responsive element-binding protein		+	NaN	NaN	NaN	NaN	16.1879	15.6716	14.6862	16.0776
Q99N95	RM03_MOUSE	Mrpl3	39S ribosomal protein L3, mitochondrial		+	NaN	NaN	NaN	NaN	15.6154	16.6287	16.3594	15.1689
Q99PV5	BHE41_MOUSE	Bhlhe41	Class E basic helix-loop-helix protein 41		+	NaN	NaN	NaN	NaN	13.2262	13.1934	12.111	12.5843
Q9CPU7	FBX32_MOUSE	Fbxo32	F-box only protein 32		+	NaN	NaN	NaN	NaN	18.6248	19.1785	17.9354	18.4197
Q9CPW2	FDX2_MOUSE	Fdx2	Ferredoxin-2, mitochondrial		+	NaN	NaN	NaN	NaN	13.9939	13.374	15.388	14.5202
Q9CQ20	M1IP1_MOUSE	Mid1ip1	Mid1-interacting protein 1		+	NaN	NaN	NaN	NaN	15.1876	14.4481	14.6135	16.7479
Q9CQF6	ADPPT_MOUSE	Aasdhppt	L-aminoadipate-semialdehyde dehydrogenase-phosphopantetheinyl transferase		+	NaN	NaN	NaN	NaN	16.5851	16.4677	16.1722	16.5418
Q9CQN3	TOM6_MOUSE	Tomm6	Mitochondrial import receptor subunit TOM6 homolog		+	NaN	NaN	NaN	NaN	17.8054	18.0965	18.5408	18.2847
Q9CQT5	POMP_MOUSE	Pomp	Proteasome maturation protein		+	NaN	NaN	NaN	NaN	15.8948	15.7212	15.0935	15.7947
Q9CQV7	TIM14_MOUSE	Dnajc19	Mitochondrial import inner membrane translocase subunit TIM14		+	NaN	NaN	NaN	NaN	16.1978	15.7655	16.5807	15.9398
Q9CR42	ANKR1_MOUSE	Ankrd1	Ankyrin repeat domain-containing protein 1		+	NaN	NaN	NaN	NaN	16.0804	15.7185	NaN	16.0486
Q9CR84	AT5G1_MOUSE	Atp5mc1	ATP synthase F(0) complex subunit C1, mitochondrial		+	NaN	NaN	NaN	NaN	17.7249	17.7157	16.8287	18.1466
Q9CR89	ERGI2_MOUSE	Ergic2	Endoplasmic reticulum-Golgi intermediate compartment protein 2		+	NaN	NaN	NaN	NaN	15.4677	15.4374	15.155	15.5378
Q9CWF2	TBB2B_MOUSE	Tubb2b	Tubulin beta-2B chain		+	NaN	NaN	NaN	NaN	NaN	14.6254	14.1289	14.7501
Q9CWN7	CNO11_MOUSE	Cnot11	CCR4-NOT transcription complex subunit 11		+	NaN	NaN	NaN	NaN	13.7458	14.0483	NaN	14.4824
Q9CWV0	MASU1_MOUSE	Malsu1	Mitochondrial assembly of ribosomal large subunit protein 1		+	NaN	NaN	NaN	NaN	15.4822	16.0255	NaN	14.7149
Q9CXJ1	SYEM_MOUSE	Ears2	Probable glutamate--tRNA ligase, mitochondrial		+	NaN	NaN	NaN	NaN	15.2591	14.4525	14.0952	15.2362
Q9CY97	SSU72_MOUSE	Ssu72	RNA polymerase II subunit A C-terminal domain phosphatase SSU72		+	NaN	NaN	NaN	NaN	15.036	15.6426	NaN	15.4151
Q9CYL5	GAPR1_MOUSE	Glipr2	Golgi-associated plant pathogenesis-related protein 1		+	NaN	NaN	NaN	NaN	15.4037	14.9899	14.2394	15.382
Q9CYY7	PLD3B_MOUSE	Prelid3b	PRELI domain containing protein 3B		+	NaN	NaN	NaN	NaN	15.8396	15.3657	15.37	16.3604
Q9D0K0	TBCD7_MOUSE	Tbc1d7	TBC1 domain family member 7		+	NaN	NaN	NaN	NaN	15.8304	15.715	14.9197	16.0365
Q9D0L7	ARM10_MOUSE	Armc10	Armadillo repeat-containing protein 10		+	NaN	NaN	NaN	NaN	15.84	16.0072	15.9262	15.9145
Q9D1F0	Q9D1F0_MOUSE	Rtl8b	CAAX box 1 homolog A (Human)		+	NaN	NaN	NaN	NaN	14.2488	14.7906	14.44	14.6602
Q9D1I2	CAR19_MOUSE	Card19	Caspase recruitment domain-containing protein 19		+	NaN	NaN	NaN	NaN	16.0618	15.961	NaN	16.1053
Q9D287	SPF27_MOUSE	Bcas2	Pre-mRNA-splicing factor SPF27		+	NaN	NaN	NaN	NaN	14.6043	14.4539	NaN	14.8754
Q9D668	ARRD2_MOUSE	Arrdc2	Arrestin domain-containing protein 2		+	NaN	NaN	NaN	NaN	16.4145	16.5231	NaN	15.5674
Q9D700	DUS26_MOUSE	Dusp26	Dual specificity protein phosphatase 26		+	NaN	NaN	NaN	NaN	16.0151	16.3545	15.2403	16.4494
Q9D727	CF226_MOUSE		Uncharacterized protein C6orf226 homolog		+	NaN	NaN	NaN	NaN	13.5873	13.4755	14.3148	13.547
Q9D738	ASB12_MOUSE	Asb12	Ankyrin repeat and SOCS box protein 12		+	NaN	NaN	NaN	NaN	17.7244	17.4601	15.6946	17.5417
Q9D7C9	NRK2_MOUSE	Nmrk2	Nicotinamide riboside kinase 2		+	NaN	NaN	NaN	NaN	16.5997	15.5647	NaN	16.7241
Q9D7V9	NAAA_MOUSE	Naaa	N-acylethanolamine-hydrolyzing acid amidase		+	NaN	NaN	NaN	NaN	14.6487	14.0129	14.3616	15.3759
Q9D8X1	CUTC_MOUSE	Cutc	Copper homeostasis protein cutC homolog		+	NaN	NaN	NaN	NaN	15.6294	16.488	15.8387	15.3097
Q9D8X5	CNOT8_MOUSE	Cnot8	CCR4-NOT transcription complex subunit 8		+	NaN	NaN	NaN	NaN	NaN	14.1638	13.6418	14.1755
Q9D8Z6	ATGA1_MOUSE	Atg101	Autophagy-related protein 101		+	NaN	NaN	NaN	NaN	17.6272	17.6132	17.3353	17.3094
Q9DAU1	CNPY3_MOUSE	Cnpy3	Protein canopy homolog 3		+	NaN	NaN	NaN	NaN	12.4813	NaN	12.4769	12.4009
Q9DBC3	CMTR1_MOUSE	Cmtr1	Cap-specific mRNA (nucleoside-2'-O-)-methyltransferase 1		+	NaN	NaN	NaN	NaN	14.523	14.1555	13.4056	14.3817
Q9DBU5	RNF6_MOUSE	Rnf6	E3 ubiquitin-protein ligase RNF6		+	NaN	NaN	NaN	NaN	14.1614	14.2722	NaN	13.1712
Q9DC16	ERGI1_MOUSE	Ergic1	Endoplasmic reticulum-Golgi intermediate compartment protein 1		+	NaN	NaN	NaN	NaN	20.2352	19.6019	NaN	20.5931
Q9DCA2	RT11_MOUSE	Mrps11	28S ribosomal protein S11, mitochondrial		+	NaN	NaN	NaN	NaN	13.6193	NaN	12.1427	13.6276
Q9EPA7	NMNA1_MOUSE	Nmnat1	Nicotinamide/nicotinic acid mononucleotide adenylyltransferase 1		+	NaN	NaN	NaN	NaN	14.9811	15.713	16.4369	16.799
Q9ER67	Q9ER67_MOUSE	Maged2	MAGE family member D2		+	NaN	NaN	NaN	NaN	12.6287	12.936	NaN	12.9507
Q9ER99	RSCA1_MOUSE	Rsc1a1	Regulatory solute carrier protein family 1 member 1		+	NaN	NaN	NaN	NaN	15.1096	16.2517	14.6799	14.9242
Q9ERB0	SNP29_MOUSE	Snap29	Synaptosomal-associated protein 29		+	NaN	NaN	NaN	NaN	13.3124	NaN	12.6376	13.2828
Q9JIZ9	PLS3_MOUSE	Plscr3	Phospholipid scramblase 3		+	NaN	NaN	NaN	NaN	16.4473	16.7849	17.2753	17.1505
Q9JK81	MYG1_MOUSE	Myg1	MYG1 exonuclease		+	NaN	NaN	NaN	NaN	15.306	15.4507	NaN	15.7849
Q9JM14	NT5C_MOUSE	Nt5c	5'(3')-deoxyribonucleotidase, cytosolic type		+	NaN	NaN	NaN	NaN	16.3338	16.2049	16.0023	16.1365
Q9JMG3	TMUB1_MOUSE	Tmub1	Transmembrane and ubiquitin-like domain-containing protein 1		+	NaN	NaN	NaN	NaN	NaN	15.9005	17.2336	16.4987
Q9QYH6	MAGD1_MOUSE	Maged1	Melanoma-associated antigen D1		+	NaN	NaN	NaN	NaN	17.9963	17.9736	17.9328	18.1322
Q9R0H0	ACOX1_MOUSE	Acox1	Peroxisomal acyl-coenzyme A oxidase 1		+	NaN	NaN	NaN	NaN	14.9388	15.5495	NaN	15.5449
Q9R257	HEBP1_MOUSE	Hebp1	Heme-binding protein 1		+	NaN	NaN	NaN	NaN	16.8734	16.4758	16.2073	17.1433
Q9WTZ0	UXT_MOUSE	Uxt	Protein UXT		+	NaN	NaN	NaN	NaN	16.0537	16.8168	15.5429	16.2404
Q9WUL7	ARL3_MOUSE	Arl3	ADP-ribosylation factor-like protein 3		+	NaN	NaN	NaN	NaN	17.4233	17.7217	17.4011	17.2881
Q9WV66	MARH7_MOUSE	Marchf7	E3 ubiquitin-protein ligase MARCHF7		+	NaN	NaN	NaN	NaN	16.2205	15.6459	14.994	15.6268
Q9WV96	T10B_MOUSE	Timm10b	Mitochondrial import inner membrane translocase subunit Tim10 B		+	NaN	NaN	NaN	NaN	14.6769	14.7348	NaN	15.0303
Q9WVM3	APC7_MOUSE	Anapc7	Anaphase-promoting complex subunit 7		+	NaN	NaN	NaN	NaN	15.6631	15.5741	NaN	15.6198
Q9Z0E6	GBP2_MOUSE	Gbp2	Guanylate-binding protein 2		+	NaN	NaN	NaN	NaN	15.4689	NaN	14.5681	14.9336
Q9Z0V8	TI17A_MOUSE	Timm17a	Mitochondrial import inner membrane translocase subunit Tim17-A		+	NaN	NaN	NaN	NaN	13.9932	16.0928	15.3932	15.0751
Q9Z110	P5CS_MOUSE	Aldh18a1	Delta-1-pyrroline-5-carboxylate synthase		+	NaN	NaN	NaN	NaN	NaN	16.5018	14.9934	15.5019
Q9Z127	LAT1_MOUSE	Slc7a5	Large neutral amino acids transporter small subunit 1		+	NaN	NaN	NaN	NaN	14.0342	15.4472	13.3268	13.787
Q9Z210	PX11B_MOUSE	Pex11b	Peroxisomal membrane protein 11B		+	NaN	NaN	NaN	NaN	NaN	14.3683	14.1621	14.0359
S4R2K0	DEFM_MOUSE	Pdf	Peptide deformylase, mitochondrial		+	NaN	NaN	NaN	NaN	16.5889	16.5044	16.276	16.705
