# Supplementary material for: Blockage of autophagy causes severe skeletal muscle disruption in a mouse model for myofibrillar myopathy 6
Source: Nat Commun. 2026 Apr 11;17:3436. doi: 10.1038/s41467-026-71749-6 (PMC13076893; doi:10.1038/s41467-026-71749-6)
Supplement: Supplementary file 7 — Supplementary Dataset 5 [file 41467_2026_71749_MOESM7_ESM.xlsx]

## Sheet: Table S5_pellet_sign_change
Protein.Group	Protein.Names	Genes	First.Protein.Description	-Log 10 Student's T-test p-value (CAG-BAG3P209L_Ctrl)	Log 2 FC (CAG-BAG3P209L_Ctrl)	Significant (from volcano plot)	Ctrl_Pel_1	Ctrl_Pel_2	Ctrl_Pel_3	Ctrl_Pel_4	CAG-BAG3P209L_Pel_1	CAG-BAG3P209L_Pel_2	CAG-BAG3P209L_Pel_3	CAG-BAG3P209L_Pel_4
BAG3P209L_GFP	BAG3P209L_GFP_HUMAN	Bag3P209L_GFP	BAG3 P209L GFP fusion	2.69814	7.3177	+	11.5291	12.0884	17.3183	11.8397	20.4211	20.7488	19.8061	21.0703
Q8C006	TRI35_MOUSE	Trim35	E3 ubiquitin-protein ligase TRIM35	4.83971	5.94573	+	12.6327	11.3	13.4487	12.3741	18.4702	18.4183	17.9738	18.6761
Q8VHS5	ASB16_MOUSE	Asb16	Ankyrin repeat and SOCS box protein 16	4.45925	5.62039	+	11.8663	13.9109	12.4686	13.7683	18.7112	18.8623	18.2802	18.6419
Q8BG60	TXNIP_MOUSE	Txnip	Thioredoxin-interacting protein	5.26837	5.59394	+	11.83	10.4486	11.5884	11.6365	17.2136	17.3067	16.4209	16.9381
Q99KX1	MLF2_MOUSE	Mlf2	Myeloid leukemia factor 2	8.46968	5.33152	+	15.8013	15.9043	15.7022	15.5818	21.0784	21.2346	21.1295	20.8732
Q9Z0Y1	DCTN3_MOUSE	Dctn3	Dynactin subunit 3	1.87428	5.27446	+	11.4681	12.4543	10.2596	17.2029	18.1657	18.286	17.9812	18.0498
Q3UDK1	TRAD1_MOUSE	Trafd1	TRAF-type zinc finger domain-containing protein 1	3.88908	5.16693	+	11.6858	10.9931	12.9856	13.4518	17.4992	17.8577	16.9987	17.4284
Q91WC3	ACSL6_MOUSE	Acsl6	Long-chain-fatty-acid--CoA ligase 6	1.76585	5.09163	+	11.5741	18.111	12.164	11.9644	18.4265	18.5857	18.7614	18.4064
Q8BH83	ANKR9_MOUSE	Ankrd9	Ankyrin repeat domain-containing protein 9	6.09942	5.03472	+	11.9993	12.7219	12.3144	12.2827	17.6237	17.754	17.0913	16.9882
Q922Z0	OXDD_MOUSE	Ddo	D-aspartate oxidase	2.94502	5.02442	+	14.6823	10.6153	12.464	12.666	17.9622	17.508	17.0217	18.0333
Q8C3F7	KLH30_MOUSE	Klhl30	Kelch-like protein 30	2.96494	4.98591	+	15.7994	12.7305	12.9076	12.6265	19.2387	18.9593	17.5826	18.2271
Q3UV48	LRC30_MOUSE	Lrrc30	Leucine-rich repeat-containing protein 30	2.60429	4.89878	+	15.9201	12.2079	13.2131	11.8394	18.6432	18.9032	17.5438	17.6854
Q8VHN8	TIRR_MOUSE	Nudt16l1	Tudor-interacting repair regulator protein	4.25451	4.66008	+	11.6167	11.6868	13.16	11.1609	16.6618	16.7453	16.0887	16.769
Q8K1E6	ALKB3_MOUSE	Alkbh3	Alpha-ketoglutarate-dependent dioxygenase alkB homolog 3	2.83633	4.60667	+	12.4529	11.4506	11.2572	14.4907	17.1439	17.2658	15.9488	17.7197
Q8BNE1	TCAF1_MOUSE	Tcaf1	TRPM8 channel-associated factor 1	2.98333	4.54808	+	12.5027	14.1239	11.6055	10.6618	17.0691	16.2092	16.6357	17.1722
Q8C460	ERI3_MOUSE	Eri3	ERI1 exoribonuclease 3	3.96014	4.51847	+	14.1665	12.2564	12.2119	12.6766	17.5867	17.7018	16.7435	17.3533
Q9Z2G1	FM1AA_MOUSE	Fem1aa	Protein fem-1 homolog A-A	4.27509	4.4889	+	12.1704	12.4606	11.9113	13.7704	17.3503	17.2826	16.6629	16.9725
Q8BL99	DOP1_MOUSE	Dop1a	Protein dopey-1	2.82103	4.46507	+	11.3389	10.9963	14.4585	11.5501	16.8903	16.5443	16.202	16.5674
Q8BMZ5	SEN34_MOUSE	Tsen34	tRNA-splicing endonuclease subunit Sen34	3.58761	4.45591	+	11.9037	12.7037	11.4179	10.5342	16.4371	16.2401	15.0372	16.6687
Q07076	ANXA7_MOUSE	Anxa7	Annexin A7	2.08638	4.38064	+	11.943	12.6555	11.5622	16.4201	17.7857	17.8408	17.0515	17.4253
O54946	DNJB6_MOUSE	Dnajb6	DnaJ homolog subfamily B member 6	5.65848	4.2857	+	14.0336	14.7513	14.7242	14.7407	18.7783	19.316	18.509	18.7893
Q9CSN1	SNW1_MOUSE	Snw1	SNW domain-containing protein 1	2.40855	4.26399	+	12.3139	16.0552	13.2979	15.6442	18.9446	18.6586	17.8811	18.8829
Q9D8B4	NDUAB_MOUSE	Ndufa11	NADH dehydrogenase [ubiquinone] 1 alpha subcomplex subunit 11	1.51274	4.25824	+	11.7384	16.4074	11.6484	17.3458	18.645	18.7631	18.1442	18.6207
O70152	DPM1_MOUSE	Dpm1	Dolichol-phosphate mannosyltransferase subunit 1	2.92641	4.24706	+	13.1157	12.2477	14.68	11.6469	17.3865	17.6446	16.1974	17.4501
Q9DCU6	RM04_MOUSE	Mrpl4	39S ribosomal protein L4, mitochondrial	2.87	4.21719	+	14.4281	10.9129	12.7132	12.3491	16.9364	17.0087	16.2266	17.1004
Q8C8H8	KY_MOUSE	Ky	Kyphoscoliosis peptidase	2.37898	4.20208	+	11.2308	11.8384	12.9323	15.1726	17.6426	17.4465	16.8238	16.0695
Q9D0S4	NEUL2_MOUSE	Neurl2	Neuralized-like protein 2	4.70327	4.19665	+	13.9235	13.4275	12.6454	12.7213	17.4778	17.1902	17.0333	17.8031
P14602	HSPB1_MOUSE	Hspb1	Heat shock protein beta-1	3.98911	4.19133	+	18.6646	18.1061	17.8989	19.2745	22.9929	23.0568	21.6404	23.0193
P08030	APT_MOUSE	Aprt	Adenine phosphoribosyltransferase	2.30612	4.12717	+	12.5273	12.313	13.5137	16.383	18.0294	17.967	17.277	17.9723
Q9EQP2	EHD4_MOUSE	Ehd4	EH domain-containing protein 4	1.96654	4.1261	+	11.7997	12.5344	13.8343	16.7082	18.2034	18.0714	16.8421	18.2641
Q99LD9	EI2BB_MOUSE	Eif2b2	Translation initiation factor eIF-2B subunit beta	2.44741	3.98969	+	12.2471	11.0098	12.5399	14.843	16.7083	17.4252	15.8614	16.6037
P32921	SYWC_MOUSE	Wars1	Tryptophan--tRNA ligase, cytoplasmic	1.05705	3.98446	+	11.5603	10.916	11.6365	17.1211	17.9859	18.458	12.8661	17.8618
Q923S6	NEUL1_MOUSE	Neurl1	E3 ubiquitin-protein ligase NEURL1	2.89879	3.96202	+	12.6345	12.057	14.8431	12.1947	17.42	16.7424	16.2702	17.1447
Q9CQ80	VPS25_MOUSE	Vps25	Vacuolar protein-sorting-associated protein 25	2.01044	3.93457	+	11.1468	13.5102	11.41	15.5417	16.4008	17.5278	16.8179	16.6005
Q8VE95	CH082_MOUSE		UPF0598 protein C8orf82 homolog	3.19601	3.91155	+	13.8718	11.3512	11.8714	12.0414	16.2253	16.638	15.4949	16.4239
Q8BU88	RM22_MOUSE	Mrpl22	39S ribosomal protein L22, mitochondrial	5.07566	3.90854	+	12.8217	11.9064	12.6746	12.3439	16.4158	16.7107	15.8019	16.4524
Q9CYQ7	NARF_MOUSE	Narf	Nuclear prelamin A recognition factor	4.38243	3.90436	+	11.3332	12.0396	12.9617	12.0652	16.0813	16.2692	15.5529	16.1138
Q9QYA2	TOM40_MOUSE	Tomm40	Mitochondrial import receptor subunit TOM40 homolog	1.88847	3.90197	+	12.3881	10.5351	15.7711	11.8893	16.6526	16.7367	16.4983	16.3038
A0A7N9VR94	A0A7N9VR94_MOUSE	Ahnak2	AHNAK nucleoprotein 2	1.99521	3.88823	+	12.3267	12.958	16.5485	14.717	17.9295	18.824	16.7934	18.5562
P19246	NFH_MOUSE	Nefh	Neurofilament heavy polypeptide	1.88358	3.84482	+	13.1092	15.6434	10.9928	11.485	16.514	16.3459	16.0925	17.6573
P47811	MK14_MOUSE	Mapk14	Mitogen-activated protein kinase 14	2.2803	3.83431	+	14.0128	13.5688	12.042	16.252	18.3676	17.5817	17.36	17.9036
Q923T7	TRIM7_MOUSE	Trim7	E3 ubiquitin-protein ligase TRIM7	3.01711	3.83347	+	14.0822	14.364	13.0552	11.7096	17.6205	17.2372	16.5762	17.1109
Q9CZD0	MMAC_MOUSE	Mmachc	Cyanocobalamin reductase / alkylcobalamin dealkylase	2.75181	3.82898	+	11.1671	12.2612	12.0206	14.504	16.1729	16.278	16.229	16.5889
P85094	ISC2A_MOUSE	Isoc2a	Isochorismatase domain-containing protein 2A	3.32487	3.77256	+	11.381	11.2968	12.0979	13.3258	15.9409	16.4099	15.0272	15.8138
Q9QYI5	DNJB2_MOUSE	Dnajb2	DnaJ homolog subfamily B member 2	4.7821	3.77127	+	13.7395	13.0013	13.7833	14.067	17.3837	17.8694	16.9009	17.5222
Q8K2Q0	COMD9_MOUSE	Commd9	COMM domain-containing protein 9	2.24095	3.75737	+	10.6738	14.6472	12.9263	11.7323	16.6436	16.7613	15.5674	16.0367
Q9JK92	HSPB8_MOUSE	Hspb8	Heat shock protein beta-8	1.31804	3.746	+	18.4659	18.5562	12.6202	18.7331	21.0766	20.9954	20.0991	21.1883
O70318	E41L2_MOUSE	Epb41l2	Band 4.1-like protein 2	1.27692	3.73992	+	12.9287	18.2334	11.8956	11.5766	17.5688	17.2999	17.5151	17.2102
E9QAA8	E9QAA8_MOUSE	Gm4841	Interferon-gamma-inducible GTPase Ifgga3 protein	1.62719	3.73287	+	16.0155	11.9619	10.3104	12.4604	17.2389	16.5115	16.0516	15.8776
Q91WA3	HDA11_MOUSE	Hdac11	Histone deacetylase 11	2.26494	3.72654	+	13.2362	11.0667	10.9215	14.5148	16.2238	15.9783	16.0099	16.4334
P24270	CATA_MOUSE	Cat	Catalase	1.71011	3.72456	+	12.809	11.2853	10.4867	15.4825	16.6296	16.254	15.0672	17.0109
P29788	VTNC_MOUSE	Vtn	Vitronectin	1.46421	3.72118	+	16.3617	11.868	16.1537	12.1429	18.3681	17.881	16.2034	18.9585
P62137	PP1A_MOUSE	Ppp1ca	Serine/threonine-protein phosphatase PP1-alpha catalytic subunit	1.88579	3.69809	+	11.4825	15.2326	15.3511	16.1733	18.3769	18.5796	17.7935	18.2819
Q91VW3	SH3L3_MOUSE	Sh3bgrl3	SH3 domain-binding glutamic acid-rich-like protein 3	1.73215	3.69096	+	11.3858	11.3442	16.0915	12.3389	16.5714	16.433	15.8445	17.0753
P84104	SRSF3_MOUSE	Srsf3	Serine/arginine-rich splicing factor 3	1.60498	3.64544	+	12.4458	12.9656	17.5921	13.2404	17.3966	17.7683	17.1411	18.5197
P23927	CRYAB_MOUSE	Cryab	Alpha-crystallin B chain	4.56162	3.64098	+	20.4993	20.8546	20.3235	20.4832	24.2709	23.5762	23.9055	24.9719
P97478	COQ7_MOUSE	Coq7	5-demethoxyubiquinone hydroxylase, mitochondrial	2.51088	3.63931	+	12.1258	11.4124	13.1011	14.6681	16.7406	16.843	15.598	16.683
P43275	H11_MOUSE	H1-1	Histone H1.1	1.08073	3.62278	+	17.8204	12.8331	18.0377	11.2077	18.7377	18.7047	18.1762	18.7714
S4R2K0	DEFM_MOUSE	Pdf	Peptide deformylase, mitochondrial	2.10016	3.62002	+	11.5184	15.3203	11.4682	13.4437	16.6071	16.7734	16.1771	16.6731
Q9D0R8	LSM12_MOUSE	Lsm12	Protein LSM12 homolog	2.04047	3.56846	+	10.5213	11.8715	11.2164	14.7833	15.815	15.8099	15.3675	15.6739
P29758	OAT_MOUSE	Oat	Ornithine aminotransferase, mitochondrial	1.96897	3.56709	+	12.1177	13.9541	11.9551	15.7829	17.2743	17.9554	16.1774	16.671
Q922H4	GMPPA_MOUSE	Gmppa	Mannose-1-phosphate guanyltransferase alpha	4.4837	3.55434	+	12.2943	12.3783	12.9844	12.1244	16.4435	16.3346	15.2861	15.9345
Q9QWV4	MLF1_MOUSE	Mlf1	Myeloid leukemia factor 1	7.491	3.5425	+	17.852	18.0562	18.0774	17.8294	21.6907	21.4876	21.3275	21.4792
Q9D1H7	GET4_MOUSE	Get4	Golgi to ER traffic protein 4 homolog	2.03844	3.51553	+	11.1209	12.0061	11.928	15.0955	16.17	16.742	15.2326	16.0681
Q9D700	DUS26_MOUSE	Dusp26	Dual specificity protein phosphatase 26	2.87654	3.498	+	14.4109	11.9569	12.9017	12.0485	16.5437	16.6858	15.5957	16.4848
Q91V41	RAB14_MOUSE	Rab14	Ras-related protein Rab-14	2.83269	3.48725	+	12.3876	12.1195	12.4973	14.3043	16.2972	16.9363	15.2332	16.7911
Q61749	EI2BD_MOUSE	Eif2b4	Translation initiation factor eIF-2B subunit delta	2.00499	3.48703	+	11.7033	12.1501	11.8475	15.5237	16.5781	16.4235	15.6245	16.5466
A3KFX0	5NT1A_MOUSE	Nt5c1a	Cytosolic 5'-nucleotidase 1A	1.86683	3.48468	+	12.3318	12.3184	11.5219	15.9215	16.8128	16.8952	16.3994	15.9249
Q99KR3	LACB2_MOUSE	Lactb2	Endoribonuclease LACTB2	1.45916	3.48407	+	12.0653	11.9136	12.8942	17.3293	17.2248	17.1888	16.9133	16.8118
Q62083	PICK1_MOUSE	Pick1	PRKCA-binding protein	1.28568	3.4819	+	11.4489	13.023	10.8525	17.1463	16.6542	17.0188	16.797	15.9283
Q8R5A0	SMYD2_MOUSE	Smyd2	N-lysine methyltransferase SMYD2	2.51093	3.47255	+	11.8398	11.9825	12.2227	14.526	16.5017	16.821	15.1799	15.9585
Q9JIF0	ANM1_MOUSE	Prmt1	Protein arginine N-methyltransferase 1	1.80859	3.45489	+	11.7467	12.533	12.9593	16.1333	16.7408	17.1242	15.7895	17.5373
Q9WVE8	PACN2_MOUSE	Pacsin2	Protein kinase C and casein kinase substrate in neurons protein 2	2.27638	3.44033	+	12.2953	12.9759	15.4741	12.1948	16.9595	17.0757	15.9543	16.7119
P59708	SF3B6_MOUSE	Sf3b6	Splicing factor 3B subunit 6	1.7865	3.4397	+	12.2626	15.9128	11.1896	12.1808	16.3963	16.2905	16.1053	16.5125
Q8BP48	MAP11_MOUSE	Metap1	Methionine aminopeptidase 1	2.15949	3.42306	+	14.6336	11.2422	11.5784	11.2599	15.9028	15.8498	14.9584	15.6953
Q9ERI6	RDH14_MOUSE	Rdh14	Retinol dehydrogenase 14	2.34025	3.41928	+	11.6118	10.8915	12.19	14.3663	15.9154	15.7909	15.0733	15.9571
Q8BFY6	PEF1_MOUSE	Pef1	Peflin	2.55986	3.41782	+	14.971	13.0293	12.1631	11.9993	16.7005	16.6134	16.0007	16.5194
O88545	CSN6_MOUSE	Cops6	COP9 signalosome complex subunit 6	1.51368	3.41291	+	13.7809	11.8709	11.4859	16.7299	16.827	17.2004	16.3536	17.1383
Q7TN99	CPEB3_MOUSE	Cpeb3	Cytoplasmic polyadenylation element-binding protein 3	1.19019	3.41249	+	15.9842	11.682	16.4159	10.521	17.0874	17.6081	16.5191	17.0385
Q8VC19	HEM1_MOUSE	Alas1	5-aminolevulinate synthase, non-specific, mitochondrial	2.17922	3.41122	+	10.7897	13.7136	11.4341	14.0269	16.1473	15.8736	15.2921	16.2962
Q64337	SQSTM_MOUSE	Sqstm1	Sequestosome-1	3.47012	3.39598	+	14.7927	14.9985	15.4879	15.8242	18.7359	19.6047	17.6373	18.7093
P70333	HNRH2_MOUSE	Hnrnph2	Heterogeneous nuclear ribonucleoprotein H2	1.28503	3.39491	+	14.9041	9.39873	11.835	15.2783	16.3883	16.2795	15.6504	16.6776
Q9D1B9	RM28_MOUSE	Mrpl28	39S ribosomal protein L28, mitochondrial	2.22463	3.39265	+	14.1541	11.4823	13.4016	10.8438	15.9226	16.4017	15.2519	15.8762
Q9D154	ILEUA_MOUSE	Serpinb1a	Leukocyte elastase inhibitor A	1.67242	3.3586	+	11.8557	15.0474	12.5712	16.2038	18.0224	17.3015	16.2953	17.4933
Q6P9Z1	SMRD3_MOUSE	Smarcd3	SWI/SNF-related matrix-associated actin-dependent regulator of chromatin subfamily D member 3	1.44226	3.35596	+	15.8759	10.6367	11.4439	11.7181	16.069	16.4505	14.5434	16.0355
O70492	SNX3_MOUSE	Snx3	Sorting nexin-3	2.81802	3.345	+	12.4207	11.9173	14.5226	13.1612	16.7776	16.4032	15.728	16.493
Q9DBR3	ARMC8_MOUSE	Armc8	Armadillo repeat-containing protein 8	2.17465	3.34343	+	11.3684	12.66	11.6846	14.8767	15.8819	16.5324	15.4377	16.1114
A0A571BEV2	A0A571BEV2_MOUSE	Gm8251	Predicted gene 8251	1.31865	3.34251	+	11.9223	12.5988	17.6591	12.4532	16.7709	16.984	17.4211	16.8275
E9Q3H6	E9Q3H6_MOUSE	Coq10a	Coenzyme Q10A	4.01069	3.34005	+	14.9695	15.6277	14.7014	16.0844	18.7791	18.876	18.1306	18.9575
O35969	GAMT_MOUSE	Gamt	Guanidinoacetate N-methyltransferase	2.7654	3.33782	+	13.8307	12.8911	13.3391	14.2546	17.9093	17.4597	15.3968	16.901
Q80X95	RRAGA_MOUSE	Rraga	Ras-related GTP-binding protein A	4.62629	3.3378	+	12.1954	11.8446	11.535	12.5593	15.6384	15.6678	14.8976	15.2817
Q8R1K4	AT2L2_MOUSE	Phykpl	5-phosphohydroxy-L-lysine phospho-lyase	3.11884	3.3352	+	11.9551	12.4753	13.0673	14.2963	16.4043	16.034	15.9864	16.71
Q8CE90	MP2K7_MOUSE	Map2k7	Dual specificity mitogen-activated protein kinase kinase 7	3.00833	3.3113	+	11.9248	12.4273	11.4154	13.2226	15.5711	16.5173	14.569	15.5779
Q06890	CLUS_MOUSE	Clu	Clusterin	1.3516	3.30629	+	15.6942	14.4145	17.1273	11.5493	18.6748	17.7313	16.5873	19.017
Q9JLY7	DUS14_MOUSE	Dusp14	Dual specificity protein phosphatase 14	2.65585	3.28532	+	14.1212	12.3722	12.6655	11.5033	16.4816	16.5261	15.0909	15.7049
Q9QXK7	CPSF3_MOUSE	Cpsf3	Cleavage and polyadenylation specificity factor subunit 3	2.78392	3.28459	+	12.4414	13.2504	10.7835	12.8115	15.8612	15.8219	14.7732	15.9688
Q8CJ53	CIP4_MOUSE	Trip10	Cdc42-interacting protein 4	1.18855	3.26726	+	11.8806	17.2916	12.1295	16.6509	17.9661	17.9662	17.3685	17.7209
P35385	HSPB7_MOUSE	Hspb7	Heat shock protein beta-7	2.91371	3.26497	+	17.5383	18.4787	17.998	16.4736	21.0745	20.882	19.8918	21.7002
Q9WTQ8	TIM23_MOUSE	Timm23	Mitochondrial import inner membrane translocase subunit Tim23	1.6864	3.2635	+	12.4164	14.6181	16.6363	12.3385	17.4866	17.6619	16.6988	17.216
Q3UMU9	HDGR2_MOUSE	Hdgfl2	Hepatoma-derived growth factor-related protein 2	2.03089	3.25379	+	12.2513	12.5944	13.6612	16.0065	17.1499	16.4114	16.9008	17.0665
Q02111	KPCT_MOUSE	Prkcq	Protein kinase C theta type	2.77542	3.24749	+	12.84	11.5139	11.877	14.1031	16.1425	15.9595	15.3609	15.8611
P48759	PTX3_MOUSE	Ptx3	Pentraxin-related protein PTX3	2.36087	3.20445	+	11.3053	12.7186	12.7808	14.6154	16.4676	16.4897	15.7152	15.5654
P38060	HMGCL_MOUSE	Hmgcl	Hydroxymethylglutaryl-CoA lyase, mitochondrial	2.19144	3.20444	+	13.9895	13.766	11.2372	14.5165	17.0152	17.0155	15.8214	16.4749
Q5BKP2	UBP13_MOUSE	Usp13	Ubiquitin carboxyl-terminal hydrolase 13	3.91938	3.19843	+	13.3474	12.842	12.5112	12.7443	16.4531	16.426	15.1145	16.245
Q8BLU2	MT21C_MOUSE	Mettl21c	Protein-lysine methyltransferase METTL21C	0.839591	3.18605		17.7488	12.8307	10.479	18.2215	17.8022	18.0287	17.686	18.5073
P70166	CPEB1_MOUSE	Cpeb1	Cytoplasmic polyadenylation element-binding protein 1	1.38487	3.17957	+	16.4622	11.2385	11.8742	11.7673	15.997	16.3364	15.5724	16.1547
P48453	PP2BB_MOUSE	Ppp3cb	Serine/threonine-protein phosphatase 2B catalytic subunit beta isoform	1.60596	3.15219	+	16.1081	12.8018	12.2707	16.0683	17.6683	18.0251	16.9089	17.2554
P11031	TCP4_MOUSE	Sub1	Activated RNA polymerase II transcriptional coactivator p15	1.54707	3.13942	+	12.5717	11.4036	10.9358	15.5987	15.8192	16.618	15.4114	15.2189
Q9QZ06	TOLIP_MOUSE	Tollip	Toll-interacting protein	1.9419	3.13741	+	12.1536	12.3093	11.6437	15.0101	16.2926	16.1442	14.6441	16.5855
Q8K3R3	PLCD4_MOUSE	Plcd4	1-phosphatidylinositol 4,5-bisphosphate phosphodiesterase delta-4	1.87479	3.11919	+	12.1939	12.151	12.3343	15.4275	16.8128	16.6979	16.0428	15.0299
Q9Z188	DYR1B_MOUSE	Dyrk1b	Dual specificity tyrosine-phosphorylation-regulated kinase 1B	2.4969	3.11881	+	11.732	11.5807	13.2513	14.229	16.109	15.4058	15.6557	16.0977
Q9EPA7	NMNA1_MOUSE	Nmnat1	Nicotinamide/nicotinic acid mononucleotide adenylyltransferase 1	1.40155	3.11731	+	16.7611	13.6419	11.2136	12.6538	16.9842	16.2612	17.022	16.4723
Q9D8U8	SNX5_MOUSE	Snx5	Sorting nexin-5	4.00395	3.11409	+	12.143	11.489	12.1931	12.3229	15.6258	15.2179	14.3271	15.4336
P97823	LYPA1_MOUSE	Lypla1	Acyl-protein thioesterase 1	2.05859	3.09847	+	12.0899	14.5576	12.1179	15.0443	16.6887	17.041	16.1018	16.3721
Q91YL3	UCKL1_MOUSE	Uckl1	Uridine-cytidine kinase-like 1	2.78142	3.09635	+	12.0037	12.9266	12.8897	14.6031	16.2092	16.6025	15.7177	16.2791
Q9QYR9	ACOT2_MOUSE	Acot2	Acyl-coenzyme A thioesterase 2, mitochondrial	1.9992	3.09474	+	11.991	14.6171	13.4578	11.5722	15.7687	17.106	14.9096	16.2327
Q91XE8	TM205_MOUSE	Tmem205	Transmembrane protein 205	2.62269	3.09194	+	14.1658	12.6521	12.1123	14.4627	16.8411	16.8186	16.1082	15.9927
P21836	ACES_MOUSE	Ache	Acetylcholinesterase	2.69047	3.08683	+	12.1667	13.9234	11.9372	11.3267	15.6146	15.6921	14.8024	15.5922
Q80YQ8	RMD5A_MOUSE	Rmnd5a	E3 ubiquitin-protein ligase RMND5A	2.95103	3.08383	+	13.6678	12.0782	12.0635	13.8997	16.2782	16.3579	15.6184	15.79
Q921J2	RHEB_MOUSE	Rheb	GTP-binding protein Rheb	2.7078	3.08265	+	11.6806	12.1486	14.1876	12.4209	16.1426	15.8701	15.1155	15.6401
Q9WTP7	KAD3_MOUSE	Ak3	GTP:AMP phosphotransferase AK3, mitochondrial	2.08943	3.06548	+	10.5364	13.8457	11.1067	12.7391	14.8236	15.4496	14.6606	15.5561
Q7TMM9	TBB2A_MOUSE	Tubb2a	Tubulin beta-2A chain	1.97917	3.05983	+	12.0191	13.8617	15.4044	12.3015	16.0656	16.4338	16.0421	17.2845
Q3UHZ5	LMOD2_MOUSE	Lmod2	Leiomodin-2	1.82798	3.05338	+	15.3359	17.0387	15.9374	12.9574	18.4208	18.1403	17.8267	19.0951
P35293	RAB18_MOUSE	Rab18	Ras-related protein Rab-18	1.59293	3.01822	+	11.4696	12.0051	14.6767	15.5865	16.5942	16.8066	15.8935	16.5164
P20918	PLMN_MOUSE	Plg	Plasminogen	1.24679	3.01371	+	16.2304	11.4063	12.7648	16.4501	17.5431	17.1162	16.6416	17.6055
Q9QY36	NAA10_MOUSE	Naa10	N-alpha-acetyltransferase 10	3.25063	3.00633	+	12.6485	12.1829	14.1188	13.0281	16.0618	16.328	15.4695	16.1443
Q8BSF5	KLH38_MOUSE	Klhl38	Kelch-like protein 38	1.20902	3.00342	+	11.7049	11.706	16.8186	11.6107	15.9139	16.5405	15.3262	16.0733
Q8R164	BPHL_MOUSE	Bphl	Valacyclovir hydrolase	1.31841	3.00215	+	11.2711	11.8801	12.15	15.2708	16.4676	16.2008	13.2113	16.7009
P70336	ROCK2_MOUSE	Rock2	Rho-associated protein kinase 2	2.0924	3.00118	+	12.9478	11.8473	10.6636	14.1501	15.5611	15.7076	14.8276	15.5172
Q8CEZ1	SMCO1_MOUSE	Smco1	Single-pass membrane and coiled-coil domain-containing protein 1	3.63889	2.99668	+	11.3453	12.3484	11.8601	12.9881	14.8005	15.0251	15.166	15.5371
Q8R1X6	SPART_MOUSE	Spart	Spartin	2.35503	2.99513	+	12.435	11.8654	10.8312	12.5349	14.9044	15.2337	13.4323	16.0767
A2AJ76	HMCN2_MOUSE	Hmcn2	Hemicentin-2	1.51737	2.99215	+	15.9754	11.8822	12.6067	11.5161	16.1912	15.7099	15.3397	16.7082
Q91VH6	MEMO1_MOUSE	Memo1	Protein MEMO1	2.68009	2.98843	+	12.4066	12.4654	13.3924	14.7373	16.4177	16.4782	15.6525	16.4071
Q6R0H7	GNAS1_MOUSE	Gnas	Guanine nucleotide-binding protein G(s) subunit alpha isoforms XLas	1.75972	2.98808	+	15.2694	15.2082	11.5919	15.0183	17.4145	17.5754	16.6531	17.3971
Q9CXT8	MPPB_MOUSE	Pmpcb	Mitochondrial-processing peptidase subunit beta	2.99005	2.9812	+	13.8313	11.9745	12.2098	13.7802	15.9588	15.9701	15.723	16.0687
Q9D1N9	RM21_MOUSE	Mrpl21	39S ribosomal protein L21, mitochondrial	3.67309	2.97208	+	13.3514	13.7394	13.5907	14.4297	16.7744	17.3141	15.9329	16.9781
Q9D020	5NT3A_MOUSE	Nt5c3a	Cytosolic 5'-nucleotidase 3A	2.00097	2.96989	+	12.8137	12.2599	13.5771	15.7542	16.8855	16.9105	15.9204	16.5681
Q08943	SSRP1_MOUSE	Ssrp1	FACT complex subunit SSRP1	2.05529	2.96986	+	11.9773	12.1083	14.66	14.6891	16.5281	15.9192	16.2042	16.6627
Q9D898	ARP5L_MOUSE	Arpc5l	Actin-related protein 2/3 complex subunit 5-like protein	1.84109	2.9469	+	12.9437	12.5847	11.4173	15.3896	16.2127	16.2415	15.3473	16.3215
Q9D1P0	RM13_MOUSE	Mrpl13	39S ribosomal protein L13, mitochondrial	1.9798	2.94455	+	11.6246	15.417	12.7942	12.9121	16.0437	16.3785	15.9929	16.111
Q99J39	DCMC_MOUSE	Mlycd	Malonyl-CoA decarboxylase, mitochondrial	1.64658	2.94188	+	15.9476	11.504	15.0358	14.2401	17.2706	17.2543	16.7864	17.1837
Q9JHI5	IVD_MOUSE	Ivd	Isovaleryl-CoA dehydrogenase, mitochondrial	0.815976	2.93668		11.21	12.9704	10.6394	16.9931	16.4373	17.5438	12.7335	16.8451
Q3UMR5	MCU_MOUSE	Mcu	Calcium uniporter protein, mitochondrial	0.846681	2.93078		11.8423	17.7485	12.0509	18.1418	17.6873	18.0945	17.8675	17.8573
Q8CI12	SMTL2_MOUSE	Smtnl2	Smoothelin-like protein 2	2.64909	2.92763	+	17.2901	16.483	16.9331	18.5633	20.6947	20.9104	20.0788	19.2961
Q9D7N3	RT09_MOUSE	Mrps9	28S ribosomal protein S9, mitochondrial	1.62155	2.92274	+	13.8591	10.503	12.7064	15.0292	15.9066	16.0224	15.6284	16.2313
Q8R1S0	COQ6_MOUSE	Coq6	Ubiquinone biosynthesis monooxygenase COQ6, mitochondrial	1.03832	2.92186	+	12.7846	17.6889	12.3031	17.4142	17.7403	18.3458	17.8662	17.9259
Q9Z0U1	ZO2_MOUSE	Tjp2	Tight junction protein ZO-2	1.64727	2.91337	+	11.2435	15.3151	11.888	11.6764	15.5265	15.5005	14.9384	15.8111
Q8VDK1	NIT1_MOUSE	Nit1	Deaminated glutathione amidase	1.98313	2.89958	+	11.9522	13.6358	11.548	14.7064	16.3139	15.8783	15.0595	16.189
Q8R570	SNP47_MOUSE	Snap47	Synaptosomal-associated protein 47	2.92333	2.89466	+	12.2747	12.4349	11.9477	13.3224	15.9089	15.3559	14.2509	16.0426
P54731	FAF1_MOUSE	Faf1	FAS-associated factor 1	2.14994	2.88946	+	14.0575	11.2587	12.1293	14.0515	15.7824	16.1954	15.4755	15.6016
Q9DBZ5	EIF3K_MOUSE	Eif3k	Eukaryotic translation initiation factor 3 subunit K	2.02176	2.88169	+	15.1516	14.7002	12.5139	16.0126	17.8119	17.5605	16.9368	17.5958
Q9CQA1	TPPC5_MOUSE	Trappc5	Trafficking protein particle complex subunit 5	3.20638	2.86521	+	11.7794	12.7085	12.426	13.2004	15.6297	16.1172	14.5796	15.2486
Q9CWE0	MFR1L_MOUSE	Mtfr1l	Mitochondrial fission regulator 1-like	2.724	2.8597	+	13.8042	14.0751	11.7564	13.6253	16.3696	15.9814	15.9304	16.4184
Q8BGM7	AAKG3_MOUSE	Prkag3	5'-AMP-activated protein kinase subunit gamma-3	1.60822	2.85252	+	12.0767	13.5103	14.8012	16.0531	17.8219	17.4497	16.7199	15.8599
P70362	UFD1_MOUSE	Ufd1	Ubiquitin recognition factor in ER-associated degradation protein 1	1.93102	2.8453	+	12.9149	11.0673	12.7384	14.75	15.814	16.2513	15.0087	15.7778
Q9D618	KBTBC_MOUSE	Kbtbd12	Kelch repeat and BTB domain-containing protein 12	2.11865	2.84173	+	15.2864	15.3634	12.4261	14.4801	17.2552	17.7794	16.6659	17.2224
Q9EPM5	SYNCI_MOUSE	Sync	Syncoilin	4.65178	2.83775	+	15.8027	16.2054	16.1321	16.065	19.2819	18.9034	18.2592	19.1117
O35639	ANXA3_MOUSE	Anxa3	Annexin A3	1.54435	2.82111	+	16.1444	12.8696	15.6145	12.4102	17.3377	17.5635	16.3181	17.1038
Q8VIB3	SIA10_MOUSE	St3gal6	Type 2 lactosamine alpha-2,3-sialyltransferase	2.92521	2.81214	+	12.3458	12.7613	11.9772	14.0696	16.0403	15.7019	15.263	15.3973
P83887	TBG1_MOUSE	Tubg1	Tubulin gamma-1 chain	1.26929	2.80637	+	16.9584	11.8777	13.7991	12.1114	16.5164	16.5768	16.5321	16.3468
Q9CXK8	NIP7_MOUSE	Nip7	60S ribosome subunit biogenesis protein NIP7 homolog	1.73786	2.79715	+	12.405	12.3835	15.8949	13.1803	16.1906	16.6382	15.5542	16.6693
Q62465	VAT1_MOUSE	Vat1	Synaptic vesicle membrane protein VAT-1 homolog	0.999083	2.78665	+	12.9873	11.6242	12.0867	16.3157	13.1737	17.1748	17.2597	16.5524
Q91WK0	LRRF2_MOUSE	Lrrfip2	Leucine-rich repeat flightless-interacting protein 2	1.45071	2.78048	+	12.6714	15.4329	15.8349	11.6799	16.8136	16.7825	16.3351	16.8099
Q9CQW2	ARL8B_MOUSE	Arl8b	ADP-ribosylation factor-like protein 8B	2.93085	2.77144	+	13.1385	11.7123	12.0351	13.6846	15.4713	15.6865	15.0745	15.4239
O35382	EXOC4_MOUSE	Exoc4	Exocyst complex component 4	2.00433	2.76923	+	13.8569	11.5124	11.2724	13.9822	15.4822	15.7268	15.0421	15.4497
Q9DCN2	NB5R3_MOUSE	Cyb5r3	NADH-cytochrome b5 reductase 3	1.61305	2.76769	+	12.1174	12.7859	15.2714	15.842	16.7577	17.1976	16.5676	16.5645
Q8K0L0	ASB2_MOUSE	Asb2	Ankyrin repeat and SOCS box protein 2	4.34111	2.7578	+	16.492	17.02	16.7283	16.4049	19.8049	19.8039	18.9391	19.1285
Q8VDB8	LRRC2_MOUSE	Lrrc2	Leucine-rich repeat-containing protein 2	2.70294	2.7564	+	14.6258	15.3096	13.1894	14.5034	16.9833	17.7525	16.4431	17.4749
Q148W8	STYL2_MOUSE	Styxl2	Serine/threonine/tyrosine-interacting-like protein 2	1.56365	2.75588	+	12.2797	13.1634	16.3442	15.1401	17.1825	17.4435	16.4023	16.9226
Q501J6	DDX17_MOUSE	Ddx17	Probable ATP-dependent RNA helicase DDX17	2.82697	2.75568	+	12.8667	11.9961	12.0091	14.0065	15.7752	15.2788	15.1473	15.6998
Q9D1F0	Q9D1F0_MOUSE	Rtl8b	CAAX box 1 homolog A (Human)	1.05664	2.7544	+	14.0644	17.7834	12.4154	12.0794	17.2601	17.4388	15.8879	16.7734
Q5EBG6	HSPB6_MOUSE	Hspb6	Heat shock protein beta-6	3.62919	2.72303	+	18.3211	18.9157	17.8877	18.6538	21.313	21.4338	20.3717	21.5519
Q8CCK0	H2AW_MOUSE	Macroh2a2	Core histone macro-H2A.2	1.2401	2.72175	+	12.3174	13.3397	17.0947	12.3014	16.9591	16.7067	15.8554	16.4191
O35972	RM23_MOUSE	Mrpl23	39S ribosomal protein L23, mitochondrial	2.53328	2.70255	+	13.8701	12.3036	12.1921	14.318	15.8675	16.256	15.5538	15.8167
Q9Z2Y3	HOME1_MOUSE	Homer1	Homer protein homolog 1	1.1765	2.70144	+	15.5618	12.6507	11.9069	16.7559	17.2119	17.5733	16.9456	15.9503
Q149T7	PPM1J_MOUSE	Ppm1j	Protein phosphatase 1J	3.22791	2.70119	+	12.2565	11.5426	11.6721	12.4667	15.1518	15.1315	13.6858	14.7735
Q8K0L9	ZBT20_MOUSE	Zbtb20	Zinc finger and BTB domain-containing protein 20	1.31836	2.69877	+	14.5186	12.0791	15.266	10.6402	15.9324	16.1817	15.2671	15.9178
Q8JZS9	RM48_MOUSE	Mrpl48	39S ribosomal protein L48, mitochondrial	2.72844	2.69598	+	13.3993	12.9326	11.251	13.3626	15.318	15.5569	15.541	15.3135
Q9JIK9	RT34_MOUSE	Mrps34	28S ribosomal protein S34, mitochondrial	2.61929	2.69495	+	11.1844	13.206	13.4218	12.1829	14.8618	15.2586	15.0743	15.5802
Q99P88	NU155_MOUSE	Nup155	Nuclear pore complex protein Nup155	2.06334	2.69301	+	11.3479	13.1792	12.2573	14.5947	15.81	15.6446	15.2749	15.4217
P61022	CHP1_MOUSE	Chp1	Calcineurin B homologous protein 1	1.68608	2.68461	+	10.9508	13.0306	12.382	14.851	15.3148	15.9997	14.7337	15.9046
Q60634	FLOT2_MOUSE	Flot2	Flotillin-2	1.87958	2.67716	+	13.1262	13.1942	15.1061	11.4908	15.9702	16.2562	15.2834	16.1161
P97452	BOP1_MOUSE	Bop1	Ribosome biogenesis protein BOP1	2.83269	2.67701	+	12.9243	11.4253	12.3007	13.622	14.9801	15.227	15.1817	15.5916
Q8K4I3	ARHG6_MOUSE	Arhgef6	Rho guanine nucleotide exchange factor 6	2.51298	2.67262	+	11.7384	12.8026	12.9714	14.2065	16.0367	15.8549	14.9435	15.5743
Q9WVL0	MAAI_MOUSE	Gstz1	Maleylacetoacetate isomerase	2.28198	2.67017	+	13.5582	14.2399	11.58	13.4877	16.3223	16.0144	15.1594	16.0503
O88746	TOM1_MOUSE	Tom1	Target of Myb protein 1	2.75131	2.66812	+	14.3725	12.4467	13.5657	12.8359	16.3053	16.0383	15.2065	16.3431
Q3U410	KLH21_MOUSE	Klhl21	Kelch-like protein 21	2.50318	2.66273	+	13.9117	16.1817	13.7865	14.8199	17.3507	17.4675	17.0779	17.4546
Q8C726	BTBD9_MOUSE	Btbd9	BTB/POZ domain-containing protein 9	1.33612	2.64393	+	11.6268	15.8101	12.4087	11.6329	16.0927	14.6009	15.3682	15.9925
P48774	GSTM5_MOUSE	Gstm5	Glutathione S-transferase Mu 5	2.02041	2.64199	+	15.4724	13.244	14.5826	16.3852	17.9698	17.8366	16.9791	17.4667
Q8K2M0	RM38_MOUSE	Mrpl38	39S ribosomal protein L38, mitochondrial	3.25232	2.63512	+	12.8321	12.6995	12.6343	14.2722	15.8068	15.8618	15.5351	15.7748
O70306	TBX15_MOUSE	Tbx15	T-box transcription factor TBX15	2.79426	2.63404	+	12.1043	13.8306	12.5262	13.7702	15.8878	16.1509	15.5315	15.1973
P50580	PA2G4_MOUSE	Pa2g4	Proliferation-associated protein 2G4	3.34461	2.63142	+	12.1922	13.2401	12.0921	13.2936	14.8462	15.3954	15.296	15.8061
Q5U4D9	THOC6_MOUSE	Thoc6	THO complex subunit 6 homolog	2.73244	2.62994	+	12.6752	12.0272	13.8814	13.6452	15.9306	15.7265	14.982	16.1097
Q922P9	GLYR1_MOUSE	Glyr1	Putative oxidoreductase GLYR1	1.78505	2.62831	+	13.6296	11.5398	14.2633	11.1185	15.5287	15.4384	14.6757	15.4216
O08911	MK12_MOUSE	Mapk12	Mitogen-activated protein kinase 12	3.3819	2.61945	+	13.8389	13.0827	13.375	14.5394	16.4445	16.6419	15.7575	16.4699
O08579	EMD_MOUSE	Emd	Emerin	1.01505	2.61552	+	16.596	12.6532	10.5628	15.0411	16.4537	16.3639	16.1082	16.3893
Q6ZPS2	CRNS1_MOUSE	Carns1	Carnosine synthase 1	2.85445	2.60796	+	12.1732	12.0601	13.9569	12.7571	15.7601	15.3351	14.9231	15.3609
Q11136	PEPD_MOUSE	Pepd	Xaa-Pro dipeptidase	1.90928	2.60733	+	12.4789	11.5731	10.6918	13.9046	14.8059	14.7378	14.1007	15.4334
Q9WUR2	ECI2_MOUSE	Eci2	Enoyl-CoA delta isomerase 2	1.95415	2.60024	+	12.4096	11.8219	12.4167	14.9147	15.4132	15.7685	14.9452	15.837
Q8BTY1	KAT1_MOUSE	Kyat1	Kynurenine--oxoglutarate transaminase 1	1.69624	2.59951	+	11.14	11.8147	13.9524	14.4868	15.5474	15.8552	15.0495	15.3399
A0A2I3BRZ3	A0A2I3BRZ3_MOUSE	Klhl33	Kelch-like 33	2.18519	2.59943	+	12.8971	13.7133	12.1403	14.5229	16.1767	16.8442	15.5253	15.1252
Q9CRD0	OCAD1_MOUSE	Ociad1	OCIA domain-containing protein 1	2.57771	2.59515	+	12.0813	13.1674	12.1157	13.901	15.6331	15.9984	14.6324	15.3821
Q8R0N6	HOT_MOUSE	Adhfe1	Hydroxyacid-oxoacid transhydrogenase, mitochondrial	1.82647	2.5944	+	12.0546	14.7204	11.3276	12.9633	14.6953	15.7353	15.3992	15.6137
Q570Y9	DPTOR_MOUSE	Deptor	DEP domain-containing mTOR-interacting protein	1.07584	2.59214	+	12.0511	17.6469	13.2817	14.8024	17.3197	17.8282	16.2918	16.711
Q9JK42	PDK2_MOUSE	Pdk2	[Pyruvate dehydrogenase (acetyl-transferring)] kinase isozyme 2, mitochondrial	2.99072	2.57218	+	15.6827	16.637	15.2554	16.9606	18.7204	19.1027	18.2765	18.7248
O35855	BCAT2_MOUSE	Bcat2	Branched-chain-amino-acid aminotransferase, mitochondrial	1.84694	2.57028	+	11.2935	12.3855	12.8143	14.71	15.3012	15.7192	14.7115	15.7525
Q61550	RAD21_MOUSE	Rad21	Double-strand-break repair protein rad21 homolog	1.54591	2.56893	+	14.594	11.2616	15.1231	12.6487	15.8736	15.8833	15.9163	16.23
Q8R105	VP37C_MOUSE	Vps37c	Vacuolar protein sorting-associated protein 37C	1.69358	2.55781	+	12.4222	11.7971	11.7235	15.1061	15.0206	15.6129	15.0043	15.6423
Q02248	CTNB1_MOUSE	Ctnnb1	Catenin beta-1	1.97776	2.54885	+	12.939	11.7589	11.8463	14.6215	15.5155	14.7525	15.4612	15.6319
Q6PD31	TRAK1_MOUSE	Trak1	Trafficking kinesin-binding protein 1	1.12833	2.54407	+	12.4159	17.1655	12.6708	12.3611	16.2872	15.971	16.0129	16.5185
P08551	NFL_MOUSE	Nefl	Neurofilament light polypeptide	2.01747	2.54325	+	15.0904	18.0201	15.9164	16.4195	18.8278	18.6182	18.4455	19.7279
Q8C7D2	CRBN_MOUSE	Crbn	Protein cereblon	3.22936	2.54055	+	13.2879	14.3482	12.9272	13.7138	16.3103	16.523	15.4363	16.1697
P70266	F261_MOUSE	Pfkfb1	6-phosphofructo-2-kinase/fructose-2,6-bisphosphatase 1	1.77166	2.51705	+	15.435	12.6992	12.7165	15.2515	16.7861	16.3461	16.4076	16.6306
P84084	ARF5_MOUSE	Arf5	ADP-ribosylation factor 5	1.5347	2.51475	+	12.7635	10.8616	11.3584	14.7501	14.8953	15.0995	14.573	15.2248
P14094	AT1B1_MOUSE	Atp1b1	Sodium/potassium-transporting ATPase subunit beta-1	1.4657	2.51348	+	13.5848	15.3844	12.2349	16.1629	16.8881	16.4471	16.5309	17.5548
Q99JI1	MSTN1_MOUSE	Mustn1	Musculoskeletal embryonic nuclear protein 1	1.69532	2.51235	+	12.8582	13.6365	11.337	14.5619	15.8082	15.9346	14.3935	16.3068
B2RXM5	B2RXM5_MOUSE	Sec14l5	SEC14-like 5 (S. cerevisiae)	3.76749	2.50393	+	12.1579	11.5964	12.1941	12.0312	15.1726	14.3991	13.8591	14.5646
Q91ZT7	ASB10_MOUSE	Asb10	Ankyrin repeat and SOCS box protein 10	1.32073	2.49356	+	15.0767	15.422	11.1185	13.0123	16.1422	15.93	16.0891	16.4424
Q9R1P1	PSB3_MOUSE	Psmb3	Proteasome subunit beta type-3	4.20822	2.49068	+	16.9215	17.1182	17.2494	17.6071	19.8	20.0881	19.1248	19.846
P97429	ANXA4_MOUSE	Anxa4	Annexin A4	1.36547	2.49034	+	11.5491	11.8718	15.3964	14.5436	16.0064	15.8187	15.3605	16.1367
Q9CZD3	GARS_MOUSE	Gars1	Glycine--tRNA ligase	1.18977	2.48776	+	13.2303	12.0202	11.5099	16.3165	15.6973	16.4098	15.4588	15.4621
Q9ES28	ARHG7_MOUSE	Arhgef7	Rho guanine nucleotide exchange factor 7	1.20568	2.48635	+	11.9662	11.6236	16.3562	13.0773	15.4785	16.1203	15.7261	15.6437
Q9CY50	SSRA_MOUSE	Ssr1	Translocon-associated protein subunit alpha	0.795915	2.48599		17.0582	12.2079	12.3158	17.6725	17.4003	18.1392	17.6815	15.9773
Q69ZS7	HBS1L_MOUSE	Hbs1l	HBS1-like protein	2.9741	2.48486	+	11.5785	10.9331	12.3881	12.7169	14.5122	14.6571	14.076	14.3108
Q8K4Z3	NNRE_MOUSE	Naxe	NAD(P)H-hydrate epimerase	1.86028	2.47778	+	11.2832	12.5707	13.3247	14.405	15.6844	15.6154	14.4855	15.7094
P62743	AP2S1_MOUSE	Ap2s1	AP-2 complex subunit sigma	1.47451	2.4707	+	15.9608	12.7605	16.3071	16.59	18.1179	18.0598	17.5603	17.7632
Q99KB8	GLO2_MOUSE	Hagh	Hydroxyacylglutathione hydrolase, mitochondrial	2.63426	2.46877	+	11.747	13.3689	11.9296	11.4548	14.3027	15.1081	14.0885	14.876
Q99K82	SMOX_MOUSE	Smox	Spermine oxidase	1.59119	2.4686	+	10.92	12.0192	12.1679	14.5517	14.5661	15.889	14.6795	14.3986
Q60715	P4HA1_MOUSE	P4ha1	Prolyl 4-hydroxylase subunit alpha-1	1.21296	2.45909	+	12.9922	13.1006	16.9472	12.3084	16.8164	15.8883	16.1211	16.359
Q5NCS9	MID49_MOUSE	Mief2	Mitochondrial dynamics protein MID49	2.1753	2.45136	+	14.2288	12.7108	11.6458	13.4692	15.7488	15.752	14.7268	15.6324
P08553	NFM_MOUSE	Nefm	Neurofilament medium polypeptide	2.3569	2.44975	+	14.3781	16.7815	15.2384	15.5468	17.9063	17.767	17.4694	18.6011
Q8CG76	ARK72_MOUSE	Akr7a2	Aflatoxin B1 aldehyde reductase member 2	1.62367	2.44322	+	11.9125	14.6076	14.605	15.5551	16.8093	16.9057	15.9933	16.7448
Q9DB60	PXL2B_MOUSE	Prxl2b	Prostamide/prostaglandin F synthase	1.82471	2.43487	+	13.7486	13.0523	12.4358	15.2793	16.8414	16.358	15.0326	16.0235
Q812A3	ANR23_MOUSE	Ankrd23	Ankyrin repeat domain-containing protein 23	4.3338	2.43337	+	13.4972	13.7555	13.7358	13.9272	16.456	16.3212	15.5179	16.3541
Q9JLC8	SACS_MOUSE	Sacs	Sacsin	2.53992	2.43215	+	12.5552	11.4021	12.1748	11.7037	15.0649	13.1498	14.4528	14.8969
P35123	UBP4_MOUSE	Usp4	Ubiquitin carboxyl-terminal hydrolase 4	1.95052	2.41862	+	11.1246	12.2951	11.744	14.0896	15.1349	14.8482	14.1743	14.7703
Q62136	PTN21_MOUSE	Ptpn21	Tyrosine-protein phosphatase non-receptor type 21	2.35888	2.41805	+	14.4354	13.6051	12.7283	12.8155	16.3102	15.9025	14.7384	16.3055
Q60692	PSB6_MOUSE	Psmb6	Proteasome subunit beta type-6	3.61944	2.40437	+	17.059	16.9545	17.0672	17.2083	19.705	19.9611	18.5829	19.6575
Q7TNG8	LDHD_MOUSE	Ldhd	Probable D-lactate dehydrogenase, mitochondrial	1.63071	2.39788	+	11.2525	12.5259	12.5781	14.8313	15.3991	15.1826	14.4428	15.7547
Q8CH25	SLTM_MOUSE	Sltm	SAFB-like transcription modulator	1.94951	2.39475	+	11.9771	11.1265	14.2035	12.7605	15.1488	15.0521	14.6716	14.7741
Q99K28	ARFG2_MOUSE	Arfgap2	ADP-ribosylation factor GTPase-activating protein 2	2.21033	2.39406	+	14.7777	14.101	12.413	14.853	16.5423	16.7023	16.1385	16.3378
P63087	PP1G_MOUSE	Ppp1cc	Serine/threonine-protein phosphatase PP1-gamma catalytic subunit	2.06644	2.38965	+	12.1574	14.1919	15.0628	14.0472	16.2781	16.5721	16.0506	16.1171
A2AA28	MET23_MOUSE	Mettl23	Histone-arginine methyltransferase METTL23	0.758466	2.38954		11.4455	18.0357	11.6023	13.3219	16.1361	16.1746	15.3892	16.2637
P09541	MYL4_MOUSE	Myl4	Myosin light chain 4	2.18062	2.38615	+	17.2705	17.6688	18.6341	16.7943	19.4509	20.5668	19.0328	20.8618
P99026	PSB4_MOUSE	Psmb4	Proteasome subunit beta type-4	4.07593	2.3833	+	16.8175	17.0301	16.9404	17.5058	19.4772	19.8132	18.877	19.6596
Q921U8	SMTN_MOUSE	Smtn	Smoothelin	2.72738	2.3788	+	14.1843	13.8634	14.0459	15.5126	17.0956	17.3079	16.4273	16.2906
Q9JJ43	RFOX1_MOUSE	Rbfox1	RNA binding protein fox-1 homolog 1	1.2947	2.37859	+	10.8542	12.1108	15.1645	13.9813	15.1801	15.9504	15.2182	15.2765
Q60737	CSK21_MOUSE	Csnk2a1	Casein kinase II subunit alpha	2.92207	2.37577	+	15.117	15.3633	14.3133	16.0991	17.6833	17.9761	17.084	17.6524
Q921S7	RM37_MOUSE	Mrpl37	39S ribosomal protein L37, mitochondrial	1.87757	2.36634	+	14.6747	11.7797	12.8587	14.333	15.9585	15.9894	15.54	15.6235
Q5SSW2	PSME4_MOUSE	Psme4	Proteasome activator complex subunit 4	1.60028	2.3598	+	11.7798	12.9463	15.4805	12.7387	15.6708	15.3177	15.6478	15.7482
Q8VEE1	LMCD1_MOUSE	Lmcd1	LIM and cysteine-rich domains protein 1	3.20292	2.3519	+	14.6567	14.2196	15.204	15.3964	17.0073	17.3459	16.6979	17.8332
Q9WTL7	LYPA2_MOUSE	Lypla2	Acyl-protein thioesterase 2	1.51942	2.34591	+	12.2666	14.5063	11.3428	11.9863	13.7611	15.86	14.4908	15.3737
Q6P549	SHIP2_MOUSE	Inppl1	Phosphatidylinositol 3,4,5-trisphosphate 5-phosphatase 2	1.50088	2.34444	+	10.7789	11.5936	13.5536	14.3049	14.4898	14.8795	15.3033	14.9362
Q9CQL5	RM18_MOUSE	Mrpl18	39S ribosomal protein L18, mitochondrial	1.89721	2.33946	+	12.3299	12.6909	14.4833	14.9942	15.64	16.1866	16.0842	15.9453
Q9DCM2	GSTK1_MOUSE	Gstk1	Glutathione S-transferase kappa 1	4.14974	2.33875	+	14.1397	14.4691	14.4357	14.8376	16.8742	17.3187	16.3988	16.6454
P62075	TIM13_MOUSE	Timm13	Mitochondrial import inner membrane translocase subunit Tim13	1.53166	2.33775	+	13.513	15.4184	11.8104	14.9404	16.4392	16.4825	15.9167	16.1948
Q8CDN6	TXNL1_MOUSE	Txnl1	Thioredoxin-like protein 1	1.87528	2.33651	+	13.9253	12.6927	14.8523	15.7167	16.7792	17.0521	16.1882	16.5135
Q9CQT1	MTNA_MOUSE	Mri1	Methylthioribose-1-phosphate isomerase	1.87602	2.32726	+	15.6539	12.7836	13.5671	15.0092	16.5839	16.8867	16.2113	16.6409
O89114	DNJB5_MOUSE	Dnajb5	DnaJ homolog subfamily B member 5	4.26226	2.32483	+	16.0685	16.2526	15.9736	15.8776	18.4815	18.8369	17.7971	18.3561
Q9CPQ3	TOM22_MOUSE	Tomm22	Mitochondrial import receptor subunit TOM22 homolog	1.11564	2.30742	+	15.2933	11.0524	14.4999	15.844	16.7448	16.3314	16.3255	16.5176
Q7TT37	ELP1_MOUSE	Elp1	Elongator complex protein 1	2.91216	2.30196	+	13.0832	12.3695	11.5617	11.6393	14.4556	14.7748	13.9485	14.6826
Q9CYL5	GAPR1_MOUSE	Glipr2	Golgi-associated plant pathogenesis-related protein 1	1.46334	2.29868	+	12.3697	10.9718	14.192	13.6241	15.4837	15.0028	13.8883	15.9775
Q9Z0H3	SNF5_MOUSE	Smarcb1	SWI/SNF-related matrix-associated actin-dependent regulator of chromatin subfamily B member 1	1.29684	2.29777	+	13.6873	16.9996	12.7799	15.4759	17.195	16.9448	16.9282	17.0658
Q8C0E3	TRI47_MOUSE	Trim47	E3 ubiquitin-protein ligase TRIM47	1.10722	2.29592	+	16.2789	12.1582	12.6559	11.9992	15.8995	15.2562	14.6753	16.4449
Q922B1	MACD1_MOUSE	Macrod1	ADP-ribose glycohydrolase MACROD1	0.81973	2.29521		13.3043	16.6214	11.7248	17.6382	16.9477	17.4566	17.3404	16.7248
P61963	DCAF7_MOUSE	Dcaf7	DDB1- and CUL4-associated factor 7	1.40887	2.29128	+	16.1024	15.6315	12.2082	14.7428	17.0127	17.0294	16.754	17.0539
Q91VM5	RMXL1_MOUSE	Rbmxl1	RNA binding motif protein, X-linked-like-1	2.04611	2.29043	+	14.8978	12.1751	13.3403	14.3003	15.91	15.8783	15.8263	16.2606
Q8R016	BLMH_MOUSE	Blmh	Bleomycin hydrolase	1.53027	2.28715	+	11.9898	12.6652	13.457	15.6066	15.8833	16.1215	15.3302	15.5322
P30412	PPIC_MOUSE	Ppic	Peptidyl-prolyl cis-trans isomerase C	1.63584	2.27964	+	12.0842	11.3717	12.3906	14.6061	14.965	15.6612	14.5256	14.4193
P40336	VP26A_MOUSE	Vps26a	Vacuolar protein sorting-associated protein 26A	2.3913	2.26757	+	11.2962	12.0342	11.9293	13.5269	14.2356	14.8255	14.1115	14.6843
P62962	PROF1_MOUSE	Pfn1	Profilin-1	2.93881	2.26573	+	16.4532	16.2826	16.6341	17.3397	19.3656	19.2443	18.0097	19.1529
Q9JI19	FIBP_MOUSE	Fibp	Acidic fibroblast growth factor intracellular-binding protein	1.41624	2.26435	+	11.2539	12.137	13.607	15.13	15.3165	15.1728	15.1391	15.557
P39054	DYN2_MOUSE	Dnm2	Dynamin-2	2.27231	2.26064	+	12.2118	12.5356	11.6448	14.1131	14.94	14.9981	14.839	14.7708
P36536	SAR1A_MOUSE	Sar1a	GTP-binding protein SAR1a	1.82827	2.26012	+	12.8982	11.6816	11.7405	14.3868	15.4274	15.1249	14.5031	14.6922
Q8VDC1	FYCO1_MOUSE	Fyco1	FYVE and coiled-coil domain-containing protein 1	1.21671	2.25219	+	12.5875	15.1837	10.9464	14.5823	15.5234	15.5031	15.3197	15.9625
Q811U4	MFN1_MOUSE	Mfn1	Mitofusin-1	2.19607	2.25195	+	12.768	14.8844	12.5207	13.8608	15.8338	15.5158	15.8204	15.8717
Q921H8	THIKA_MOUSE	Acaa1a	3-ketoacyl-CoA thiolase A, peroxisomal	2.15344	2.25088	+	11.9256	11.7293	11.5778	13.7049	14.2753	14.9649	13.8391	14.8619
Q8K2A8	ALG3_MOUSE	Alg3	Dol-P-Man:Man(5)GlcNAc(2)-PP-Dol alpha-1,3-mannosyltransferase	0.685876	2.23774		12.6714	18.1208	12.1115	17.5233	17.3417	17.4983	17.4197	17.1183
P27612	PLAP_MOUSE	Plaa	Phospholipase A-2-activating protein	1.50909	2.23062	+	11.5387	11.566	13.0538	14.799	15.0929	14.4364	15.3275	15.0232
Q80UW8	RPAB1_MOUSE	Polr2e	DNA-directed RNA polymerases I, II, and III subunit RPABC1	0.753387	2.2236		11.8697	12.3933	16.4923	12.6267	16.389	16.5899	12.6026	16.6949
Q9CQ06	RM24_MOUSE	Mrpl24	39S ribosomal protein L24, mitochondrial	0.966666	2.22184	+	11.4802	12.5372	13.2959	15.4126	16.2834	16.5695	12.9496	15.8108
Q9CPV4	GLOD4_MOUSE	Glod4	Glyoxalase domain-containing protein 4	1.7582	2.21314	+	11.3771	12.5124	12.2631	14.5486	14.9053	15.0853	14.548	15.0151
P00329	ADH1_MOUSE	Adh1	Alcohol dehydrogenase 1	1.29028	2.20926	+	12.5866	12.8947	11.6959	15.7322	15.6305	15.6341	14.6772	15.8047
Q9WV35	ABEC2_MOUSE	Apobec2	C->U-editing enzyme APOBEC-2	4.67597	2.20577	+	19.9732	20.0958	20.2068	20.1243	22.7825	22.0418	22.0218	22.3771
Q8BP47	SYNC_MOUSE	NARS1	Asparagine--tRNA ligase, cytoplasmic	1.46811	2.20484	+	14.2139	12.3614	14.6752	16.1337	16.4958	17.1636	16.1895	16.3547
Q922Y1	UBXN1_MOUSE	Ubxn1	UBX domain-containing protein 1	1.94427	2.20312	+	12.7936	13.277	12.7136	13.9955	15.626	16.3759	13.868	15.7223
Q8BH58	TIPRL_MOUSE	Tiprl	TIP41-like protein	1.66952	2.20241	+	11.6833	11.1544	11.8076	13.3794	14.581	14.2702	12.7452	15.2379
Q9DB73	NB5R1_MOUSE	Cyb5r1	NADH-cytochrome b5 reductase 1	0.964385	2.19336	+	16.2814	11.8201	15.8743	16.9112	17.5323	17.8008	17.188	17.1394
P50136	ODBA_MOUSE	Bckdha	2-oxoisovalerate dehydrogenase subunit alpha, mitochondrial	1.71697	2.18636	+	13.6973	12.8764	13.2978	14.8369	16.2143	16.8714	14.3191	16.0491
O88967	YMEL1_MOUSE	Yme1l1	ATP-dependent zinc metalloprotease YME1L1	3.53502	2.16745	+	13.1419	12.5502	12.6807	12.2325	14.953	15.3762	14.4075	14.5384
Q7TQ62	PODN_MOUSE	Podn	Podocan	2.07308	2.16562	+	11.0774	12.9209	13.6279	12.619	14.9421	14.7161	14.2673	14.9821
Q9CZR8	EFTS_MOUSE	Tsfm	Elongation factor Ts, mitochondrial	1.99176	2.16485	+	11.3375	12.8744	11.7077	13.8132	14.6842	14.7291	14.1338	14.845
Q60875	ARHG2_MOUSE	Arhgef2	Rho guanine nucleotide exchange factor 2	0.895336	2.15826		15.2538	12.8949	10.7021	15.9699	15.7456	16.4586	15.3314	15.9181
Q922F4	TBB6_MOUSE	Tubb6	Tubulin beta-6 chain	2.59655	2.15558	+	16.6823	17.1323	16.2046	16.5949	19.1389	18.8762	17.7073	19.514
P22892	AP1G1_MOUSE	Ap1g1	AP-1 complex subunit gamma-1	2.12902	2.1521	+	11.8165	11.8961	11.9366	14.0155	14.726	14.5972	14.2768	14.6731
P62932	FBX40_MOUSE	Fbxo40	F-box only protein 40	0.898798	2.1504		17.0786	12.2628	17.024	17.1615	17.8952	18.334	17.8582	18.0411
Q9D7J6	DNSL1_MOUSE	Dnase1l1	Deoxyribonuclease-1-like 1	1.40713	2.1472	+	14.1091	15.7963	12.3691	12.7183	16.3525	16.2843	15.4226	15.5222
A3KMP2	TTC38_MOUSE	Ttc38	Tetratricopeptide repeat protein 38	2.9919	2.14538	+	13.2458	13.8853	12.773	12.7119	15.4903	14.8234	15.0065	15.8773
Q9QZN4	FBX6_MOUSE	Fbxo6	F-box only protein 6	1.14504	2.13952	+	14.8848	13.0819	12.965	11.4842	16.3544	13.334	15.1449	16.1407
Q9CXI0	COQ5_MOUSE	Coq5	2-methoxy-6-polyprenyl-1,4-benzoquinol methylase, mitochondrial	1.35299	2.13722	+	16.3449	16.0417	13.0026	16.5661	17.5993	17.8592	17.3346	17.7111
Q9JJW5	MYOZ2_MOUSE	Myoz2	Myozenin-2	0.612261	2.13015		15.1645	20.3344	18.5669	14.1343	18.515	17.3814	19.776	21.0483
P31001	DESM_MOUSE	Des	Desmin	4.52576	2.12578	+	22.3021	22.8277	22.7465	22.5499	25.0037	24.63	24.3586	24.937
P51660	DHB4_MOUSE	Hsd17b4	Peroxisomal multifunctional enzyme type 2	0.969195	2.12443	+	12.4656	16.3133	12.002	15.8426	16.0594	16.3669	16.163	16.5319
Q9Z2D6	MECP2_MOUSE	Mecp2	Methyl-CpG-binding protein 2	1.18808	2.12298	+	14.2658	10.8138	14.596	13.7822	15.5386	16.2633	14.4973	15.6505
Q8R5K4	NOL6_MOUSE	Nol6	Nucleolar protein 6	3.6284	2.12249	+	11.4446	11.4512	11.6781	12.166	14.2114	14.0572	13.2492	13.7121
Q99MS8	TPGS1_MOUSE	Tpgs1	Tubulin polyglutamylase complex subunit 1	0.67119	2.1201		10.8575	17.6785	15.252	16.7549	17.5428	17.5644	16.7833	17.1328
Q6NZJ6	IF4G1_MOUSE	Eif4g1	Eukaryotic translation initiation factor 4 gamma 1	0.749357	2.10127		16.9029	12.7287	11.981	17.2593	16.8943	17.0241	16.7636	16.595
Q8BX10	PGAM5_MOUSE	Pgam5	Serine/threonine-protein phosphatase PGAM5, mitochondrial	0.847526	2.0994		10.5148	11.804	15.2853	15.0644	15.1858	15.9894	14.3083	15.5826
A2AQ25	SKT_MOUSE	Skt	Sickle tail protein	2.45286	2.09785	+	14.7537	14.1342	13.0032	14.6771	16.6092	16.3537	15.6629	16.3338
Q9WV06	ANKR2_MOUSE	Ankrd2	Ankyrin repeat domain-containing protein 2	1.29455	2.09697	+	12.4673	14.2712	13.7508	12.2819	14.708	14.0823	15.03	17.3388
A2AJW4	A2AJW4_MOUSE	Ppp1r3d	Protein phosphatase 1 regulatory subunit	1.62499	2.0836	+	14.6111	11.9692	13.8881	12.2151	15.9267	15.2908	14.675	15.1254
Q62188	DPYL3_MOUSE	Dpysl3	Dihydropyrimidinase-related protein 3	1.55611	2.08052	+	12.8406	11.2691	14.4801	12.0845	14.8514	14.2502	14.5721	15.3226
Q8BH95	ECHM_MOUSE	Echs1	Enoyl-CoA hydratase, mitochondrial	1.09942	2.07857	+	11.2719	15.2078	12.5613	15.0213	15.1681	16.1072	15.288	15.8133
Q8BJ71	NUP93_MOUSE	Nup93	Nuclear pore complex protein Nup93	2.02495	2.07596	+	12.1763	12.3353	14.4517	12.3045	14.9559	15.0681	14.6618	14.8858
P61211	ARL1_MOUSE	Arl1	ADP-ribosylation factor-like protein 1	1.09273	2.07139	+	14.9938	11.1671	15.3017	14.8289	16.4293	16.1931	15.6671	16.2876
Q8BRK8	AAPK2_MOUSE	Prkaa2	5'-AMP-activated protein kinase catalytic subunit alpha-2	2.49793	2.06992	+	15.9796	16.118	15.694	17.4283	18.4956	18.9042	18.0158	18.084
O35345	IMA7_MOUSE	Kpna6	Importin subunit alpha-7	1.82245	2.06908	+	13.1205	13.19	11.9895	11.0105	14.7839	14.6448	13.412	14.7461
Q8BIJ6	SYIM_MOUSE	Iars2	Isoleucine--tRNA ligase, mitochondrial	0.733518	2.06547		16.5142	11.3339	12.5259	16.6993	15.9535	16.5225	16.3799	16.4792
A2ABU4	MYOM3_MOUSE	Myom3	Myomesin-3	1.46099	2.05925	+	18.2323	20.9696	19.6137	18.3283	21.2364	20.5992	21.0764	22.4689
P14142	GLUT4_MOUSE	Slc2a4	Solute carrier family 2, facilitated glucose transporter member 4	0.660437	2.05913		16.7142	10.7378	16.2348	16.8897	16.5456	17.8028	17.3722	17.0924
Q9CWN7	CNO11_MOUSE	Cnot11	CCR4-NOT transcription complex subunit 11	2.06446	2.05338	+	12.7656	13.2773	12.6022	14.9234	15.5762	15.5507	15.2509	15.4041
Q6P5H2	NEST_MOUSE	Nes	Nestin	3.58925	2.05048	+	16.2815	16.9973	17.1092	17.0359	18.9293	18.8594	18.4664	19.3707
Q9DBG7	SRPRA_MOUSE	Srpra	Signal recognition particle receptor subunit alpha	1.11823	2.04895	+	15.0726	15.4683	11.9609	16.0799	16.8821	17.3762	16.2646	16.2546
Q80UN1	KCTD9_MOUSE	Kctd9	BTB/POZ domain-containing protein KCTD9	0.957928	2.04722	+	11.4475	11.4748	13.3111	15.5499	15.6688	15.1875	13.5248	15.5911
Q9DC61	MPPA_MOUSE	Pmpca	Mitochondrial-processing peptidase subunit alpha	2.34651	2.0429	+	12.532	13.9701	12.9934	14.15	15.3244	16.0763	14.8614	15.555
Q8CBY8	DCTN4_MOUSE	Dctn4	Dynactin subunit 4	1.43274	2.03789	+	12.1158	10.9602	13.289	14.3794	14.891	14.9403	14.1473	14.9173
Q9CPR5	RM15_MOUSE	Mrpl15	39S ribosomal protein L15, mitochondrial	0.733879	2.03157		11.6341	13.0251	8.92277	13.9815	11.6084	14.5816	14.3296	15.17
Q8BWZ3	NAA25_MOUSE	Naa25	N-alpha-acetyltransferase 25, NatB auxiliary subunit	1.09147	2.02456	+	11.0105	14.9863	12.7767	11.7963	15.0966	15.1733	13.3522	15.046
Q923D4	SF3B5_MOUSE	Sf3b5	Splicing factor 3B subunit 5	3.28444	2.01834	+	12.4423	12.3348	13.4471	12.6515	14.5511	15.1674	14.4313	14.7993
Q9CQZ1	HSBP1_MOUSE	Hsbp1	Heat shock factor-binding protein 1	0.827646	2.01454		15.4905	11.6616	12.5007	16.7	15.8251	16.7369	15.9959	15.853
Q8R104	SIR3_MOUSE	Sirt3	NAD-dependent protein deacetylase sirtuin-3	2.31771	2.01325	+	10.8487	11.6015	12.9861	11.8448	13.5088	13.8573	13.8036	14.1644
Q69ZR2	HECD1_MOUSE	Hectd1	E3 ubiquitin-protein ligase HECTD1	2.2494	2.01276	+	12.4194	14.3283	13.3516	14.1733	15.3907	16.1457	15.4593	15.3279
Q9JIX8	ACINU_MOUSE	Acin1	Apoptotic chromatin condensation inducer in the nucleus	0.934129	2.01084	+	14.3021	11.5864	15.794	11.6295	16.0661	15.8077	14.6478	14.8338
Q80UY1	CARME_MOUSE	Carnmt1	Carnosine N-methyltransferase	0.917644	2.0069	+	15.9877	12.1434	15.7242	17.2707	17.5448	17.5819	16.9438	17.0831
Q8CD10	MICU2_MOUSE	Micu2	Calcium uptake protein 2, mitochondrial	1.10701	2.00406	+	14.3131	11.2871	11.3485	12.6394	15.2733	14.8083	12.5561	14.9667
Q6NS46	RRP5_MOUSE	Pdcd11	Protein RRP5 homolog	1.83835	1.99615	+	11.8925	11.4805	12.8639	10.7249	13.9874	14.4574	12.6594	13.8423
Q8R2H9	PHOP1_MOUSE	Phospho1	Phosphoethanolamine/phosphocholine phosphatase	1.10775	1.99052	+	11.6421	14.2487	12.0311	15.4153	15.3998	15.5254	14.5775	15.7966
Q9CQY6	UQCC2_MOUSE	Uqcc2	Ubiquinol-cytochrome-c reductase complex assembly factor 2	1.86458	1.98886	+	13.8893	11.7417	13.1428	14.2291	15.549	15.2845	14.7646	15.3603
Q80YT7	MYOME_MOUSE	Pde4dip	Myomegalin	0.745194	1.98586		15.9605	17.5908	12.8568	12.0843	16.5674	16.9308	16.8082	16.1294
P07901	HS90A_MOUSE	Hsp90aa1	Heat shock protein HSP 90-alpha	0.789421	1.97683		17.1871	11.9541	14.6766	17.0471	17.6431	16.9378	16.9596	17.2317
Q9D8Y1	T126A_MOUSE	Tmem126a	Transmembrane protein 126A	0.992729	1.97663	+	13.4466	12.5651	16.6181	16.3413	16.6513	16.5551	16.7374	16.9338
P61971	NTF2_MOUSE	Nutf2	Nuclear transport factor 2	1.91818	1.97414	+	13.4944	11.6653	12.2162	13.1957	15.1696	14.7053	13.581	15.0123
Q99LJ2	ABTB1_MOUSE	Abtb1	Ankyrin repeat and BTB/POZ domain-containing protein 1	1.81897	1.96849	+	12.3791	11.1353	13.2495	13.4346	14.883	14.6711	14.7681	13.7503
Q6ZWY3	RS27L_MOUSE	Rps27l	40S ribosomal protein S27-like	0.590911	1.96289		17.1423	11.2307	17.7962	17.4121	18.0309	17.5922	18.0948	17.715
Q9CQU3	RER1_MOUSE	Rer1	Protein RER1	1.42943	1.9605	+	10.8518	12.532	13.406	14.2647	14.529	14.9226	14.8547	14.5902
Q6ZWR6	SYNE1_MOUSE	Syne1	Nesprin-1	1.15945	1.95875	+	15.5238	12.1184	15.7416	15.6154	16.9387	16.9026	16.4717	16.5212
Q9CZN7	GLYM_MOUSE	Shmt2	Serine hydroxymethyltransferase, mitochondrial	0.908958	1.95639		12.0934	16.1767	12.4617	15.8099	16.1106	16.5285	15.6808	16.0474
Q9QXB9	DRG2_MOUSE	Drg2	Developmentally-regulated GTP-binding protein 2	1.91837	1.95609	+	14.7851	15.0681	15.0344	12.8393	16.5706	16.5517	15.9984	16.4305
Q8K0Z7	TACO1_MOUSE	Taco1	Translational activator of cytochrome c oxidase 1	1.17252	1.94994	+	11.9488	15.3331	13.1564	15.5027	15.7087	16.1591	15.6959	16.177
Q63850	NUP62_MOUSE	Nup62	Nuclear pore glycoprotein p62	2.42346	1.94398	+	12.0332	13.1937	12.3693	13.7306	14.9339	15.1935	14.5434	14.4319
P28650	PURA1_MOUSE	Adss1	Adenylosuccinate synthetase isozyme 1	2.72598	1.94387	+	17.7871	18.1741	17.6749	19.0303	20.3074	20.4957	19.5521	20.0867
P55096	ABCD3_MOUSE	Abcd3	ATP-binding cassette sub-family D member 3	1.94917	1.93739	+	14.2069	14.4828	12.6816	15.1481	15.719	16.2551	16.0387	16.2562
Q9WUM3	COR1B_MOUSE	Coro1b	Coronin-1B	1.36152	1.92754	+	12.8	12.2652	15.094	14.8366	15.8584	15.715	14.9729	16.1596
P60766	CDC42_MOUSE	Cdc42	Cell division control protein 42 homolog	0.76427	1.91495		15.6673	11.1481	15.781	16.4884	16.85	17.1217	16.4806	16.2923
P97447	FHL1_MOUSE	Fhl1	Four and a half LIM domains protein 1	2.52192	1.9128	+	16.419	17.8568	17.3591	17.6442	19.2236	19.0134	18.787	19.9063
Q9Z1Z2	STRAP_MOUSE	Strap	Serine-threonine kinase receptor-associated protein	1.34129	1.91276	+	12.2944	14.6752	12.5986	15.3251	15.4505	15.9691	15.6101	15.5147
P59108	CPNE2_MOUSE	Cpne2	Copine-2	0.874378	1.91009		13.5167	14.5529	11.6071	11.986	15.1758	15.4162	12.3527	16.3584
Q8BVE3	VATH_MOUSE	Atp6v1h	V-type proton ATPase subunit H	1.60307	1.90869	+	13.0234	13.9656	12.1144	14.2163	15.225	15.4587	14.105	16.1657
B2RXC8	B2RXC8_MOUSE	Ppp2r3a	3222402P14Rik protein	2.09483	1.90841	+	12.7442	13.9434	12.7898	14.753	15.4747	15.6169	15.2927	15.4797
Q8BUY5	TIDC1_MOUSE	Timmdc1	Complex I assembly factor TIMMDC1, mitochondrial	3.51915	1.9081	+	12.9373	13.1238	13.6029	13.7914	15.5404	15.2512	14.8275	15.4688
Q9CQA9	NTPCR_MOUSE	Ntpcr	Cancer-related nucleoside-triphosphatase homolog	2.2586	1.90793	+	14.0377	12.7533	11.9504	12.4941	14.7456	14.9532	14.6213	14.5471
D3YXK2	SAFB1_MOUSE	Safb	Scaffold attachment factor B1	1.04094	1.90137	+	12.1217	15.662	16.4368	14.3632	16.5769	16.6562	16.4016	16.5545
Q9D658	TP4A3_MOUSE	Ptp4a3	Protein tyrosine phosphatase type IVA 3	0.917026	1.89711	+	16.7658	15.1879	12.387	16.6182	17.2482	17.8131	16.5184	16.9676
P63321	RALA_MOUSE	Rala	Ras-related protein Ral-A	1.34949	1.89602	+	12.0294	13.071	12.2463	15.185	15.3597	15.4211	14.6691	14.6659
Q8BWM0	PGES2_MOUSE	Ptges2	Prostaglandin E synthase 2	1.14625	1.89471	+	14.5648	13.9308	11.2127	15.0929	15.4644	15.8093	15.4655	15.6408
O55131	SEPT7_MOUSE	Septin7	Septin-7	2.60934	1.88042	+	12.83	12.3596	11.4869	12.9949	14.6882	14.4403	14.1112	13.9534
Q99M71	EPDR1_MOUSE	Epdr1	Mammalian ependymin-related protein 1	2.17271	1.88029	+	13.7234	11.6555	12.3385	12.7342	14.8533	14.203	14.2042	14.7122
E0CYV9	CD054_MOUSE		Uncharacterized protein C4orf54 homolog	4.60477	1.88023	+	17.4805	17.3092	17.7801	17.3307	19.5935	19.5324	19.1378	19.1577
Q8CCJ3	UFL1_MOUSE	Ufl1	E3 UFM1-protein ligase 1	1.13532	1.87568	+	12.3993	12.2981	12.8391	15.853	15.5846	15.5208	14.949	14.8378
P10518	HEM2_MOUSE	Alad	Delta-aminolevulinic acid dehydratase	1.78083	1.87504	+	14.7078	14.5747	13.2224	15.6862	16.0279	16.5283	16.0179	17.1172
Q99N94	RM09_MOUSE	Mrpl9	39S ribosomal protein L9, mitochondrial	1.8037	1.87328	+	14.7802	14.8646	12.8476	14.9486	16.1669	16.7415	15.5875	16.4382
P49615	CDK5_MOUSE	Cdk5	Cyclin-dependent kinase 5	1.67202	1.86802	+	12.5194	12.3271	13.9633	14.3676	15.4581	15.3886	14.2071	15.5957
O88844	IDHC_MOUSE	Idh1	Isocitrate dehydrogenase [NADP] cytoplasmic	1.75335	1.86459	+	14.3023	12.5097	14.2188	15.06	16.035	15.7428	15.4138	16.3576
Q61878	PRG2_MOUSE	Prg2	Bone marrow proteoglycan	0.660223	1.85885		17.039	16.8336	16.5314	11.9517	18.846	16.952	16.103	17.8901
Q9R0P6	SC11A_MOUSE	Sec11a	Signal peptidase complex catalytic subunit SEC11A	1.36393	1.8576	+	11.7141	14.3731	14.7743	14.4868	15.684	16.0849	15.3846	15.6252
Q9R0A0	PEX14_MOUSE	Pex14	Peroxisomal membrane protein PEX14	4.27076	1.85522	+	12.8371	12.5406	13.1567	13.1152	14.6978	15.1034	14.6809	14.5884
Q62351	TFR1_MOUSE	Tfrc	Transferrin receptor protein 1	1.48461	1.85047	+	12.3264	12.2323	11.8798	14.0922	14.3822	13.37	14.6166	15.5638
Q9R0Q6	ARC1A_MOUSE	Arpc1a	Actin-related protein 2/3 complex subunit 1A	2.67098	1.84978	+	13.6737	13.7886	12.714	14.195	15.6202	15.5479	14.9198	15.6825
Q3TP92	CNEP1_MOUSE	Ctdnep1	CTD nuclear envelope phosphatase 1	1.44917	1.84796	+	12.4266	14.6902	14.2049	15.3258	16.5831	15.6346	15.4193	16.4024
Q9CQ71	RFA3_MOUSE	Rpa3	Replication protein A 14 kDa subunit	1.49942	1.84609	+	14.9151	11.9135	12.8194	12.8895	15.1467	15.2221	14.4078	15.1453
P53994	RAB2A_MOUSE	Rab2a	Ras-related protein Rab-2A	0.759372	1.84527		11.44	15.3104	11.8222	15.9332	15.853	15.8019	14.6232	15.6087
Q8BMB3	IF4E2_MOUSE	Eif4e2	Eukaryotic translation initiation factor 4E type 2	2.4324	1.84433	+	12.0855	12.7205	12.686	11.3736	14.6651	14.0826	13.4597	14.0355
Q8BK63	KC1A_MOUSE	Csnk1a1	Casein kinase I isoform alpha	3.54263	1.84342	+	15.6881	15.6608	16.1697	15.9928	17.6957	18.1959	17.1703	17.8232
Q9D6Y9	GLGB_MOUSE	Gbe1	1,4-alpha-glucan-branching enzyme	1.62902	1.84301	+	14.0431	14.9223	12.4556	14.7171	15.9905	15.3293	15.693	16.4973
P62141	PP1B_MOUSE	Ppp1cb	Serine/threonine-protein phosphatase PP1-beta catalytic subunit	3.44345	1.83957	+	17.724	17.6102	17.8676	18.6437	19.8898	19.9747	19.5049	19.8344
Q8VE37	RCC1_MOUSE	Rcc1	Regulator of chromosome condensation	2.29021	1.8395	+	13.6528	14.6496	14.7031	13.0446	15.7217	16.1154	15.5045	16.0665
P84096	RHOG_MOUSE	Rhog	Rho-related GTP-binding protein RhoG	1.57343	1.83913	+	12.1506	12.2821	14.3342	11.6842	14.7703	14.5746	14.6813	13.7814
O55128	SAP18_MOUSE	Sap18	Histone deacetylase complex subunit SAP18	2.40364	1.83838	+	14.4485	12.7459	14.3136	13.3692	15.5822	15.6011	15.5972	15.4502
P50516	VATA_MOUSE	Atp6v1a	V-type proton ATPase catalytic subunit A	1.21409	1.83837	+	13.0514	15.1074	11.8736	15.071	15.8206	15.6009	15.5874	15.448
P59017	B2L13_MOUSE	Bcl2l13	Bcl-2-like protein 13	1.1393	1.83717	+	13.4568	11.9754	12.9123	15.4565	15.7954	15.654	14.0448	15.6556
O70373	XIRP1_MOUSE	Xirp1	Xin actin-binding repeat-containing protein 1	2.33627	1.83697	+	16.5527	16.8109	16.936	16.7975	19.0999	17.9394	17.8918	19.5139
P30999	CTND1_MOUSE	Ctnnd1	Catenin delta-1	1.18565	1.83622	+	14.3691	14.5577	14.5007	11.4216	15.7491	14.8635	15.3828	16.1986
Q62417	SRBS1_MOUSE	Sorbs1	Sorbin and SH3 domain-containing protein 1	3.13859	1.83378	+	15.5485	15.6909	16.0715	15.3561	17.4907	17.4365	16.9353	18.1396
Q9WUA5	EPM2A_MOUSE	Epm2a	Laforin	1.75477	1.8311	+	15.4362	16.2303	13.8303	16.0581	17.612	17.0637	16.9814	17.2222
Q9EQK5	MVP_MOUSE	Mvp	Major vault protein	2.86165	1.82762	+	16.0596	16.0967	16.3729	15.6239	17.866	17.5473	17.3785	18.6718
Q9D517	PLCC_MOUSE	Agpat3	1-acyl-sn-glycerol-3-phosphate acyltransferase gamma	0.780872	1.81495		10.6653	12.324	12.0339	15.0647	15.5407	14.7036	12.3546	14.7489
Q91W39	NCOA5_MOUSE	Ncoa5	Nuclear receptor coactivator 5	1.56813	1.81391	+	13.5853	14.0015	11.3456	12.2791	14.9786	14.3464	14.4934	14.6487
P0C5K1	SBK2_MOUSE	Sbk2	Serine/threonine-protein kinase SBK2	0.905028	1.81352		11.9921	15.685	12.1127	15.2548	15.6813	15.6688	14.9444	16.0042
O35864	CSN5_MOUSE	Cops5	COP9 signalosome complex subunit 5	1.11025	1.81069	+	11.9794	13.4986	14.239	16.0493	15.7863	16.0123	15.678	15.5324
O35660	GSTM6_MOUSE	Gstm6	Glutathione S-transferase Mu 6	0.886292	1.80971		12.1572	13.8816	11.296	15.1067	13.3663	16.111	15.3163	14.8868
Q9CZ04	CSN7A_MOUSE	Cops7a	COP9 signalosome complex subunit 7a	2.63898	1.80512	+	15.8807	16.0896	15.7617	17.1506	18.2278	18.3076	17.5865	17.9812
Q99N85	RT18A_MOUSE	Mrps18a	28S ribosomal protein S18a, mitochondrial	1.21869	1.80179	+	10.9974	12.5588	12.7268	10.5477	13.5737	14.1774	11.9222	14.3645
P70257	NFIX_MOUSE	Nfix	Nuclear factor 1 X-type	0.792986	1.80177		13.6603	10.7952	14.8256	12.5499	15.4146	15.4581	12.5679	15.5975
O55234	PSB5_MOUSE	Psmb5	Proteasome subunit beta type-5	3.6838	1.80113	+	17.447	17.5183	17.541	17.9508	19.5395	19.6611	18.8354	19.6256
Q91X72	HEMO_MOUSE	Hpx	Hemopexin	1.97941	1.80049	+	12.2867	12.3979	13.4624	13.8707	14.0816	15.1603	15.3962	14.5815
Q8CJ67	STAU2_MOUSE	Stau2	Double-stranded RNA-binding protein Staufen homolog 2	1.2536	1.79472	+	14.8309	12.1184	15.0966	12.6594	15.3656	15.7098	15.3267	15.4821
Q62158	TRI27_MOUSE	Trim27	Zinc finger protein RFP	2.36573	1.79332	+	12.4982	14.2176	13.6225	13.6994	15.7074	15.1437	15.4563	14.9036
Q60960	IMA5_MOUSE	Kpna1	Importin subunit alpha-5	2.10218	1.78828	+	14.1143	12.7834	12.2947	13.8528	15.2496	15.3124	14.6519	14.9844
Q9JKL4	NDUF3_MOUSE	Ndufaf3	NADH dehydrogenase [ubiquinone] 1 alpha subcomplex assembly factor 3	2.09888	1.7862	+	13.0669	14.0911	13.5256	15.0246	16.0214	15.9184	15.2189	15.6943
D3Z3N4	D3Z3N4_MOUSE	Hnrnph3	Heterogeneous nuclear ribonucleoprotein H3	2.68459	1.78433	+	14.2923	15.414	14.3927	14.0968	16.4127	16.5	15.8102	16.6102
Q9CQJ8	NDUB9_MOUSE	Ndufb9	NADH dehydrogenase [ubiquinone] 1 beta subcomplex subunit 9	2.1295	1.78342	+	16.9072	17.2247	17.6206	18.8465	19.4878	19.7058	19.0111	19.528
P68373	TBA1C_MOUSE	Tuba1c	Tubulin alpha-1C chain	2.8254	1.78292	+	18.5882	18.6375	19.3169	18.2005	20.5616	20.1547	20.0908	21.0677
Q9JHW2	NIT2_MOUSE	Nit2	Omega-amidase NIT2	1.33743	1.78241	+	12.3309	13.0439	11.493	14.7425	14.6396	15.0828	14.2682	14.7493
P49722	PSA2_MOUSE	Psma2	Proteasome subunit alpha type-2	2.71644	1.7797	+	15.7889	16.7465	16.2506	16.7851	18.3215	18.5919	17.4665	18.31
P55012	S12A2_MOUSE	Slc12a2	Solute carrier family 12 member 2	0.991652	1.77879	+	11.9887	11.198	12.2421	15.2471	14.6282	14.6917	13.7051	14.7661
Q9D832	DNJB4_MOUSE	Dnajb4	DnaJ homolog subfamily B member 4	4.19474	1.77707	+	17.0627	17.395	17.2687	16.996	19.2171	18.6848	18.6918	19.237
Q61738	ITA7_MOUSE	Itga7	Integrin alpha-7	0.847888	1.77704		15.8458	12.9014	15.94	11.8429	15.9842	16.0297	16.1764	15.448
Q01730	RSU1_MOUSE	Rsu1	Ras suppressor protein 1	1.70296	1.77425	+	14.6268	14.0416	15.0979	12.7498	16.2489	16.1059	15.1819	16.0764
Q60936	COQ8A_MOUSE	Coq8a	Atypical kinase COQ8A, mitochondrial	2.52243	1.77117	+	17.3525	18.3098	16.9873	17.6679	19.2242	19.2152	18.9235	20.0393
P15105	GLNA_MOUSE	Glul	Glutamine synthetase	1.41573	1.76995	+	15.4611	15.8772	14.8765	17.4623	17.8713	18.5771	16.7616	17.5469
Q9CXJ4	MITOS_MOUSE	Abcb8	Mitochondrial potassium channel ATP-binding subunit	2.68063	1.76912	+	12.1438	10.8992	12.3434	12.0978	13.523	13.5971	13.9283	13.5123
Q9QZD9	EIF3I_MOUSE	Eif3i	Eukaryotic translation initiation factor 3 subunit I	0.997506	1.76882	+	15.5607	15.272	12.2407	16.3921	16.5978	16.9083	16.4357	16.599
Q9CZP5	BCS1_MOUSE	Bcs1l	Mitochondrial chaperone BCS1	1.82469	1.76828	+	12.152	13.7562	12.245	14.0089	14.8118	14.6277	14.4645	15.3312
Q8K1Z0	COQ9_MOUSE	Coq9	Ubiquinone biosynthesis protein COQ9, mitochondrial	3.32111	1.76723	+	16.2312	16.482	16.1847	17.0297	18.3132	18.482	17.7501	18.4512
Q9D358	PPAC_MOUSE	Acp1	Low molecular weight phosphotyrosine protein phosphatase	0.708468	1.76673		11.4059	15.6277	16.0906	16.72	16.7283	17.105	16.4933	16.5845
P08207	S10AA_MOUSE	S100a10	Protein S100-A10	0.796391	1.76523		14.2508	11.5841	16.0669	15.7992	16.9144	15.9313	15.2008	16.7154
P17563	SBP1_MOUSE	Selenbp1	Methanethiol oxidase	1.73559	1.76492	+	11.5667	13.9876	13.7356	12.951	14.8809	14.9367	14.5984	14.8846
P60670	NPL4_MOUSE	Nploc4	Nuclear protein localization protein 4 homolog	1.12803	1.75881	+	15.8608	12.9169	13.383	15.8554	16.2243	16.8571	15.8566	16.1134
P62814	VATB2_MOUSE	Atp6v1b2	V-type proton ATPase subunit B, brain isoform	1.38103	1.75787	+	11.661	13.3013	12.8233	14.2999	14.9582	15.3541	13.5938	15.2108
Q05512	MARK2_MOUSE	Mark2	Serine/threonine-protein kinase MARK2	4.22025	1.75573	+	12.7048	13.1555	12.9236	12.9154	14.8701	14.8343	14.2307	14.7872
Q6ZQI3	MLEC_MOUSE	Mlec	Malectin	0.739665	1.75441		14.3577	15.5688	11.1818	16.347	16.589	16.3051	16.1391	15.4398
Q3URF8	KCD21_MOUSE	Kctd21	BTB/POZ domain-containing protein KCTD21	1.38714	1.7544	+	13.5809	11.8512	11.8523	13.4495	15.3777	14.5875	13.1135	14.6728
Q6PAM0	AAKB2_MOUSE	Prkab2	5'-AMP-activated protein kinase subunit beta-2	2.18147	1.75335	+	15.3373	15.603	15.0246	16.6315	17.7687	17.8615	17.2001	16.7795
O08715	AKAP1_MOUSE	Akap1	A-kinase anchor protein 1, mitochondrial	1.4522	1.74908	+	11.8116	12.1368	13.1547	14.5608	14.2142	14.7882	14.5525	15.1053
Q3TJZ6	FA98A_MOUSE	Fam98a	Protein FAM98A	1.106	1.74806	+	15.1835	15.2626	12.0576	15.4757	16.5829	16.0211	16.2969	16.0708
Q61792	LASP1_MOUSE	Lasp1	LIM and SH3 domain protein 1	2.69926	1.74745	+	15.3047	16.0302	14.7191	14.7152	17.0677	16.8494	16.6387	17.2032
Q8CI43	MYL6B_MOUSE	Myl6b	Myosin light chain 6B	0.518914	1.74545		15.6024	20.3548	20.0911	15.2143	18.0964	18.8734	20.111	21.1636
P52503	NDUS6_MOUSE	Ndufs6	NADH dehydrogenase [ubiquinone] iron-sulfur protein 6, mitochondrial	0.679013	1.74226		12.0857	12.6575	15.671	17.2673	16.3345	16.1895	15.7852	16.3413
Q9WUZ5	TNNI1_MOUSE	Tnni1	Troponin I, slow skeletal muscle	0.296146	1.74176		12.9946	20.2061	19.1286	11.9234	18.0218	14.2627	18.619	20.3162
P58059	RT21_MOUSE	Mrps21	28S ribosomal protein S21, mitochondrial	2.01692	1.73588	+	14.9604	14.7547	13.3989	15.3128	16.8607	16.3608	15.8907	16.2581
Q8VBV7	CSN8_MOUSE	Cops8	COP9 signalosome complex subunit 8	1.03621	1.7356	+	12.5576	15.2731	15.0353	16.5583	16.7319	17.1562	16.1097	16.3689
Q3TAQ9	Q3TAQ9_MOUSE	Wdr36	WD repeat domain 36	2.91236	1.73049	+	12.1465	12.7132	13.0556	12.0981	14.3026	14.6056	13.6873	14.3399
O70400	PDLI1_MOUSE	Pdlim1	PDZ and LIM domain protein 1	0.51477	1.72931		12.0069	18.3546	17.5893	15.4168	16.7525	16.614	17.6829	19.2354
Q8BIW1	PRUN1_MOUSE	Prune1	Exopolyphosphatase PRUNE1	1.20221	1.72675	+	14.3066	14.6639	11.8643	14.9513	15.7654	16.4062	15.3142	15.2073
P97760	RPB3_MOUSE	Polr2c	DNA-directed RNA polymerase II subunit RPB3	0.499149	1.72462		12.8706	17.8231	12.2516	18.0862	17.177	17.3888	16.3305	17.0337
O89053	COR1A_MOUSE	Coro1a	Coronin-1A	1.95372	1.72275	+	12.2938	12.1006	12.1708	12.4908	14.907	14.0437	12.6902	14.3061
Q91V92	ACLY_MOUSE	Acly	ATP-citrate synthase	2.2158	1.71645	+	13.5271	14.7434	15.2778	15.1847	16.4782	16.3589	16.1466	16.6151
Q9D1G1	RAB1B_MOUSE	Rab1b	Ras-related protein Rab-1B	2.72053	1.7115	+	14.2839	14.6622	13.6988	15.1106	16.2751	16.4505	15.9046	15.9713
A2AJI0	MA7D1_MOUSE	Map7d1	MAP7 domain-containing protein 1	3.97807	1.70902	+	12.3928	12.6174	12.5498	12.7294	14.6349	13.8024	14.2704	14.4178
Q91Z31	PTBP2_MOUSE	Ptbp2	Polypyrimidine tract-binding protein 2	1.31259	1.70889	+	15.0279	13.8882	12.1945	14.5624	14.9256	15.8366	15.3809	16.3655
Q62009	POSTN_MOUSE	Postn	Periostin	0.626057	1.70839		17.3973	16.6472	18.1003	12.4789	17.8807	17.5335	17.3094	18.7337
B2RXC1	TPC11_MOUSE	Trappc11	Trafficking protein particle complex subunit 11	2.08489	1.70814	+	12.2648	13.2278	12.4813	11.1368	14.0993	14.0079	14.0971	13.739
O55103	PRAX_MOUSE	Prx	Periaxin	1.39953	1.70703	+	15.1179	17.6766	15.7918	16.0979	17.7166	17.4885	17.3602	18.947
Q3TMH2	SCRN3_MOUSE	Scrn3	Secernin-3	1.21248	1.70673	+	12.3689	13.424	12.2158	15.3042	14.6918	15.3483	14.6411	15.4585
P43277	H13_MOUSE	H1-3	Histone H1.3	1.86495	1.70575	+	13.5641	14.2425	15.1485	14.441	16.6704	16.1222	14.9911	16.4354
O88291	ZN326_MOUSE	Znf326	DBIRD complex subunit ZNF326	2.22096	1.70218	+	12.7506	13.8621	12.3157	12.7026	13.969	14.9996	14.5157	14.9554
P60843	IF4A1_MOUSE	Eif4a1	Eukaryotic initiation factor 4A-I	2.32418	1.69555	+	14.9827	15.5232	16.1673	15.6049	17.26	17.4299	16.4555	17.9149
Q99KN9	EPN4_MOUSE	Clint1	Clathrin interactor 1	1.80584	1.69361	+	14.1353	12.1792	12.259	12.9676	14.9923	14.8365	13.9559	14.5308
Q7TQI3	OTUB1_MOUSE	Otub1	Ubiquitin thioesterase OTUB1	2.69876	1.69075	+	13.6892	13.064	13.6362	14.2431	15.4136	15.7982	14.7525	15.4312
P51881	ADT2_MOUSE	Slc25a5	ADP/ATP translocase 2	2.54577	1.68785	+	15.5178	15.6711	14.6834	15.8253	17.2574	16.8428	16.6399	17.7089
Q8VHR5	P66B_MOUSE	Gatad2b	Transcriptional repressor p66-beta	2.62535	1.6795	+	11.9209	10.8994	12.0684	11.3595	13.705	13.0369	12.8122	13.4121
P49138	MAPK2_MOUSE	Mapkapk2	MAP kinase-activated protein kinase 2	1.28527	1.67881	+	11.195	11.8705	14.1212	13.3254	13.9714	14.5513	13.9957	14.7089
Q9WVR4	FXR2_MOUSE	Fxr2	Fragile X mental retardation syndrome-related protein 2	0.709976	1.67873		16.2701	11.5512	12.557	15.5253	15.5807	15.8492	15.2125	15.9761
P42208	SEPT2_MOUSE	Septin2	Septin-2	2.26374	1.67732	+	15.337	13.8637	15.2291	15.1509	16.9417	16.6349	16.0328	16.6806
Q80XB4	NRAP_MOUSE	Nrap	Nebulin-related-anchoring protein	3.34739	1.67672	+	17.5185	17.3115	17.4678	17.0881	19.0188	18.861	18.5815	19.6315
Q61239	FNTA_MOUSE	Fnta	Protein farnesyltransferase/geranylgeranyltransferase type-1 subunit alpha	1.87729	1.67431	+	11.597	13.1776	11.3096	11.5737	13.4411	14.081	13.0369	13.7961
Q91WP6	SPA3N_MOUSE	Serpina3n	Serine protease inhibitor A3N	2.05102	1.67208	+	12.0685	12.0656	13.2544	12.7407	14.3218	14.9051	13.3068	14.2838
P59999	ARPC4_MOUSE	Arpc4	Actin-related protein 2/3 complex subunit 4	2.68645	1.6719	+	16.3067	16.6764	17.2816	17.2755	18.7911	19.0056	18.023	18.4081
Q8BZA9	TIGAR_MOUSE	Tigar	Fructose-2,6-bisphosphatase TIGAR	2.33356	1.6708	+	14.9302	14.5903	14.683	15.7826	17.0959	17.162	16.1797	16.2317
Q3ULJ0	GPD1L_MOUSE	Gpd1l	Glycerol-3-phosphate dehydrogenase 1-like protein	0.942484	1.67046	+	15.208	12.5752	14.2915	15.347	15.4459	15.5763	17.9293	15.152
Q8C129	LCAP_MOUSE	Lnpep	Leucyl-cystinyl aminopeptidase	2.61835	1.66989	+	12.538	12.0231	13.0934	13.3682	14.201	14.7306	14.1521	14.6186
Q9Z0V7	TI17B_MOUSE	Timm17b	Mitochondrial import inner membrane translocase subunit Tim17-B	0.833627	1.66984		12.2513	12.642	12.6048	14.5255	15.8076	15.0156	12.1513	15.7285
O08917	FLOT1_MOUSE	Flot1	Flotillin-1	2.39896	1.6683	+	14.861	14.5632	14.7577	13.9348	16.3528	16.449	15.3073	16.6808
P68254	1433T_MOUSE	Ywhaq	14-3-3 protein theta	1.30397	1.66589	+	11.4049	12.897	14.3388	14.1498	14.8676	14.9884	14.8343	14.7638
Q921F2	TADBP_MOUSE	Tardbp	TAR DNA-binding protein 43	3.38687	1.66005	+	15.8635	16.236	16.4788	15.9537	17.7996	18.264	17.3349	17.7737
Q8BZT2	SH3R2_MOUSE	Sh3rf2	E3 ubiquitin-protein ligase SH3RF2	2.2891	1.6588	+	13.0599	13.2938	14.096	13.0285	15.0577	14.9099	14.3559	15.7899
P16110	LEG3_MOUSE	Lgals3	Galectin-3	0.472118	1.65696		15.6661	11.5528	15.9641	11.8301	16.6637	16.3917	12.2711	16.3144
P18242	CATD_MOUSE	Ctsd	Cathepsin D	2.28476	1.6564	+	14.6084	14.8925	15.6907	15.5568	17.0512	17.3657	16.0308	16.9263
O88346	TNNT1_MOUSE	Tnnt1	Troponin T, slow skeletal muscle	0.225115	1.65426		12.2713	21.3444	19.8039	12.7899	12.962	18.9935	19.9408	20.9302
Q60866	PTER_MOUSE	Pter	Phosphotriesterase-related protein	2.30204	1.65191	+	12.1351	13.3497	12.671	12.1953	14.5574	14.5064	13.4646	14.4303
Q920Q6	MSI2H_MOUSE	Msi2	RNA-binding protein Musashi homolog 2	0.677305	1.64852		11.5969	16.5734	15.5731	16.3928	16.298	16.9993	16.7207	16.7123
P35282	RAB21_MOUSE	Rab21	Ras-related protein Rab-21	0.695277	1.64814		11.8121	11.9828	12.8567	15.4796	14.1083	12.7849	16.2913	15.5392
Q505D7	OPA3_MOUSE	Opa3	Optic atrophy 3 protein homolog	1.65462	1.644	+	15.2385	13.7982	15.6271	16.1222	17.149	17.0508	16.2774	16.8848
Q8R5H1	UBP15_MOUSE	Usp15	Ubiquitin carboxyl-terminal hydrolase 15	1.91507	1.64295	+	14.4649	15.0069	13.2177	15.2402	16.2747	16.1121	15.8359	16.2788
P17426	AP2A1_MOUSE	Ap2a1	AP-2 complex subunit alpha-1	0.901842	1.6423		15.368	12.2004	15.8602	16.1475	16.6889	16.5581	16.1408	16.7575
Q9JLV6	PNKP_MOUSE	Pnkp	Bifunctional polynucleotide phosphatase/kinase	1.47155	1.63141	+	12.3725	12.729	11.1982	13.3324	14.5231	14.6333	12.9234	14.078
Q69ZP3	PNKD_MOUSE	Pnkd	Probable hydrolase PNKD	2.68402	1.631	+	13.2959	13.5579	13.7768	14.5559	15.1058	15.2712	15.4847	15.8488
Q8BG51	MIRO1_MOUSE	Rhot1	Mitochondrial Rho GTPase 1	2.74715	1.62945	+	13.0051	12.3104	12.7224	13.6887	14.5622	14.5299	14.3366	14.8157
P04370	MBP_MOUSE	Mbp	Myelin basic protein	1.82799	1.62742	+	17.1996	18.8386	17.0609	17.6982	19.1027	19.0638	19.0276	20.1129
Q60854	SPB6_MOUSE	Serpinb6	Serpin B6	0.733794	1.62723		16.5433	12.9791	16.1877	17.8534	17.7558	18.0948	16.5721	17.6497
Q9EQI8	RM46_MOUSE	Mrpl46	39S ribosomal protein L46, mitochondrial	1.66142	1.62272	+	12.5358	12.1567	12.7606	14.5058	14.4844	14.4853	14.6258	14.8544
Q9R1P3	PSB2_MOUSE	Psmb2	Proteasome subunit beta type-2	2.88868	1.62245	+	16.8749	17.4394	17.1783	17.7597	18.7118	19.5395	18.5597	18.9311
Q8QZY1	EIF3L_MOUSE	Eif3l	Eukaryotic translation initiation factor 3 subunit L	2.61838	1.61805	+	15.1888	14.9348	14.9898	15.9299	16.9795	17.0623	16.2217	17.252
Q8VHX6	FLNC_MOUSE	Flnc	Filamin-C	3.22371	1.61715	+	20.1792	20.5555	20.0292	19.8779	21.8756	21.9344	21.1988	22.1016
O88441	MTX2_MOUSE	Mtx2	Metaxin-2	1.73843	1.61571	+	13.3265	13.7459	14.3028	14.1601	15.8361	14.9645	14.5911	16.6065
Q61702	ITIH1_MOUSE	Itih1	Inter-alpha-trypsin inhibitor heavy chain H1	0.546988	1.61568		17.6075	18.0351	17.958	12.4178	18.5361	18.0294	18.0214	17.8942
Q9Z277	BAZ1B_MOUSE	Baz1b	Tyrosine-protein kinase BAZ1B	1.88619	1.61551	+	12.5078	12.694	14.5271	13.2508	14.7585	14.6862	14.9613	15.0358
Q7TNL5	Q7TNL5_MOUSE	Ppp2r5d	Serine/threonine-protein phosphatase 2A 56 kDa regulatory subunit	2.31097	1.61227	+	12.3219	13.7278	13.6721	13.8044	15.1627	14.8988	14.7208	15.193
Q9D338	RM19_MOUSE	Mrpl19	39S ribosomal protein L19, mitochondrial	1.27912	1.61202	+	13.516	11.2308	12.4346	14.0956	14.8012	13.9843	14.1201	14.8195
P69566	RANB9_MOUSE	Ranbp9	Ran-binding protein 9	1.7826	1.60747	+	12.5561	12.6587	13.1126	12.6823	14.6319	15.2559	13.0296	14.5222
P14206	RSSA_MOUSE	Rpsa	40S ribosomal protein SA	2.89623	1.60415	+	15.5876	15.4915	15.7921	16.6083	17.5582	17.645	17.1117	17.5812
Q91W90	TXND5_MOUSE	Txndc5	Thioredoxin domain-containing protein 5	2.45413	1.60158	+	14.6556	15.0198	15.2585	14.4668	17.0361	16.4102	15.6538	16.7069
Q9R0X4	ACOT9_MOUSE	Acot9	Acyl-coenzyme A thioesterase 9, mitochondrial	3.59732	1.60025	+	15.2343	14.9998	15.333	15.3214	17.2613	16.9201	16.3289	16.7792
Q3UJB9	EDC4_MOUSE	Edc4	Enhancer of mRNA-decapping protein 4	2.65311	1.60023	+	12.0995	12.2708	12.1819	13.2597	14.5202	13.9517	13.9157	13.8252
P45952	ACADM_MOUSE	Acadm	Medium-chain specific acyl-CoA dehydrogenase, mitochondrial	2.85875	1.5992	+	16.7144	17.3663	16.8861	17.7042	18.7271	18.9873	18.2887	19.0647
Q9CWJ9	PUR9_MOUSE	Atic	Bifunctional purine biosynthesis protein ATIC	0.70394	1.59549		15.0033	15.6479	11.1096	15.7456	16.0252	15.9749	15.9884	15.8998
Q9CQR2	RS21_MOUSE	Rps21	40S ribosomal protein S21	0.595497	1.5915		16.289	12.2706	16.898	17.9409	17.6768	17.7197	16.7682	17.5998
O09061	PSB1_MOUSE	Psmb1	Proteasome subunit beta type-1	3.13145	1.58653	+	17.4014	17.8049	17.2894	17.9168	19.1523	19.6217	18.665	19.3196
P70195	PSB7_MOUSE	Psmb7	Proteasome subunit beta type-7	2.36651	1.58507	+	16.8044	16.6177	17.324	17.7866	18.9052	19.1862	18.0647	18.7169
P48410	ABCD1_MOUSE	Abcd1	ATP-binding cassette sub-family D member 1	1.20464	1.58492	+	12.4151	11.1766	11.2217	13.7804	13.205	14.1209	13.1715	14.4361
P60229	EIF3E_MOUSE	Eif3e	Eukaryotic translation initiation factor 3 subunit E	2.83978	1.58475	+	15.8967	15.631	15.9106	16.7997	17.8444	17.853	17.3153	17.5643
Q9DCI9	RM32_MOUSE	Mrpl32	39S ribosomal protein L32, mitochondrial	1.22681	1.5772	+	11.6013	13.0422	11.9795	14.6171	14.2065	14.5524	14.4579	14.3321
Q9D7X3	DUS3_MOUSE	Dusp3	Dual specificity protein phosphatase 3	1.81895	1.57425	+	13.5053	12.1012	13.8856	13.4674	15.4816	14.9231	14.2939	14.5579
Q99KQ4	NAMPT_MOUSE	Nampt	Nicotinamide phosphoribosyltransferase	1.08872	1.57261	+	11.8406	12.363	12.0071	14.5628	14.7436	14.9243	13.1146	14.2814
Q8R2Y8	PTH2_MOUSE	Ptrh2	Peptidyl-tRNA hydrolase 2, mitochondrial	1.49194	1.5703	+	11.716	12.8287	14.1134	13.7171	14.7719	14.9488	14.096	14.8398
Q99LE3	LYSM3_MOUSE	Lysmd3	LysM and putative peptidoglycan-binding domain-containing protein 3	1.89155	1.56758	+	15.4067	16.9932	15.8899	15.3062	17.9901	17.1207	17.0557	17.6998
Q9CQS2	NOP10_MOUSE	Nop10	H/ACA ribonucleoprotein complex subunit 3	0.487429	1.56629		15.221	16.2307	11.387	11.4845	15.6038	16.4474	12.9797	15.5574
Q9DCV4	RMD1_MOUSE	Rmdn1	Regulator of microtubule dynamics protein 1	0.884491	1.56038		15.3431	12.5808	12.4678	15.5908	15.7991	15.5631	14.8225	16.0393
Q9Z2W0	DNPEP_MOUSE	Dnpep	Aspartyl aminopeptidase	0.585394	1.54405		18.6289	13.137	14.0995	15.6943	17.1022	17.1956	16.025	17.4131
P16627	HS71L_MOUSE	Hspa1l	Heat shock 70 kDa protein 1-like	1.59656	1.54063	+	16.1022	17.6528	16.9989	17.2396	18.778	17.6601	18.1773	19.5406
P60335	PCBP1_MOUSE	Pcbp1	Poly(rC)-binding protein 1	2.3585	1.54035	+	14.5382	14.7234	15.4435	15.8755	16.8139	16.8688	16.2317	16.8276
Q91WK2	EIF3H_MOUSE	Eif3h	Eukaryotic translation initiation factor 3 subunit H	2.38368	1.53572	+	14.2357	14.579	14.8669	15.7573	16.4916	16.5946	16.1148	16.3808
E9PYF4	E9PYF4_MOUSE	Lmo7	LIM domain only 7	3.05539	1.5328	+	16.5365	16.5153	16.5029	16.1196	18.3172	18.1361	17.2779	18.0743
Q80X85	RT07_MOUSE	Mrps7	28S ribosomal protein S7, mitochondrial	2.78301	1.53175	+	13.1436	14.0225	13.5349	13.8505	15.4137	15.3605	15.3542	14.5501
O35682	MYADM_MOUSE	Myadm	Myeloid-associated differentiation marker	1.89262	1.53025	+	15.4603	14.5179	16.2816	14.9202	17.2843	16.4291	16.496	17.0916
E9QA62	LMOD3_MOUSE	Lmod3	Leiomodin-3	2.90204	1.52978	+	16.8191	17.4584	17.8228	17.0831	19.1416	18.6831	18.4645	19.0133
P50518	VATE1_MOUSE	Atp6v1e1	V-type proton ATPase subunit E 1	1.18377	1.523	+	11.9779	11.2072	11.9094	13.537	12.4373	14.2901	13.5069	14.4892
Q99KK2	NEUA_MOUSE	Cmas	N-acylneuraminate cytidylyltransferase	3.03935	1.52238	+	15.4684	15.2915	15.2592	15.122	17.2392	16.9193	16.118	16.9541
Q9JHJ0	TMOD3_MOUSE	Tmod3	Tropomodulin-3	1.08785	1.52102	+	14.4901	11.8214	14.8799	14.2581	15.5466	14.8009	15.3146	15.8715
Q9Z1Z0	USO1_MOUSE	Uso1	General vesicular transport factor p115	1.31201	1.52073	+	14.2904	13.6122	12.2645	15.1761	15.5341	15.3112	15.3102	15.2706
O35344	IMA4_MOUSE	Kpna3	Importin subunit alpha-4	0.37514	1.52041		18.4107	11.7342	19.1832	18.6465	18.4191	18.667	18.6609	18.3092
Q9JLR9	HIG1A_MOUSE	Higd1a	HIG1 domain family member 1A, mitochondrial	1.31162	1.51883	+	13.1265	15.4846	13.853	15.5615	15.8082	16.091	15.8862	16.3155
P27573	MYP0_MOUSE	Mpz	Myelin protein P0	1.23059	1.51815	+	18.0982	20.6573	18.7328	19.342	20.6167	20.3929	20.1382	21.7551
Q9D967	MGDP1_MOUSE	Mdp1	Magnesium-dependent phosphatase 1	0.903552	1.5174		14.5661	15.3833	11.8594	15.2612	15.8194	16.1257	15.1594	16.0351
Q9R1Z8	VINEX_MOUSE	Sorbs3	Vinexin	1.70996	1.51375	+	15.9264	14.1414	15.7739	14.8039	16.8794	17.0633	16.0235	16.7344
Q64310	SURF4_MOUSE	Surf4	Surfeit locus protein 4	0.95976	1.51326	+	11.9072	12.2057	14.4082	15.052	14.7335	15.2906	15.1215	14.4806
Q8BWA5	KLH31_MOUSE	Klhl31	Kelch-like protein 31	1.70724	1.5128	+	14.8545	15.9944	15.5385	16.7258	17.5972	17.9073	16.8199	16.84
P60122	RUVB1_MOUSE	Ruvbl1	RuvB-like 1	1.07874	1.51168	+	13.3385	12.1578	13.0267	15.5115	14.6423	15.3687	15.1142	14.956
A2AIL4	NDUF6_MOUSE	Ndufaf6	NADH dehydrogenase (ubiquinone) complex I, assembly factor 6	1.5777	1.51041	+	13.4289	11.5537	12.834	13.7432	14.4736	14.6159	13.87	14.6419
Q8BHE8	MAIP1_MOUSE	Maip1	m-AAA protease-interacting protein 1, mitochondrial	2.99118	1.51035	+	13.1167	12.7584	13.8766	13.6334	14.947	14.8401	14.8632	14.7762
Q01405	SC23A_MOUSE	Sec23a	Protein transport protein Sec23A	1.07633	1.5096	+	14.9189	12.8302	15.7337	15.7336	16.7247	16.6595	15.6443	16.2263
Q04750	TOP1_MOUSE	Top1	DNA topoisomerase 1	0.701392	1.5089		16.207	11.9191	15.6588	16.1741	16.5859	16.5143	16.0403	16.8541
O55003	BNIP3_MOUSE	Bnip3	BCL2/adenovirus E1B 19 kDa protein-interacting protein 3	1.13284	1.50853	+	13.5017	14.5818	11.819	14.0712	14.9798	15.9437	14.8566	14.2277
O09161	CASQ2_MOUSE	Casq2	Calsequestrin-2	1.88416	1.50467	+	16.3057	17.4447	16.6116	16.3445	17.7122	18.0697	17.7669	19.1764
P55284	CADH5_MOUSE	Cdh5	Cadherin-5	2.93184	1.50428	+	13.7681	12.889	13.8043	13.5876	15.0297	14.859	14.7482	15.4292
Q8BML1	MICA2_MOUSE	Mical2	[F-actin]-monooxygenase MICAL2	1.9743	1.50205	+	12.148	12.9379	11.3302	11.3407	13.0242	13.5211	13.7007	13.519
O88623	UBP2_MOUSE	Usp2	Ubiquitin carboxyl-terminal hydrolase 2	3.85384	1.5019	+	15.4255	15.6768	15.7984	16.0541	17.3546	17.4084	16.8947	17.3047
Q8K411	PREP_MOUSE	Pitrm1	Presequence protease, mitochondrial	0.624402	1.50075		12.243	16.8575	12.5908	15.266	15.1742	15.5575	16.591	15.6376
O35857	TIM44_MOUSE	Timm44	Mitochondrial import inner membrane translocase subunit TIM44	0.869511	1.49208		12.9496	15.466	12.0606	15.3316	15.4614	15.4629	15.1211	15.7307
O35593	PSDE_MOUSE	Psmd14	26S proteasome non-ATPase regulatory subunit 14	2.26989	1.48962	+	15.5068	16.4462	16.4696	16.983	17.9625	18.196	17.3982	17.8074
P56695	WFS1_MOUSE	Wfs1	Wolframin	0.912599	1.48769		15.875	15.1635	12.1705	15.1212	16.1423	15.8303	16.0476	16.2608
G5E829	AT2B1_MOUSE	Atp2b1	Plasma membrane calcium-transporting ATPase 1	1.37395	1.48569	+	12.048	14.0989	12.572	14.3681	15.0145	14.8457	14.5835	14.5861
Q9Z2Y8	PLPHP_MOUSE	Plpbp	Pyridoxal phosphate homeostasis protein	1.46544	1.4814	+	12.6442	13.8218	12.032	11.655	14.603	14.2822	13.4037	13.7897
P48193	EPB41_MOUSE	Epb41	Protein 4.1	1.12427	1.48114	+	13.2465	14.564	11.442	12.2467	14.4505	14.3789	14.6439	13.9505
G3X972	G3X972_MOUSE	Sec24c	Sec24-related gene family, member C (S. cerevisiae)	2.23016	1.47502	+	13.897	13.8968	12.9296	14.083	15.468	15.4942	14.4763	15.268
Q9DCH4	EIF3F_MOUSE	Eif3f	Eukaryotic translation initiation factor 3 subunit F	3.14154	1.47338	+	16.3392	16.7011	16.3373	17.1072	18.1385	18.4302	17.7329	18.0767
Q91ZP3	LPIN1_MOUSE	Lpin1	Phosphatidate phosphatase LPIN1	1.46561	1.47296	+	13.6428	15.5363	14.0922	14.4767	15.6264	16.9331	15.2801	15.8002
Q9CQD1	RAB5A_MOUSE	Rab5a	Ras-related protein Rab-5A	1.0376	1.46826	+	12.6318	12.7088	11.9388	15.0656	14.8331	15.0532	13.8349	14.4968
Q9CWU6	UQCC1_MOUSE	Uqcc1	Ubiquinol-cytochrome-c reductase complex assembly factor 1	1.34046	1.46556	+	14.3016	15.0237	12.6846	15.1069	15.5383	15.7725	15.4904	16.1778
Q9ER88	RT29_MOUSE	Dap3	28S ribosomal protein S29, mitochondrial	1.75975	1.46421	+	12.6617	11.7732	11.4234	13.3109	14.0154	13.9745	13.4748	13.5614
P39447	ZO1_MOUSE	Tjp1	Tight junction protein ZO-1	3.0906	1.46008	+	12.7329	12.7648	13.5381	13.1543	14.6939	14.1907	14.3597	14.7861
Q8CBY1	SMAG1_MOUSE	Samd4a	Protein Smaug homolog 1	1.27465	1.45905	+	12.374	13.4655	11.4175	13.0554	14.6129	13.4948	13.1848	14.8561
P10833	RRAS_MOUSE	Rras	Ras-related protein R-Ras	1.05055	1.45472	+	14.6516	12.5254	15.4502	15.5094	16.1941	15.8588	15.578	16.3246
P03975	IGEB_MOUSE	Iap	IgE-binding protein	0.50829	1.45073		12.3942	11.8269	12.5645	17.0494	14.5321	15.217	16.136	13.7528
Q61879	MYH10_MOUSE	Myh10	Myosin-10	1.4268	1.44885	+	17.0114	17.7805	17.6354	16.4328	18.4313	17.8375	18.4492	19.9375
O35286	DHX15_MOUSE	Dhx15	ATP-dependent RNA helicase DHX15	1.33141	1.44652	+	14.0836	12.2786	14.5889	14.6912	15.3081	15.7564	15.0472	15.3167
Q9CPY7	AMPL_MOUSE	Lap3	Cytosol aminopeptidase	1.35902	1.44392	+	13.8307	14.5395	13.8436	15.9856	16.2874	16.4231	15.2776	15.987
Q1XH17	TRI72_MOUSE	Trim72	Tripartite motif-containing protein 72	1.8349	1.44378	+	18.0246	18.0953	18.0723	19.4875	20.1122	20.1504	19.1697	20.0225
Q9JI91	ACTN2_MOUSE	Actn2	Alpha-actinin-2	1.79067	1.43917	+	21.7898	23.3721	22.1653	21.5542	24.0458	23.3269	23.4781	23.7873
Q80YV4	PANK4_MOUSE	Pank4	4'-phosphopantetheine phosphatase	0.724167	1.43874		15.8654	11.9273	14.9078	16.1141	16.4747	15.9831	15.8787	16.2331
Q99M15	PPIP2_MOUSE	Pstpip2	Proline-serine-threonine phosphatase-interacting protein 2	0.362145	1.43856		11.455	18.6192	13.4227	12.7475	16.2946	16.3394	13.4524	15.9123
Q8K268	ABCF3_MOUSE	Abcf3	ATP-binding cassette sub-family F member 3	2.52821	1.4369	+	12.2352	11.6742	12.0834	12.9535	13.428	14.0081	13.4875	13.7703
Q99L13	3HIDH_MOUSE	Hibadh	3-hydroxyisobutyrate dehydrogenase, mitochondrial	0.936738	1.43305		16.0993	14.6396	13.1705	16.4638	16.4767	17.0476	16.0505	16.5306
P13595	NCAM1_MOUSE	Ncam1	Neural cell adhesion molecule 1	1.60429	1.43069	+	12.3958	13.7956	12.6431	14.3453	14.5888	14.5088	14.7234	15.0815
Q91ZW3	SMCA5_MOUSE	Smarca5	SWI/SNF-related matrix-associated actin-dependent regulator of chromatin subfamily A member 5	2.47444	1.4242	+	12.6057	13.1738	14.0187	13.1105	14.6427	14.8799	14.5364	14.5466
E9Q411	E9Q411_MOUSE	Nbas	Neuroblastoma-amplified sequence	2.16586	1.42346	+	12.0116	12.4128	13.5757	12.8373	13.9916	14.237	14.395	13.9076
Q9CPW4	ARPC5_MOUSE	Arpc5	Actin-related protein 2/3 complex subunit 5	0.66701	1.42328		11.6317	13.3156	15.7049	15.8238	15.7426	15.8014	14.9953	15.6298
O08583	THOC4_MOUSE	Alyref	THO complex subunit 4	1.27526	1.42328	+	12.6071	13.3515	15.3072	14.3101	15.1988	15.206	15.2994	15.5648
Q8R480	NUP85_MOUSE	Nup85	Nuclear pore complex protein Nup85	2.12124	1.42073	+	12.0145	13.2368	12.9944	12.6415	14.353	14.6852	13.5585	13.9734
Q8BGT5	ALAT2_MOUSE	Gpt2	Alanine aminotransferase 2	1.14735	1.42006	+	12.3062	12.4325	12.5539	13.808	14.1413	15.4107	14.4643	12.7645
Q9D6K5	SYJ2B_MOUSE	Synj2bp	Synaptojanin-2-binding protein	1.00499	1.41888	+	12.3611	15.2436	13.6126	15.4251	15.5149	15.6651	15.6729	15.465
P99024	TBB5_MOUSE	Tubb5	Tubulin beta-5 chain	3.46786	1.41845	+	17.4241	17.6624	17.6087	17.0322	18.7997	18.663	18.7003	19.2382
Q9CQN1	TRAP1_MOUSE	Trap1	Heat shock protein 75 kDa, mitochondrial	0.658756	1.41725		12.1128	16.1392	15.1516	16.7499	16.5531	16.2161	16.4025	16.6508
A0A087WR45	A0A087WR45_MOUSE	Prob1	Proline-rich basic protein 1	2.7225	1.40998	+	15.3687	16.0831	15.8356	16.0518	17.8221	16.9404	16.9188	17.2978
Q9CZX7	PP4P2_MOUSE	Pip4p2	Type 2 phosphatidylinositol 4,5-bisphosphate 4-phosphatase	2.32541	1.40279	+	13.2551	13.9642	12.4557	13.1471	14.61	14.3735	14.6493	14.8005
Q99NB9	SF3B1_MOUSE	Sf3b1	Splicing factor 3B subunit 1	4.04368	1.40265	+	15.0826	15.6682	15.4524	15.1856	16.7234	16.9405	16.5799	16.7556
Q8JZN7	MIRO2_MOUSE	Rhot2	Mitochondrial Rho GTPase 2	0.707599	1.40207		13.1342	14.4991	11.2187	14.5389	15.782	14.6727	13.1995	15.345
O88587	COMT_MOUSE	Comt	Catechol O-methyltransferase	0.815138	1.39389		12.5677	12.1391	12.3985	14.808	15.0228	15.0902	12.6192	14.7567
Q91VU6	DCA11_MOUSE	Dcaf11	DDB1- and CUL4-associated factor 11	2.77396	1.38957	+	13.021	13.8599	13.2899	13.9964	15.1157	15.1411	14.7315	14.7372
O88508	DNM3A_MOUSE	Dnmt3a	DNA (cytosine-5)-methyltransferase 3A	1.47592	1.38935	+	12.464	12.8279	11.7398	11.8101	14.3878	12.3897	13.6263	13.9953
P00920	CAH2_MOUSE	Ca2	Carbonic anhydrase 2	0.873232	1.38568		13.4196	13.7239	10.323	11.734	13.6201	13.6874	14.001	13.4347
E9PVA8	GCN1_MOUSE	Gcn1	eIF-2-alpha kinase activator GCN1	1.25842	1.38438	+	14.0647	13.42	13.4317	11.5165	14.736	13.9833	14.8172	14.4339
Q9CQ40	RM49_MOUSE	Mrpl49	39S ribosomal protein L49, mitochondrial	1.23047	1.38351	+	11.9114	14.1683	12.3195	11.6885	13.4176	14.2877	14.0815	13.8349
P42227	STAT3_MOUSE	Stat3	Signal transducer and activator of transcription 3	0.930156	1.37944		14.0142	11.391	11.8159	14.1483	14.2925	14.3749	13.5868	14.6329
Q62448	IF4G2_MOUSE	Eif4g2	Eukaryotic translation initiation factor 4 gamma 2	1.70772	1.3734	+	12.5284	12.939	12.2249	14.0039	14.1632	14.7949	14.3666	13.8651
Q91WQ3	SYYC_MOUSE	Yars1	Tyrosine--tRNA ligase, cytoplasmic	0.755678	1.37226		12.1008	15.1134	15.4204	15.7526	15.9408	16.8228	15.5521	15.5605
Q920M5	CORO6_MOUSE	Coro6	Coronin-6	2.71528	1.37002	+	16.4457	17.1493	17.0037	16.7716	18.2479	18.0359	17.7867	18.7799
Q8BTW3	EXOS6_MOUSE	Exosc6	Exosome complex component MTR3	1.95693	1.36691	+	12.5704	12.4472	11.8754	11.8256	12.8671	14.3008	13.1689	13.8494
Q8BHT7	RGP1_MOUSE	Rgp1	RAB6A-GEF complex partner protein 2	0.522745	1.36581		13.0555	16.6288	12.3632	11.2649	14.8519	15.0836	13.7395	15.1006
Q9JKF7	RM39_MOUSE	Mrpl39	39S ribosomal protein L39, mitochondrial	0.767136	1.3656		16.018	16.2462	13.0631	13.1603	15.8742	15.9509	15.8675	16.2574
Q9DC28	KC1D_MOUSE	Csnk1d	Casein kinase I isoform delta	2.75793	1.3654	+	15.1735	15.81	15.8444	15.4959	16.7184	17.452	16.5424	17.0726
Q5ND29	RILP_MOUSE	Rilp	Rab-interacting lysosomal protein	2.31801	1.36525	+	13.7125	13.0646	13.2625	14.0738	15.1513	15.2938	14.3193	14.81
Q60935	NAR1_MOUSE	Art1	GPI-linked NAD(P)(+)--arginine ADP-ribosyltransferase 1	1.37493	1.36264	+	13.8004	12.193	11.96	13.082	13.663	15.0578	13.9755	13.7896
P62305	RUXE_MOUSE	Snrpe	Small nuclear ribonucleoprotein E	2.65254	1.3591	+	15.9093	15.7857	16.4515	16.4256	17.4504	17.8004	16.9467	17.811
A2AMM0	CAVN4_MOUSE	Cavin4	Caveolae-associated protein 4	2.38805	1.35762	+	16.3041	15.9285	16.4928	17.0338	17.8946	18.3029	17.4294	17.5628
Q9D783	KLH40_MOUSE	Klhl40	Kelch-like protein 40	3.18515	1.3534	+	18.8108	18.624	19.1424	19.1562	20.6326	20.4299	19.8646	20.2199
Q91V64	ISOC1_MOUSE	Isoc1	Isochorismatase domain-containing protein 1	1.05517	1.33701	+	14.4782	11.6751	13.7518	14.1256	15.0868	14.2759	14.966	15.0501
Q99PR8	HSPB2_MOUSE	Hspb2	Heat shock protein beta-2	2.89535	1.32862	+	16.6923	17.0913	17.2869	17.4402	18.6809	18.7163	17.9848	18.4432
P61759	PFD3_MOUSE	Vbp1	Prefoldin subunit 3	1.10004	1.32639	+	12.3174	13.2351	13.768	15.1377	15.1326	15.4642	14.6466	14.5204
Q8BUK6	HOOK3_MOUSE	Hook3	Protein Hook homolog 3	1.793	1.32465	+	15.0067	13.601	14.1229	15.169	15.9521	16.0846	15.4022	15.7593
P68040	RACK1_MOUSE	Rack1	Receptor of activated protein C kinase 1	3.71283	1.32425	+	17.0015	17.0996	16.8102	17.3322	18.4115	18.4414	18.0486	18.639
Q9D024	CCD47_MOUSE	Ccdc47	PAT complex subunit CCDC47	0.525488	1.32242		12.0471	13.5367	11.6051	15.124	14.9261	15.4976	11.8928	15.2861
Q8BFW7	LPP_MOUSE	Lpp	Lipoma-preferred partner homolog	0.875238	1.32185		11.6633	14.1535	13.0154	15.1694	15.1014	14.7622	14.5882	14.8372
Q99KP6	PRP19_MOUSE	Prpf19	Pre-mRNA-processing factor 19	2.56293	1.32167	+	14.9808	15.4795	15.9652	15.5019	16.5287	17.0182	16.4677	17.1995
P63328	PP2BA_MOUSE	Ppp3ca	Protein phosphatase 3 catalytic subunit alpha	1.81593	1.3213	+	15.1423	15.5923	15.4821	16.5181	17.2722	17.6109	16.552	16.5849
Q9DB05	SNAA_MOUSE	Napa	Alpha-soluble NSF attachment protein	0.674113	1.32066		11.7603	15.0717	13.2142	15.2341	15.7561	15.715	13.7955	15.2963
P49586	PCY1A_MOUSE	Pcyt1a	Choline-phosphate cytidylyltransferase A	1.04247	1.31838	+	12.1686	12.3177	14.0716	14.4567	14.2192	15.3978	14.5024	14.1687
Q9D6X6	PRS23_MOUSE	Prss23	Serine protease 23	0.975317	1.31758	+	12.2715	11.7307	12.9919	14.6376	14.8191	13.9607	13.5655	14.5568
Q8VE22	RT23_MOUSE	Mrps23	28S ribosomal protein S23, mitochondrial	0.85748	1.31527		15.5627	13.6201	12.1852	14.8937	15.2773	15.9143	15.3675	14.9637
Q8R3F5	FABD_MOUSE	Mcat	Malonyl-CoA-acyl carrier protein transacylase, mitochondrial	2.27549	1.31065	+	13.8893	13.8456	13.4182	14.1971	15.0616	15.4119	14.454	15.6653
Q9CY28	GTPB8_MOUSE	Gtpbp8	GTP-binding protein 8	0.990391	1.30871	+	13.3753	12.2375	13.5021	14.1676	15.2559	15.1713	12.9872	15.1029
Q61081	CDC37_MOUSE	Cdc37	Hsp90 co-chaperone Cdc37	1.76188	1.30867	+	12.1684	13.5657	12.8971	13.9206	14.7671	14.3206	14.2964	14.4023
Q9ERG2	STRN3_MOUSE	Strn3	Striatin-3	2.37977	1.3086	+	15.4768	15.4872	14.7493	16.0543	16.5251	17.0391	16.6015	16.8363
Q9JMA1	UBP14_MOUSE	Usp14	Ubiquitin carboxyl-terminal hydrolase 14	1.31823	1.30832	+	11.8769	11.7458	12.5163	13.9689	13.7234	14.1783	13.9211	13.5183
Q9JJ28	FLII_MOUSE	Flii	Protein flightless-1 homolog	4.03533	1.30627	+	15.5518	16.1224	15.8761	15.7419	17.1518	17.2653	16.914	17.1862
Q9CZ44	NSF1C_MOUSE	Nsfl1c	NSFL1 cofactor p47	2.44149	1.30627	+	14.8599	14.7619	14.7635	15.083	16.2813	16.7912	15.4681	16.1528
Q8K4G5	ABLM1_MOUSE	Ablim1	Actin-binding LIM protein 1	0.969139	1.30345	+	14.5309	15.6036	16.5394	13.9708	16.5293	15.4758	16.4923	17.3611
Q9JMC3	DNJA4_MOUSE	Dnaja4	DnaJ homolog subfamily A member 4	3.2726	1.2996	+	15.9139	16.1867	16.1462	15.8921	17.4801	17.1635	16.941	17.7527
P15864	H12_MOUSE	H1-2	Histone H1.2	0.943913	1.29955		12.4834	13.3526	14.6117	11.66	15.0269	14.6619	13.8074	13.8097
Q8BJZ4	RT35_MOUSE	Mrps35	28S ribosomal protein S35, mitochondrial	1.43557	1.2904	+	12.3482	13.1327	11.9789	13.8599	13.4094	14.3141	14.415	14.3428
Q4U4S6	XIRP2_MOUSE	Xirp2	Xin actin-binding repeat-containing protein 2	1.98305	1.2902	+	20.5604	19.5698	20.1815	19.409	21.1012	20.8463	21.0536	21.8804
Q99KK7	DPP3_MOUSE	Dpp3	Dipeptidyl peptidase 3	1.33027	1.28986	+	11.9852	12.2547	11.7468	13.1894	14.3395	13.2254	12.6021	14.1685
Q9WTM5	RUVB2_MOUSE	Ruvbl2	RuvB-like 2	0.794677	1.28965		13.7211	14.3877	11.3204	14.9854	14.7426	14.9816	14.9438	14.9052
P27659	RL3_MOUSE	Rpl3	60S ribosomal protein L3	2.83148	1.278	+	14.2107	13.9763	14.5374	14.4009	15.589	15.6219	15.0367	15.9897
O35130	NEP1_MOUSE	Emg1	Ribosomal RNA small subunit methyltransferase NEP1	0.588337	1.27704		15.7326	11.9569	14.9494	12.0744	15.4564	14.7159	14.1838	15.4653
Q99K48	NONO_MOUSE	Nono	Non-POU domain-containing octamer-binding protein	2.43185	1.27698	+	15.5878	15.9063	16.7648	16.1501	17.5849	17.5846	17.0954	17.252
Q30D77	COOA1_MOUSE	Col24a1	Collagen alpha-1(XXIV) chain	0.428852	1.27492		16.4568	14.8391	16.1175	10.7173	15.6723	15.6151	16.1098	15.8332
Q9DCS3	MECR_MOUSE	Mecr	Enoyl-[acyl-carrier-protein] reductase, mitochondrial	4.7286	1.2738	+	15.5561	15.3194	15.6307	15.3094	16.8227	16.8189	16.5451	16.7241
O54781	SRPK2_MOUSE	Srpk2	SRSF protein kinase 2	0.855151	1.26573		13.5688	14.5416	11.4178	14.2649	14.5346	15.2101	14.9467	14.1646
Q60759	GCDH_MOUSE	Gcdh	Glutaryl-CoA dehydrogenase, mitochondrial	3.2289	1.26498	+	14.7349	15.4662	15.3488	15.4365	16.5998	16.7026	16.3306	16.4133
Q6IRU2	TPM4_MOUSE	Tpm4	Tropomyosin alpha-4 chain	1.87678	1.2618	+	15.3453	14.8704	16.1506	14.508	16.4461	16.3762	16.3869	16.7123
Q9D1I6	RM14_MOUSE	Mrpl14	39S ribosomal protein L14, mitochondrial	2.07175	1.26102	+	14.0118	14.9369	14.303	14.8712	15.818	15.1375	15.9317	16.2798
Q9Z2U1	PSA5_MOUSE	Psma5	Proteasome subunit alpha type-5	2.87905	1.26005	+	16.5481	16.6553	16.6574	17.1316	18.0058	18.377	17.5166	18.1332
Q9D4H8	CUL2_MOUSE	Cul2	Cullin-2	1.40896	1.2534	+	14.0248	13.7884	13.3158	15.4396	15.6631	15.3786	15.0308	15.5097
P11404	FABPH_MOUSE	Fabp3	Fatty acid-binding protein, heart	1.85537	1.25052	+	17.335	17.9261	17.4421	16.5355	18.1719	18.6987	18.2405	19.1297
Q8R2U4	NTM1A_MOUSE	Ntmt1	N-terminal Xaa-Pro-Lys N-methyltransferase 1	2.82783	1.2499	+	17.3065	17.1195	17.7318	16.8661	18.3192	18.4206	18.3806	18.9031
Q3URD3	SLMAP_MOUSE	Slmap	Sarcolemmal membrane-associated protein	2.05291	1.24914	+	12.7106	13.2154	12.7789	13.0612	14.2434	13.4443	14.1377	14.9373
Q8BX02	KANK2_MOUSE	Kank2	KN motif and ankyrin repeat domain-containing protein 2	0.744886	1.24212		13.5851	12.2875	15.1674	15.7124	15.9309	15.6724	14.7455	15.3721
Q8C8R3	ANK2_MOUSE	Ank2	Ankyrin-2	1.86447	1.24174	+	13.8037	12.7389	12.9652	13.9291	14.8379	14.0006	14.7081	14.8573
Q91YN9	BAG2_MOUSE	Bag2	BAG family molecular chaperone regulator 2	2.99269	1.24005	+	16.8977	17.4632	17.3678	17.5707	18.6248	18.1684	18.5888	18.8776
Q02257	PLAK_MOUSE	Jup	Junction plakoglobin	0.897902	1.23863		14.7301	15.0081	14.4236	14.0266	15.0391	14.6439	17.6455	15.8144
P48725	PCNT_MOUSE	Pcnt	Pericentrin	0.608223	1.23822		14.2088	10.925	14.3313	15.2872	15.3368	14.7672	14.6321	14.9691
Q9D819	IPYR_MOUSE	Ppa1	Inorganic pyrophosphatase	0.644559	1.23518		12.6846	11.2715	13.2994	15.5914	14.586	14.8867	14.1704	14.1444
Q80X50	UBP2L_MOUSE	Ubap2l	Ubiquitin-associated protein 2-like	2.48777	1.23473	+	14.1652	13.7533	13.3992	14.4894	15.277	15.2292	14.8725	15.3673
P21845	TRYB2_MOUSE	Tpsb2	Tryptase beta-2	1.21483	1.22568	+	14.4479	15.4604	16.0003	14.7946	16.6791	17.2963	15.3667	16.2638
Q3UM45	PP1R7_MOUSE	Ppp1r7	Protein phosphatase 1 regulatory subunit 7	0.707733	1.22558		13.0758	15.076	12.0457	13.5178	14.1273	14.464	16.2757	13.7506
P46061	RAGP1_MOUSE	Rangap1	Ran GTPase-activating protein 1	0.818997	1.22457		11.055	11.9602	13.5499	14.3138	14.1379	14.0549	13.7816	13.8028
O55222	ILK_MOUSE	Ilk	Integrin-linked protein kinase	2.37933	1.2226	+	15.6006	15.0485	15.0247	16.086	16.5724	16.6851	16.4593	16.9334
Q5FW52	MLIP_MOUSE	Mlip	Muscular LMNA-interacting protein	3.2772	1.22152	+	16.5325	16.6039	16.4983	16.1985	17.8876	17.7553	17.2128	17.8636
Q9DCL9	PUR6_MOUSE	Paics	Bifunctional phosphoribosylaminoimidazole carboxylase/phosphoribosylaminoimidazole succinocarboxamide synthetase	0.448807	1.22146		13.0545	15.334	10.9966	16.4219	15.3105	15.5599	14.7739	15.0486
Q8CGB6	TNS2_MOUSE	Tns2	Tensin-2	2.43843	1.22143	+	14.2542	13.4515	13.0059	13.6964	14.926	14.7131	14.7704	14.8842
Q6WVG3	KCD12_MOUSE	Kctd12	BTB/POZ domain-containing protein KCTD12	1.13717	1.22093	+	14.669	12.5522	13.9899	12.7505	15.4369	14.5872	14.4591	14.3621
Q5SYD0	MYO1D_MOUSE	Myo1d	Unconventional myosin-Id	1.53941	1.21502	+	13.9325	14.0365	15.2099	13.4805	15.7949	14.8052	15.353	15.5664
P48758	CBR1_MOUSE	Cbr1	Carbonyl reductase [NADPH] 1	0.955051	1.21307		14.508	14.7102	12.0494	14.517	15.1268	14.8001	15.4736	15.2364
Q8R3Y5	CS047_MOUSE		Uncharacterized protein C19orf47 homolog	0.898448	1.21282		12.0747	14.5922	14.2446	12.8163	14.1892	15.3964	15.0268	13.9667
Q9ERS2	NDUAD_MOUSE	Ndufa13	NADH dehydrogenase [ubiquinone] 1 alpha subcomplex subunit 13	2.19254	1.21243	+	19.0169	19.5408	18.9424	20.0329	20.7547	20.8524	20.1634	20.6122
Q9JLV1	BAG3_MOUSE	Bag3	BAG family molecular chaperone regulator 3	3.045	1.21153	+	18.8482	18.5767	18.4565	18.8417	20.2566	19.9132	19.4218	19.9776
Q2NL51	GSK3A_MOUSE	Gsk3a	Glycogen synthase kinase-3 alpha	2.52381	1.20894	+	12.5487	13.2697	12.3866	12.7855	14.2478	13.8777	13.5318	14.1689
Q9D0L4	ADCK1_MOUSE	Adck1	AarF domain-containing protein kinase 1	0.61115	1.20837		12.2093	11.3768	13.3264	14.8214	14.4337	12.4647	14.9346	14.7344
Q3UGR5	HDHD2_MOUSE	Hdhd2	Haloacid dehalogenase-like hydrolase domain-containing protein 2	2.2473	1.2075	+	15.3167	14.9239	14.7195	15.8914	16.5296	16.5922	16.0445	16.5152
Q61703	ITIH2_MOUSE	Itih2	Inter-alpha-trypsin inhibitor heavy chain H2	0.654453	1.20744		13.1779	14.0356	14.1592	11.7133	15.1096	15.3886	12.4465	14.9711
Q9DC50	OCTC_MOUSE	Crot	Peroxisomal carnitine O-octanoyltransferase	1.31042	1.20727	+	13.3442	11.9517	11.6259	13.2861	14.1585	14.0562	13.4785	13.3438
O09110	MP2K3_MOUSE	Map2k3	Dual specificity mitogen-activated protein kinase kinase 3	3.15971	1.20457	+	16.7007	16.4204	16.0403	16.831	17.7558	17.8771	17.5864	17.5914
Q66K08	CILP1_MOUSE	Cilp	Cartilage intermediate layer protein 1	0.322265	1.20346		16.8574	16.8928	13.8718	11.4439	13.8657	15.1613	17.2748	17.5779
Q7TPW1	NEXN_MOUSE	Nexn	Nexilin	3.47505	1.20272	+	17.7961	17.5681	18.1877	17.8982	19.0204	19.2787	19.1614	18.8005
Q9D6F9	TBB4A_MOUSE	Tubb4a	Tubulin beta-4A chain	3.02941	1.2017	+	16.8673	16.6403	16.7169	16.2106	18.2274	17.733	17.6339	17.6476
P97449	AMPN_MOUSE	Anpep	Aminopeptidase N	0.994666	1.20142	+	13.7575	13.7402	15.4969	13.3065	16.3154	15.1437	14.4383	15.2094
Q920B9	SP16H_MOUSE	Supt16h	FACT complex subunit SPT16	0.54976	1.20093		12.5374	13.1623	13.5048	10.4906	14.296	14.0515	11.3887	14.7626
P49290	PERE_MOUSE	Epx	Eosinophil peroxidase	1.01664	1.19388	+	14.682	15.4668	14.9621	15.1607	17.6202	16.087	14.8041	16.5358
Q8CHT0	AL4A1_MOUSE	Aldh4a1	Delta-1-pyrroline-5-carboxylate dehydrogenase, mitochondrial	0.851715	1.19225		14.8677	14.9301	13.358	16.6068	15.8008	16.7263	16.2697	15.7348
Q8BRK9	MA2A2_MOUSE	Man2a2	Alpha-mannosidase 2x	0.848234	1.19159		14.3403	11.6	13.8963	13.7742	15.2927	15.0887	13.9425	14.0533
G3UW82	G3UW82_MOUSE	Myh2	Myosin, heavy polypeptide 2, skeletal muscle, adult	0.446607	1.18667		20.6749	24.179	22.5679	20.4261	22.4602	21.2535	24.0373	24.8436
Q9CQ60	6PGL_MOUSE	Pgls	6-phosphogluconolactonase	0.778502	1.18596		15.662	16.1753	13.0188	15.8701	16.4795	16.5288	15.803	16.6588
Q8K4F5	ABHDB_MOUSE	Abhd11	Protein ABHD11	0.637513	1.18593		12.7963	15.632	13.0717	16.1011	15.2698	16.0801	15.0691	15.9258
O54825	BYST_MOUSE	Bysl	Bystin	1.14577	1.18123	+	12.1616	12.3546	12.6372	12.5054	13.8306	14.4218	12.046	14.0854
P61161	ARP2_MOUSE	Actr2	Actin-related protein 2	2.32564	1.18077	+	15.3194	16.0762	15.0326	16.039	16.7903	16.8067	16.6273	16.966
Q9Z2X1	HNRPF_MOUSE	Hnrnpf	Heterogeneous nuclear ribonucleoprotein F	0.579859	1.17983		11.3688	12.0052	14.5591	14.5875	13.6915	13.3873	15.0437	15.1174
P05201	AATC_MOUSE	Got1	Aspartate aminotransferase, cytoplasmic	2.23375	1.17888	+	17.8352	18.7128	18.2505	18.807	19.5783	19.4618	19.2342	20.0467
Q61390	TCPW_MOUSE	Cct6b	T-complex protein 1 subunit zeta-2	2.37739	1.17512	+	13.9324	14.1006	13.1516	13.1377	14.8156	14.6116	14.6894	14.9062
Q8BGY4	KLH26_MOUSE	Klhl26	Kelch-like protein 26	1.79845	1.17401	+	12.1577	12.1373	12.7102	12.0687	13.0978	12.7119	13.9575	14.0026
Q8VDD5	MYH9_MOUSE	Myh9	Myosin-9	2.68377	1.1728	+	19.6303	19.6661	20.2063	19.4525	21.1323	20.5306	20.7763	21.2072
Q07417	ACADS_MOUSE	Acads	Short-chain specific acyl-CoA dehydrogenase, mitochondrial	1.72698	1.17043	+	15.4282	16.7904	15.62	16.5532	17.4666	17.338	16.8446	17.4243
O70548	TELT_MOUSE	Tcap	Telethonin	2.65759	1.16965	+	19.9766	19.8677	19.2866	19.0574	20.8347	20.7702	20.6652	20.5968
P26041	MOES_MOUSE	Msn	Moesin	2.39198	1.16937	+	15.0817	14.6681	15.4417	15.5282	16.3763	16.458	15.8795	16.6834
Q9QZ57	HSPB3_MOUSE	Hspb3	Heat shock protein beta-3	0.552208	1.16834		16.2593	12.3237	15.6581	16.5184	16.6701	16.5397	15.9561	16.267
Q8BUZ1	ABRA_MOUSE	Abra	Actin-binding Rho-activating protein	1.90569	1.16743	+	17.3111	17.0502	17.3019	18.0272	18.8745	18.9792	17.8502	18.6562
P10107	ANXA1_MOUSE	Anxa1	Annexin A1	0.483899	1.1656		16.7296	12.6439	17.2124	15.7755	17.2118	16.7499	15.6821	17.38
Q6DFW4	NOP58_MOUSE	Nop58	Nucleolar protein 58	2.72981	1.16343	+	15.2638	15.5799	15.8586	14.8889	16.6556	16.543	16.3686	16.6777
Q9CW03	SMC3_MOUSE	Smc3	Structural maintenance of chromosomes protein 3	0.503658	1.16238		15.356	11.6857	16.1211	15.9626	16.2368	16.0585	15.4964	15.9832
Q3KNY0	IGFN1_MOUSE	Igfn1	Immunoglobulin-like and fibronectin type III domain-containing protein 1	1.51302	1.1617	+	16.9647	17.045	16.9681	15.8983	18.3732	18.1642	18.0038	16.9817
Q9JHK4	PGTA_MOUSE	Rabggta	Geranylgeranyl transferase type-2 subunit alpha	0.42327	1.16151		14.1607	12.4314	11.2205	14.8865	15.5528	15.2786	11.6997	14.814
P62880	GBB2_MOUSE	Gnb2	Guanine nucleotide-binding protein G(I)/G(S)/G(T) subunit beta-2	3.21887	1.16143	+	15.7169	15.7588	15.945	15.8255	17.1758	17.0071	16.4825	17.2265
P61021	RAB5B_MOUSE	Rab5b	Ras-related protein Rab-5B	1.3907	1.15832	+	13.1127	12.3427	11.2697	12.8105	13.5967	13.9239	13.0225	13.6258
Q5F2E7	NUFP2_MOUSE	Nufip2	Nuclear fragile X mental retardation-interacting protein 2	0.765024	1.1583		10.4204	12.8561	12.977	13.9115	13.7196	13.7397	13.5681	13.7708
Q3UV70	PDP1_MOUSE	Pdp1	[Pyruvate dehydrogenase [acetyl-transferring]]-phosphatase 1, mitochondrial	0.700674	1.15724		15.1014	16.9304	13.158	15.7616	16.7134	16.507	16.0545	16.3054
P47802	MTX1_MOUSE	Mtx1	Metaxin-1	2.69648	1.15653	+	14.1887	13.4829	14.0667	14.4391	15.2833	15.3367	14.9309	15.2526
Q9CWZ3	RBM8A_MOUSE	Rbm8a	RNA-binding protein 8A	2.36507	1.15127	+	15.1809	14.5746	15.3742	14.8167	15.8469	16.5359	15.7957	16.373
Q9CYZ2	TPD54_MOUSE	Tpd52l2	Tumor protein D54	3.38053	1.14905	+	15.5637	15.5518	15.3619	15.7557	16.7464	16.7834	16.3108	16.9887
Q8BGQ7	SYAC_MOUSE	Aars1	Alanine--tRNA ligase, cytoplasmic	0.466939	1.14752		15.0287	12.3848	11.1392	15.2128	14.877	15.4176	13.2155	14.8456
Q61097	KSR1_MOUSE	Ksr1	Kinase suppressor of Ras 1	1.12494	1.1436	+	12.8713	13.9514	12.3912	14.4078	15.2832	14.4415	14.3543	14.1171
P26638	SYSC_MOUSE	Sars1	Serine--tRNA ligase, cytoplasmic	0.580762	1.14155		14.6029	15.2924	12.1498	16.3275	15.3956	16.4862	15.5412	15.5158
P97855	G3BP1_MOUSE	G3bp1	Ras GTPase-activating protein-binding protein 1	0.833261	1.14104		14.9062	15.4706	12.6728	15.6234	15.7085	15.9581	15.7498	15.8208
Q9EPU0	RENT1_MOUSE	Upf1	Regulator of nonsense transcripts 1	0.759637	1.13642		16.1836	16.2601	16.4114	13.3823	16.3947	16.9104	16.6209	16.8571
Q9R069	BCAM_MOUSE	Bcam	Basal cell adhesion molecule	0.492444	1.13528		12.8796	15.04	13.5302	14.9878	16.2139	15.7653	12.5681	16.4315
Q9D1X0	NOL3_MOUSE	Nol3	Nucleolar protein 3	0.688837	1.13304		11.9322	11.4029	14.5171	14.0809	14.2796	14.5022	14.0938	13.5897
Q9JJZ2	TBA8_MOUSE	Tuba8	Tubulin alpha-8 chain	4.61939	1.13255	+	19.569	19.781	19.5205	19.5144	20.8277	20.7341	20.8359	20.5174
Q3UKJ7	SMU1_MOUSE	Smu1	WD40 repeat-containing protein SMU1	2.31516	1.12698	+	14.13	13.5024	14.605	14.3127	14.9552	15.4487	15.236	15.4181
Q5M8N4	D39U1_MOUSE	Sdr39u1	Epimerase family protein SDR39U1	3.15323	1.12645	+	16.128	16.5595	16.57	16.9612	17.6537	17.7593	17.5571	17.7544
Q9Z1T2	TSP4_MOUSE	Thbs4	Thrombospondin-4	0.770447	1.12522		18.2605	16.1277	18.5336	15.8673	18.7561	17.9031	18.4667	18.1641
Q8BFY9	TNPO1_MOUSE	Tnpo1	Transportin-1	1.3521	1.12501	+	11.5362	11.1811	12.8971	12.4309	12.7572	13.6489	13.2628	12.8765
Q9ES83	POPD1_MOUSE	Bves	Blood vessel epicardial substance	1.50146	1.12245	+	13.664	13.9331	14.3294	15.3503	15.6468	15.7658	15.1017	15.2523
Q8VI75	IPO4_MOUSE	Ipo4	Importin-4	0.558507	1.12184		11.0677	10.5691	12.6244	11.7912	13.5382	13.3305	10.1687	13.5024
Q99N93	RM16_MOUSE	Mrpl16	39S ribosomal protein L16, mitochondrial	3.39821	1.1218	+	15.6099	15.8311	16.2833	16.0139	17.2141	17.1146	16.8932	17.0035
P58389	PTPA_MOUSE	Ptpa	Serine/threonine-protein phosphatase 2A activator	1.38097	1.12049	+	12.24	12.0071	13.268	13.7246	14.0439	13.5398	13.9307	14.2073
Q60575	KIF1B_MOUSE	Kif1b	Kinesin-like protein KIF1B	2.16675	1.11888	+	13.4901	13.8212	14.2103	14.5577	15.0757	15.3588	14.7357	15.3846
B2RRE7	OTUD4_MOUSE	Otud4	OTU domain-containing protein 4	0.894851	1.11858		12.3282	14.9493	14.4732	14.9128	15.3586	15.5319	15.2637	14.9836
G5E8K5	ANK3_MOUSE	Ank3	Ankyrin-3	1.96565	1.11852	+	15.5158	15.3318	14.9409	16.0713	16.7274	16.9797	16.0429	16.5839
Q9DC70	NDUS7_MOUSE	Ndufs7	NADH dehydrogenase [ubiquinone] iron-sulfur protein 7, mitochondrial	2.10905	1.11377	+	19.0462	19.2913	19.2956	20.0291	20.4278	20.8968	20.047	20.7457
Q9D7B6	ACAD8_MOUSE	Acad8	Isobutyryl-CoA dehydrogenase, mitochondrial	2.91757	1.1137	+	16.2764	15.872	15.5	15.4752	16.9382	16.9977	16.7951	16.8474
Q14C51	PTCD3_MOUSE	Ptcd3	Pentatricopeptide repeat domain-containing protein 3, mitochondrial	1.09262	1.11336	+	12.5486	13.2276	12.4067	14.6742	13.9904	14.4816	14.4431	14.3955
Q9D8P4	RM17_MOUSE	Mrpl17	39S ribosomal protein L17, mitochondrial	2.18226	1.11232	+	13.8728	14.1346	14.5533	14.6028	15.4741	15.72	14.7909	15.6278
Q91Z49	UIF_MOUSE	Fyttd1	UAP56-interacting factor	4.12509	1.11208	+	14.4666	14.603	14.7658	14.8214	15.5416	15.8688	15.7734	15.9213
Q9CPX7	RT16_MOUSE	Mrps16	28S ribosomal protein S16, mitochondrial	1.40507	1.11015	+	13.7114	12.9955	12.7847	13.3621	14.612	13.2288	14.5877	14.8659
Q5DTJ9	MYPN_MOUSE	Mypn	Myopalladin	2.59091	1.10995	+	18.1637	18.3216	18.3006	18.3585	19.7983	19.7427	18.9266	19.1166
Q9D6Z1	NOP56_MOUSE	Nop56	Nucleolar protein 56	4.22017	1.10865	+	15.5707	15.8721	15.762	15.5813	16.8167	16.9199	16.5631	16.921
Q78ZA7	NP1L4_MOUSE	Nap1l4	Nucleosome assembly protein 1-like 4	0.528932	1.10773		14.8774	15.0349	11.5584	15.9574	15.5948	15.5274	15.1818	15.555
A8DUK4	A8DUK4_MOUSE	Hbb-bs	Beta-globin	1.9268	1.10755	+	19.5458	20.863	19.9402	20.1333	21.6186	20.9425	21.1338	21.2176
P19123	TNNC1_MOUSE	Tnnc1	Troponin C, slow skeletal and cardiac muscles	0.179006	1.10418		11.3525	19.3078	18.251	12.5585	14.6517	13.8885	17.7158	19.6306
Q9D1R1	T126B_MOUSE	Tmem126b	Complex I assembly factor TMEM126B, mitochondrial	1.48131	1.0994	+	12.1032	12.629	13.6306	12.2413	13.2319	13.9902	13.6491	14.1304
Q6URW6	MYH14_MOUSE	Myh14	Myosin-14	2.71005	1.09188	+	16.8591	16.499	17.1536	16.6307	17.9866	17.5829	17.6879	18.2525
O55126	NIPS2_MOUSE	Nipsnap2	Protein NipSnap homolog 2	1.21595	1.08777	+	17.7099	18.2444	17.5411	19.2768	19.0341	19.9067	18.6936	19.4889
Q9EQ20	MMSA_MOUSE	Aldh6a1	Methylmalonate-semialdehyde dehydrogenase [acylating], mitochondrial	0.527628	1.08576		16.0163	16.9595	13.1181	17.2211	16.7991	17.2453	16.5953	17.0183
Q9WU78	PDC6I_MOUSE	Pdcd6ip	Programmed cell death 6-interacting protein	0.675296	1.08492		11.8993	14.5575	12.4101	14.7505	14.8431	14.3643	13.8049	14.9447
Q6PEB6	PHOCN_MOUSE	Mob4	MOB-like protein phocein	2.01442	1.08452	+	14.4987	14.8778	14.7249	14.7834	15.6528	16.5714	15.7603	15.2384
Q8C6B0	Q8C6B0_MOUSE	Mettl7a1	Methyltransferase-like 7A1	0.603144	1.08446		13.6797	13.6968	11.8846	15.013	15.2929	15.0564	15.2738	12.9888
P14873	MAP1B_MOUSE	Map1b	Microtubule-associated protein 1B	0.880461	1.07991		13.0879	11.17	13.9052	12.7561	14.2788	13.2909	13.5479	14.1213
Q99JX3	GORS2_MOUSE	Gorasp2	Golgi reassembly-stacking protein 2	1.044	1.07186	+	11.5065	10.5904	12.4753	12.0233	12.791	13.4096	11.7668	12.9156
O70310	NMT1_MOUSE	Nmt1	Glycylpeptide N-tetradecanoyltransferase 1	0.339266	1.07094		11.6899	15.9679	12.6228	13.9307	15.5716	15.7241	11.6818	15.5176
Q9R1P0	PSA4_MOUSE	Psma4	Proteasome subunit alpha type-4	1.90804	1.07013	+	17.4018	17.1108	17.1314	18.2423	18.7171	18.8631	18.3031	18.2835
Q9Z0P5	TWF2_MOUSE	Twf2	Twinfilin-2	2.20644	1.0678	+	17.2371	17.4517	17.3754	17.1075	18.417	18.4366	17.6951	18.8942
Q3UZ39	LRRF1_MOUSE	Lrrfip1	Leucine-rich repeat flightless-interacting protein 1	0.693985	1.06705		15.7831	12.7772	15.9755	15.0083	15.9061	16.241	16.0581	15.6071
Q3THE2	ML12B_MOUSE	Myl12b	Myosin regulatory light chain 12B	2.22866	1.06575	+	17.9507	18.4078	18.7067	18.4075	19.4919	19.1842	19.0774	19.9822
Q8VE38	OXND1_MOUSE	Oxnad1	Oxidoreductase NAD-binding domain-containing protein 1	0.389259	1.0654		11.2248	13.6849	12.6453	15.5719	14.5889	15.3785	12.0909	15.3302
P62274	RS29_MOUSE	Rps29	40S ribosomal protein S29	0.461817	1.06429		15.3606	16.8056	13.5727	12.2008	15.9206	15.6077	14.822	15.8466
P04919	B3AT_MOUSE	Slc4a1	Band 3 anion transport protein	1.01197	1.06375	+	16.3876	14.8687	13.9225	14.5733	16.2255	15.7123	15.7925	16.2768
Q9WV32	ARC1B_MOUSE	Arpc1b	Actin-related protein 2/3 complex subunit 1B	1.07022	1.06277	+	14.9173	12.9041	14.8738	14.568	15.4199	15.1704	15.0116	15.9124
Q80SY4	MIB1_MOUSE	Mib1	E3 ubiquitin-protein ligase MIB1	1.18022	1.05644	+	13.0974	12.6354	11.3635	12.633	14.1038	13.7967	13.246	12.8085
Q8C3F2	F120C_MOUSE	Fam120c	Constitutive coactivator of PPAR-gamma-like protein 2	0.684272	1.05454		15.0748	11.6892	14.0403	13.8978	15.3242	14.5604	14.7521	14.2836
O89079	COPE_MOUSE	Cope	Coatomer subunit epsilon	1.26814	1.05349	+	13.7174	13.724	15.1921	14.9007	15.2643	15.9796	15.5135	14.9908
Q5SX40	MYH1_MOUSE	Myh1	Myosin-1	1.02286	1.0532	+	22.6359	23.9539	22.8258	21.7685	23.9715	23.1297	23.7892	24.5065
O70209	PDLI3_MOUSE	Pdlim3	PDZ and LIM domain protein 3	2.49751	1.05278	+	19.5065	19.68	19.6372	19.8774	20.5685	21.141	20.2191	20.9836
Q9CYT6	CAP2_MOUSE	Cap2	Adenylyl cyclase-associated protein 2	3.30451	1.0512	+	17.7282	17.9537	17.8346	18.0325	19.0861	19.2197	18.5818	18.8662
O70435	PSA3_MOUSE	Psma3	Proteasome subunit alpha type-3	2.43998	1.05003	+	16.995	17.3245	17.2895	17.7864	18.4867	18.7295	17.971	18.4083
Q9QUR6	PPCE_MOUSE	Prep	Prolyl endopeptidase	0.992744	1.04944		14.9152	15.416	13.0671	15.2183	15.5811	15.6905	15.9018	15.641
Q61656	DDX5_MOUSE	Ddx5	Probable ATP-dependent RNA helicase DDX5	3.27711	1.04932	+	16.4073	16.3399	16.8893	16.4207	17.475	17.8145	17.3891	17.5759
O08759	UBE3A_MOUSE	Ube3a	Ubiquitin-protein ligase E3A	1.13867	1.0472	+	13.6333	14.0437	11.9905	13.4596	14.4288	14.7118	13.8549	14.3204
Q921L3	TMCO1_MOUSE	Tmco1	Calcium load-activated calcium channel	0.813071	1.04594		12.172	13.4343	14.5249	14.9949	14.9766	14.6799	15.0991	14.5542
Q9CQA3	SDHB_MOUSE	Sdhb	Succinate dehydrogenase [ubiquinone] iron-sulfur subunit, mitochondrial	2.26378	1.04423	+	17.9333	17.991	17.9935	18.8299	19.275	19.3379	18.8819	19.4298
Q8CIB5	FERM2_MOUSE	Fermt2	Fermitin family homolog 2	3.66938	1.0438	+	14.6887	14.6903	14.8815	14.3582	15.7722	15.6134	15.5405	15.8678
P11103	PARP1_MOUSE	Parp1	Poly [ADP-ribose] polymerase 1	2.66259	1.04142	+	14.991	15.261	14.455	14.7006	16.0762	15.7163	15.7112	16.0696
P57780	ACTN4_MOUSE	Actn4	Alpha-actinin-4	2.08871	1.04063	+	16.4484	17.2572	17.239	16.61	18.3462	17.8314	17.5484	17.9911
Q8BWT1	THIM_MOUSE	Acaa2	3-ketoacyl-CoA thiolase, mitochondrial	1.13181	1.038	+	18.4922	19.0251	18.257	18.3368	19.3276	18.4599	19.9035	20.5721
P54071	IDHP_MOUSE	Idh2	Isocitrate dehydrogenase [NADP], mitochondrial	1.30106	1.03792	+	16.5512	17.9656	16.8463	17.1817	17.5724	17.8632	18.341	18.9199
Q9CQF4	MRES1_MOUSE	Mtres1	Mitochondrial transcription rescue factor 1	2.75856	1.0363	+	13.4096	13.0215	13.4048	13.5432	14.1447	14.1764	14.3742	14.829
Q61398	PCOC1_MOUSE	Pcolce	Procollagen C-endopeptidase enhancer 1	0.347115	1.03607		14.8945	10.4671	16.2348	14.0272	15.4934	13.9452	15.349	14.9803
P17225	PTBP1_MOUSE	Ptbp1	Polypyrimidine tract-binding protein 1	1.0421	1.03575	+	14.8141	15.5804	15.6024	13.7729	15.1583	16.0897	16.2484	16.4164
P21956	MFGM_MOUSE	Mfge8	Lactadherin	0.287283	1.03546		14.8368	11.8761	18.2462	12.069	15.4693	15.1974	14.8724	15.6308
O55143	AT2A2_MOUSE	Atp2a2	Sarcoplasmic/endoplasmic reticulum calcium ATPase 2	0.704042	1.03443		16.8114	19.5314	18.8982	17.3059	18.6748	18.6288	19.5044	19.8766
O08663	MAP2_MOUSE	Metap2	Methionine aminopeptidase 2	0.878263	1.03353		12.8894	14.673	15.364	15.2516	15.9059	15.794	15.3003	15.3119
Q7TMY7	IPO8_MOUSE	Ipo8	Importin-8	0.792221	1.03131		10.7935	11.49	13.6032	12.12	13.1362	12.3209	13.3413	13.3336
Q8R0Y8	S2542_MOUSE	Slc25a42	Mitochondrial coenzyme A transporter SLC25A42	2.00644	1.0311	+	12.4808	12.0748	11.7265	11.5734	13.3806	12.9629	12.4855	13.1509
Q62167	DDX3X_MOUSE	Ddx3x	ATP-dependent RNA helicase DDX3X	1.72673	1.03095	+	16.9012	17.4924	17.4189	16.8575	18.9044	18.2246	17.5603	18.1045
Q9ESX5	DKC1_MOUSE	Dkc1	H/ACA ribonucleoprotein complex subunit DKC1	0.907456	1.02877		14.0265	12.4384	14.8955	14.7022	14.9959	15.4136	14.7375	15.0307
Q9D710	TMX2_MOUSE	Tmx2	Thioredoxin-related transmembrane protein 2	2.33149	1.02828	+	14.5747	15.1769	15.3545	14.5419	16.1791	16.0699	15.7916	15.7205
Q6PIE5	AT1A2_MOUSE	Atp1a2	Sodium/potassium-transporting ATPase subunit alpha-2	2.59492	1.02687	+	18.04	17.8649	17.7816	18.4759	18.8327	19.4547	19.0596	18.9229
Q60598	SRC8_MOUSE	Cttn	Src substrate cortactin	1.06448	1.02458	+	13.4472	12.9332	13.6505	11.9049	14.2888	14.214	13.083	14.4483
Q69Z99	ZN512_MOUSE	Znf512	Zinc finger protein 512	0.90907	1.0233		11.8348	11.6206	12.8604	13.0627	14.3173	13.8991	12.4443	12.811
Q8CEE7	RDH13_MOUSE	Rdh13	Retinol dehydrogenase 13	0.753496	1.02268		11.45	13.6998	11.8981	13.1522	13.9284	13.8202	12.3606	14.1817
Q9CQV8	1433B_MOUSE	Ywhab	14-3-3 protein beta/alpha	1.9041	1.02122	+	14.5973	14.6747	15.2157	15.1891	16.0113	16.3798	15.2635	16.1071
P62320	SMD3_MOUSE	Snrpd3	Small nuclear ribonucleoprotein Sm D3	2.98181	1.0211	+	16.382	16.2393	16.555	16.8893	17.5285	17.7119	17.2567	17.6529
P20152	VIME_MOUSE	Vim	Vimentin	0.873927	1.01728		20.2337	20.7403	22.411	20.1702	22.0291	21.2311	21.8473	22.5168
P63101	1433Z_MOUSE	Ywhaz	14-3-3 protein zeta/delta	1.92561	1.01475	+	16.2694	15.6246	16.2582	16.9616	17.333	17.4138	17.0564	17.3696
Q9QX47	SON_MOUSE	Son	Protein SON	0.793485	1.0145		14.0076	12.156	14.711	14.8048	14.6939	15.3884	14.7429	14.9122
Q99LC5	ETFA_MOUSE	Etfa	Electron transfer flavoprotein subunit alpha, mitochondrial	1.60853	1.01447	+	16.9771	17.427	16.9139	18.2698	18.3029	18.6623	18.0821	18.5984
Q9CS72	FLIP1_MOUSE	Filip1	Filamin-A-interacting protein 1	2.93246	1.0123	+	16.1096	15.6982	16.1233	15.9938	17.1162	17.3049	16.6274	16.9256
O35295	PURB_MOUSE	Purb	Transcriptional activator protein Pur-beta	1.81982	1.01045	+	14.7253	14.8783	14.3693	14.9851	15.2725	16.4994	15.4747	15.7532
Q8K4L3	SVIL_MOUSE	Svil	Supervillin	3.03063	1.0088	+	17.4161	17.4853	17.4967	17.381	18.5764	18.4333	18.0119	18.7927
Q3UIU2	NDUB6_MOUSE	Ndufb6	NADH dehydrogenase [ubiquinone] 1 beta subcomplex subunit 6	0.671165	1.00852		16.0251	18.3505	16.407	18.9636	18.2391	18.5821	18.3996	18.5595
Q6ZWX6	IF2A_MOUSE	Eif2s1	Eukaryotic translation initiation factor 2 subunit 1	1.82235	1.00798	+	15.8749	15.8779	16.153	16.954	17.2167	17.6487	16.9006	17.1257
P11352	GPX1_MOUSE	Gpx1	Glutathione peroxidase 1	2.02034	1.00775	+	15.6429	15.9241	16.5329	16.5152	17.1916	17.5817	16.9592	16.9136
Q62203	SF3A2_MOUSE	Sf3a2	Splicing factor 3A subunit 2	0.72577	1.00605		12.7571	13.77	15.5911	14.6929	15.6854	14.3398	15.3748	15.4353
Q9CZ30	OLA1_MOUSE	Ola1	Obg-like ATPase 1	1.67719	1.00555	+	14.8544	14.8446	14.0797	15.5697	15.8133	16.1591	15.6399	15.7583
D3Z2H9	D3Z2H9_MOUSE	Tpm3-rs7	Tropomyosin 3, related sequence 7	1.90842	1.00475	+	14.6637	15.4371	15.7236	14.9598	16.2447	15.8934	16.0456	16.6195
P49817	CAV1_MOUSE	Cav1	Caveolin-1	2.44541	1.0046	+	17.5574	18.4203	17.9115	18.2725	19.1923	18.8826	18.8666	19.2386
Q921G7	ETFD_MOUSE	Etfdh	Electron transfer flavoprotein-ubiquinone oxidoreductase, mitochondrial	1.38855	1.00135	+	15.1211	15.196	14.4524	16.0841	15.9368	15.9415	16.2302	16.7505
Q9D8Y0	EFHD2_MOUSE	Efhd2	EF-hand domain-containing protein D2	2.45383	1.0012	+	15.8419	15.5457	16.4049	15.9177	16.7617	17.2879	16.8518	16.8136
Q61941	NNTM_MOUSE	Nnt	NAD(P) transhydrogenase, mitochondrial	0.460982	0.998123		12.6107	14.4663	12.9382	15.5512	15.4516	15.3394	15.9281	12.8398
P68372	TBB4B_MOUSE	Tubb4b	Tubulin beta-4B chain	4.54215	0.996775	+	20.3862	20.0366	20.2964	20.3375	21.3838	21.2277	21.213	21.2193
Q9D8C6	MED11_MOUSE	Med11	Mediator of RNA polymerase II transcription subunit 11	0.451151	0.996504		12.7252	15.5379	12.1541	12.329	15.0441	14.1622	12.504	15.0219
Q08642	PADI2_MOUSE	Padi2	Protein-arginine deiminase type-2	2.3113	0.9963	+	17.1437	17.4796	17.1148	17.657	18.7432	17.9225	18.1493	18.5653
Q91W50	CSDE1_MOUSE	Csde1	Cold shock domain-containing protein E1	0.714373	0.995921		14.8021	14.9466	12.3831	15.2584	14.974	15.5313	15.6539	15.2147
A0A571BEN1	A0A571BEN1_MOUSE	Mybpc1	Myosin-binding protein C, slow-type	1.40686	0.9949	+	22.0718	23.1735	22.2951	21.3544	23.2026	23.1491	23.148	23.3747
Q9DCT8	CRIP2_MOUSE	Crip2	Cysteine-rich protein 2	1.90373	0.994225	+	11.9642	12.9231	12.682	12.7784	13.0647	13.6351	13.6841	13.9407
P18654	KS6A3_MOUSE	Rps6ka3	Ribosomal protein S6 kinase alpha-3	0.930472	0.993922		14.7149	12.8447	14.6537	14.9839	15.3428	15.8499	14.6987	15.2815
P63037	DNJA1_MOUSE	Dnaja1	DnaJ homolog subfamily A member 1	3.68747	0.991801	+	15.1924	15.5186	15.6206	15.231	16.2639	16.5533	16.4129	16.2997
P04117	FABP4_MOUSE	Fabp4	Fatty acid-binding protein, adipocyte	1.09703	0.990525	+	16.4588	17.0066	17.0455	17.5311	18.1768	18.3486	16.7925	18.6862
Q7TSQ8	PDPR_MOUSE	Pdpr	Pyruvate dehydrogenase phosphatase regulatory subunit, mitochondrial	1.09827	0.989825	+	14.0505	14.9919	14.127	15.9153	15.7889	15.8496	15.2893	16.1162
Q9WTI7	MYO1C_MOUSE	Myo1c	Unconventional myosin-Ic	1.79274	0.98895	+	18.1874	18.3555	18.6602	17.4229	19.3842	18.8483	18.9638	19.3855
Q9CX86	ROA0_MOUSE	Hnrnpa0	Heterogeneous nuclear ribonucleoprotein A0	3.30288	0.984975	+	16.0936	15.8637	16.2544	15.6821	16.8554	17.0988	16.8154	17.0641
P36993	PPM1B_MOUSE	Ppm1b	Protein phosphatase 1B	1.27414	0.982351	+	14.9216	13.7598	13.3165	14.3151	15.1313	15.3804	14.432	15.2987
Q91VR2	ATPG_MOUSE	Atp5f1c	ATP synthase subunit gamma, mitochondrial	2.72497	0.982175	+	19.5085	20.2033	19.6524	20.0247	20.6716	20.8725	20.6963	21.0772
Q922K7	NOP2_MOUSE	Nop2	Probable 28S rRNA (cytosine-C(5))-methyltransferase	0.885477	0.981093		13.5325	11.8789	13.4694	13.554	14.3364	12.9564	14.5412	14.5253
Q8BY87	UBP47_MOUSE	Usp47	Ubiquitin carboxyl-terminal hydrolase 47	1.05444	0.98085	+	14.2971	14.015	12.8083	14.9129	15.3663	14.8873	14.4915	15.2116
Q9EPL8	IPO7_MOUSE	Ipo7	Importin-7	0.794997	0.980113		14.614	12.9581	12.7784	15.1218	15.1484	15.0707	14.3956	14.7781
A0A571BE98	A0A571BE98_MOUSE	Lsmem2	Leucine-rich single-pass membrane protein 2	0.706363	0.97964		12.0067	14.0496	12.3014	14.7046	14.6568	14.1482	13.9616	14.2143
O35643	AP1B1_MOUSE	Ap1b1	AP-1 complex subunit beta-1	0.537858	0.974577		14.5	12.0198	13.44	15.9226	14.4999	15.0544	15.0272	15.1992
Q9Z1X4	ILF3_MOUSE	Ilf3	Interleukin enhancer-binding factor 3	1.10768	0.973449	+	12.9409	14.8294	14.5773	14.1471	14.5835	15.3942	15.0539	15.3569
Q02566	MYH6_MOUSE	Myh6	Myosin-6	0.328106	0.973323		11.4823	16.201	14.4314	12.2836	14.5581	12.7744	14.953	16.006
Q9ERU9	RBP2_MOUSE	Ranbp2	E3 SUMO-protein ligase RanBP2	2.87429	0.972775	+	15.661	15.5678	15.6264	15.3767	16.6168	16.9143	16.445	16.1469
Q80XI3	IF4G3_MOUSE	Eif4g3	Eukaryotic translation initiation factor 4 gamma 3	0.794001	0.970624		14.333	12.6069	12.8103	14.8961	14.7229	15.2249	14.2174	14.3636
Q99KC8	VMA5A_MOUSE	Vwa5a	von Willebrand factor A domain-containing protein 5A	1.93305	0.968275	+	14.9522	15.1704	15.4013	15.7229	16.5659	16.4385	15.6414	16.4741
Q3B7Z2	OSBP1_MOUSE	Osbp	Oxysterol-binding protein 1	0.818815	0.965864		11.7566	12.7057	13.3213	14.3876	14.3301	14.3908	13.6176	13.6962
Q8BMF3	MAON_MOUSE	Me3	NADP-dependent malic enzyme, mitochondrial	1.02958	0.962447	+	12.8247	12.299	13.8133	14.3759	14.4699	14.2974	14.427	13.9684
O35683	NDUA1_MOUSE	Ndufa1	NADH dehydrogenase [ubiquinone] 1 alpha subcomplex subunit 1	1.76073	0.959125	+	18.1802	18.685	18.3398	19.3379	19.7105	19.7944	19.165	19.7095
Q9DCD0	6PGD_MOUSE	Pgd	6-phosphogluconate dehydrogenase, decarboxylating	0.521475	0.958188		11.2081	14.0732	13.1801	14.8935	13.8833	14.7922	13.6809	14.8312
Q8C0L9	GPCP1_MOUSE	Gpcpd1	Glycerophosphocholine phosphodiesterase GPCPD1	0.401331	0.955637		12.2814	12.2347	13.7828	15.4684	14.2983	15.404	12.4089	15.4787
Q8BL65	ABLM2_MOUSE	Ablim2	Actin-binding LIM protein 2	2.41099	0.9552	+	17.1344	17.4857	17.1895	16.5927	18.1563	18.1701	17.7657	18.131
P51174	ACADL_MOUSE	Acadl	Long-chain specific acyl-CoA dehydrogenase, mitochondrial	1.57001	0.954675	+	17.4068	18.0446	17.2481	18.3951	18.4286	18.7173	18.5087	19.2587
Q8BZF8	PGM5_MOUSE	Pgm5	Phosphoglucomutase-like protein 5	1.01348	0.953475		17.8095	18.0939	18.0186	19.3559	19.2666	18.8488	18.7549	20.2215
P61222	ABCE1_MOUSE	Abce1	ATP-binding cassette sub-family E member 1	0.711062	0.951652		15.4174	14.9171	12.8001	15.5614	15.5386	15.551	15.9888	15.4242
Q78PY7	SND1_MOUSE	Snd1	Staphylococcal nuclease domain-containing protein 1	2.99305	0.951425	+	16.5277	16.2654	16.6411	16.6784	17.5833	17.7908	17.2024	17.3418
Q8K190	SMDC1_MOUSE	Saysd1	SAYSvFN domain-containing protein 1	1.21264	0.950475	+	11.3772	11.6902	11.209	12.4239	13.136	13.1868	12.2248	11.9546
Q61425	HCDH_MOUSE	Hadh	Hydroxyacyl-coenzyme A dehydrogenase, mitochondrial	1.43104	0.9485	+	16.2586	17.1385	16.9535	17.775	18.045	17.9541	17.5468	18.3737
Q99M28	RNPS1_MOUSE	Rnps1	RNA-binding protein with serine-rich domain 1	3.60068	0.9467	+	16.017	16.0765	15.662	16.1999	16.8762	16.9408	16.8721	17.0531
Q9D0T1	NH2L1_MOUSE	Snu13	NHP2-like protein 1	3.11993	0.946625	+	15.8683	15.9807	16.0668	16.4456	17.2257	16.964	16.8431	17.1151
P62311	LSM3_MOUSE	Lsm3	U6 snRNA-associated Sm-like protein LSm3	1.79828	0.94655	+	14.3037	14.8471	14.7829	15.4347	15.6025	15.9587	15.4331	16.1603
Q8CIE6	COPA_MOUSE	Copa	Coatomer subunit alpha	3.84328	0.945825	+	16.4868	15.9882	16.3731	16.3379	17.291	17.2599	17.1631	17.2553
Q9R0U0	SRS10_MOUSE	Srsf10	Serine/arginine-rich splicing factor 10	1.89767	0.945425	+	15.3731	14.6417	15.7236	15.2817	15.9964	15.9206	16.3358	16.549
Q7TPR4	ACTN1_MOUSE	Actn1	Alpha-actinin-1	1.913	0.943525	+	16.7788	17.6854	17.3764	16.7901	18.4666	18.08	17.7644	18.0938
Q9WV60	GSK3B_MOUSE	Gsk3b	Glycogen synthase kinase-3 beta	2.19613	0.9427	+	14.3194	14.8558	14.0398	14.1255	15.3237	15.2301	14.9412	15.6163
Q6P542	ABCF1_MOUSE	Abcf1	ATP-binding cassette sub-family F member 1	1.56007	0.942452	+	12.4022	11.892	12.175	12.7583	13.4856	12.473	13.7005	13.3382
P24369	PPIB_MOUSE	Ppib	Peptidyl-prolyl cis-trans isomerase B	2.08586	0.942375	+	16.6611	16.6712	17.1053	16.6052	17.6942	18.0702	17.106	17.9419
P24472	GSTA4_MOUSE	Gsta4	Glutathione S-transferase A4	1.24527	0.942096	+	12.8543	12.6894	13.4167	13.7673	14.7071	14.5702	13.3773	13.8414
P52825	CPT2_MOUSE	Cpt2	Carnitine O-palmitoyltransferase 2, mitochondrial	2.0186	0.94165	+	15.4438	16.3169	15.4108	15.9563	16.52	16.6002	16.6866	17.0876
O88322	NID2_MOUSE	Nid2	Nidogen-2	4.52128	0.939775	+	17.5486	17.6727	17.6893	17.5192	18.7512	18.5292	18.416	18.4925
Q9D8W7	OCAD2_MOUSE	Ociad2	OCIA domain-containing protein 2	0.843864	0.932		12.9926	12.707	12.5511	14.6821	14.2922	14.8319	13.7294	13.8074
Q99ME9	GTPB4_MOUSE	Gtpbp4	GTP-binding protein 4	1.39058	0.9287	+	12.4151	11.5376	13.0512	12.5952	13.7712	13.3787	13.0303	13.1337
Q8C2Q3	RBM14_MOUSE	Rbm14	RNA-binding protein 14	2.6639	0.92765	+	15.8934	15.2017	15.9192	15.704	16.7958	16.6384	16.5118	16.4829
Q61990	PCBP2_MOUSE	Pcbp2	Poly(rC)-binding protein 2	2.08015	0.92755	+	15.1076	15.4742	15.3489	15.3719	16.3037	16.8313	15.7333	16.1445
Q9QZH6	ECSIT_MOUSE	Ecsit	Evolutionarily conserved signaling intermediate in Toll pathway, mitochondrial	1.09578	0.927027	+	13.5743	13.7792	12.659	14.7645	14.3716	14.62	14.7323	14.7612
Q61235	SNTB2_MOUSE	Sntb2	Beta-2-syntrophin	1.78298	0.926675	+	14.7394	14.3085	14.9992	14.0034	15.9495	15.2342	15.2151	15.3584
Q3UPH7	ARH40_MOUSE	Arhgef40	Rho guanine nucleotide exchange factor 40	0.871921	0.925037		12.9463	12.8367	12.2677	11.2008	13.0371	12.5158	13.1857	14.213
Q8K3H0	DP13A_MOUSE	Appl1	DCC-interacting protein 13-alpha	0.75518	0.923423		13.2952	11.1254	12.5388	13.6494	14.1862	13.6104	13.322	13.1839
P70168	IMB1_MOUSE	Kpnb1	Importin subunit beta-1	2.88562	0.923175	+	16.0472	16.2504	15.8833	16.492	17.2276	17.2812	16.8861	16.9707
Q9DCZ1	GMPR1_MOUSE	Gmpr	GMP reductase 1	0.833141	0.922425		14.7552	14.7568	15.0224	16.8714	16.4781	16.4385	15.6334	16.5455
Q9CX56	PSMD8_MOUSE	Psmd8	26S proteasome non-ATPase regulatory subunit 8	1.74787	0.9199	+	15.0524	15.2589	15.3413	15.911	16.2181	16.8911	15.84	16.294
P19324	SERPH_MOUSE	Serpinh1	Serpin H1	1.07402	0.919675	+	17.7476	17.4953	18.9413	17.4943	19.2899	18.0574	18.8129	19.197
Q6PER3	MARE3_MOUSE	Mapre3	Microtubule-associated protein RP/EB family member 3	1.07236	0.919244	+	12.6165	12.2924	12.6966	13.5429	14.2757	14.2025	12.7318	13.6154
Q8R1G2	CMBL_MOUSE	Cmbl	Carboxymethylenebutenolidase homolog	0.908232	0.918326		16.0092	16.5024	16.328	17.4488	17.4522	18.5715	17.3511	16.5869
Q99JB8	PACN3_MOUSE	Pacsin3	Protein kinase C and casein kinase II substrate protein 3	1.71936	0.918	+	17.6575	17.8409	18.1009	17.8989	19.1266	19.3179	18.0952	18.6305
Q9QYC0	ADDA_MOUSE	Add1	Alpha-adducin	0.53694	0.917672		15.5019	12.6271	15.7189	13.4061	15.6898	14.8727	14.9335	15.4287
P63323	RS12_MOUSE	Rps12	40S ribosomal protein S12	0.308191	0.916756		12.3907	17.8254	16.8412	17.3133	16.9678	16.8968	16.9378	17.2352
P48771	CX7A2_MOUSE	Cox7a2	Cytochrome c oxidase subunit 7A2, mitochondrial	0.554345	0.916225		15.6105	15.75	15.8706	18.1237	17.758	17.4466	15.8348	17.9803
Q80UY2	KCMF1_MOUSE	Kcmf1	E3 ubiquitin-protein ligase KCMF1	2.82805	0.915375	+	15.2216	14.6794	14.8077	15.1215	15.9481	16.1236	15.7871	15.6329
Q9ESW4	AGK_MOUSE	Agk	Acylglycerol kinase, mitochondrial	0.696236	0.915271		14.8698	15.0213	12.5911	15.2724	15.4957	15.0923	15.689	15.1387
Q9CVB6	ARPC2_MOUSE	Arpc2	Actin-related protein 2/3 complex subunit 2	1.94963	0.915125	+	14.4246	14.004	15.1301	14.2643	15.5672	15.2069	15.2888	15.4206
Q8R1Q3	ANGL7_MOUSE	Angptl7	Angiopoietin-related protein 7	0.253155	0.911855		15.1919	11.8538	17.3181	11.1534	15.611	14.5924	14.4822	14.479
Q6PHN9	RAB35_MOUSE	Rab35	Ras-related protein Rab-35	1.51636	0.9071	+	16.2296	16.756	16.7148	17.6027	17.9019	18.0114	17.334	17.6842
P21812	MCPT4_MOUSE	Mcpt4	Mast cell protease 4	0.721472	0.90645		17.3752	18.2786	18.461	16.1587	18.7124	19.1487	17.6569	18.3813
Q91WD5	NDUS2_MOUSE	Ndufs2	NADH dehydrogenase [ubiquinone] iron-sulfur protein 2, mitochondrial	2.12289	0.903749	+	18.8384	19.4813	18.8372	19.6021	20.0723	20.1442	19.8319	20.3256
Q9CZ83	RM55_MOUSE	Mrpl55	39S ribosomal protein L55, mitochondrial	1.13502	0.903472	+	12.2023	13.2147	13.0689	13.5506	13.0274	14.026	14.295	14.302
P68368	TBA4A_MOUSE	Tuba4a	Tubulin alpha-4A chain	4.23827	0.902925	+	20.8367	20.9188	20.7185	20.8102	21.957	21.5893	21.6791	21.6705
Q9ESL4	M3K20_MOUSE	Map3k20	Mitogen-activated protein kinase kinase kinase 20	0.450987	0.901932		14.0706	14.9832	12.7665	15.4094	13.1949	15.7607	15.672	16.2098
P43276	H15_MOUSE	H1-5	Histone H1.5	1.46579	0.899175	+	18.4594	18.4867	19.2611	18.6342	20.2506	19.6153	18.9255	19.6467
P35564	CALX_MOUSE	Canx	Calnexin	1.31084	0.897875	+	15.3235	15.1373	14.4067	16.0953	16.3288	16.3337	15.9138	15.978
P42925	PXMP2_MOUSE	Pxmp2	Peroxisomal membrane protein 2	0.985615	0.89722		12.4951	11.904	11.2284	12.2989	12.9795	13.7823	11.956	12.7975
P62996	TRA2B_MOUSE	Tra2b	Transformer-2 protein homolog beta	2.67497	0.8972	+	16.3937	16.9744	16.4341	16.7805	17.366	17.5012	17.4615	17.8428
Q9QUM9	PSA6_MOUSE	Psma6	Proteasome subunit alpha type-6	2.47934	0.896726	+	17.0852	17.4428	17.2316	17.5691	18.3159	18.6018	17.8499	18.148
Q8R0P4	AAMDC_MOUSE	Aamdc	Mth938 domain-containing protein	0.488111	0.894793		14.0347	11.4143	14.6228	14.841	14.2899	15.4081	14.2434	14.5506
Q99K41	EMIL1_MOUSE	Emilin1	EMILIN-1	0.626656	0.894042		15.197	11.9737	14.1258	13.5716	14.7554	14.3632	14.5335	14.7921
O08788	DCTN1_MOUSE	Dctn1	Dynactin subunit 1	2.36552	0.892275	+	14.7455	14.6762	15.0821	15.5004	15.9131	16.0623	15.7355	15.8624
P01942	HBA_MOUSE	Hba	Hemoglobin subunit alpha	1.35217	0.89125	+	18.8553	20.3953	19.4422	19.7998	20.9338	20.3623	20.3867	20.3748
Q8C0M9	ASGL1_MOUSE	Asrgl1	Isoaspartyl peptidase/L-asparaginase	0.361287	0.888518		15.0388	14.2893	11.9365	16.9978	15.5549	15.9364	15.2559	15.0693
Q3UH68	LIMC1_MOUSE	Limch1	LIM and calponin homology domains-containing protein 1	3.02881	0.887	+	17.3815	17.5617	17.8994	17.4003	18.4186	18.372	18.307	18.6933
Q9ER72	SYCC_MOUSE	Cars1	Cysteine--tRNA ligase, cytoplasmic	0.352939	0.886026		13.512	12.1915	11.915	15.8829	13.9164	15.8913	13.0825	14.1553
Q9WUQ2	PREB_MOUSE	Preb	Prolactin regulatory element-binding protein	2.18487	0.8848	+	15.8452	15.8613	15.1681	15.9447	16.6139	16.8328	16.6562	16.2556
Q08857	CD36_MOUSE	Cd36	Platelet glycoprotein 4	1.79748	0.8836	+	16.0799	16.5059	16.5299	15.9371	17.5447	17.2544	16.5194	17.2687
Q80X90	FLNB_MOUSE	Flnb	Filamin-B	1.83983	0.881675	+	17.378	17.1186	17.5519	18.0887	18.6091	18.108	18.1885	18.7583
Q01853	TERA_MOUSE	Vcp	Transitional endoplasmic reticulum ATPase	1.08412	0.881425	+	18.5675	18.8046	18.6963	20.2712	20.0726	20.2326	19.565	19.9951
O08553	DPYL2_MOUSE	Dpysl2	Dihydropyrimidinase-related protein 2	0.54135	0.880825		13.4151	13.2239	15.591	15.5614	16.0314	14.5307	14.833	15.9196
Q9DB70	FUND1_MOUSE	Fundc1	FUN14 domain-containing protein 1	0.343433	0.879642		15.1283	12.4023	11.8748	15.8941	14.8155	15.0906	13.368	15.544
Q9R045	ANGL2_MOUSE	Angptl2	Angiopoietin-related protein 2	1.56227	0.879067	+	11.708	12.5079	12.6168	11.6933	13.2601	12.7094	12.7192	13.3535
Q8BK08	TMM11_MOUSE	Tmem11	Transmembrane protein 11, mitochondrial	2.374	0.876775	+	16.0881	16.0402	16.3414	16.8521	17.2943	17.328	17.0701	17.1365
Q924C5	ALPK3_MOUSE	Alpk3	Alpha-protein kinase 3	2.50024	0.872974	+	15.2498	15.1499	15.4678	15.9464	16.3935	16.314	16.1932	16.4051
P47934	CACP_MOUSE	Crat	Carnitine O-acetyltransferase	0.537873	0.871875		14.4181	15.5251	12.646	15.9856	15.4063	15.4652	15.347	15.8438
P27546	MAP4_MOUSE	Map4	Microtubule-associated protein 4	1.15176	0.871575	+	16.8561	16.2118	16.2447	17.6523	17.5856	18.1163	17.6511	17.0982
P48678	LMNA_MOUSE	Lmna	Prelamin-A/C	1.63278	0.870624	+	19.829	19.6156	20.6956	19.5553	21.0591	20.7468	20.5075	20.8646
P15626	GSTM2_MOUSE	Gstm2	Glutathione S-transferase Mu 2	1.11737	0.868324	+	15.165	15.4336	16.1726	16.3644	16.5929	17.459	16.4383	16.1187
Q80WS3	FBLL1_MOUSE	Fbll1	rRNA/tRNA 2'-O-methyltransferase fibrillarin-like protein 1	2.75247	0.867875	+	15.8758	16.3228	16.6136	16.1938	16.9891	17.2129	17.0657	17.2098
Q9CTY5	MICU3_MOUSE	Micu3	Calcium uptake protein 3, mitochondrial	0.813815	0.86334		12.2111	12.6353	13.7221	14.0322	14.4047	14.4781	14.0132	13.158
Q60605	MYL6_MOUSE	Myl6	Myosin light polypeptide 6	3.37592	0.86205	+	23.4314	23.475	23.5622	23.2353	24.3666	24.1213	24.1243	24.5399
Q8BMJ3	IF1AX_MOUSE	Eif1ax	Eukaryotic translation initiation factor 1A, X-chromosomal	0.533616	0.860317		11.6514	11.7754	13.959	11.6473	13.6308	13.8427	13.2942	11.7067
Q91YT0	NDUV1_MOUSE	Ndufv1	NADH dehydrogenase [ubiquinone] flavoprotein 1, mitochondrial	1.10775	0.85945	+	18.2517	18.8182	18.2751	19.8112	19.5984	19.8102	19.1838	20.0016
P42232	STA5B_MOUSE	Stat5b	Signal transducer and activator of transcription 5B	2.07935	0.857018	+	13.3119	13.1457	12.9457	13.0976	13.9015	14.5886	13.79	13.6489
E9Q401	RYR2_MOUSE	Ryr2	Ryanodine receptor 2	0.224764	0.856514		17.6542	11.9778	18.1739	18.2242	17.5887	17.7216	17.3925	16.7534
Q7TMS5	ABCG2_MOUSE	Abcg2	Broad substrate specificity ATP-binding cassette transporter ABCG2	1.51617	0.852775	+	14.581	13.9513	13.7749	14.8571	15.605	15.1242	14.8861	14.9601
Q9JLB0	PALS2_MOUSE	Pals2	Protein PALS2	1.04504	0.851129		14.8902	14.5843	13.4483	15.0089	15.581	15.7896	14.7636	15.202
Q99LC3	NDUAA_MOUSE	Ndufa10	NADH dehydrogenase [ubiquinone] 1 alpha subcomplex subunit 10, mitochondrial	1.45124	0.850675	+	17.748	18.2966	18.1166	19.0822	19.1731	19.2841	18.7676	19.4213
P16546	SPTN1_MOUSE	Sptan1	Spectrin alpha chain, non-erythrocytic 1	2.20631	0.849475	+	17.7229	17.4148	18.1209	17.2924	18.6272	18.3187	18.34	18.663
P84091	AP2M1_MOUSE	Ap2m1	AP-2 complex subunit mu	2.44086	0.846225	+	16.5347	16.2278	16.8453	17.0548	17.5622	17.5552	17.4367	17.4934
P19536	COX5B_MOUSE	Cox5b	Cytochrome c oxidase subunit 5B, mitochondrial	0.777749	0.846099		16.7786	16.3546	16.9312	18.6221	18.4247	18.0594	17.461	18.1258
P68510	1433F_MOUSE	Ywhah	14-3-3 protein eta	1.02445	0.84555		15.073	14.4426	15.6195	16.2426	16.1067	16.3977	15.7077	16.5478
Q8CHP8	PGP_MOUSE	Pgp	Glycerol-3-phosphate phosphatase	1.64427	0.844575	+	16.3572	15.9594	16.4041	17.1586	17.3005	17.3817	16.9999	17.5755
Q9CRB2	NHP2_MOUSE	Nhp2	H/ACA ribonucleoprotein complex subunit 2	1.76658	0.8445	+	13.8322	13.5806	14.3227	14.3217	14.9697	15.2443	14.8422	14.379
Q922R8	PDIA6_MOUSE	Pdia6	Protein disulfide-isomerase A6	1.08976	0.844425	+	13.8009	14.7815	14.9046	15.6392	15.9442	15.6718	15.2537	15.6342
Q8K019	BCLF1_MOUSE	Bclaf1	Bcl-2-associated transcription factor 1	0.393736	0.844072		14.1046	12.0844	15.9856	14.2338	15.7517	13.5443	14.9449	15.5437
Q9DBS1	TMM43_MOUSE	Tmem43	Transmembrane protein 43	1.01222	0.84395		16.0222	15.0879	16.806	16.6367	17.5174	16.8406	16.6806	16.89
Q8BL97	SRSF7_MOUSE	Srsf7	Serine/arginine-rich splicing factor 7	2.74531	0.843175	+	16.8903	16.6927	17.2994	16.835	17.6474	17.7777	17.6384	18.0266
P28656	NP1L1_MOUSE	Nap1l1	Nucleosome assembly protein 1-like 1	1.64515	0.842925	+	15.3049	16.3012	15.987	15.5833	16.8344	16.8434	16.1368	16.7335
Q9JIY5	HTRA2_MOUSE	Htra2	Serine protease HTRA2, mitochondrial	1.93978	0.841224	+	16.1805	16.6774	16.6417	16.0463	17.4555	16.9812	16.8923	17.5818
P19783	COX41_MOUSE	Cox4i1	Cytochrome c oxidase subunit 4 isoform 1, mitochondrial	0.846508	0.840475		18.431	19.0277	18.6453	20.4622	20.2202	20.0704	19.4009	20.2366
P56501	UCP3_MOUSE	Ucp3	Mitochondrial uncoupling protein 3	1.34846	0.8399	+	15.3792	14.2437	14.758	15.6786	15.6616	15.8296	16.085	15.8429
P97355	SPSY_MOUSE	Sms	Spermine synthase	0.42909	0.839226		15.3405	15.6774	12.4808	16.3356	15.7279	16.3311	15.5931	15.5391
Q9ESD7	DYSF_MOUSE	Dysf	Dysferlin	1.341	0.836751	+	17.4714	17.1839	16.8482	18.1097	18.5638	18.59	17.8185	17.9879
Q61704	ITIH3_MOUSE	Itih3	Inter-alpha-trypsin inhibitor heavy chain H3	1.99491	0.833075	+	15.0719	15.5335	14.5232	14.964	15.7453	16.1013	15.865	15.7133
Q64511	TOP2B_MOUSE	Top2b	DNA topoisomerase 2-beta	2.2613	0.831875	+	15.5098	15.1296	15.7812	14.9721	16.3485	16.2309	16.018	16.1228
Q9QZ88	VPS29_MOUSE	Vps29	Vacuolar protein sorting-associated protein 29	1.14374	0.825925	+	13.0153	13.1695	13.6461	14.2703	14.4743	15.0133	13.9409	13.9764
P17809	GTR1_MOUSE	Slc2a1	Solute carrier family 2, facilitated glucose transporter member 1	0.968287	0.82458		12.6241	12.8504	12.5585	12.7388	13.5833	13.141	12.6633	14.6826
Q9CQ62	DECR_MOUSE	Decr1	2,4-dienoyl-CoA reductase [(3E)-enoyl-CoA-producing], mitochondrial	2.205	0.8218	+	18.0925	18.1006	18.7198	18.4287	19.5423	19.0678	18.948	19.0707
Q8BG95	MYPT2_MOUSE	Ppp1r12b	Protein phosphatase 1 regulatory subunit 12B	1.52063	0.820725	+	14.9297	14.7491	14.6077	15.7025	15.5666	15.5943	15.8664	16.2446
Q9D1M4	MCA3_MOUSE	Eef1e1	Eukaryotic translation elongation factor 1 epsilon-1	0.389531	0.820717		11.9775	15.7404	15.741	15.3372	15.6524	15.4189	15.8171	15.1906
Q9QYJ0	DNJA2_MOUSE	Dnaja2	DnaJ homolog subfamily A member 2	2.21792	0.818225	+	17.6097	17.8909	18.0788	17.7546	18.4365	19.1122	18.7019	18.3563
D3Z7X0	D3Z7X0_MOUSE	Acad12	Acyl-Coenzyme A dehydrogenase family, member 12	1.8972	0.816675	+	16.1991	16.8153	16.8757	17.1843	17.8966	17.5569	17.4669	17.4207
Q8K4G1	LTBP4_MOUSE	Ltbp4	Latent-transforming growth factor beta-binding protein 4	0.415076	0.813915		14.8307	15.3351	15.7297	12.0844	15.3714	14.7128	15.1382	16.0132
Q99N91	RM34_MOUSE	Mrpl34	39S ribosomal protein L34, mitochondrial	1.16533	0.813772	+	13.7486	14.0913	12.9536	13.4514	13.9382	14.2716	14.1113	15.1789
Q6ZWU9	RS27_MOUSE	Rps27	40S ribosomal protein S27	1.33726	0.81315	+	17.559	16.3161	17.7136	17.4418	17.9727	18.1795	18.1663	17.9646
Q8CFI7	RPB2_MOUSE	Polr2b	DNA-directed RNA polymerase II subunit RPB2	0.49798	0.811833		16.1092	14.3154	12.683	13.3726	14.7749	14.9041	15.0081	15.0405
Q9CZ42	NNRD_MOUSE	Naxd	ATP-dependent (S)-NAD(P)H-hydrate dehydratase	2.32664	0.811025	+	14.6142	15.1829	14.8587	14.8971	15.7185	15.9301	15.2867	15.8617
P29391	FRIL1_MOUSE	Ftl1	Ferritin light chain 1	0.52067	0.8104		14.7705	12.6252	14.4739	15.2848	15.9037	15.4971	13.9434	15.0518
P97821	CATC_MOUSE	Ctsc	Dipeptidyl peptidase 1	0.706875	0.808685		13.7816	12.0362	12.0703	12.3955	14.16	13.5915	12.3653	13.4015
Q71LX4	TLN2_MOUSE	Tln2	Talin-2	2.24782	0.807475	+	16.919	16.3431	17.0338	16.6645	17.799	17.5882	17.2383	17.5648
P19157	GSTP1_MOUSE	Gstp1	Glutathione S-transferase P 1	0.607907	0.806825		16.4184	16.8456	17.0788	18.9026	18.1148	18.8743	18.1202	17.3634
Q9QZE5	COPG1_MOUSE	Copg1	Coatomer subunit gamma-1	1.98199	0.80645	+	13.2887	13.9494	13.9859	14.1237	14.756	14.8367	14.3113	14.6695
Q62261	SPTB2_MOUSE	Sptbn1	Spectrin beta chain, non-erythrocytic 1	1.91667	0.805	+	17.6121	17.3298	18.0163	17.2236	18.5968	18.0107	18.222	18.5723
Q70IV5	SYNEM_MOUSE	Synm	Synemin	2.69369	0.802225	+	20.1641	20.3402	20.1465	20.2597	21.3773	21.0493	21.038	20.6548
Q5U458	DJC11_MOUSE	Dnajc11	DnaJ homolog subfamily C member 11	4.10196	0.80215	+	18.5644	18.7406	18.8547	18.8015	19.4041	19.5005	19.6079	19.6573
Q9DAK9	PHP14_MOUSE	Phpt1	14 kDa phosphohistidine phosphatase	0.495561	0.801198		15.504	15.3534	13.2104	16.656	16.2534	16.0482	15.4875	16.1395
Q9CY57	CHTOP_MOUSE	Chtop	Chromatin target of PRMT1 protein	1.37411	0.79985	+	14.2259	15.4255	14.7631	15.0587	15.1678	15.6806	15.8094	16.0148
Q9CQF6	ADPPT_MOUSE	Aasdhppt	L-aminoadipate-semialdehyde dehydrogenase-phosphopantetheinyl transferase	0.393712	0.79888		13.1301	16.103	17.0043	16.2456	16.8304	16.3887	15.7196	16.7398
P10126	EF1A1_MOUSE	Eef1a1	Elongation factor 1-alpha 1	1.34101	0.796725	+	16.7596	16.2555	17.654	16.808	17.751	17.6822	17.3125	17.9183
Q9CQ19	MYL9_MOUSE	Myl9	Myosin regulatory light polypeptide 9	2.57933	0.7967	+	16.405	16.886	16.3359	16.7971	17.5295	17.2697	17.2453	17.5663
Q9DBF1	AL7A1_MOUSE	Aldh7a1	Alpha-aminoadipic semialdehyde dehydrogenase	0.994806	0.796244		13.4101	14.0087	14.4631	15.2677	15.0872	15.4069	14.7864	15.0541
Q8VDP6	CDIPT_MOUSE	Cdipt	CDP-diacylglycerol--inositol 3-phosphatidyltransferase	1.02078	0.79535		14.3979	13.7011	15.2671	15.1508	15.6468	15.6659	14.936	15.4496
Q8VCF0	MAVS_MOUSE	Mavs	Mitochondrial antiviral-signaling protein	0.771505	0.79174		15.2858	13.7957	14.7914	16.194	15.7195	15.8988	15.9891	15.6265
P33215	NEDD1_MOUSE	Nedd1	Protein NEDD1	0.990676	0.7911		13.8361	14.5726	13.7393	13.6088	14.8497	15.6525	14.3721	14.0469
Q8C1A5	THOP1_MOUSE	Thop1	Thimet oligopeptidase	1.08165	0.79055	+	14.7624	14.6515	16.2699	15.0724	16.0275	15.9642	15.7641	16.1626
P62806	H4_MOUSE	H4f16	Histone H4	2.46018	0.7901	+	23.4493	23.7415	23.849	23.2374	24.6332	24.2835	24.1825	24.3384
P54823	DDX6_MOUSE	Ddx6	Probable ATP-dependent RNA helicase DDX6	1.91506	0.788375	+	15.6106	15.7271	15.8363	16.4183	16.6699	17.0592	16.5576	16.4591
Q9R0P3	ESTD_MOUSE	Esd	S-formylglutathione hydrolase	2.18765	0.78745	+	16.9207	17.3301	17.3348	17.6281	18.1079	18.388	18.0999	17.7677
Q8CJF7	ELYS_MOUSE	Ahctf1	Protein ELYS	0.422595	0.787064		13.7774	12.4089	12.5935	10.2634	13.539	13.8079	12.1216	12.723
P26039	TLN1_MOUSE	Tln1	Talin-1	2.3105	0.78645	+	15.1951	15.3272	15.4458	15.6799	16.29	16.1117	15.8414	16.5507
D4AFX7	D4AFX7_MOUSE	Dnajc13	DnaJ heat shock protein family (Hsp40) member C13	0.240064	0.786109		17.2246	11.2807	16.0055	16.1967	15.998	15.9782	15.7894	16.0863
Q99JI4	PSMD6_MOUSE	Psmd6	26S proteasome non-ATPase regulatory subunit 6	1.43857	0.7854	+	16.2545	16.142	16.6129	17.304	17.4161	17.7134	17.1675	17.158
Q66GT5	PTPM1_MOUSE	Ptpmt1	Phosphatidylglycerophosphatase and protein-tyrosine phosphatase 1	1.97582	0.785125	+	14.2018	14.1757	13.9188	13.315	14.7132	14.7186	14.5199	14.8001
Q80UM3	NAA15_MOUSE	Naa15	N-alpha-acetyltransferase 15, NatA auxiliary subunit	0.574979	0.783838		14.1823	12.4371	15.1303	15.0974	14.8909	15.1495	15.1833	14.7588
P97927	LAMA4_MOUSE	Lama4	Laminin subunit alpha-4	2.45261	0.779274	+	16.549	16.4101	16.377	15.989	17.1234	17.0741	16.8366	17.4081
P46935	NEDD4_MOUSE	Nedd4	E3 ubiquitin-protein ligase NEDD4	2.70751	0.7776	+	15.0795	15.0672	15.3537	15.3442	16.1047	16.0105	15.6318	16.208
O35691	PININ_MOUSE	Pnn	Pinin	0.883941	0.776989		11.2278	12.3206	13.0688	11.7949	12.6304	12.6976	13.5052	12.6869
Q8R2Z5	VWA1_MOUSE	Vwa1	von Willebrand factor A domain-containing protein 1	3.06574	0.77535	+	15.7474	15.7721	15.402	15.4221	16.5147	16.4573	16.2935	16.1795
Q61187	TS101_MOUSE	Tsg101	Tumor susceptibility gene 101 protein	1.67348	0.774248	+	13.2745	13.1736	13.299	13.4531	13.7559	14.7733	13.7295	14.0386
Q8VD26	TM143_MOUSE	Tmem143	Transmembrane protein 143	2.24539	0.7727	+	13.7572	13.6425	13.8925	14.2805	14.8023	14.913	14.5778	14.3704
Q9CYZ6	REX1B_MOUSE	Rex1bd	Required for excision 1-B domain-containing protein	0.27545	0.770712		18.1475	13.4731	17.8056	18.1075	17.7912	18.1704	17.2666	17.3883
P47738	ALDH2_MOUSE	Aldh2	Aldehyde dehydrogenase, mitochondrial	1.63881	0.7698	+	16.2859	17.0001	16.6998	17.2507	17.4629	17.8834	17.2285	17.7409
Q8C0C7	SYFA_MOUSE	Farsa	Phenylalanine--tRNA ligase alpha subunit	3.22602	0.767349	+	15.8661	15.7676	16.0998	16.0508	16.9184	16.6293	16.5221	16.7839
A6ZI46	A6ZI46_MOUSE	Aldoart1	Fructose-bisphosphate aldolase	0.224622	0.766582		16.3977	15.8467	12.1114	18.4269	16.7497	17.4011	15.8804	15.8178
P70698	PYRG1_MOUSE	Ctps1	CTP synthase 1	1.79854	0.763711	+	12.8006	12.3762	12.5129	12.9257	13.6449	13.5284	12.8488	13.6481
Q8BK84	DUS29_MOUSE	Dusp29	Dual specificity phosphatase 29	0.702767	0.76125		15.0888	14.322	15.0054	16.0642	16.8957	15.8858	15.0295	15.7144
P39061	COIA1_MOUSE	Col18a1	Collagen alpha-1(XVIII) chain	1.35725	0.760751	+	16.4284	16.9642	17.5936	16.8871	18.0618	17.742	17.2287	17.8838
E9Q7G0	NUMA1_MOUSE	Numa1	Nuclear mitotic apparatus protein 1	0.748659	0.7605		12.861	11.4419	13.4643	13.3895	14.0082	13.4266	13.1941	13.5698
Q62093	SRSF2_MOUSE	Srsf2	Serine/arginine-rich splicing factor 2	2.94711	0.760474	+	16.1564	16.0785	16.2224	16.1071	16.9369	16.585	16.8812	17.2032
Q3UPL0	SC31A_MOUSE	Sec31a	Protein transport protein Sec31A	1.07544	0.759974		12.8475	12.5734	14.1058	13.497	14.033	13.7298	13.9402	14.3606
P10630	IF4A2_MOUSE	Eif4a2	Eukaryotic initiation factor 4A-II	1.62327	0.75945	+	15.3267	15.5295	15.8601	16.3293	16.615	16.7861	16.188	16.4943
Q63932	MP2K2_MOUSE	Map2k2	Dual specificity mitogen-activated protein kinase kinase 2	0.53584	0.758348		12.6537	11.2123	13.2904	12.9641	13.1533	14.186	12.0352	13.7793
Q9DC51	GNAI3_MOUSE	Gnai3	Guanine nucleotide-binding protein G(i) subunit alpha-3	0.667133	0.757586		13.3081	12.5244	13.6587	12.7707	14.7428	13.8973	12.474	14.1781
Q91VC3	IF4A3_MOUSE	Eif4a3	Eukaryotic initiation factor 4A-III	1.64464	0.757175	+	15.0865	14.8189	15.3764	15.7035	16.2554	16.069	15.5367	16.1529
P63017	HSP7C_MOUSE	Hspa8	Heat shock cognate 71 kDa protein	2.49208	0.756025	+	21.5324	21.7813	21.7247	22.2662	22.552	22.672	22.511	22.5937
P08032	SPTA1_MOUSE	Spta1	Spectrin alpha chain, erythrocytic 1	1.42488	0.75555	+	15.7329	16.5029	15.4145	15.7681	16.9467	16.176	16.7738	16.5441
Q8BK64	AHSA1_MOUSE	Ahsa1	Activator of 90 kDa heat shock protein ATPase homolog 1	1.72628	0.7544	+	15.7036	16.51	16.003	16.7063	17.0949	16.9605	16.8426	17.0425
Q8BHC4	DCAKD_MOUSE	Dcakd	Dephospho-CoA kinase domain-containing protein	0.863495	0.754273		13.3636	12.7555	12.1084	12.8509	13.3827	14.079	12.5729	14.061
Q8BJD1	ITIH5_MOUSE	Itih5	Inter-alpha-trypsin inhibitor heavy chain H5	1.6399	0.751575	+	16.6365	16.6217	16.6731	16.0305	17.6602	17.4468	16.7874	17.0737
Q9D8N0	EF1G_MOUSE	Eef1g	Elongation factor 1-gamma	1.05369	0.75055		16.3656	16.3588	16.3597	17.8231	17.4706	17.6244	17.3717	17.4427
P12787	COX5A_MOUSE	Cox5a	Cytochrome c oxidase subunit 5A, mitochondrial	0.684952	0.74965		18.1623	18.8238	18.4525	20.2849	20.0565	19.7689	18.978	19.9187
P59266	FITM2_MOUSE	Fitm2	Acyl-coenzyme A diphosphatase FITM2	1.10409	0.748825	+	12.3912	12.6832	12.2934	13.3062	12.7968	14.0181	13.6839	13.1705
Q99LF4	RTCB_MOUSE	Rtcb	RNA-splicing ligase RtcB homolog	2.12061	0.74465	+	17.0188	16.7988	16.6702	17.4161	17.9075	17.8477	17.5061	17.6212
P63011	RAB3A_MOUSE	Rab3a	Ras-related protein Rab-3A	0.878379	0.74433		12.1984	12.1105	11.7951	12.7154	13.379	13.1872	11.8117	13.4188
O55028	BCKD_MOUSE	Bckdk	[3-methyl-2-oxobutanoate dehydrogenase [lipoamide]] kinase, mitochondrial	2.63324	0.743951	+	16.6069	17.2158	17.0171	16.848	17.8102	17.7579	17.5104	17.5851
Q8BMA6	SRP68_MOUSE	Srp68	Signal recognition particle subunit SRP68	0.632477	0.73999		15.0706	15.2776	12.9299	14.8606	15.4491	15.5591	15.0543	15.0362
Q61699	HS105_MOUSE	Hsph1	Heat shock protein 105 kDa	0.166588	0.739533		16.9668	17.2439	12.0276	17.969	17.4923	13.6692	18.0558	17.9481
Q9EQS3	MYCBP_MOUSE	Mycbp	c-Myc-binding protein	0.603661	0.739389		13.1736	14.5354	15.2146	15.6551	15.3086	15.8358	15.5323	14.8596
O08992	SDCB1_MOUSE	Sdcbp	Syntenin-1	0.930281	0.73767		12.9757	12.2357	13.2522	12.2061	13.6297	13.1846	12.6888	14.1172
P15508	SPTB1_MOUSE	Sptb	Spectrin beta chain, erythrocytic	3.36017	0.736499	+	17.7196	18.04	17.8682	17.7029	18.7655	18.5789	18.4492	18.4831
Q6NT99	DUS23_MOUSE	Dusp23	Dual specificity protein phosphatase 23	1.18991	0.73645	+	15.5445	16.0115	16.403	16.7708	16.7188	17.2774	17.202	16.4774
Q60930	VDAC2_MOUSE	Vdac2	Voltage-dependent anion-selective channel protein 2	1.61509	0.734625	+	18.3416	18.8343	18.3414	19.2976	19.4397	19.6028	19.1965	19.5144
P09528	FRIH_MOUSE	Fth1	Ferritin heavy chain	0.784122	0.7344		14.9239	13.6766	14.7279	15.4824	15.7952	15.9923	15.073	14.8879
Q9WVJ2	PSD13_MOUSE	Psmd13	26S proteasome non-ATPase regulatory subunit 13	1.36451	0.734375	+	15.7831	16.0503	15.9666	16.8833	16.9937	17.205	16.4829	16.9392
Q8BP92	RCN2_MOUSE	Rcn2	Reticulocalbin-2	0.730332	0.733845		14.9213	13.4051	14.8449	15.4621	15.327	16.0321	15.1096	15.1001
Q9CQ54	NDUC2_MOUSE	Ndufc2	NADH dehydrogenase [ubiquinone] 1 subunit C2	0.781801	0.731675		15.1165	15.7593	15.0345	16.8417	16.6582	16.5865	15.8183	16.6157
Q9Z0N1	IF2G_MOUSE	Eif2s3x	Eukaryotic translation initiation factor 2 subunit 3, X-linked	1.11207	0.731025	+	15.9088	16.7371	17.122	17.489	17.412	17.6548	17.493	17.6212
Q8R1M2	H2AJ_MOUSE	H2aj	Histone H2A.J	1.94602	0.730525	+	23.7351	23.8885	24.0729	23.201	24.6533	24.4966	24.3136	24.3561
P10637	TAU_MOUSE	Mapt	Microtubule-associated protein tau	0.401065	0.73051		14.5601	14.5546	12.4017	16.2688	15.051	15.5428	15.0369	15.0765
P09671	SODM_MOUSE	Sod2	Superoxide dismutase [Mn], mitochondrial	1.82983	0.7298	+	15.9661	16.7248	15.8923	16.2419	16.6775	17.0086	16.8833	17.1749
Q91VT4	CBR4_MOUSE	Cbr4	3-oxoacyl-[acyl-carrier-protein] reductase	2.95112	0.72905	+	16.0483	16.3874	16.3649	16.4336	17.2677	16.9666	16.8482	17.0679
O88456	CPNS1_MOUSE	Capns1	Calpain small subunit 1	1.07029	0.72845		16.3063	15.507	15.5135	16.6045	16.6715	17.2058	16.1574	16.8104
P97298	PEDF_MOUSE	Serpinf1	Pigment epithelium-derived factor	0.304319	0.727051		16.0539	14.9897	17.0215	12.6411	16.6791	15.0337	16.1708	15.7308
O09117	SYPL1_MOUSE	Sypl1	Synaptophysin-like protein 1	0.44128	0.726846		13.3434	13.3718	12.0505	15.1338	14.1485	15.113	14.2752	13.2702
Q5SSI6	UTP18_MOUSE	Utp18	U3 small nucleolar RNA-associated protein 18 homolog	0.687577	0.726786		12.2037	11.2758	12.5385	11.9948	12.3947	12.3563	14.0286	12.1404
Q91WB2	PLPP7_MOUSE	Plpp7	Inactive phospholipid phosphatase 7	0.880256	0.726275		15.0104	14.2641	13.6034	14.6671	14.7942	15.319	15.8143	14.5226
Q9DCT2	NDUS3_MOUSE	Ndufs3	NADH dehydrogenase [ubiquinone] iron-sulfur protein 3, mitochondrial	1.42659	0.7256	+	18.683	19.2186	18.794	19.7289	19.8264	20.1191	19.4756	19.9058
P48036	ANXA5_MOUSE	Anxa5	Annexin A5	1.10544	0.725475		16.8165	16.8943	17.8535	16.3758	17.8688	17.6199	17.3529	18.0004
O08573	LEG9_MOUSE	Lgals9	Galectin-9	1.12018	0.7246	+	15.3603	14.2569	15.1597	14.9764	16.003	15.6366	14.9994	16.0127
Q9DCZ4	MIC26_MOUSE	Apoo	MICOS complex subunit Mic26	0.979036	0.7228		16.4871	17.039	16.4868	18.0311	17.7417	18.0048	17.4984	17.6903
Q91VA7	Q91VA7_MOUSE	Idh3b	Isocitrate dehydrogenase [NAD] subunit, mitochondrial	2.54764	0.7222	+	18.4095	18.9086	18.5888	18.9989	19.3618	19.593	19.3545	19.4853
Q922Q8	LRC59_MOUSE	Lrrc59	Leucine-rich repeat-containing protein 59	1.9908	0.721475	+	15.2691	15.7853	15.3299	15.8576	16.3547	16.5582	15.967	16.2479
P10639	THIO_MOUSE	Txn	Thioredoxin	0.812503	0.721225		16.4295	15.4223	16.5613	17.227	17.1808	17.6141	16.4761	17.254
O35343	IMA3_MOUSE	Kpna4	Importin subunit alpha-3	0.546889	0.719789		12.7079	11.241	13.608	13.8768	13.5419	13.898	13.6695	13.2035
Q60847	COCA1_MOUSE	Col12a1	Collagen alpha-1(XII) chain	0.461157	0.719699		19.168	17.8728	20.2128	17.3903	19.8835	18.9735	19.8879	18.7778
Q6PDL0	DC1L2_MOUSE	Dync1li2	Cytoplasmic dynein 1 light intermediate chain 2	1.15277	0.718825	+	14.2427	13.6048	14.2901	14.1005	14.7839	15.2203	15.1434	13.9658
P17742	PPIA_MOUSE	Ppia	Peptidyl-prolyl cis-trans isomerase A	0.990854	0.717576		16.8566	17.0564	17.765	17.7362	17.9095	18.7357	17.363	18.2763
Q9Z1K6	ARI2_MOUSE	Arih2	E3 ubiquitin-protein ligase ARIH2	2.02835	0.7169	+	14.4983	13.9247	14.1379	14.5615	14.8163	15.3069	15.0463	14.8205
Q99KI3	EMC3_MOUSE	Emc3	ER membrane protein complex subunit 3	0.789821	0.71685		14.1746	13.6692	14.2091	15.6426	15.2885	15.4253	15.1121	14.737
Q9DBC7	KAP0_MOUSE	Prkar1a	cAMP-dependent protein kinase type I-alpha regulatory subunit	0.45534	0.716825		14.7312	14.9086	12.6742	16.0357	15.2096	15.2945	15.1102	15.6027
P62827	RAN_MOUSE	Ran	GTP-binding nuclear protein Ran	1.62523	0.715575	+	16.742	17.1485	17.3808	17.656	17.8873	18.3449	17.7056	17.8518
Q8K1M6	DNM1L_MOUSE	Dnm1l	Dynamin-1-like protein	1.61291	0.711925	+	14.4707	15.129	14.8544	15.5834	15.6855	15.7321	15.6301	15.8375
Q5SW19	CLU_MOUSE	Cluh	Clustered mitochondria protein homolog	1.20759	0.711541	+	13.1618	12.5107	12.3209	13.1852	13.7187	13.2033	13.0899	14.0128
Q9DCW4	ETFB_MOUSE	Etfb	Electron transfer flavoprotein subunit beta	0.580937	0.71		15.8989	16.8645	15.8668	18.1031	17.2437	17.2737	17.0023	18.0536
Q6ZQ38	CAND1_MOUSE	Cand1	Cullin-associated NEDD8-dissociated protein 1	0.794721	0.709826		14.2259	14.2919	12.5937	14.4213	14.5677	14.4346	14.4868	14.883
P24452	CAPG_MOUSE	Capg	Macrophage-capping protein	0.395043	0.70939		13.5499	12.3212	14.0225	11.9371	14.7998	12.2466	13.0435	14.5784
Q8BG05	ROA3_MOUSE	Hnrnpa3	Heterogeneous nuclear ribonucleoprotein A3	2.03172	0.708875	+	18.5829	18.3715	18.999	18.6102	19.176	19.6977	19.1001	19.4253
Q99LD4	CSN1_MOUSE	Gps1	COP9 signalosome complex subunit 1	0.362433	0.708548		15.0233	15.3585	12.3058	16.174	15.488	15.5788	15.1114	15.5176
P13020	GELS_MOUSE	Gsn	Gelsolin	1.34676	0.708125	+	18.2991	18.4008	19.0675	17.875	19.3725	19.0278	18.7851	19.2895
P21619	LMNB2_MOUSE	Lmnb2	Lamin-B2	2.15922	0.707901	+	17.2757	17.5101	17.9012	17.1766	18.1706	18.3728	18.0498	18.102
Q99N87	RT05_MOUSE	Mrps5	28S ribosomal protein S5, mitochondrial	1.06024	0.7069		13.3172	13.7556	13.1294	14.5361	14.0672	14.2418	14.521	14.7359
Q91VK1	5MP1_MOUSE	Bzw2	eIF5-mimic protein 1	1.07962	0.70475		15.0939	14.5549	14.7506	16.0066	15.6145	16.1082	15.8159	15.6864
P51637	CAV3_MOUSE	Cav3	Caveolin-3	1.16608	0.704	+	16.7309	16.3852	17.0285	17.3257	17.8939	18.0866	17.1439	17.1619
Q8BMJ2	SYLC_MOUSE	Lars1	Leucine--tRNA ligase, cytoplasmic	2.05605	0.7038	+	16.7567	16.3032	16.1451	16.8155	17.2456	17.4092	17.1552	17.0257
Q9CQH3	NDUB5_MOUSE	Ndufb5	NADH dehydrogenase [ubiquinone] 1 beta subcomplex subunit 5, mitochondrial	0.800615	0.703725		16.3925	17.0632	16.539	18.2166	17.9669	17.8421	17.3446	17.8726
P83940	ELOC_MOUSE	Eloc	Elongin-C	0.154458	0.703425		16.0265	16.6613	15.9386	11.3427	16.9423	17.0506	11.9799	16.81
E9Q616	E9Q616_MOUSE	Ahnak	AHNAK nucleoprotein (desmoyokin)	1.39924	0.701925	+	18.8641	18.3653	19.0559	19.2695	19.7602	19.9877	19.495	19.1196
Q58A65	JIP4_MOUSE	Spag9	C-Jun-amino-terminal kinase-interacting protein 4	0.415623	0.70145		14.6619	11.6364	14.4057	14.7513	14.4841	14.5146	14.6529	14.6095
Q91VI7	RINI_MOUSE	Rnh1	Ribonuclease inhibitor	1.06473	0.701		16.2822	16.5177	15.8808	17.2882	17.3871	17.4085	16.6867	17.2906
O08600	NUCG_MOUSE	Endog	Endonuclease G, mitochondrial	1.29985	0.700825	+	15.1511	15.6292	14.7168	15.909	15.8192	16.0741	15.9607	16.3554
Q9R0P5	DEST_MOUSE	Dstn	Destrin	0.728869	0.699126		13.5002	12.3537	13.6013	12.2659	13.6353	13.3722	13.0502	14.4599
Q9DC23	DJC10_MOUSE	Dnajc10	DnaJ homolog subfamily C member 10	1.45176	0.697475	+	13.1169	12.4773	13.0998	13.3396	13.685	13.9855	13.9465	13.2065
Q9ER35	FN3K_MOUSE	Fn3k	Fructosamine-3-kinase	1.28179	0.697375	+	14.9462	15.7526	15.1567	15.452	15.8855	16.6584	15.5688	15.9843
Q8R010	AIMP2_MOUSE	Aimp2	Aminoacyl tRNA synthase complex-interacting multifunctional protein 2	0.968656	0.695975		15.9521	16.1941	16.4981	17.2243	17.3562	17.4161	17.4453	16.4349
Q91YP0	L2HDH_MOUSE	L2hgdh	L-2-hydroxyglutarate dehydrogenase, mitochondrial	1.14351	0.693581	+	13.6202	12.445	12.9266	13.7677	13.7953	14.1088	13.8397	13.79
P70302	STIM1_MOUSE	Stim1	Stromal interaction molecule 1	1.19301	0.693	+	15.7894	16.3454	16.1063	17.171	17.0601	17.2568	16.8793	16.9879
Q9CZW5	TOM70_MOUSE	Tomm70	Mitochondrial import receptor subunit TOM70	0.802277	0.692925		14.8065	15.283	14.0837	16.1188	15.8926	15.7379	15.6802	15.753
Q03265	ATPA_MOUSE	Atp5f1a	ATP synthase subunit alpha, mitochondrial	2.11101	0.692475	+	21.5701	22.1186	21.691	22.2031	22.4456	22.5174	22.5663	22.8234
Q99JB2	STML2_MOUSE	Stoml2	Stomatin-like protein 2, mitochondrial	1.80365	0.6908	+	14.6476	15.0913	14.5989	15.0626	15.5226	15.7867	15.0948	15.7595
Q8N7N5	DCAF8_MOUSE	Dcaf8	DDB1- and CUL4-associated factor 8	1.08992	0.69065		14.6529	13.9134	14.473	14.7604	15.4059	15.7163	14.4695	14.9706
Q61586	GPAT1_MOUSE	Gpam	Glycerol-3-phosphate acyltransferase 1, mitochondrial	0.282775	0.690282		14.489	14.3849	12.9972	11.3264	14.7232	14.3895	11.9358	14.9102
Q7TPV4	MBB1A_MOUSE	Mybbp1a	Myb-binding protein 1A	0.921867	0.6901		13.359	14.1187	14.7821	14.92	14.6765	14.9924	14.9593	15.312
Q91VJ2	CAVN3_MOUSE	Cavin3	Caveolae-associated protein 3	1.18537	0.688025	+	13.8696	13.2599	14.2735	14.4559	15.0872	14.4465	14.4379	14.6394
Q64727	VINC_MOUSE	Vcl	Vinculin	2.00817	0.6879	+	17.7846	17.3144	17.8972	17.9238	18.5914	18.4329	18.0784	18.5689
P31428	DPEP1_MOUSE	Dpep1	Dipeptidase 1	0.656967	0.6875		16.3302	15.9485	15.7131	15.1496	17.3613	16.8496	15.3083	16.3722
Q9JMH9	MY18A_MOUSE	Myo18a	Unconventional myosin-XVIIIa	3.68698	0.683675	+	17.7116	17.9067	17.9529	17.7504	18.4962	18.4593	18.4078	18.693
Q9R0L6	PCM1_MOUSE	Pcm1	Pericentriolar material 1 protein	1.48991	0.683179	+	12.9569	13.4581	13.7671	13.697	14.6084	14.0105	13.8394	14.1535
P04247	MYG_MOUSE	Mb	Myoglobin	0.503512	0.68175		17.2825	19.5104	18.0854	18.1651	18.6044	18.0826	19.0503	20.0331
Q9JM76	ARPC3_MOUSE	Arpc3	Actin-related protein 2/3 complex subunit 3	1.26704	0.68175	+	15.9424	15.4696	16.4438	15.8176	17.0525	16.2675	16.2519	16.8285
Q9D0M3	CY1_MOUSE	Cyc1	Cytochrome c1, heme protein, mitochondrial	1.30709	0.681074	+	18.2674	18.6163	18.0363	19.2745	19.2342	19.1034	19.1777	19.4035
Q8BZ52	FSD2_MOUSE	Fsd2	Fibronectin type III and SPRY domain-containing protein 2	2.35759	0.6796	+	17.6139	18.2007	17.8598	17.7662	18.5779	18.7403	18.5342	18.3066
Q8VDM4	PSMD2_MOUSE	Psmd2	26S proteasome non-ATPase regulatory subunit 2	1.2918	0.677575	+	16.843	16.5402	16.7441	17.6099	17.4316	18.0498	17.5787	17.3874
Q3UHB1	NT5D3_MOUSE	Nt5dc3	5'-nucleotidase domain-containing protein 3	0.34817	0.677409		12.3572	15.0205	16.1482	15.357	15.1454	15.8263	15.3164	15.3044
O55029	COPB2_MOUSE	Copb2	Coatomer subunit beta'	1.72911	0.676325	+	15.5705	15.52	15.5786	14.7383	16.1558	16.0716	15.9345	15.9508
Q99PL5	RRBP1_MOUSE	Rrbp1	Ribosome-binding protein 1	0.301388	0.676229		14.4814	11.0161	15.0917	14.5776	14.7953	14.3306	14.4214	14.3244
Q6PA06	ATLA2_MOUSE	Atl2	Atlastin-2	0.558369	0.67585		14.6134	14.7837	13.6217	16.2504	15.4861	15.6392	15.7902	15.0571
Q6PDM2	SRSF1_MOUSE	Srsf1	Serine/arginine-rich splicing factor 1	0.963758	0.67445		15.7807	16.3033	16.9128	16.3264	16.8936	17.2817	16.2924	17.5533
Q99P31	HPBP1_MOUSE	Hspbp1	Hsp70-binding protein 1	1.27684	0.672975	+	14.0103	14.4305	14.3052	15.2296	15.2417	15.2248	14.8699	15.3311
Q922V4	PLRG1_MOUSE	Plrg1	Pleiotropic regulator 1	0.86555	0.670369		12.1771	13.2885	12.6428	13.4272	13.2422	14.0361	12.9883	13.9505
P56399	UBP5_MOUSE	Usp5	Ubiquitin carboxyl-terminal hydrolase 5	0.808005	0.669625		15.1273	14.9896	14.3439	16.3063	16.0184	15.8406	15.7727	15.8139
Q8C1B7	SEP11_MOUSE	Septin11	Septin-11	0.299438	0.669393		12.8264	12.1742	14.6636	13.7995	14.9621	14.3261	11.8035	15.0496
Q60714	S27A1_MOUSE	Slc27a1	Long-chain fatty acid transport protein 1	1.22444	0.668575	+	14.4686	15.587	15.1556	15.7018	15.7404	15.8082	16.0413	15.9974
P07356	ANXA2_MOUSE	Anxa2	Annexin A2	1.10654	0.66845		18.3371	17.7205	19.0081	18.0059	19.3697	18.7806	18.6949	18.9002
Q9CU62	SMC1A_MOUSE	Smc1a	Structural maintenance of chromosomes protein 1A	0.920901	0.665322		13.3975	12.4817	13.5755	12.7657	14.254	14.0384	13.4807	13.1086
Q9JIF9	MYOTI_MOUSE	Myot	Myotilin	2.11704	0.664775	+	21.7729	22.2838	21.8631	21.8112	22.5147	22.4609	22.4584	22.9561
Q8QZT1	THIL_MOUSE	Acat1	Acetyl-CoA acetyltransferase, mitochondrial	2.85107	0.66465	+	20.9347	21.1738	21.2782	20.8893	21.8257	21.6551	21.5679	21.8859
Q9DCJ5	NDUA8_MOUSE	Ndufa8	NADH dehydrogenase [ubiquinone] 1 alpha subcomplex subunit 8	1.86171	0.6637	+	17.4174	17.571	17.4321	18.1486	18.3808	18.4985	18.0971	18.2475
Q8R1B4	EIF3C_MOUSE	Eif3c	Eukaryotic translation initiation factor 3 subunit C	1.289	0.6624	+	15.5063	16.0169	15.8851	16.8006	16.7186	16.7773	16.7012	16.6614
Q8VDN2	AT1A1_MOUSE	Atp1a1	Sodium/potassium-transporting ATPase subunit alpha-1	1.24237	0.661325	+	16.0404	14.8571	15.4682	15.3358	16.3353	16.2843	15.721	16.0062
Q8BMK4	CKAP4_MOUSE	Ckap4	Cytoskeleton-associated protein 4	1.55763	0.660375	+	15.1098	15.9221	15.9327	15.514	16.5759	16.0806	16.1014	16.3622
P11276	FINC_MOUSE	Fn1	Fibronectin	0.670706	0.65895		17.7381	17.045	18.4286	16.5419	18.405	17.6014	17.8019	18.5811
P52332	JAK1_MOUSE	Jak1	Tyrosine-protein kinase JAK1	0.3549	0.65578		14.206	11.6331	10.8284	12.7001	13.6777	13.2985	12.8056	12.209
O88569	ROA2_MOUSE	Hnrnpa2b1	Heterogeneous nuclear ribonucleoproteins A2/B1	1.69896	0.655775	+	18.0925	18.2806	18.9725	18.3281	18.8822	19.2679	19.0111	19.1356
Q9ES74	NEK7_MOUSE	Nek7	Serine/threonine-protein kinase Nek7	1.2619	0.655524	+	16.0304	16.0316	15.1771	16.2962	16.3849	16.8604	16.6236	16.2885
Q9CZY3	UB2V1_MOUSE	Ube2v1	Ubiquitin-conjugating enzyme E2 variant 1	1.33863	0.654425	+	15.7645	16.3762	16.3949	16.5694	16.9413	17.407	16.4661	16.9083
P14869	RLA0_MOUSE	Rplp0	60S acidic ribosomal protein P0	2.91396	0.653474	+	17.9874	18.2425	18.2943	18.3824	18.8576	19.0693	18.8948	18.6988
E9Q0S6	E9Q0S6_MOUSE	Tns1	Tensin 1	1.26709	0.651075	+	17.3613	16.414	17.3626	17.1435	17.7739	18.09	17.3414	17.6804
Q921M3	SF3B3_MOUSE	Sf3b3	Splicing factor 3B subunit 3	1.2812	0.6498	+	14.8076	14.5767	15.4924	15.645	15.6581	15.943	15.6572	15.8626
P11983	TCPA_MOUSE	Tcp1	T-complex protein 1 subunit alpha	1.16027	0.646625	+	16.4622	16.7705	16.8723	17.7626	17.7993	17.6339	17.3768	17.6441
Q8VBT1	TXLNB_MOUSE	Txlnb	Beta-taxilin	0.538332	0.64515		15.0862	14.0729	15.2543	16.734	16.0322	15.995	15.6701	16.0307
P11531	DMD_MOUSE	Dmd	Dystrophin	2.60436	0.64305	+	18.7873	18.4826	18.7943	18.4502	19.379	19.4643	19.1311	19.1122
O08529	CAN2_MOUSE	Capn2	Calpain-2 catalytic subunit	1.88764	0.64095	+	15.862	15.6839	15.143	15.3176	16.3137	16.0245	15.9855	16.2466
Q8R5C5	ACTY_MOUSE	Actr1b	Beta-centractin	1.9711	0.63985	+	16.1655	16.7745	16.709	16.8893	17.1432	17.3308	17.1791	17.4446
Q9WUM5	SUCA_MOUSE	Suclg1	Succinate--CoA ligase [ADP/GDP-forming] subunit alpha, mitochondrial	2.1269	0.639525	+	18.1762	17.9662	17.7758	18.4891	18.6373	18.8844	18.7441	18.6996
Q8BTM8	FLNA_MOUSE	Flna	Filamin-A	2.56935	0.637675	+	19.0545	19.1152	19.4596	19.4604	20.033	19.7091	19.9206	19.9777
Q6P4T2	U520_MOUSE	Snrnp200	U5 small nuclear ribonucleoprotein 200 kDa helicase	3.17214	0.6367	+	14.4774	14.3209	14.5159	14.7623	15.1714	15.1845	15.0451	15.2223
P01027	CO3_MOUSE	C3	Complement C3	1.01883	0.634475		16.215	16.5184	16.7953	15.7133	17.4797	16.4044	16.8559	17.0399
P57759	ERP29_MOUSE	Erp29	Endoplasmic reticulum resident protein 29	0.728991	0.63365		12.7423	14.6656	14.284	14.1258	14.7182	14.3976	14.6061	14.6304
Q60931	VDAC3_MOUSE	Vdac3	Voltage-dependent anion-selective channel protein 3	2.12169	0.633451	+	20.0536	20.4414	20.0166	20.5866	20.9426	21.1072	20.8003	20.7819
Q9QXX4	CMC2_MOUSE	Slc25a13	Calcium-binding mitochondrial carrier protein Aralar2	2.13097	0.633075	+	16.4171	16.2848	16.5714	16.9627	17.2902	17.1726	17.2834	17.0221
Q64522	H2A2B_MOUSE	H2ac21	Histone H2A type 2-B	1.4426	0.632651	+	17.641	17.8198	18.0049	16.9684	18.2597	18.4127	18.1028	18.1895
B1AZI6	THOC2_MOUSE	Thoc2	THO complex subunit 2	0.522051	0.631771		10.8314	11.3984	13.0883	11.0822	12.8088	12.1564	11.7033	12.2589
Q569Z6	TR150_MOUSE	Thrap3	Thyroid hormone receptor-associated protein 3	1.22692	0.631625	+	14.6796	15.4546	15.7264	14.9595	15.8803	15.4439	16.0273	15.9951
Q99KJ8	DCTN2_MOUSE	Dctn2	Dynactin subunit 2	0.574563	0.6309		15.1836	15.8626	16.0453	17.4246	17.0058	17.0254	16.1376	16.8709
Q9JIF7	COPB_MOUSE	Copb1	Coatomer subunit beta	2.07806	0.6306	+	15.0782	14.8382	14.6891	15.4255	15.6518	15.5738	15.6153	15.7125
Q68FD5	CLH1_MOUSE	Cltc	Clathrin heavy chain 1	2.56062	0.630225	+	18.6353	18.3523	18.6305	18.6189	19.3693	18.9194	19.106	19.3632
Q9WV55	VAPA_MOUSE	Vapa	Vesicle-associated membrane protein-associated protein A	1.53982	0.630075	+	17.9653	18.2805	18.0927	18.7657	18.9238	19.2369	18.8778	18.586
O88544	CSN4_MOUSE	Cops4	COP9 signalosome complex subunit 4	0.574334	0.629225		14.5719	14.8636	15.4835	16.8458	16.2003	16.2331	15.8348	16.0135
O54950	AAKG1_MOUSE	Prkag1	5'-AMP-activated protein kinase subunit gamma-1	0.75637	0.62875		14.1558	13.5167	14.3224	15.439	14.8178	15.1657	14.8615	15.1039
Q8BSY0	ASPH_MOUSE	Asph	Aspartyl/asparaginyl beta-hydroxylase	1.69445	0.628725	+	18.3732	18.2933	18.3883	19.0915	19.1946	19.3052	19.2077	18.9537
P62196	PRS8_MOUSE	Psmc5	26S proteasome regulatory subunit 8	1.30849	0.6283	+	17.107	17.546	17.1101	18.0758	18.0809	18.3385	17.7975	18.1352
P07724	ALBU_MOUSE	Alb	Albumin	1.14127	0.628125		18.9113	19.5715	19.3016	19.8114	20.3072	20.1342	19.3943	20.2726
Q60710	SAMH1_MOUSE	Samhd1	Deoxynucleoside triphosphate triphosphohydrolase SAMHD1	0.2409	0.628068		14.4295	11.2232	13.4151	14.737	14.9302	14.6583	11.9929	14.7357
P61750	ARF4_MOUSE	Arf4	ADP-ribosylation factor 4	0.174666	0.628021		14.937	12.7745	16.8572	13.2609	16.4232	15.8974	11.9596	16.0615
Q8BFZ9	ERLN2_MOUSE	Erlin2	Erlin-2	2.66257	0.627525	+	18.0915	18.0157	18.2059	18.3693	18.8213	19.0216	18.5559	18.7937
P49312	ROA1_MOUSE	Hnrnpa1	Heterogeneous nuclear ribonucleoprotein A1	1.86023	0.62745	+	17.3045	17.5742	17.9868	17.4331	17.9493	18.4674	18.1649	18.2268
Q62407	SPEG_MOUSE	Speg	Striated muscle-specific serine/threonine-protein kinase	2.21919	0.627275	+	19.6382	19.6842	19.6102	19.514	20.5233	20.3165	20.289	19.8269
Q61768	KINH_MOUSE	Kif5b	Kinesin-1 heavy chain	1.10018	0.625925		14.1381	14.3969	14.2652	15.3841	14.9494	15.2614	15.1387	15.3385
P97350	PKP1_MOUSE	Pkp1	Plakophilin-1	0.331361	0.625379		13.5718	14.0065	13.7404	12.7747	13.815	12.8716	16.3462	13.5621
Q6PE01	SNR40_MOUSE	Snrnp40	U5 small nuclear ribonucleoprotein 40 kDa protein	0.881061	0.622589		13.5676	12.7991	14.0656	14.3184	14.3263	14.3615	13.9792	14.5741
Q9Z1D1	EIF3G_MOUSE	Eif3g	Eukaryotic translation initiation factor 3 subunit G	1.09229	0.622475		14.0055	14.5176	14.3834	15.1901	14.9514	15.4988	14.7934	15.3429
P67984	RL22_MOUSE	Rpl22	60S ribosomal protein L22	1.89309	0.621799	+	17.4612	17.2509	17.7551	17.9532	18.0508	18.2253	18.1715	18.46
Q9DCS9	NDUBA_MOUSE	Ndufb10	NADH dehydrogenase [ubiquinone] 1 beta subcomplex subunit 10	0.798141	0.6204		18.174	18.9613	18.2637	19.6924	19.5551	19.5249	18.928	19.565
Q3TVI8	PBIP1_MOUSE	Pbxip1	Pre-B-cell leukemia transcription factor-interacting protein 1	0.752869	0.619725		17.0822	16.8654	16.75	17.981	18.2906	18.3022	17.2416	17.3231
Q61598	GDIB_MOUSE	Gdi2	Rab GDP dissociation inhibitor beta	1.32836	0.619176	+	15.5181	15.2793	15.4169	16.2093	16.3003	16.2933	15.833	16.4737
P62855	RS26_MOUSE	Rps26	40S ribosomal protein S26	3.40561	0.618975	+	18.8624	18.8224	18.95	19.1947	19.6238	19.5049	19.5851	19.5916
Q9WVC3	CAV2_MOUSE	Cav2	Caveolin-2	0.343097	0.618407		13.9387	15.0914	16.1708	16.1267	16.8007	15.7462	14.4334	16.8209
O70133	DHX9_MOUSE	Dhx9	ATP-dependent RNA helicase A	2.02966	0.6167	+	15.5021	16.0861	15.8048	15.6954	16.1834	16.4175	16.2712	16.6831
Q9R0G6	COMP_MOUSE	Comp	Cartilage oligomeric matrix protein	0.144882	0.6136		15.6722	11.7481	17.5878	12.0813	16.0758	12.7525	15.9009	14.8147
O08756	HCD2_MOUSE	Hsd17b10	3-hydroxyacyl-CoA dehydrogenase type-2	1.26164	0.6126	+	16.0892	16.8594	16.2935	16.9286	17.136	17.4617	16.7449	17.2785
Q99JY0	ECHB_MOUSE	Hadhb	Trifunctional enzyme subunit beta, mitochondrial	1.54025	0.612275	+	18.9521	19.0925	19.0856	19.5208	19.5849	19.5784	19.6389	20.2979
P08113	ENPL_MOUSE	Hsp90b1	Endoplasmin	1.52409	0.61195	+	15.3697	15.3219	15.876	16.0697	16.4884	15.9811	16.2254	16.3902
Q3U7R1	ESYT1_MOUSE	Esyt1	Extended synaptotagmin-1	1.34045	0.611675	+	13.8961	13.9182	13.9005	14.3957	14.9927	14.6236	14.0537	14.8872
Q9DB77	QCR2_MOUSE	Uqcrc2	Cytochrome b-c1 complex subunit 2, mitochondrial	1.17526	0.610925		17.7583	18.3301	17.9469	18.9721	18.8308	18.852	18.7557	19.0126
Q9D0E1	HNRPM_MOUSE	Hnrnpm	Heterogeneous nuclear ribonucleoprotein M	2.70657	0.60905	+	16.726	17.1182	17.0774	16.745	17.425	17.6661	17.5125	17.4992
P47968	RPIA_MOUSE	Rpia	Ribose-5-phosphate isomerase	0.219147	0.606157		13.7021	14.7288	13.3686	14.7838	15.9943	15.9664	11.6366	15.4106
Q9CRD2	EMC2_MOUSE	Emc2	ER membrane protein complex subunit 2	0.9439	0.605975		15.0072	15.968	15.3169	16.4504	16.3244	16.3786	16.1581	16.3053
Q78IK4	MIC27_MOUSE	Apool	MICOS complex subunit Mic27	1.07351	0.603325		15.478	15.8857	15.7596	16.706	16.5831	16.2583	16.5297	16.8715
Q8CC88	VWA8_MOUSE	Vwa8	von Willebrand factor A domain-containing protein 8	0.950678	0.6017		14.637	15.1439	15.5726	15.7576	15.9137	15.5274	15.6305	16.4463
Q9CR62	M2OM_MOUSE	Slc25a11	Mitochondrial 2-oxoglutarate/malate carrier protein	1.83519	0.601026	+	18.9924	19.6048	19.2006	19.6513	19.9913	19.7402	20.0888	20.0329
Q52KI8	SRRM1_MOUSE	Srrm1	Serine/arginine repetitive matrix protein 1	0.43588	0.600835		13.3025	12.2908	11.9986	13.4747	14.1996	11.9592	13.4356	13.8755
Q924X2	CPT1B_MOUSE	Cpt1b	Carnitine O-palmitoyltransferase 1, muscle isoform	1.52628	0.600626	+	17.9238	18.3855	17.8761	18.6708	18.8248	18.5549	18.898	18.981
Q921T2	TOIP1_MOUSE	Tor1aip1	Torsin-1A-interacting protein 1	1.44484	0.5997	+	16.6673	16.0673	16.7677	16.4858	16.9726	17.513	17.1464	16.7549
Q9QYG0	NDRG2_MOUSE	Ndrg2	Protein NDRG2	0.842377	0.599524		17.1459	17.6035	17.304	18.5449	18.1083	18.7524	17.9949	18.1408
P53986	MOT1_MOUSE	Slc16a1	Monocarboxylate transporter 1	1.33266	0.59775	+	13.025	12.5545	12.5583	12.8738	13.4847	12.8037	13.3148	13.7994
Q91ZU6	DYST_MOUSE	Dst	Dystonin	2.54371	0.59675	+	18.4619	18.4601	18.0903	18.5274	19.1982	18.8929	18.9294	18.9062
Q8K363	DDX18_MOUSE	Ddx18	ATP-dependent RNA helicase DDX18	1.10799	0.596275		15.0834	14.4482	13.7939	14.4832	14.892	15.1161	15.2942	14.8915
Q60631	GRB2_MOUSE	Grb2	Growth factor receptor-bound protein 2	0.14155	0.596074		12.3363	17.6946	12.4919	16.0604	15.883	16.5766	12.6408	15.8671
Q8K310	MATR3_MOUSE	Matr3	Matrin-3	2.37933	0.595475	+	15.8791	16.2143	16.0652	16.0498	16.3116	16.7495	16.8124	16.7168
Q9DC22	DCAF6_MOUSE	Dcaf6	DDB1- and CUL4-associated factor 6	1.33919	0.594275	+	16.5371	16.1495	16.2512	16.683	16.7372	17.5971	16.7775	16.8861
P22315	HEMH_MOUSE	Fech	Ferrochelatase, mitochondrial	1.29268	0.594225	+	16.7371	16.487	16.4723	16.7241	17.2199	17.7939	16.6576	17.126
P62317	SMD2_MOUSE	Snrpd2	Small nuclear ribonucleoprotein Sm D2	0.812608	0.5927		16.0907	15.6306	16.8166	16.9555	16.489	17.1928	16.86	17.3224
P70404	IDHG1_MOUSE	Idh3g	Isocitrate dehydrogenase [NAD] subunit gamma 1, mitochondrial	2.04321	0.5927	+	17.6873	18.2002	17.9647	18.1989	18.4017	18.6933	18.4914	18.8355
Q6PD26	PIGS_MOUSE	Pigs	GPI transamidase component PIG-S	0.40047	0.58992		14.6796	12.759	14.5772	15.8081	15.158	15.3329	15.0592	14.6335
Q8C754	VPS52_MOUSE	Vps52	Vacuolar protein sorting-associated protein 52 homolog	0.509244	0.5899		13.8489	15.0214	15.5345	16.1423	15.899	15.8695	15.0951	16.0431
O08810	U5S1_MOUSE	Eftud2	116 kDa U5 small nuclear ribonucleoprotein component	2.11555	0.589225	+	14.9888	14.9087	15.3234	14.6643	15.4694	15.6959	15.4411	15.6357
Q9D666	SUN1_MOUSE	Sun1	SUN domain-containing protein 1	2.40081	0.58895	+	16.1266	16.531	16.2066	16.0216	16.8245	16.9127	16.8943	16.6101
P28653	PGS1_MOUSE	Bgn	Biglycan	0.431434	0.588325		20.8918	19.6581	21.8563	19.497	21.7478	20.5814	20.9179	21.0094
Q8BGH4	REEP1_MOUSE	Reep1	Receptor expression-enhancing protein 1	0.366933	0.587589		12.2022	11.865	14.014	14.2937	13.518	14.4464	13.8242	12.9367
Q8VDJ3	VIGLN_MOUSE	Hdlbp	Vigilin	0.800852	0.586425		14.8657	15.9618	14.562	15.9135	15.8387	15.8014	15.9361	16.0725
Q9Z2C5	MTM1_MOUSE	Mtm1	Myotubularin	0.271085	0.585635		14.8671	15.8688	11.8599	14.9969	14.8042	15.4269	15.0687	14.6354
P62334	PRS10_MOUSE	Psmc6	26S proteasome regulatory subunit 10B	0.993276	0.584375		17.9204	18.1997	17.9169	19.1005	18.9131	19.1727	18.6622	18.727
Q9EQH3	VPS35_MOUSE	Vps35	Vacuolar protein sorting-associated protein 35	2.20795	0.5836	+	15.8135	15.688	16.2189	16.1343	16.4957	16.6922	16.4016	16.5996
O08638	MYH11_MOUSE	Myh11	Myosin-11	1.72331	0.583375	+	17.1182	17.7599	17.0684	17.3869	18.0338	17.7558	17.7651	18.1122
Q8BH79	ANO10_MOUSE	Ano10	Anoctamin-10	1.00019	0.582968		13.8745	13.1429	13.0235	13.8456	13.8888	13.8145	14.6456	13.8695
Q8BGH2	SAM50_MOUSE	Samm50	Sorting and assembly machinery component 50 homolog	1.86323	0.58245	+	19.2174	19.797	19.2357	19.7086	20.0513	19.9867	19.9696	20.2809
Q9CPQ1	COX6C_MOUSE	Cox6c	Cytochrome c oxidase subunit 6C	0.421552	0.582201		17.9541	18.7613	18.9093	20.6395	19.9511	19.4002	19.1093	20.1324
Q9QZQ8	H2AY_MOUSE	Macroh2a1	Core histone macro-H2A.1	1.81726	0.5819	+	18.9996	19.2537	19.5575	18.843	19.9139	19.8173	19.5778	19.6724
Q91XU3	PI42C_MOUSE	Pip4k2c	Phosphatidylinositol 5-phosphate 4-kinase type-2 gamma	3.51098	0.58175	+	16.9194	17.0692	16.9585	16.888	17.7305	17.4142	17.4869	17.5305
Q8VIJ6	SFPQ_MOUSE	Sfpq	Splicing factor, proline- and glutamine-rich	1.51422	0.5811	+	16.4037	16.3946	17.1377	16.7666	17.5388	17.2173	17.0202	17.2507
P43274	H14_MOUSE	H1-4	Histone H1.4	1.11947	0.57965		19.6303	19.6728	20.1251	19.6487	20.9437	20.2327	19.7725	20.4466
P0DN34	NDUB1_MOUSE	Ndufb1	NADH dehydrogenase [ubiquinone] 1 beta subcomplex subunit 1	0.202672	0.578511		15.3173	13.7076	12.5471	16.2926	16.1093	12.907	14.9747	16.1877
Q3TEA8	HP1B3_MOUSE	Hp1bp3	Heterochromatin protein 1-binding protein 3	1.73264	0.576776	+	17.3814	17.1455	17.8135	17.3238	18.1833	18.1607	17.7153	17.912
P00405	COX2_MOUSE	Mtco2	Cytochrome c oxidase subunit 2	0.604345	0.575175		19.611	20.3291	19.9876	21.371	21.1425	20.4963	20.49	21.4706
Q6DVA0	LEMD2_MOUSE	Lemd2	LEM domain-containing protein 2	1.24394	0.5747	+	15.1625	15.7095	16.2761	15.8154	16.457	16.1378	16.1966	16.4709
Q5U430	UBR3_MOUSE	Ubr3	E3 ubiquitin-protein ligase UBR3	1.26456	0.57425	+	15.6665	15.436	15.882	16.2262	16.3657	16.8546	16.0442	16.2432
Q6P5E4	UGGG1_MOUSE	Uggt1	UDP-glucose:glycoprotein glucosyltransferase 1	0.979985	0.572675		14.0607	14.2722	14.5457	15.3649	15.1978	15.3449	14.9187	15.0728
Q91WU5	AS3MT_MOUSE	As3mt	Arsenite methyltransferase	0.236002	0.5723		11.1727	14.2166	13.1924	14.766	14.7578	14.5278	12.2162	14.1351
O35206	COFA1_MOUSE	Col15a1	Collagen alpha-1(XV) chain	2.44559	0.5715	+	18.7784	19.1222	18.8799	18.5608	19.4189	19.2886	19.4727	19.4471
Q99M87	DNJA3_MOUSE	Dnaja3	DnaJ homolog subfamily A member 3, mitochondrial	2.15871	0.570751	+	17.7298	18.2083	17.9974	17.8739	18.3693	18.3896	18.5333	18.8002
Q80YX1	TENA_MOUSE	Tnc	Tenascin	0.323592	0.570675		18.6834	16.7736	18.8922	16.1707	18.6615	17.6076	18.8071	17.7264
Q8R4N0	CLYBL_MOUSE	Clybl	Citramalyl-CoA lyase, mitochondrial	0.967424	0.570675		14.0698	14.826	14.165	15.2969	15.2298	15.2769	14.9047	15.229
Q61233	PLSL_MOUSE	Lcp1	Plastin-2	0.30842	0.565241		14.6756	13.7348	15.3773	15.4975	16.0189	13.4866	15.5917	16.449
P40142	TKT_MOUSE	Tkt	Transketolase	0.748484	0.565158		14.103	13.4768	14.9204	14.112	15.2362	14.204	14.5318	14.9008
Q8R2U0	SEH1_MOUSE	Seh1l	Nucleoporin SEH1	0.111063	0.564824		18.0962	11.5544	16.8789	16.7594	17.7643	17.3107	12.8097	17.6635
Q8CGY6	UN45B_MOUSE	Unc45b	Protein unc-45 homolog B	1.09457	0.561425		17.6159	17.7994	17.9065	18.7127	18.6429	18.6935	18.71	18.2338
P14231	AT1B2_MOUSE	Atp1b2	Sodium/potassium-transporting ATPase subunit beta-2	0.329975	0.560626		16.0443	14.3271	15.9627	16.8786	16.1642	17.5536	16.5449	15.1925
Q9CY58	PAIRB_MOUSE	Serbp1	Plasminogen activator inhibitor 1 RNA-binding protein	0.23421	0.560248		15.443	12.3253	15.5005	16.7901	15.3562	16.1217	15.3993	15.4227
Q9CQQ7	AT5F1_MOUSE	Atp5pb	ATP synthase F(0) complex subunit B1, mitochondrial	1.58852	0.559925	+	19.9367	20.3556	20.1121	20.7995	20.7974	20.9576	20.8383	20.8503
P16045	LEG1_MOUSE	Lgals1	Galectin-1	0.481809	0.558925		17.9892	17.2208	18.1096	19.3036	18.8071	19.4716	17.9985	18.5817
P62835	RAP1A_MOUSE	Rap1a	Ras-related protein Rap-1A	1.07673	0.5585		15.2867	14.8732	15.502	15.8836	16.2863	16.0844	15.4954	15.9134
Q9CZ13	QCR1_MOUSE	Uqcrc1	Cytochrome b-c1 complex subunit 1, mitochondrial	0.944601	0.5581		18.1501	18.7069	18.3331	19.4755	19.2435	19.2002	19.0601	19.3942
Q9ET78	JPH2_MOUSE	Jph2	Junctophilin-2	1.2439	0.55725	+	17.7771	18.098	17.9749	18.3812	18.9408	18.9021	18.5393	18.078
Q99PV0	PRP8_MOUSE	Prpf8	Pre-mRNA-processing-splicing factor 8	3.29097	0.5571	+	14.9727	14.8889	14.9761	15.0962	15.5182	15.4347	15.4637	15.7457
Q8VEK3	HNRPU_MOUSE	Hnrnpu	Heterogeneous nuclear ribonucleoprotein U	1.51887	0.553051	+	17.2058	17.42	17.6148	17.4855	17.5161	18.0776	17.979	18.3656
Q80X19	COEA1_MOUSE	Col14a1	Collagen alpha-1(XIV) chain	0.817769	0.552975		17.288	16.3681	16.6028	15.9923	17.3062	17.5625	16.6654	16.929
Q99JY9	ARP3_MOUSE	Actr3	Actin-related protein 3	1.54807	0.5527	+	17.0655	17.2149	17.6693	16.9805	17.9357	17.5977	17.5768	18.0308
Q60864	STIP1_MOUSE	Stip1	Stress-induced-phosphoprotein 1	0.279368	0.5526		14.2836	14.8011	13.5864	17.2877	15.5981	15.8312	15.1028	15.6371
P62301	RS13_MOUSE	Rps13	40S ribosomal protein S13	3.44481	0.552025	+	18.6031	18.7405	18.8348	18.5735	19.2601	19.1994	19.3583	19.1422
P41216	ACSL1_MOUSE	Acsl1	Long-chain-fatty-acid--CoA ligase 1	0.882309	0.551875		17.3519	18.1451	17.2397	18.4228	18.2996	18.0848	18.314	18.6686
O35226	PSMD4_MOUSE	Psmd4	26S proteasome non-ATPase regulatory subunit 4	2.13687	0.55175	+	16.1536	16.7939	16.5671	16.551	17.0449	17.1705	16.9824	17.0748
P14733	LMNB1_MOUSE	Lmnb1	Lamin-B1	2.33654	0.54925	+	18.3229	18.2018	18.5562	18.1714	18.9273	19.0861	18.7152	18.7207
Q3UTJ2	SRBS2_MOUSE	Sorbs2	Sorbin and SH3 domain-containing protein 2	1.68816	0.548775	+	16.6926	16.0091	16.4766	16.584	17.0219	17.2141	16.9452	16.7762
P97461	RS5_MOUSE	Rps5	40S ribosomal protein S5	1.7416	0.54775	+	17.4846	16.9446	17.3838	17.6025	18.0341	17.7097	18.0792	17.7835
Q9DC71	RT15_MOUSE	Mrps15	28S ribosomal protein S15, mitochondrial	0.413801	0.544615		12.7509	12.856	11.4494	14.0073	12.5696	13.3941	13.5591	13.7193
Q78IK2	ATPMK_MOUSE	Atp5mk	ATP synthase membrane subunit K, mitochondrial	1.47741	0.540325	+	17.8799	18.2526	18.0298	18.7119	18.638	18.6725	18.7507	18.9743
P02469	LAMB1_MOUSE	Lamb1	Laminin subunit beta-1	3.47442	0.539899	+	18.9766	18.9817	18.8318	18.7737	19.3671	19.5809	19.4224	19.353
Q6ZWV7	RL35_MOUSE	Rpl35	60S ribosomal protein L35	2.81565	0.538675	+	18.6345	18.5566	18.7071	18.5077	18.9878	19.1416	19.3857	19.0455
A2AUC9	KLH41_MOUSE	Klhl41	Kelch-like protein 41	2.38976	0.5371	+	20.3343	20.5201	20.6888	20.7558	21.302	20.9662	21.0371	21.1421
P97450	ATP5J_MOUSE	Atp5pf	ATP synthase-coupling factor 6, mitochondrial	0.780896	0.53695		19.3759	19.6166	19.795	20.892	20.2863	20.4786	20.5386	20.5238
P05202	AATM_MOUSE	Got2	Aspartate aminotransferase, mitochondrial	0.906442	0.534675		18.51	19.2215	18.5837	19.4294	19.1852	19.2057	19.4823	20.0101
Q9JLN9	MTOR_MOUSE	Mtor	Serine/threonine-protein kinase mTOR	0.708792	0.534591		13.3466	13.819	12.4374	13.4762	13.7299	13.2222	14.0501	14.2154
Q99LE6	ABCF2_MOUSE	Abcf2	ATP-binding cassette sub-family F member 2	0.831129	0.532475		15.2627	14.8956	14.4678	15.9265	15.7464	15.8718	15.5038	15.5605
P27773	PDIA3_MOUSE	Pdia3	Protein disulfide-isomerase A3	1.33331	0.531225	+	16.1725	15.9886	16.7263	16.5723	17.1838	16.8475	16.5828	16.9705
O54724	CAVN1_MOUSE	Cavin1	Caveolae-associated protein 1	1.24747	0.530425		17.9398	17.8757	18.1522	18.7588	18.8448	18.9172	18.4922	18.594
Q8R127	SCPDL_MOUSE	Sccpdh	Saccharopine dehydrogenase-like oxidoreductase	0.835785	0.52965		15.0926	14.7073	15.2974	15.8526	16.3874	15.4866	15.567	15.6275
P38647	GRP75_MOUSE	Hspa9	Stress-70 protein, mitochondrial	1.26094	0.528326		17.5262	18.0909	17.7955	18.4875	18.3054	18.5888	18.4387	18.6805
P56392	CX7A1_MOUSE	Cox7a1	Cytochrome c oxidase subunit 7A1, mitochondrial	0.471334	0.527851		16.6517	16.8391	17.6152	18.7818	18.0939	17.712	17.8114	18.3819
A2A9K7	A2A9K7_MOUSE	Cnksr1	Connector enhancer of kinase suppressor of Ras 1	0.274223	0.527665		13.241	15.7384	12.8233	14.9103	14.4619	14.3089	15.8894	14.1635
Q61838	PZP_MOUSE	Pzp	Pregnancy zone protein	1.5586	0.527275	+	16.0799	15.4723	15.5761	15.4196	16.3368	15.8848	16.1431	16.2923
Q5NBX1	COBL_MOUSE	Cobl	Protein cordon-bleu	1.25606	0.52595		15.4466	15.5636	15.4842	14.8329	15.9441	16.2177	15.7211	15.5482
D3YYU8	OBSL1_MOUSE	Obsl1	Obscurin-like protein 1	1.41539	0.52455	+	15.5187	15.8685	15.8981	15.8182	16.6319	16.2329	15.8277	16.5092
O35367	KERA_MOUSE	Kera	Keratocan	0.205624	0.523		20.0087	17.3162	20.6953	17.2117	20.4413	18.8759	19.6317	18.375
O09111	NDUBB_MOUSE	Ndufb11	NADH dehydrogenase [ubiquinone] 1 beta subcomplex subunit 11, mitochondrial	0.52366	0.522125		18.1716	18.4849	18.2089	20.0463	19.349	19.2734	18.9214	19.4564
Q7TMY8	HUWE1_MOUSE	Huwe1	E3 ubiquitin-protein ligase HUWE1	1.76413	0.521075	+	11.9182	11.5982	11.8247	11.6278	12.2587	12.4207	11.8721	12.5017
P97384	ANX11_MOUSE	Anxa11	Annexin A11	1.19573	0.52045		15.7772	15.4069	15.7747	16.0081	16.4104	16.6886	15.7789	16.1708
Q9Z1Q9	SYVC_MOUSE	Vars1	Valine--tRNA ligase	0.46054	0.5196		13.8812	14.2271	14.8019	16.0481	15.7945	15.0772	15.0299	15.1351
P50544	ACADV_MOUSE	Acadvl	Very long-chain specific acyl-CoA dehydrogenase, mitochondrial	1.05027	0.5189		17.8549	18.0965	17.7338	18.7735	18.5811	18.4939	18.5072	18.9521
Q8JZQ9	EIF3B_MOUSE	Eif3b	Eukaryotic translation initiation factor 3 subunit B	1.2743	0.5178		16.4379	15.9555	16.0944	16.8925	16.8013	16.9952	16.902	16.753
Q921I1	TRFE_MOUSE	Tf	Serotransferrin	1.16862	0.516975		15.9932	15.9295	16.4718	16.4969	16.9411	16.6043	16.3123	17.1016
O35887	CALU_MOUSE	Calu	Calumenin	0.798018	0.514017		15.1282	13.9403	14.5439	15.2481	15.3638	15.4463	15.1441	14.9624
P08752	GNAI2_MOUSE	Gnai2	Guanine nucleotide-binding protein G(i) subunit alpha-2	0.963799	0.512875		15.7929	15.566	16.1685	15.7343	16.8946	16.3362	15.7167	16.3657
Q8R146	APEH_MOUSE	Apeh	Acylamino-acid-releasing enzyme	0.697785	0.512825		14.6121	14.5015	14.1926	15.7794	15.5223	15.2175	15.1702	15.2269
Q9Z204	HNRPC_MOUSE	Hnrnpc	Heterogeneous nuclear ribonucleoproteins C1/C2	0.984105	0.511425		17.1103	17.0644	17.2069	17.2125	16.8858	17.7665	17.9451	18.0424
Q64514	TPP2_MOUSE	Tpp2	Tripeptidyl-peptidase 2	0.305377	0.509254		12.0676	14.0666	14.7247	13.5828	13.8207	14.4493	13.1372	15.0715
Q5SSK3	TEFM_MOUSE	Tefm	Transcription elongation factor, mitochondrial	1.84568	0.50765	+	15.714	15.7542	15.4973	15.7114	16.0121	15.8995	16.5054	16.2905
P62754	RS6_MOUSE	Rps6	40S ribosomal protein S6	2.39559	0.5051	+	19.4192	19.1177	19.5821	19.3577	19.9549	19.7172	19.9605	19.8645
P20029	BIP_MOUSE	Hspa5	Endoplasmic reticulum chaperone BiP	1.36121	0.504674	+	17.9146	18.2791	18.2558	18.7614	18.9425	18.9881	18.703	18.596
Q9CPR4	RL17_MOUSE	Rpl17	60S ribosomal protein L17	2.48375	0.503675	+	19.0617	18.8588	19.2446	19.2767	19.5684	19.7044	19.677	19.5067
Q64105	SPRE_MOUSE	Spr	Sepiapterin reductase	0.237356	0.502422		13.8543	12.2273	14.4379	14.863	15.4019	14.9091	12.5224	14.5588
P25444	RS2_MOUSE	Rps2	40S ribosomal protein S2	3.46212	0.502299	+	19.1303	19.3635	19.3321	19.2977	19.7487	19.6702	19.8627	19.8512
Q8K2B3	SDHA_MOUSE	Sdha	Succinate dehydrogenase [ubiquinone] flavoprotein subunit, mitochondrial	0.720299	0.500775		17.0821	17.4821	17.2126	18.5478	18.059	18.0828	17.9324	18.2535
Q9R1P4	PSA1_MOUSE	Psma1	Proteasome subunit alpha type-1	1.03761	0.499475		17.8243	17.9164	18.2892	18.6036	18.4912	19.1464	18.6391	18.3547
P61027	RAB10_MOUSE	Rab10	Ras-related protein Rab-10	0.625679	0.498725		16.288	16.1422	16.2263	17.3941	17.0951	17.5925	16.4385	16.9194
Q9CYR0	SSBP_MOUSE	Ssbp1	Single-stranded DNA-binding protein, mitochondrial	2.39432	0.498275	+	15.9016	15.925	15.6302	16.0705	16.4951	16.2959	16.2549	16.4745
Q8BFZ3	ACTBL_MOUSE	Actbl2	Beta-actin-like protein 2	0.549227	0.497925		20.2674	22.0262	21.1964	20.8813	21.6863	21.1672	21.3784	22.1311
Q07235	GDN_MOUSE	Serpine2	Glia-derived nexin	0.35708	0.497759		12.4678	13.3567	14.8904	12.7638	14.3951	13.5919	14.2206	13.2621
Q925I1	ATAD3_MOUSE	Atad3	ATPase family AAA domain-containing protein 3	1.69462	0.4966	+	15.6888	16.0148	16.0529	16.3788	16.3394	16.5039	16.6117	16.6667
P63030	MPC1_MOUSE	Mpc1	Mitochondrial pyruvate carrier 1	2.14273	0.494725	+	17.3513	17.2758	17.2833	17.7042	17.8244	17.9062	17.7689	18.094
O09167	RL21_MOUSE	Rpl21	60S ribosomal protein L21	1.85365	0.493599	+	18.162	18.7337	18.3885	18.5523	18.865	19.0913	19.0744	18.7802
Q9CQR4	ACO13_MOUSE	Acot13	Acyl-coenzyme A thioesterase 13	1.6792	0.493525	+	16.9974	16.8846	16.7618	17.3726	17.2962	17.7273	17.4945	17.4725
O35129	PHB2_MOUSE	Phb2	Prohibitin-2	2.12072	0.492825	+	18.6172	18.9781	18.6839	19.019	19.179	19.3368	19.2419	19.5118
P14685	PSMD3_MOUSE	Psmd3	26S proteasome non-ATPase regulatory subunit 3	1.60112	0.4904	+	17.6671	17.8085	17.8282	18.2865	18.3608	18.6656	18.2903	18.2352
Q91Z53	GRHPR_MOUSE	Grhpr	Glyoxylate reductase/hydroxypyruvate reductase	0.279964	0.490296		14.6535	12.825	15.1746	15.8257	15.7043	15.4094	14.1603	15.166
P62960	YBOX1_MOUSE	Ybx1	Y-box-binding protein 1	0.882882	0.4896		17.3086	17.2638	16.9161	17.497	16.9828	18.0169	17.9127	18.0315
Q70KF4	CMYA5_MOUSE	Cmya5	Cardiomyopathy-associated protein 5	1.68844	0.489	+	18.1345	18.2347	18.3619	18.3518	18.9057	18.9734	18.8326	18.3272
P26443	DHE3_MOUSE	Glud1	Glutamate dehydrogenase 1, mitochondrial	3.10894	0.4875	+	17.6982	17.5135	17.7709	17.8521	18.1177	18.1898	18.2556	18.2216
Q9D5T0	ATAD1_MOUSE	Atad1	Outer mitochondrial transmembrane helix translocase	0.712967	0.48705		14.4278	15.8356	15.0689	15.7498	15.7814	15.8029	15.8329	15.6131
P14211	CALR_MOUSE	Calr	Calreticulin	1.17482	0.4868		15.4022	15.3518	15.6287	16.18	16.2789	16.3008	15.8375	16.0927
P62264	RS14_MOUSE	Rps14	40S ribosomal protein S14	2.62368	0.486775	+	18.9352	18.9163	18.8888	19.0959	19.3227	19.5856	19.5979	19.2771
P12970	RL7A_MOUSE	Rpl7a	60S ribosomal protein L7a	2.51482	0.483624	+	17.3894	17.538	17.4106	17.6675	18.0189	18.0926	18.0728	17.7557
P70372	ELAV1_MOUSE	Elavl1	ELAV-like protein 1	0.780281	0.4827		15.8577	16.5479	15.9428	16.0727	15.8316	16.8022	16.666	17.0521
P23506	PIMT_MOUSE	Pcmt1	Protein-L-isoaspartate(D-aspartate) O-methyltransferase	0.587166	0.482675		14.9731	15.7558	16.5156	15.8965	16.1059	16.7555	15.7354	16.4749
P54775	PRS6B_MOUSE	Psmc4	26S proteasome regulatory subunit 6B	1.35758	0.482601	+	16.3855	16.4035	16.73	16.8961	17.0122	17.4964	16.8379	16.999
Q6ZWN5	RS9_MOUSE	Rps9	40S ribosomal protein S9	2.69612	0.479775	+	19.6066	19.4068	19.7381	19.6485	20.003	20.2101	20.1505	19.9555
Q68FL6	SYMC_MOUSE	Mars1	Methionine--tRNA ligase, cytoplasmic	1.44691	0.478475	+	15.2772	15.5802	15.8484	16.0296	16.2508	16.2871	15.9889	16.1225
Q9D6R2	IDH3A_MOUSE	Idh3a	Isocitrate dehydrogenase [NAD] subunit alpha, mitochondrial	1.26309	0.477975		19.0894	19.5449	19.2561	19.928	19.7001	20.0475	19.9484	20.0343
Q8BH64	EHD2_MOUSE	Ehd2	EH domain-containing protein 2	1.73916	0.474801	+	18.1323	18.2054	18.1545	18.7028	18.8782	18.6832	18.6618	18.871
Q8BW41	PMGT2_MOUSE	Pomgnt2	Protein O-linked-mannose beta-1,4-N-acetylglucosaminyltransferase 2	0.274342	0.472621		15.2565	11.9804	13.6658	14.2046	14.1364	14.7843	14.2506	13.8265
Q9WUM4	COR1C_MOUSE	Coro1c	Coronin-1C	0.719627	0.470124		15.5359	15.0233	15.6808	16.1436	16.3028	15.5205	15.9209	16.5199
P61979	HNRPK_MOUSE	Hnrnpk	Heterogeneous nuclear ribonucleoprotein K	1.18963	0.468776		16.8991	17.1817	17.3492	17.4464	17.2495	17.9405	17.5923	17.9692
Q9DCF9	SSRG_MOUSE	Ssr3	Translocon-associated protein subunit gamma	0.65208	0.46815		14.7708	15.3666	14.9859	16.1578	15.9235	16.0253	15.8868	15.3181
P60867	RS20_MOUSE	Rps20	40S ribosomal protein S20	0.823455	0.467225		15.3841	16.1099	16.4261	16.3706	16.2349	16.7559	16.8394	16.3294
Q8BMS1	ECHA_MOUSE	Hadha	Trifunctional enzyme subunit alpha, mitochondrial	1.25458	0.46705		20.1204	20.632	20.0956	20.4438	20.6292	20.4876	20.8815	21.1617
P99029	PRDX5_MOUSE	Prdx5	Peroxiredoxin-5, mitochondrial	1.67413	0.46635	+	16.2521	16.5125	16.4443	16.771	16.7686	17.1942	16.7968	17.0857
Q9D6J5	NDUB8_MOUSE	Ndufb8	NADH dehydrogenase [ubiquinone] 1 beta subcomplex subunit 8, mitochondrial	0.589597	0.465275		18.0717	18.6532	18.2003	19.608	19.1147	19.2818	18.724	19.2738
Q9D880	TIM50_MOUSE	Timm50	Mitochondrial import inner membrane translocase subunit TIM50	1.02426	0.4645		15.7577	16.3614	16.2651	16.8626	16.6213	16.9111	16.7679	16.8045
P51885	LUM_MOUSE	Lum	Lumican	0.646906	0.464175		20.6696	20.1102	20.9912	19.9988	21.3948	21.0372	20.2034	20.9911
Q9DCT5	SDF2_MOUSE	Sdf2	Stromal cell-derived factor 2	1.85082	0.463425	+	16.0833	16.478	16.1396	16.2352	16.9792	16.6867	16.6414	16.4825
Q8BH61	F13A_MOUSE	F13a1	Coagulation factor XIII A chain	0.420889	0.463399		17.9701	16.5516	18.6156	17.0118	18.4277	17.8591	17.7524	17.9635
Q8BU30	SYIC_MOUSE	Iars1	Isoleucine--tRNA ligase, cytoplasmic	1.02262	0.463375		16.689	16.4937	16.799	17.5379	17.4148	17.4089	17.3547	17.1947
Q9WTR5	CAD13_MOUSE	Cdh13	Cadherin-13	1.0679	0.462		15.8447	15.6263	16.2192	16.3248	16.75	16.5376	16.0238	16.5516
P14131	RS16_MOUSE	Rps16	40S ribosomal protein S16	2.11474	0.459999	+	18.714	18.5072	18.9585	18.957	19.1435	19.2032	19.3279	19.3021
Q6PHZ2	KCC2D_MOUSE	Camk2d	Calcium/calmodulin-dependent protein kinase type II subunit delta	1.17349	0.457075		17.5194	17.2442	17.565	18.0244	18.1425	18.1686	18.2	17.6702
P56135	ATPK_MOUSE	Atp5mf	ATP synthase subunit f, mitochondrial	1.1297	0.4552		20.5118	21.0291	20.712	21.4585	21.3707	21.3863	21.4918	21.2834
Q99N92	RM27_MOUSE	Mrpl27	39S ribosomal protein L27, mitochondrial	0.341996	0.454953		11.5197	13.5779	12.2691	13.4764	13.2282	12.5343	13.015	13.8854
Q9CQE8	RTRAF_MOUSE	RTRAF	RNA transcription, translation and transport factor protein	1.08222	0.45345		15.8628	16.0951	16.1581	16.8361	16.8455	16.6104	16.5771	16.7329
Q791V5	MTCH2_MOUSE	Mtch2	Mitochondrial carrier homolog 2	1.70656	0.45305	+	17.8429	18.2254	17.959	18.4468	18.4479	18.5509	18.6591	18.6284
Q9CPQ8	ATP5L_MOUSE	Atp5mg	ATP synthase subunit g, mitochondrial	0.577743	0.452349		17.2977	17.9568	17.6323	18.9712	18.5302	18.3219	18.2853	18.53
Q811D0	DLG1_MOUSE	Dlg1	Disks large homolog 1	0.375075	0.451505		11.7054	11.7901	10.3132	12.549	12.281	12.5064	11.9738	11.4025
Q9Z1K5	ARI1_MOUSE	Arih1	E3 ubiquitin-protein ligase ARIH1	0.173065	0.448903		12.9341	11.0468	12.103	15.177	13.9968	14.224	12.5705	12.2652
Q99MR8	MCCA_MOUSE	Mccc1	Methylcrotonoyl-CoA carboxylase subunit alpha, mitochondrial	1.59352	0.446825	+	16.3895	16.5129	16.4442	16.9067	16.7693	16.9646	17.0874	17.2193
Q9WV02	RBMX_MOUSE	Rbmx	RNA-binding motif protein, X chromosome	1.17234	0.44615		15.9789	15.9937	16.1423	15.7641	16.4207	16.5943	15.9007	16.7479
P62849	RS24_MOUSE	Rps24	40S ribosomal protein S24	2.04439	0.444975	+	17.1337	17.4553	17.5869	17.5862	17.8621	17.8281	18.0282	17.8236
P62270	RS18_MOUSE	Rps18	40S ribosomal protein S18	2.7761	0.44395	+	18.5108	18.5953	18.7822	18.7015	18.9647	19.0392	19.1358	19.2259
Q8QZS1	HIBCH_MOUSE	Hibch	3-hydroxyisobutyryl-CoA hydrolase, mitochondrial	0.526337	0.4433		15.3383	16.0591	14.8237	16.5532	15.987	16.3184	16.154	16.0881
P82347	SGCD_MOUSE	Sgcd	Delta-sarcoglycan	0.976556	0.442575		17.2555	16.654	17.3977	17.4377	17.6769	18.0175	17.4515	17.3693
Q9D554	SF3A3_MOUSE	Sf3a3	Splicing factor 3A subunit 3	0.516009	0.441808		13.0981	13.5385	12.3181	12.5463	13.8326	12.9825	12.698	13.7551
Q00623	APOA1_MOUSE	Apoa1	Apolipoprotein A-I	0.592245	0.441649		16.2548	15.9429	15.232	16.2518	16.5826	16.2181	15.7259	16.9215
Q6PDQ2	CHD4_MOUSE	Chd4	Chromodomain-helicase-DNA-binding protein 4	0.380972	0.440219		13.6791	13.5913	12.0103	12.5328	14.0411	13.3066	12.632	13.5947
Q9D8W5	PSD12_MOUSE	Psmd12	26S proteasome non-ATPase regulatory subunit 12	0.82258	0.438275		16.9125	17.2779	17.0376	17.993	17.6196	18.0603	17.7332	17.561
Q8BVA4	LMOD1_MOUSE	Lmod1	Leiomodin-1	0.282729	0.43705		13.6487	16.2507	16.062	15.0387	15.9975	14.9809	15.9384	15.8315
O88685	PRS6A_MOUSE	Psmc3	26S proteasome regulatory subunit 6A	1.00409	0.436875		17.7141	17.5785	17.5518	18.3295	18.1495	18.5955	18.1973	17.9791
P15089	CBPA3_MOUSE	Cpa3	Mast cell carboxypeptidase A	0.28834	0.435825		16.9021	17.3364	17.6448	15.2759	17.5044	17.8596	16.2546	17.2839
Q64012	RALY_MOUSE	Raly	RNA-binding protein Raly	0.483787	0.4357		15.698	15.7815	15.1469	14.8403	14.8429	15.8284	16.1142	16.424
P63001	RAC1_MOUSE	Rac1	Ras-related C3 botulinum toxin substrate 1	1.36461	0.43495		17.5226	17.4592	17.2276	17.8268	18.1132	18.0971	17.9573	17.6084
P82348	SGCG_MOUSE	Sgcg	Gamma-sarcoglycan	2.03827	0.433575	+	17.9435	17.5423	17.8057	17.9769	18.4235	18.2097	18.1726	18.1969
Q9D1R9	RL34_MOUSE	Rpl34	60S ribosomal protein L34	1.54022	0.430975	+	18.6804	18.285	18.8709	18.7866	18.9596	19.2416	19.1965	18.9491
Q99MS7	EH1L1_MOUSE	Ehbp1l1	EH domain-binding protein 1-like protein 1	0.700879	0.4304		15.4417	15.3163	15.16	16.2548	16.1977	16.2367	15.4908	15.9692
Q7TQ48	SRCA_MOUSE	Srl	Sarcalumenin	0.740745	0.429675		20.1368	20.1956	19.917	21.0216	20.8479	21.0952	20.6571	20.3895
P62242	RS8_MOUSE	Rps8	40S ribosomal protein S8	2.49708	0.42945	+	19.6526	19.7885	19.7924	19.8682	20.1535	20.4073	20.2274	20.0313
Q9D7H3	RTCA_MOUSE	RtcA	RNA 3'-terminal phosphate cyclase	0.937874	0.4282		15.7646	15.707	15.5387	16.1046	16.3473	16.5196	16.3414	15.6194
Q9CQ69	QCR8_MOUSE	Uqcrq	Cytochrome b-c1 complex subunit 8	0.611193	0.426775		19.6203	20.6845	19.272	19.6573	20.3284	19.9213	20.1588	20.5327
Q8BFR5	EFTU_MOUSE	Tufm	Elongation factor Tu, mitochondrial	1.19603	0.426275		18.0164	18.0029	18.0719	18.4512	18.5882	18.1639	18.5751	18.9203
Q9R059	FHL3_MOUSE	Fhl3	Four and a half LIM domains protein 3	0.532728	0.4259		19.6558	18.7285	20.3804	19.7686	19.9173	20.4465	19.7861	20.087
Q61037	TSC2_MOUSE	Tsc2	Tuberin	0.247177	0.425337		14.735	12.4902	12.9757	11.8152	14.0201	12.7615	13.0113	13.9245
Q9CQV1	TIM16_MOUSE	Pam16	Mitochondrial import inner membrane translocase subunit TIM16	0.728538	0.4239		14.5893	14.0318	14.3515	14.9836	15.0851	14.9145	15.2973	14.3549
P62192	PRS4_MOUSE	Psmc1	26S proteasome regulatory subunit 4	0.918242	0.4231		17.3614	17.5801	17.3781	18.2102	17.9009	18.4176	18.0085	17.8952
Q9D172	GAL3A_MOUSE	Gatd3	Glutamine amidotransferase-like class 1 domain-containing protein 3, mitochondrial	0.669839	0.420199		17.6324	17.9066	17.2576	18.4897	17.8967	18.1238	18.6295	18.3171
Q80W54	FACE1_MOUSE	Zmpste24	CAAX prenyl protease 1 homolog	0.274838	0.417182		12.0772	12.1161	12.4559	14.1582	13.778	13.7808	12.2701	12.6472
Q9QYI4	DJB12_MOUSE	Dnajb12	DnaJ homolog subfamily B member 12	1.01175	0.414675		15.0502	15.3965	15.2587	15.1757	15.5156	16.1542	15.6678	15.2022
O35435	PYRD_MOUSE	Dhodh	Dihydroorotate dehydrogenase (quinone), mitochondrial	0.290979	0.414661		14.2657	13.4004	12.1927	13.3437	13.8491	14.501	12.5433	13.9678
P14148	RL7_MOUSE	Rpl7	60S ribosomal protein L7	1.66526	0.4139	+	19.378	19.7333	19.6271	19.7394	19.9694	20.2642	20.1223	19.7775
Q924M7	MPI_MOUSE	Mpi	Mannose-6-phosphate isomerase	0.388032	0.41365		14.4639	13.1331	12.594	13.8643	13.789	14.5801	13.7601	13.5807
Q8VBT9	ASPC1_MOUSE	Aspscr1	Tether containing UBX domain for GLUT4	0.513261	0.412696		13.208	12.0048	12.1126	11.9519	12.4963	13.3677	12.6588	12.4053
Q8BSL7	ARF2_MOUSE	Arf2	ADP-ribosylation factor 2	0.950648	0.40965		15.4466	15.6908	16.1249	16.366	16.3473	16.4815	16.1261	16.312
Q9JMH6	TRXR1_MOUSE	Txnrd1	Thioredoxin reductase 1, cytoplasmic	0.427472	0.4094		14.2324	14.6125	13.9269	15.8269	14.8634	15.2449	15.168	14.96
Q61234	SNTA1_MOUSE	Snta1	Alpha-1-syntrophin	1.22861	0.408		19.1828	19.2392	19.1118	19.4045	19.7137	20.0666	19.4832	19.3068
Q3TCJ1	ABRX2_MOUSE	Abraxas2	BRISC complex subunit Abraxas 2	0.451302	0.40705		15.6839	16.3355	15.0531	14.7555	16.1362	16.1917	15.3099	15.8184
Q05793	PGBM_MOUSE	Hspg2	Basement membrane-specific heparan sulfate proteoglycan core protein	1.98456	0.4061	+	19.6662	19.6976	19.6837	19.2681	20.0849	19.936	20.0006	19.9185
E9PWQ3	E9PWQ3_MOUSE	Col6a3	Collagen, type VI, alpha 3	0.456509	0.40605		21.2476	20.4004	21.1269	19.7219	21.4851	20.592	21.117	20.9269
P09055	ITB1_MOUSE	Itgb1	Integrin beta-1	0.838881	0.404525		14.7757	14.623	14.8667	15.3625	15.7087	15.193	14.8704	15.4739
Q9DBL1	ACDSB_MOUSE	Acadsb	Short/branched chain specific acyl-CoA dehydrogenase, mitochondrial	1.07292	0.402475		16.1331	16.4073	16.0967	16.7176	16.8805	16.9223	16.3535	16.8083
P63242	IF5A1_MOUSE	Eif5a	Eukaryotic translation initiation factor 5A-1	0.396159	0.402		16.1929	16.7835	17.2807	18.1174	17.4261	17.9979	17.1372	17.4213
Q9CR68	UCRI_MOUSE	Uqcrfs1	Cytochrome b-c1 complex subunit Rieske, mitochondrial	1.59658	0.401499	+	18.2456	18.7506	18.4977	18.8341	19.0313	18.934	18.9399	19.0288
P50171	DHB8_MOUSE	Hsd17b8	(3R)-3-hydroxyacyl-CoA dehydrogenase	0.938826	0.40145		15.193	15.4489	15.2288	15.4109	15.8362	15.4465	15.3446	16.2601
Q61033	LAP2A_MOUSE	Tmpo	Lamina-associated polypeptide 2, isoforms alpha/zeta	1.53937	0.401375	+	16.8149	16.8141	16.9059	17.0988	17.3652	17.6339	17.0834	17.1567
Q6ZWV3	RL10_MOUSE	Rpl10	60S ribosomal protein L10	1.34397	0.400725		17.5236	17.843	17.3227	17.2335	17.7958	17.827	18.1306	17.7723
Q9QY76	VAPB_MOUSE	Vapb	Vesicle-associated membrane protein-associated protein B	1.60415	0.400476	+	18.6217	18.9932	18.7171	19.147	19.3208	19.2961	19.3638	19.1002
E9Q4Z2	ACACB_MOUSE	Acacb	Acetyl-CoA carboxylase 2	0.728085	0.39795		15.8793	15.5861	14.9461	16.1785	16.0519	16.1108	15.9129	16.1062
Q8R404	MIC13_MOUSE	Micos13	MICOS complex subunit MIC13	1.19466	0.397875		17.8617	18.1682	18.013	18.2719	18.386	18.1973	18.4185	18.9045
Q8BJW6	EIF2A_MOUSE	Eif2a	Eukaryotic translation initiation factor 2A	1.62182	0.3968	+	15.9792	15.5164	15.9021	16.0334	16.1218	16.1809	16.3794	16.3362
Q9Z0X1	AIFM1_MOUSE	Aifm1	Apoptosis-inducing factor 1, mitochondrial	1.52736	0.396651	+	17.5536	17.8587	17.4119	17.8893	17.9491	17.9486	18.1406	18.2618
Q9DBE9	SPB1_MOUSE	Ftsj3	pre-rRNA 2'-O-ribose RNA methyltransferase FTSJ3	0.419052	0.39578		11.719	13.1454	12.9517	13.3016	13.7406	13.0976	12.7097	13.153
O89104	SYPL2_MOUSE	Sypl2	Synaptophysin-like protein 2	0.752649	0.395025		17.0823	16.9253	16.4507	16.9892	17.4337	17.6753	17.2576	16.661
P35550	FBRL_MOUSE	Fbl	rRNA 2'-O-methyltransferase fibrillarin	0.829159	0.3948		17.32	16.985	17.7695	17.9082	17.8684	18.1374	17.6106	17.9455
O35737	HNRH1_MOUSE	Hnrnph1	Heterogeneous nuclear ribonucleoprotein H	1.79361	0.393575	+	15.6142	15.7854	16.0842	15.7759	16.1037	16.3096	16.0826	16.3381
Q99LB2	DHRS4_MOUSE	Dhrs4	Dehydrogenase/reductase SDR family member 4	0.647681	0.392951		16.428	16.5878	17.3522	16.4517	17.2684	16.5523	17.1389	17.4319
Q8BK72	RT27_MOUSE	Mrps27	28S ribosomal protein S27, mitochondrial	0.377056	0.392099		11.9628	13.3913	11.9337	13.0935	13.0291	13.1327	12.3026	13.4853
P80317	TCPZ_MOUSE	Cct6a	T-complex protein 1 subunit zeta	0.520733	0.391175		14.7184	14.9571	15.5979	16.2278	15.7712	15.7514	15.6071	15.9362
Q64691	CAN3_MOUSE	Capn3	Calpain-3	0.403539	0.391099		15.2852	16.1781	15.8618	17.1318	16.5773	16.9716	16.3555	16.1169
Q62186	SSRD_MOUSE	Ssr4	Translocon-associated protein subunit delta	0.573256	0.3906		15.1183	14.6708	15.7565	15.7837	15.7735	16.0338	15.8522	15.2322
P97379	G3BP2_MOUSE	G3bp2	Ras GTPase-activating protein-binding protein 2	0.546186	0.38995		14.7848	14.8309	15.5717	16.1572	15.7232	15.872	15.6636	15.6456
Q91YH5	ATLA3_MOUSE	Atl3	Atlastin-3	0.146014	0.389474		11.4009	14.0239	13.6416	15.3394	13.2428	15.1619	14.853	12.706
Q9D0R2	SYTC_MOUSE	Tars1	Threonine--tRNA ligase 1, cytoplasmic	1.00788	0.387775		15.6026	15.3885	15.5675	16.2042	16.0853	16.297	16.0667	15.8649
Q9Z1R2	BAG6_MOUSE	Bag6	Large proline-rich protein BAG6	1.16337	0.382275		14.7128	14.8717	14.6823	15.0186	14.925	14.9489	15.4751	15.4655
P62918	RL8_MOUSE	Rpl8	60S ribosomal protein L8	1.2309	0.381799		16.0046	16.4705	15.9882	16.2182	16.3557	16.8491	16.6394	16.3645
Q9DCX2	ATP5H_MOUSE	Atp5pd	ATP synthase subunit d, mitochondrial	0.809039	0.3814		18.8076	19.6401	18.9465	19.685	19.5422	19.5802	19.7377	19.7447
Q8CAQ8	MIC60_MOUSE	Immt	MICOS complex subunit Mic60	1.34668	0.380975		19.875	20.4112	20.1346	20.4013	20.5401	20.4083	20.6007	20.7969
Q8K4Z5	SF3A1_MOUSE	Sf3a1	Splicing factor 3A subunit 1	0.448586	0.376625		17.34	15.603	16.2373	16.3682	16.5123	17.0426	16.6618	16.8383
P46471	PRS7_MOUSE	Psmc2	26S proteasome regulatory subunit 7	0.859651	0.37485		17.346	17.1529	17.2277	17.9192	17.6221	18.1469	17.8255	17.5507
Q80WJ7	LYRIC_MOUSE	Mtdh	Protein LYRIC	0.419089	0.3736		14.7968	15.2679	14.9264	16.3401	15.3959	16.1853	15.7997	15.4447
P02468	LAMC1_MOUSE	Lamc1	Laminin subunit gamma-1	1.62886	0.3721	+	19.2656	18.8651	19.2953	18.8523	19.4951	19.4354	19.4081	19.4281
Q99020	ROAA_MOUSE	Hnrnpab	Heterogeneous nuclear ribonucleoprotein A/B	0.596225	0.371876		16.004	16.5171	16.2097	16.2596	15.8038	16.8598	16.8127	17.0016
Q04857	CO6A1_MOUSE	Col6a1	Collagen alpha-1(VI) chain	0.388412	0.37145		21.4098	20.4485	21.1959	19.7609	21.5202	20.6277	21.1397	21.0133
Q9CQM9	GLRX3_MOUSE	Glrx3	Glutaredoxin-3	0.382258	0.371175		15.1985	15.5262	14.3703	16.3477	15.9467	15.8348	15.4346	15.7113
Q9JKF1	IQGA1_MOUSE	Iqgap1	Ras GTPase-activating-like protein IQGAP1	0.279282	0.37079		14.7569	12.9549	15.3204	15.0123	15.2304	14.5931	14.7077	14.9965
E9PV66	E9PV66_MOUSE	Myo18b	Myosin XVIIIb	1.94778	0.369875	+	16.9384	16.7841	16.8904	16.7167	17.2779	16.9628	17.1857	17.3827
Q60932	VDAC1_MOUSE	Vdac1	Voltage-dependent anion-selective channel protein 1	1.26293	0.368949		20.1155	20.6036	20.0617	20.6275	20.6589	20.7848	20.7053	20.7351
P35980	RL18_MOUSE	Rpl18	60S ribosomal protein L18	1.17499	0.368899		18.6623	18.854	19.1154	19.2737	19.3828	19.4828	19.4448	19.0706
P10493	NID1_MOUSE	Nid1	Nidogen-1	3.13025	0.36865	+	18.9389	18.8332	18.8948	18.6731	19.2147	19.2025	19.1879	19.2095
P82349	SGCB_MOUSE	Sgcb	Beta-sarcoglycan	1.12942	0.36855		18.0915	17.614	18.1668	18.1445	18.5266	18.5816	18.2648	18.118
Q99PT1	GDIR1_MOUSE	Arhgdia	Rho GDP-dissociation inhibitor 1	0.677337	0.36755		15.5309	15.3568	15.5845	15.1673	16.3968	15.9012	15.2613	15.5504
P62702	RS4X_MOUSE	Rps4x	40S ribosomal protein S4, X isoform	2.08852	0.365975	+	19.384	19.5483	19.7347	19.5445	20.0093	19.7964	20.0381	19.8316
P62245	RS15A_MOUSE	Rps15a	40S ribosomal protein S15a	2.80964	0.365125	+	19.1339	19.4026	19.3461	19.3461	19.6083	19.6372	19.7438	19.6999
P58281	OPA1_MOUSE	Opa1	Dynamin-like 120 kDa protein, mitochondrial	0.595923	0.3646		16.3769	17.3267	16.4198	17.4226	17.0927	17.2316	17.3235	17.3566
P80318	TCPG_MOUSE	Cct3	T-complex protein 1 subunit gamma	0.520106	0.362975		15.3773	15.6494	15.4946	16.7318	16.39	16.0056	16.1861	16.1233
P51410	RL9_MOUSE	Rpl9	60S ribosomal protein L9	2.16275	0.36125	+	18.653	18.8412	18.8634	18.8756	19.0503	19.1916	19.3668	19.0695
Q99J47	DRS7B_MOUSE	Dhrs7b	Dehydrogenase/reductase SDR family member 7B	0.961655	0.3596		16.5628	16.2798	16.8223	17.013	17.2847	16.9485	17.0957	16.7874
P56480	ATPB_MOUSE	Atp5f1b	ATP synthase subunit beta, mitochondrial	0.609365	0.358776		19.9919	20.6925	20.2902	21.2304	20.8178	20.8812	20.8046	21.1365
Q99L88	SNTB1_MOUSE	Sntb1	Beta-1-syntrophin	0.543025	0.358425		17.4711	16.8366	17.524	17.1972	17.0011	18.2746	17.5039	17.683
P45591	COF2_MOUSE	Cfl2	Cofilin-2	0.543197	0.358201		17.8514	18.6512	18.2067	18.8995	18.5101	19.0372	18.3386	19.1557
Q99J56	DERL1_MOUSE	Derl1	Derlin-1	0.618525	0.3517		16.6259	16.4811	15.8413	16.8172	16.9228	16.9959	16.9626	16.291
P19253	RL13A_MOUSE	Rpl13a	60S ribosomal protein L13a	0.92128	0.350425		17.4197	17.2608	17.5026	18.03	17.9068	18.0769	18.0024	17.6287
Q9CZM2	RL15_MOUSE	Rpl15	60S ribosomal protein L15	1.24286	0.34975		18.6638	18.9652	19.0648	19.1124	19.1625	19.482	19.4944	19.0663
P47963	RL13_MOUSE	Rpl13	60S ribosomal protein L13	1.54349	0.34945		19.9336	20.0191	19.9846	20.0869	20.2419	20.5444	20.5573	20.0784
P42125	ECI1_MOUSE	Eci1	Enoyl-CoA delta isomerase 1, mitochondrial	0.47588	0.348275		16.6418	17.5662	16.8478	17.8018	17.2605	17.3916	17.5188	18.0798
P70670	NACAM_MOUSE	Naca	Nascent polypeptide-associated complex subunit alpha, muscle-specific form	0.331845	0.347675		17.564	17.6295	17.5883	19.2499	18.2238	18.8013	18.3831	18.0142
P62908	RS3_MOUSE	Rps3	40S ribosomal protein S3	2.35643	0.34755	+	19.2615	19.4418	19.4169	19.5772	19.7148	19.7001	19.8944	19.7783
Q9CQC7	NDUB4_MOUSE	Ndufb4	NADH dehydrogenase [ubiquinone] 1 beta subcomplex subunit 4	0.403121	0.3466		17.2703	17.9535	17.185	18.6556	18.2108	18.0664	17.7013	18.4723
Q8K0E8	FIBB_MOUSE	Fgb	Fibrinogen beta chain	0.309846	0.345424		17.3054	16.5411	15.9871	15.1856	16.9327	16.2855	16.4522	16.7305
P54822	PUR8_MOUSE	Adsl	Adenylosuccinate lyase	0.277282	0.344575		15.6686	15.806	15.9855	17.8408	16.627	16.8835	16.5411	16.6276
Q3TWW8	SRSF6_MOUSE	Srsf6	Serine/arginine-rich splicing factor 6	0.634945	0.3441		16.7308	16.4249	17.452	17.2565	17.3549	17.3896	17.0049	17.4912
O35350	CAN1_MOUSE	Capn1	Calpain-1 catalytic subunit	0.71312	0.343475		16.7064	17.0882	16.7868	17.3711	17.3035	17.8452	17.1181	17.0596
Q8CGK3	LONM_MOUSE	Lonp1	Lon protease homolog, mitochondrial	0.579243	0.343		16.716	16.998	16.714	17.8826	17.4591	17.3697	17.3709	17.4829
Q924D0	RT4I1_MOUSE	Rtn4ip1	Reticulon-4-interacting protein 1, mitochondrial	0.286999	0.339875		12.4009	13.2908	13.119	12.9996	14.5452	12.4145	13.2764	12.9338
Q76MZ3	2AAA_MOUSE	Ppp2r1a	Serine/threonine-protein phosphatase 2A 65 kDa regulatory subunit A alpha isoform	0.566612	0.3379		17.003	17.3404	17.0227	18.1717	17.628	17.8473	17.6346	17.7795
P35278	RAB5C_MOUSE	Rab5c	Ras-related protein Rab-5C	0.282709	0.335275		15.5266	13.5427	14.4511	14.0269	15.2538	14.2708	15.0545	14.3093
P14115	RL27A_MOUSE	Rpl27a	60S ribosomal protein L27a	1.84502	0.33515	+	19.6866	19.6863	19.6799	19.7962	20.1801	20.0133	20.2015	19.7947
P99027	RLA2_MOUSE	Rplp2	60S acidic ribosomal protein P2	1.00289	0.331049		17.9941	18.2304	18.4071	18.5086	18.4679	18.879	18.7783	18.3392
Q8R081	HNRPL_MOUSE	Hnrnpl	Heterogeneous nuclear ribonucleoprotein L	0.366663	0.32855		16.4353	17.0791	17.1484	16.6479	16.113	17.4993	17.4546	17.558
Q9JKB3	YBOX3_MOUSE	Ybx3	Y-box-binding protein 3	0.284764	0.32765		18.447	18.2196	18.1554	18.4076	17.4274	19.6391	19.0532	18.4205
Q8VEM8	MPCP_MOUSE	Slc25a3	Phosphate carrier protein, mitochondrial	0.934392	0.327476		20.0539	20.4068	20.2377	20.6217	20.6613	20.2877	20.8794	20.8016
P47753	CAZA1_MOUSE	Capza1	F-actin-capping protein subunit alpha-1	1.12226	0.3256		17.8596	17.6731	18.3311	17.8365	18.2334	18.2565	18.3891	18.1237
Q9CXW4	RL11_MOUSE	Rpl11	60S ribosomal protein L11	1.81022	0.325375	+	18.9442	19.2664	18.9647	19.1191	19.4101	19.2524	19.3807	19.5527
Q99KI0	ACON_MOUSE	Aco2	Aconitate hydratase, mitochondrial	0.494415	0.324775		18.8259	19.3647	18.8036	20.05	19.4896	19.6033	19.4942	19.7562
Q9QXS1	PLEC_MOUSE	Plec	Plectin	1.59258	0.3239		20.9581	21.2291	20.9452	20.8841	21.5137	21.1302	21.3244	21.3438
Q61316	HSP74_MOUSE	Hspa4	Heat shock 70 kDa protein 4	0.88295	0.32345		15.7185	15.8123	15.8058	16.366	16.4755	16.1777	15.9739	16.3693
Q9D2N4	DTNA_MOUSE	Dtna	Dystrobrevin alpha	0.979558	0.321275		17.223	16.956	17.2532	17.4465	17.7372	17.7942	17.3999	17.2325
P62852	RS25_MOUSE	Rps25	40S ribosomal protein S25	0.36005	0.320699		17.4386	17.3012	17.7803	18.5382	17.35	18.1517	18.21	18.6294
P67778	PHB1_MOUSE	Phb1	Prohibitin 1	1.03879	0.318926		17.9229	18.5341	18.0824	18.4714	18.4519	18.5982	18.5216	18.7148
P50608	FMOD_MOUSE	Fmod	Fibromodulin	0.133359	0.318075		21.6513	19.5274	22.7108	19.6331	22.1889	20.7799	21.6375	20.1886
P84228	H32_MOUSE	H3c15	Histone H3.2	0.390371	0.3175		21.2272	21.3787	22.1747	21.512	22.4155	21.2242	21.5943	22.3286
Q9Z2N8	ACL6A_MOUSE	Actl6a	Actin-like protein 6A	0.572945	0.3173		14.1754	15.2574	14.6879	14.2562	14.9009	14.7098	14.9598	15.0756
Q8BWB1	SYP2L_MOUSE	Synpo2l	Synaptopodin 2-like protein	1.4843	0.316325		19.2523	19.4739	19.4366	19.3434	19.5803	19.7455	19.4877	19.958
Q8VCM8	NCLN_MOUSE	Ncln	Nicalin	0.301814	0.315957		13.9175	12.8801	14.355	14.8211	14.4836	14.4473	14.4337	13.8729
P63038	CH60_MOUSE	Hspd1	60 kDa heat shock protein, mitochondrial	0.210685	0.315799		14.8238	16.4125	16.5109	17.6816	16.8264	16.4511	16.5268	16.8877
Q8CJG0	AGO2_MOUSE	Ago2	Protein argonaute-2	0.959329	0.3155		15.2764	15.4093	15.2428	15.7328	15.4503	16.0593	15.676	15.7377
Q9CR57	RL14_MOUSE	Rpl14	60S ribosomal protein L14	1.73221	0.312325		19.0983	19.0176	19.1069	19.1909	19.2931	19.5845	19.5577	19.2277
Q9CZU6	CISY_MOUSE	Cs	Citrate synthase, mitochondrial	0.339421	0.31205		18.6392	19.4926	18.9595	20.3868	19.5902	19.7595	19.4765	19.9001
P56959	FUS_MOUSE	Fus	RNA-binding protein FUS	0.993219	0.309675		18.9827	18.843	19.3792	19.0853	19.6392	19.3927	19.0881	19.4089
Q6PDI5	ECM29_MOUSE	Ecpas	Proteasome adapter and scaffold protein ECM29	0.629068	0.309575		15.9187	15.8224	15.4565	16.4635	16.2559	16.3283	16.4021	15.9131
Q63918	CAVN2_MOUSE	Cavin2	Caveolae-associated protein 2	0.344433	0.309375		14.5175	15.3216	14.8311	16.1472	15.8898	15.3835	15.1939	15.5877
Q99KV1	DJB11_MOUSE	Dnajb11	DnaJ homolog subfamily B member 11	1.68886	0.3071		16.8382	16.5593	16.785	16.8729	17.1956	16.9604	17.183	16.9448
Q3TXS7	PSMD1_MOUSE	Psmd1	26S proteasome non-ATPase regulatory subunit 1	0.85452	0.305825		16.5288	16.6094	16.6963	17.1077	16.8532	17.4055	17.0063	16.9005
Q02788	CO6A2_MOUSE	Col6a2	Collagen alpha-2(VI) chain	0.332882	0.30385		21.0944	20.2287	20.9333	19.6213	21.1864	20.2839	20.9151	20.7077
A2AAJ9	OBSCN_MOUSE	Obscn	Obscurin	1.59863	0.303325		21.8053	21.9904	21.8045	21.6055	22.0797	21.9359	22.2449	22.1585
Q8BVI4	DHPR_MOUSE	Qdpr	Dihydropteridine reductase	0.256647	0.301725		14.388	15.0064	14.7631	16.4691	15.3235	15.9124	15.3809	15.2167
P09405	NUCL_MOUSE	Ncl	Nucleolin	0.500947	0.29815		16.9764	17.1261	17.0213	17.2443	16.696	17.978	17.5269	17.3598
Q6P1F6	2ABA_MOUSE	Ppp2r2a	Serine/threonine-protein phosphatase 2A 55 kDa regulatory subunit B alpha isoform	0.538591	0.29755		16.4848	16.2409	16.2787	17.2912	16.8743	17.0326	16.6736	16.9053
Q3TCH7	CUL4A_MOUSE	Cul4a	Cullin-4A	1.71993	0.296775		14.6367	14.6797	15.0026	14.8257	14.9568	15.1158	15.1068	15.1524
O54962	BAF_MOUSE	Banf1	Barrier-to-autointegration factor	0.627211	0.295526		17.6436	17.889	18.2909	17.3321	18.0594	18.3278	18.0953	17.8552
P62889	RL30_MOUSE	Rpl30	60S ribosomal protein L30	1.10015	0.2951		17.01	17.0418	16.634	17.2247	17.1305	17.4367	17.3015	17.2222
O88487	DC1I2_MOUSE	Dync1i2	Cytoplasmic dynein 1 intermediate chain 2	0.863642	0.294925		16.4066	15.943	16.4736	16.7086	16.5727	16.7013	16.8431	16.5944
Q9DB15	RM12_MOUSE	Mrpl12	39S ribosomal protein L12, mitochondrial	0.45092	0.29145		14.6744	15.4051	15.2127	15.9809	15.3778	15.5327	15.6395	15.8889
Q9D0M5	DYL2_MOUSE	Dynll2	Dynein light chain 2, cytoplasmic	0.737404	0.29145		16.8642	16.681	16.3402	16.9342	16.8197	17.3934	16.9989	16.7734
Q8VDT9	RM50_MOUSE	Mrpl50	39S ribosomal protein L50, mitochondrial	0.267962	0.291325		15.1035	13.1652	14.4468	14.7478	14.2832	14.6007	15.0031	14.7416
A0A5F8MPH8	A0A5F8MPH8_MOUSE	Tnxb	Tenascin XB	0.165341	0.288875		19.6688	17.7236	19.8314	17.4984	19.6162	18.4774	19.1853	18.5988
O08528	HXK2_MOUSE	Hk2	Hexokinase-2	0.572005	0.288725		17.3583	17.4934	17.2538	18.2469	17.6698	17.884	17.9587	17.9948
O88342	WDR1_MOUSE	Wdr1	WD repeat-containing protein 1	1.00562	0.288375		22.5236	22.8432	22.3039	22.5492	22.7206	22.9975	22.6336	23.0217
O70251	EF1B_MOUSE	Eef1b	Elongation factor 1-beta	0.203075	0.28825		15.1281	14.8071	15.5823	17.2897	15.9444	16.2348	15.7381	16.0429
P61358	RL27_MOUSE	Rpl27	60S ribosomal protein L27	1.04912	0.2878		18.4813	18.9032	18.5882	18.5537	18.6917	19.1159	19.0886	18.7814
P09103	PDIA1_MOUSE	P4hb	Protein disulfide-isomerase	0.500365	0.286875		15.9894	16.0348	16.6637	17.0103	16.8981	16.7384	16.492	16.7172
Q9Z1N5	DX39B_MOUSE	Ddx39b	Spliceosome RNA helicase Ddx39b	0.517691	0.28635		17.2136	17.974	17.7313	18.2671	17.7771	18.3647	18.1555	18.0341
P80315	TCPD_MOUSE	Cct4	T-complex protein 1 subunit delta	0.312176	0.284675		15.4657	16.0318	15.5865	17.1028	16.5688	16.3846	16.1141	16.258
P82350	SGCA_MOUSE	Sgca	Alpha-sarcoglycan	0.997126	0.283525		17.502	17.603	17.6358	17.9267	18.1233	18.1705	17.7272	17.7806
Q9CQC9	SAR1B_MOUSE	Sar1b	GTP-binding protein SAR1b	0.356055	0.283275		15.1972	15.2933	15.8929	16.1873	15.8795	16.5492	15.9336	15.3415
P16125	LDHB_MOUSE	Ldhb	L-lactate dehydrogenase B chain	0.271728	0.28275		16.5732	16.5066	16.3923	16.4516	16.189	16.0515	16.8914	17.9228
Q9D8E6	RL4_MOUSE	Rpl4	60S ribosomal protein L4	1.12132	0.28275		18.414	18.9091	18.5582	18.6212	18.9849	19.0063	18.9763	18.666
Q8BP67	RL24_MOUSE	Rpl24	60S ribosomal protein L24	1.7478	0.281025		18.887	19.0165	19.0815	19.0636	19.1822	19.4375	19.4067	19.1463
Q61001	LAMA5_MOUSE	Lama5	Laminin subunit alpha-5	0.320636	0.27973		15.8733	15.6539	15.2977	14.2136	15.5112	15.6155	15.4663	15.5644
Q9CPP6	NDUA5_MOUSE	Ndufa5	NADH dehydrogenase [ubiquinone] 1 alpha subcomplex subunit 5	0.415054	0.278725		16.4109	17.0417	16.7264	17.6675	17.2508	17.3925	16.876	17.4421
Q9WTX5	SKP1_MOUSE	Skp1	S-phase kinase-associated protein 1	0.35549	0.27735		16.4983	15.8623	16.7744	17.2809	16.8896	17.2822	16.4977	16.8558
Q9CR61	NDUB7_MOUSE	Ndufb7	NADH dehydrogenase [ubiquinone] 1 beta subcomplex subunit 7	0.379744	0.27585		17.1819	16.6616	17.6789	18.0837	17.6635	17.5106	17.6662	17.8692
P53026	RL10A_MOUSE	Rpl10a	60S ribosomal protein L10a	0.881745	0.275075		18.9328	18.5579	19.1009	19.2421	19.2614	19.3292	19.2671	19.0763
Q8BG32	PSD11_MOUSE	Psmd11	26S proteasome non-ATPase regulatory subunit 11	0.353479	0.273825		16.4248	16.9845	17.0385	17.7786	17.1926	17.8822	17.1116	17.1353
P47911	RL6_MOUSE	Rpl6	60S ribosomal protein L6	1.21976	0.273551		19.3219	19.4679	19.5827	19.5476	19.6452	19.9304	19.9227	19.516
P26043	RADI_MOUSE	Rdx	Radixin	0.485819	0.272725		16.2332	15.9858	16.1659	17.0347	16.6375	16.9008	16.5843	16.3879
Q9JJV2	PROF2_MOUSE	Pfn2	Profilin-2	0.19728	0.271749		15.4574	15.8618	16.1137	17.8012	16.4257	17.0887	16.3307	16.476
P62843	RS15_MOUSE	Rps15	40S ribosomal protein S15	0.940416	0.270675		19.0569	19.3526	18.9269	18.882	19.0324	19.4045	19.4981	19.3661
Q9D6K8	FUND2_MOUSE	Fundc2	FUN14 domain-containing protein 2	0.377365	0.2699		15.2232	15.4779	15.9284	16.5152	16.3542	16.0291	16.1124	15.7286
P61089	UBE2N_MOUSE	Ube2n	Ubiquitin-conjugating enzyme E2 N	0.727358	0.269275		16.5921	16.3062	16.8488	16.7883	16.7886	17.2487	16.9529	16.6223
P62900	RL31_MOUSE	Rpl31	60S ribosomal protein L31	0.372215	0.26915		18.3351	18.677	19.281	19.601	19.1622	19.0203	19.1723	19.6159
Q9Z2U0	PSA7_MOUSE	Psma7	Proteasome subunit alpha type-7	0.549818	0.2689		17.103	17.4233	17.3994	18.0623	17.6123	18.0745	17.705	17.6718
Q9DB20	ATPO_MOUSE	Atp5po	ATP synthase subunit O, mitochondrial	0.768601	0.26865		20.7964	21.0901	20.7836	21.2399	20.9689	21.0795	21.4368	21.4994
Q6P8J7	KCRS_MOUSE	Ckmt2	Creatine kinase S-type, mitochondrial	0.181023	0.266125		17.6409	18.8522	17.8658	19.8504	18.8014	18.2524	18.6723	19.5477
O08539	BIN1_MOUSE	Bin1	Myc box-dependent-interacting protein 1	0.200878	0.26595		18.2426	18.3412	18.0962	20.0191	18.8735	19.7115	18.5401	18.6378
Q922D8	C1TC_MOUSE	Mthfd1	C-1-tetrahydrofolate synthase, cytoplasmic	0.395762	0.264925		14.7264	15.0941	14.2417	15.5556	15.1408	15.338	15.2812	14.9175
P62082	RS7_MOUSE	Rps7	40S ribosomal protein S7	0.74047	0.263875		18.5505	18.4606	18.7934	18.576	18.577	18.6161	19.2447	18.9982
Q99JR5	TINAL_MOUSE	Tinagl1	Tubulointerstitial nephritis antigen-like	0.61537	0.262225		16.378	15.9268	16.0569	15.5877	15.9622	16.2998	16.5368	16.1995
P97807	FUMH_MOUSE	Fh	Fumarate hydratase, mitochondrial	0.316428	0.259826		16.7382	17.3809	16.8633	18.2179	17.5152	17.5051	17.4078	17.8115
E9PV24	FIBA_MOUSE	Fga	Fibrinogen alpha chain	0.293688	0.25975		18.2809	17.4194	17.3498	16.593	17.9609	17.3452	17.591	17.785
Q91ZJ5	UGPA_MOUSE	Ugp2	UTP--glucose-1-phosphate uridylyltransferase	0.283113	0.259175		17.3684	18.0681	17.7771	19.0411	18.1335	18.6525	18.0781	18.4273
P14152	MDHC_MOUSE	Mdh1	Malate dehydrogenase, cytoplasmic	0.418989	0.255175		18.3057	18.9736	18.4099	19.3759	18.9383	18.8637	18.9685	19.3153
P47758	SRPRB_MOUSE	Srprb	Signal recognition particle receptor subunit beta	0.241586	0.253		14.7598	15.0952	14.8533	16.2038	15.307	16.0863	15.6824	14.8484
Q9JIK5	DDX21_MOUSE	Ddx21	Nucleolar RNA helicase 2	0.685675	0.252975		16.7458	17.1528	16.7833	16.4235	17.2819	16.9328	17.0736	16.829
P80316	TCPE_MOUSE	Cct5	T-complex protein 1 subunit epsilon	0.31455	0.25285		15.2846	15.7941	15.2199	16.4871	16.2875	15.9468	15.4799	16.0829
Q6GQT9	NOMO1_MOUSE	Nomo1	Nodal modulator 1	0.628819	0.2515		14.4571	14.7738	14.5368	15.1574	15.1041	15.1393	15.0194	14.6683
P47791	GSHR_MOUSE	Gsr	Glutathione reductase, mitochondrial	0.146739	0.250741		12.5604	14.0502	13.0575	13.8465	14.1101	14.3752	11.9916	14.0406
Q9QZZ6	DERM_MOUSE	Dpt	Dermatopontin	0.32422	0.25015		20.5895	19.7554	20.6488	20.2255	21.2251	20.4033	20.0012	20.5902
P61164	ACTZ_MOUSE	Actr1a	Alpha-centractin	1.25884	0.250125		17.3959	17.7187	17.7137	17.8677	17.8811	17.8486	17.9864	17.9804
P05132	KAPCA_MOUSE	Prkaca	cAMP-dependent protein kinase catalytic subunit alpha	0.595707	0.24955		15.2964	15.6359	15.7596	16.0965	15.8243	16.2713	15.8308	15.8602
Q3U1J4	DDB1_MOUSE	Ddb1	DNA damage-binding protein 1	0.826258	0.246525		16.5049	16.588	16.8109	16.9871	16.9612	17.2477	16.7665	16.9016
P63005	LIS1_MOUSE	Pafah1b1	Platelet-activating factor acetylhydrolase IB subunit beta	0.598924	0.246475		15.4758	15.6273	15.4578	16.1181	15.7486	16.2628	15.8709	15.7826
Q9JJI8	RL38_MOUSE	Rpl38	60S ribosomal protein L38	0.795478	0.2459		16.0186	16.3356	16.0869	16.4148	16.5346	16.1284	16.6993	16.4772
Q6ZWQ0	SYNE2_MOUSE	Syne2	Nesprin-2	0.737021	0.244725		14.5434	14.107	14.0678	14.1739	14.3123	14.4188	14.8225	14.3174
P21981	TGM2_MOUSE	Tgm2	Protein-glutamine gamma-glutamyltransferase 2	0.424313	0.244376		20.9254	20.3401	20.4123	19.8901	20.9085	20.4612	20.3264	20.8493
P63325	RS10_MOUSE	Rps10	40S ribosomal protein S10	0.723571	0.243725		17.9364	17.7714	18.2884	18.2533	18.3051	18.4229	18.4894	18.007
O70194	EIF3D_MOUSE	Eif3d	Eukaryotic translation initiation factor 3 subunit D	0.37199	0.240674		15.2208	15.593	14.7081	16.0097	15.742	15.626	15.5013	15.625
Q99LY9	NDUS5_MOUSE	Ndufs5	NADH dehydrogenase [ubiquinone] iron-sulfur protein 5	0.311609	0.239925		17.1197	16.5464	17.0348	18.0727	17.5718	17.3888	17.4811	17.2916
P80313	TCPH_MOUSE	Cct7	T-complex protein 1 subunit eta	0.255487	0.23945		14.9412	15.5377	15.5092	16.7097	16.1536	15.7945	15.7317	15.9758
P11499	HS90B_MOUSE	Hsp90ab1	Heat shock protein HSP 90-beta	0.471024	0.237549		19.0171	19.3185	19.2199	20.0062	19.7902	19.4359	19.5775	19.7083
P62858	RS28_MOUSE	Rps28	40S ribosomal protein S28	0.210333	0.237		19.0417	19.6757	20.5108	20.5004	20.432	19.6599	19.7737	20.811
A0A338P6S8	A0A338P6S8_MOUSE	Abi3bp	ABI family member 3-binding protein	0.150075	0.2363		16.3589	15.1403	17.3433	15.3188	16.6291	15.5269	16.9447	16.0058
P70695	F16P2_MOUSE	Fbp2	Fructose-1,6-bisphosphatase isozyme 2	0.208375	0.2363		15.6028	15.549	15.3741	16.6121	16.296	16.7994	15.8538	15.134
Q9Z2I9	SUCB1_MOUSE	Sucla2	Succinate--CoA ligase [ADP-forming] subunit beta, mitochondrial	0.396342	0.235974		18.4192	18.6431	18.4605	19.4815	18.769	18.9602	19.1413	19.0777
Q61584	FXR1_MOUSE	Fxr1	Fragile X mental retardation syndrome-related protein 1	1.1891	0.23535		18.0988	18.1455	17.9941	18.3067	18.3495	18.1518	18.52	18.4652
Q9CQ91	NDUA3_MOUSE	Ndufa3	NADH dehydrogenase [ubiquinone] 1 alpha subcomplex subunit 3	0.286096	0.234875		15.8683	15.7552	16.4551	17.2377	16.612	16.5117	16.4863	16.6458
Q9CZX8	RS19_MOUSE	Rps19	40S ribosomal protein S19	0.465175	0.234025		17.5277	17.1062	17.826	18.0218	17.729	17.6634	18.155	17.8704
Q62425	NDUA4_MOUSE	Ndufa4	Cytochrome c oxidase subunit NDUFA4	0.727895	0.233874		21.2434	21.7821	21.533	21.5419	21.6714	21.4828	21.9526	21.9291
Q91WS0	CISD1_MOUSE	Cisd1	CDGSH iron-sulfur domain-containing protein 1	0.339861	0.2324		16.8002	17.3883	16.751	17.9726	17.6248	17.3942	17.4206	17.4021
O35658	C1QBP_MOUSE	C1qbp	Complement component 1 Q subcomponent-binding protein, mitochondrial	0.0714786	0.232115		17.2103	11.9584	15.7515	15.784	15.8857	14.9902	14.8302	15.9266
Q8BH59	CMC1_MOUSE	Slc25a12	Calcium-binding mitochondrial carrier protein Aralar1	0.506323	0.231925		19.0156	19.8611	19.357	19.8392	19.7783	19.6085	19.8424	19.7714
P56391	CX6B1_MOUSE	Cox6b1	Cytochrome c oxidase subunit 6B1	0.162633	0.2312		16.8838	18.0954	17.1758	18.9588	18.3869	17.5754	17.4858	18.5905
P31786	ACBP_MOUSE	Dbi	Acyl-CoA-binding protein	0.0926494	0.230726		12.9238	14.2872	12.4349	14.6306	13.5643	14.9215	11.801	14.9126
Q7TMK9	HNRPQ_MOUSE	Syncrip	Heterogeneous nuclear ribonucleoprotein Q	0.334394	0.229725		17.4316	17.8443	17.3107	17.3587	17.0267	18.3106	17.6643	17.8626
P62627	DLRB1_MOUSE	Dynlrb1	Dynein light chain roadblock-type 1	0.601717	0.2293		15.7351	15.5382	15.6314	16.1404	15.9993	16.0454	15.6644	16.2532
P82198	BGH3_MOUSE	Tgfbi	Transforming growth factor-beta-induced protein ig-h3	0.118291	0.2265		19.4043	17.1715	19.0277	16.6274	18.6873	17.9291	18.5987	17.9218
Q17ST2	KCNA7_MOUSE	Kcna7	Potassium voltage-gated channel subfamily A member 7	0.443825	0.226275		16.2091	16.0133	15.6756	16.461	16.1096	16.606	16.5622	15.9863
Q8BKC5	IPO5_MOUSE	Ipo5	Importin-5	0.447569	0.226225		14.2123	14.6141	14.3834	15.2259	14.931	14.8672	14.7029	14.8395
Q923T9	KCC2G_MOUSE	Camk2g	Calcium/calmodulin-dependent protein kinase type II subunit gamma	0.323624	0.225225		18.3719	18.4209	18.3801	18.9117	18.7356	19.2001	19.0436	18.0062
P68181	KAPCB_MOUSE	Prkacb	cAMP-dependent protein kinase catalytic subunit beta	0.220085	0.22375		14.6364	13.5516	14.5188	15.3419	15.0805	14.8257	14.253	14.7845
P47964	RL36_MOUSE	Rpl36	60S ribosomal protein L36	0.829039	0.222974		17.9429	18.0474	18.138	18.1382	18.1166	18.4842	18.5267	18.0309
Q60675	LAMA2_MOUSE	Lama2	Laminin subunit alpha-2	1.21178	0.222674		19.2949	19.0446	19.2891	18.9803	19.3835	19.4352	19.4556	19.2253
Q8C7X2	EMC1_MOUSE	Emc1	ER membrane protein complex subunit 1	0.355922	0.2214		14.7389	14.9601	15.1179	15.8296	15.4002	15.6665	15.4195	15.0459
Q60973	RBBP7_MOUSE	Rbbp7	Histone-binding protein RBBP7	0.299824	0.220826		15.7623	15.307	15.9878	16.0138	15.9124	16.5198	16.2254	15.2966
P62830	RL23_MOUSE	Rpl23	60S ribosomal protein L23	0.591622	0.219725		18.1677	18.5602	18.3047	18.4069	18.6845	18.1206	18.734	18.7793
Q9Z1J3	NFS1_MOUSE	Nfs1	Cysteine desulfurase, mitochondrial	0.233657	0.2192		14.7985	15.7549	15.5078	14.2864	15.2813	14.9428	15.2112	15.7891
Q8BYH7	TBC17_MOUSE	Tbc1d17	TBC1 domain family member 17	0.285486	0.21855		14.9838	14.2932	15.2885	14.9478	15.315	15.4474	14.3891	15.236
P61514	RL37A_MOUSE	Rpl37a	60S ribosomal protein L37a	0.651355	0.2174		16.6415	17.1963	16.843	16.7128	16.9687	17.3119	17.1396	16.843
O08749	DLDH_MOUSE	Dld	Dihydrolipoyl dehydrogenase, mitochondrial	0.316823	0.20995		17.7738	18.2904	17.9929	19.0101	18.36	18.6903	18.3664	18.4903
Q9CXS4	CENPV_MOUSE	Cenpv	Centromere protein V	0.427035	0.209949		16.0663	16.8451	16.7975	16.1592	16.5038	16.8305	16.6075	16.7661
Q91VR5	DDX1_MOUSE	Ddx1	ATP-dependent RNA helicase DDX1	0.716596	0.20985		17.4407	17.6906	17.857	18.0474	18.1045	17.9824	17.8043	17.9839
P17427	AP2A2_MOUSE	Ap2a2	AP-2 complex subunit alpha-2	0.661902	0.208925		15.4889	15.8408	15.7504	16.0494	16.2832	15.9193	15.8823	15.8804
Q00PI9	HNRL2_MOUSE	Hnrnpul2	Heterogeneous nuclear ribonucleoprotein U-like protein 2	1.09025	0.20875		16.7217	16.7122	16.6607	16.5239	16.6119	17.0261	16.9271	16.8884
Q9D023	MPC2_MOUSE	Mpc2	Mitochondrial pyruvate carrier 2	0.768227	0.208475		17.9038	18.3305	18.0862	18.3314	18.2518	18.235	18.5994	18.3996
P10922	H10_MOUSE	H1-0	Histone H1.0	0.408818	0.207375		19.4037	19.3659	19.9461	19.4049	20.1921	19.7187	19.3352	19.7041
P34884	MIF_MOUSE	Mif	Macrophage migration inhibitory factor	0.227036	0.20705		15.9111	16.6407	16.3473	17.1481	16.5105	17.4056	16.1834	16.7759
P14824	ANXA6_MOUSE	Anxa6	Annexin A6	0.566268	0.206875		18.0974	18.6579	18.3716	18.7339	18.5477	18.8448	18.4891	18.8067
Q9JHH9	COPZ2_MOUSE	Copz2	Coatomer subunit zeta-2	0.0776365	0.206486		11.0523	12.5403	13.7833	10.3844	12.89	12.4725	10.4305	12.7932
P63028	TCTP_MOUSE	Tpt1	Translationally-controlled tumor protein	0.349418	0.203375		16.7245	17.209	16.6042	17.4328	17.1763	17.4163	16.7651	17.4263
Q8K1R7	NEK9_MOUSE	Nek9	Serine/threonine-protein kinase Nek9	0.26654	0.202625		14.1045	14.2498	13.7663	15.0407	14.5664	14.3063	14.9066	14.1925
Q9JK53	PRELP_MOUSE	Prelp	Prolargin	0.123509	0.20155		20.7008	19.2155	21.6388	19.5185	21.0248	20.3431	20.6556	19.8563
P28665	MUG1_MOUSE	Mug1	Murinoglobulin-1	0.296484	0.2005		15.2716	14.2268	14.8904	14.3855	15.1277	14.4575	14.9255	15.0656
Q9D2G2	ODO2_MOUSE	Dlst	Dihydrolipoyllysine-residue succinyltransferase component of 2-oxoglutarate dehydrogenase complex, mitochondrial	0.167827	0.199174		18.2049	18.916	18.5893	20.2934	19.1148	19.359	19.0872	19.2393
Q9CRB9	MIC19_MOUSE	Chchd3	MICOS complex subunit Mic19	0.372707	0.19845		19.0435	19.7327	19.6144	19.911	19.8371	19.3742	19.9499	19.9342
P35979	RL12_MOUSE	Rpl12	60S ribosomal protein L12	0.635903	0.197175		18.5631	18.6703	18.7987	19.0357	18.929	19.1168	19.1371	18.6736
P23116	EIF3A_MOUSE	Eif3a	Eukaryotic translation initiation factor 3 subunit A	0.609191	0.19425		16.3232	16.2886	16.1507	16.7802	16.5778	16.6513	16.6906	16.4
Q8VCM7	FIBG_MOUSE	Fgg	Fibrinogen gamma chain	0.177813	0.193201		18.5119	17.6155	17.2172	16.6862	18.0153	17.2125	17.6964	17.8794
Q9D3D9	ATPD_MOUSE	Atp5f1d	ATP synthase subunit delta, mitochondrial	0.0729916	0.191375		15.9999	17.0371	18.3743	19.6516	18.5354	17.1202	17.1005	19.0723
Q8BRT1	CLAP2_MOUSE	Clasp2	CLIP-associating protein 2	0.0887444	0.190275		18.5736	16.3399	18.3826	15.4094	17.4091	17.413	17.4741	17.1704
Q8R1I1	QCR9_MOUSE	Uqcr10	Cytochrome b-c1 complex subunit 9	0.337001	0.189025		18.8739	19.0122	18.7369	19.7859	19.2744	19.1626	19.3812	19.3468
Q62318	TIF1B_MOUSE	Trim28	Transcription intermediary factor 1-beta	0.0926854	0.188912		15.9351	13.4851	16.4568	16.3855	15.733	16.1915	16.0037	15.0899
Q64737	PUR2_MOUSE	Gart	Trifunctional purine biosynthetic protein adenosine-3	0.102701	0.187958		14.6317	12.6949	14.7951	15.4349	14.575	13.6663	15.0578	15.0093
Q62000	MIME_MOUSE	Ogn	Mimecan	0.12486	0.18745		21.1018	20.0457	22.0053	19.7325	21.5373	20.6769	20.8465	20.5744
E9Q3C1	C2CD2_MOUSE	C2cd2	C2 domain-containing protein 2	0.201792	0.186625		14.9608	14.6373	15.0071	15.5402	15.3667	15.5933	15.6361	14.2958
P26231	CTNA1_MOUSE	Ctnna1	Catenin alpha-1	0.354804	0.185625		15.7627	16.3327	16.2713	15.9217	16.1772	15.7873	16.4865	16.5799
P07309	TTHY_MOUSE	Ttr	Transthyretin	0.337439	0.18425		15.6627	15.5791	15.8457	16.2877	16.0761	15.9381	15.6354	16.4626
Q9WUA2	SYFB_MOUSE	Farsb	Phenylalanine--tRNA ligase beta subunit	0.152531	0.1834		14.2771	14.237	13.4589	15.249	15.1045	14.7944	13.9086	14.1481
Q7TMF3	NDUAC_MOUSE	Ndufa12	NADH dehydrogenase [ubiquinone] 1 alpha subcomplex subunit 12	0.277825	0.179525		17.8965	18.4725	17.9329	18.9577	18.5127	18.3829	18.3362	18.7459
P10649	GSTM1_MOUSE	Gstm1	Glutathione S-transferase Mu 1	0.177505	0.179501		16.8942	17.085	17.0392	18.2241	17.2635	18.1751	17.4871	17.0348
Q8BJS4	SUN2_MOUSE	Sun2	SUN domain-containing protein 2	1.1938	0.179074		17.4754	17.1859	17.4884	17.3299	17.55	17.4648	17.6339	17.5472
Q3TDQ1	STT3B_MOUSE	Stt3b	Dolichyl-diphosphooligosaccharide--protein glycosyltransferase subunit STT3B	0.226852	0.177075		15.2503	15.0034	15.2165	16.3351	15.7515	15.7214	15.6907	15.35
Q9JJU8	SH3L1_MOUSE	Sh3bgrl	SH3 domain-binding glutamic acid-rich-like protein	0.272297	0.176782		13.0469	12.6699	13.1458	13.6823	12.9693	13.5567	13.0832	13.6428
P08249	MDHM_MOUSE	Mdh2	Malate dehydrogenase, mitochondrial	0.273269	0.174675		19.9642	20.7003	20.0311	20.9367	20.4762	20.4185	20.5473	20.889
O55142	RL35A_MOUSE	Rpl35a	60S ribosomal protein L35a	0.347323	0.17285		17.4987	18.4743	17.868	18.1031	18.2418	18.1094	18.0108	18.2735
P61982	1433G_MOUSE	Ywhag	14-3-3 protein gamma	0.176878	0.1718		17.1583	17.7139	17.9549	18.7641	18.2053	18.329	17.543	18.2011
P62897	CYC_MOUSE	Cycs	Cytochrome c, somatic	0.250234	0.170025		16.6481	16.9836	17.1807	17.7436	17.2285	17.3419	16.9584	17.7073
O88543	CSN3_MOUSE	Cops3	COP9 signalosome complex subunit 3	0.091966	0.169282		12.7956	11.9164	12.044	14.444	13.4423	13.5442	12.0991	12.7915
P62259	1433E_MOUSE	Ywhae	14-3-3 protein epsilon	0.168365	0.16815		17.8851	17.5097	18.3664	19.116	18.2915	18.8906	18.1329	18.2348
O70325	GPX4_MOUSE	Gpx4	Phospholipid hydroperoxide glutathione peroxidase	0.306418	0.167799		16.351	16.471	16.71	17.2903	16.8121	17.1503	16.6929	16.8382
Q9JHU4	DYHC1_MOUSE	Dync1h1	Cytoplasmic dynein 1 heavy chain 1	0.831214	0.167175		18.3337	18.2494	18.2836	18.2035	18.3189	18.2247	18.6266	18.5687
P20108	PRDX3_MOUSE	Prdx3	Thioredoxin-dependent peroxide reductase, mitochondrial	0.174888	0.1658		16.8374	17.1827	16.9318	18.3805	17.3075	17.7119	17.3871	17.5891
P21844	CMA1_MOUSE	Cma1	Chymase	0.0918221	0.165225		16.2342	16.8376	17.129	14.6719	16.2279	17.1424	15.461	16.7023
Q80UU9	PGRC2_MOUSE	Pgrmc2	Membrane-associated progesterone receptor component 2	0.144877	0.164766		12.0651	13.6359	11.9895	13.104	12.9549	12.6336	13.2692	12.5958
P80314	TCPB_MOUSE	Cct2	T-complex protein 1 subunit beta	0.225149	0.1631		16.3385	16.5155	16.4675	17.5723	16.9946	16.9702	16.82	16.7614
P24527	LKHA4_MOUSE	Lta4h	Leukotriene A-4 hydrolase	0.362867	0.16285		15.4398	15.6108	15.0374	15.9548	15.7207	15.7393	15.6555	15.5787
P35700	PRDX1_MOUSE	Prdx1	Peroxiredoxin-1	0.210423	0.160675		18.0394	18.3033	18.2254	19.274	18.4857	18.9792	18.6047	18.4152
Q8BML9	SYQ_MOUSE	Qars1	Glutamine--tRNA ligase	0.374778	0.160175		16.4199	16.7173	16.5675	17.258	16.9614	16.8316	16.9552	16.8552
Q8JZQ2	AFG32_MOUSE	Afg3l2	AFG3-like protein 2	0.235022	0.158675		17.5626	17.2031	16.4283	17.0159	17.0419	17.4621	17.42	16.9206
Q9D6U8	F162A_MOUSE	Fam162a	Protein FAM162A	0.0676433	0.158107		15.0473	12.3916	15.5305	16.12	15.0329	14.633	15.2275	14.8284
Q9CQZ5	NDUA6_MOUSE	Ndufa6	NADH dehydrogenase [ubiquinone] 1 alpha subcomplex subunit 6	0.278444	0.157375		16.8343	17.2612	16.9938	17.8472	17.3733	17.3909	17.2224	17.5794
Q03734	SPA3M_MOUSE	Serpina3m	Serine protease inhibitor A3M	0.285368	0.156387		12.8362	12.7921	12.9575	13.5137	13.3934	13.469	13.0686	12.794
Q9D0K2	SCOT1_MOUSE	Oxct1	Succinyl-CoA:3-ketoacid coenzyme A transferase 1, mitochondrial	0.323937	0.155425		16.0827	16.5114	15.9345	16.5824	16.1474	16.5238	16.3239	16.7376
Q9D1G3	HHATL_MOUSE	Hhatl	Protein-cysteine N-palmitoyltransferase HHAT-like protein	0.194422	0.1527		18.653	18.3774	18.5131	19.0821	19.1176	19.1935	18.9018	18.0235
Q9JKK7	TMOD2_MOUSE	Tmod2	Tropomodulin-2	0.114775	0.148275		16.9439	17.4258	17.5889	16.5059	18.1434	17.0823	16.2114	17.6205
Q61937	NPM_MOUSE	Npm1	Nucleophosmin	0.295398	0.147624		17.221	17.3707	17.8949	17.736	17.7536	18.06	17.5943	17.4052
P62281	RS11_MOUSE	Rps11	40S ribosomal protein S11	0.13369	0.14755		17.953	16.1674	17.5481	16.8549	17.0791	17.5361	17.0086	17.4898
Q91VD9	NDUS1_MOUSE	Ndufs1	NADH-ubiquinone oxidoreductase 75 kDa subunit, mitochondrial	0.209676	0.144675		18.379	18.866	18.559	19.5746	18.9785	18.9156	18.8537	19.2095
P62315	SMD1_MOUSE	Snrpd1	Small nuclear ribonucleoprotein Sm D1	1.13245	0.143475		17.2645	17.3381	17.3138	17.2187	17.3922	17.3359	17.3748	17.6061
Q9CXY6	ILF2_MOUSE	Ilf2	Interleukin enhancer-binding factor 2	0.261203	0.14235		15.2301	16.1717	15.5759	15.5342	15.4523	15.8705	15.8856	15.8729
P62869	ELOB_MOUSE	Elob	Elongin-B	0.367867	0.13635		16.6033	16.9233	17.1825	17.2259	17.1845	17.247	16.9132	17.1357
Q91V61	SFXN3_MOUSE	Sfxn3	Sideroflexin-3	0.274457	0.134675		16.2759	16.1952	16.3759	16.3505	16.6793	16.7915	16.3615	15.9039
P35486	ODPA_MOUSE	Pdha1	Pyruvate dehydrogenase E1 component subunit alpha, somatic form, mitochondrial	0.261121	0.134275		20.4289	20.8315	20.6971	21.3584	20.7469	21.0158	20.9621	21.1282
Q6PB66	LPPRC_MOUSE	Lrpprc	Leucine-rich PPR motif-containing protein, mitochondrial	0.146181	0.134075		17.5469	17.7572	17.679	18.8873	17.9131	17.7448	18.3571	18.3917
Q9DB27	MCTS1_MOUSE	Mcts1	Malignant T-cell-amplified sequence 1	0.0679581	0.131994		13.0451	13.085	13.318	13.9181	13.263	14.4036	11.6816	14.5459
Q61171	PRDX2_MOUSE	Prdx2	Peroxiredoxin-2	0.167423	0.13025		16.984	17.3309	17.246	18.2851	17.6498	17.7332	17.3017	17.6823
P41105	RL28_MOUSE	Rpl28	60S ribosomal protein L28	0.0747041	0.129549		14.3189	15.0456	12.5777	14.9743	14.8127	13.6848	14.4185	14.5187
P26516	PSMD7_MOUSE	Psmd7	26S proteasome non-ATPase regulatory subunit 7	0.14802	0.128075		17.6905	18.0301	17.7511	18.6875	17.8859	18.8762	18.0189	17.8905
Q9CPX8	QCR10_MOUSE	Uqcr11	Cytochrome b-c1 complex subunit 10	0.139592	0.1278		16.673	17.0368	16.2058	17.2217	16.1926	17.2504	17.3635	16.842
Q3MI48	JSPR1_MOUSE	Jsrp1	Junctional sarcoplasmic reticulum protein 1	0.203498	0.127725		18.0905	18.2445	18.079	19.0221	18.5532	18.7612	18.2938	18.3388
P97351	RS3A_MOUSE	Rps3a	40S ribosomal protein S3a	0.625186	0.12695		19.1011	19.3586	19.2943	19.4706	19.2609	19.4802	19.5104	19.4809
Q6P5C5	SMUG1_MOUSE	Smug1	Single-strand selective monofunctional uracil DNA glycosylase	0.0417824	0.125533		15.2327	11.1822	14.8899	14.8497	14.8338	14.1659	12.9756	14.6813
Q91ZA3	PCCA_MOUSE	Pcca	Propionyl-CoA carboxylase alpha chain, mitochondrial	0.266638	0.124599		16.4517	16.7991	16.5226	17.169	16.7013	16.6659	17.0146	17.059
Q9D6J6	NDUV2_MOUSE	Ndufv2	NADH dehydrogenase [ubiquinone] flavoprotein 2, mitochondrial	0.0973727	0.122751		16.5133	17.2454	17.0864	18.5805	17.5648	17.5697	17.0519	17.7302
P47955	RLA1_MOUSE	Rplp1	60S acidic ribosomal protein P1	0.258891	0.12225		19.6397	20.0854	19.9821	19.9333	19.9903	20.3225	20.2425	19.5742
Q9D855	QCR7_MOUSE	Uqcrb	Cytochrome b-c1 complex subunit 7	0.105382	0.121075		17.014	17.78	16.8974	18.6928	17.9092	17.5546	17.5922	17.8125
Q60668	HNRPD_MOUSE	Hnrnpd	Heterogeneous nuclear ribonucleoprotein D0	0.127749	0.119551		16.4383	17.3186	17.2094	17.0087	16.2577	17.5461	17.2516	17.3978
P61961	UFM1_MOUSE	Ufm1	Ubiquitin-fold modifier 1	0.152611	0.11765		14.9517	15.7395	15.862	15.7139	16.014	15.8544	15.0713	15.798
Q9Z130	HNRDL_MOUSE	Hnrnpdl	Heterogeneous nuclear ribonucleoprotein D-like	0.129822	0.11595		16.9377	17.1747	17.3089	17.14	16.3178	17.7638	17.3123	17.6312
P62751	RL23A_MOUSE	Rpl23a	60S ribosomal protein L23a	0.51678	0.11585		18.6773	18.6327	18.8448	18.6602	18.7255	18.7432	19.0931	18.7166
Q8K010	OPLA_MOUSE	Oplah	5-oxoprolinase	0.189647	0.11135		13.9291	13.3198	13.7524	14.0092	14.2454	13.4716	14.0335	13.7054
P51667	MLRV_MOUSE	Myl2	Myosin regulatory light chain 2, ventricular/cardiac muscle isoform	0.07359	0.103575		18.39	18.8237	19.8594	18.6346	19.3984	18.2123	18.5869	19.9244
P12367	KAP2_MOUSE	Prkar2a	cAMP-dependent protein kinase type II-alpha regulatory subunit	0.144825	0.101974		15.6327	15.8959	15.6637	16.6928	16.1806	16.2804	16.0182	15.8138
Q9Z1E4	GYS1_MOUSE	Gys1	Glycogen [starch] synthase, muscle	0.173565	0.100625		20.325	20.8117	20.6836	21.1008	21.1772	20.9171	20.8107	20.4186
Q8BGY7	F210A_MOUSE	Fam210a	Protein FAM210A	0.0499698	0.0995331		14.1157	15.5411	12.1793	14.1108	13.9335	13.9062	14.1424	14.3629
Q62165	DAG1_MOUSE	Dag1	Dystroglycan 1	0.190865	0.0986748		16.0077	16.7943	16.3952	16.579	16.6641	16.7706	16.4982	16.238
P46412	GPX3_MOUSE	Gpx3	Glutathione peroxidase 3	0.1103	0.0968003		18.0317	17.6497	18.3011	16.9616	17.7247	18.1864	17.504	17.9162
P28652	KCC2B_MOUSE	Camk2b	Calcium/calmodulin-dependent protein kinase type II subunit beta	0.330193	0.0947504		17.3176	17.3702	17.2625	17.6555	17.4097	17.7359	17.4925	17.3467
P26883	FKB1A_MOUSE	Fkbp1a	Peptidyl-prolyl cis-trans isomerase FKBP1A	0.153016	0.0946498		19.763	19.8795	20.0511	20.1093	19.9559	20.6503	19.9995	19.5758
P47962	RL5_MOUSE	Rpl5	60S ribosomal protein L5	0.443334	0.0914001		18.2945	18.6297	18.3301	18.5798	18.5073	18.5261	18.6547	18.5116
Q99MN9	PCCB_MOUSE	Pccb	Propionyl-CoA carboxylase beta chain, mitochondrial	0.145874	0.0861254		16.5073	16.6897	16.538	17.4135	16.6958	17.048	16.9028	16.8464
E9PWZ3	E9PWZ3_MOUSE	Rpl3l	Ribosomal protein L3-like	0.197559	0.0837502		17.4261	17.8136	17.6398	17.4006	17.6463	17.8068	17.8878	17.2742
Q3ULD5	MCCB_MOUSE	Mccc2	Methylcrotonoyl-CoA carboxylase beta chain, mitochondrial	0.238835	0.08215		16.0679	16.0563	16.1611	16.5553	16.1174	16.2177	16.4057	16.4284
P48962	ADT1_MOUSE	Slc25a4	ADP/ATP translocase 1	0.159886	0.081275		23.0745	23.7478	23.2133	23.7052	23.468	23.2677	23.6585	23.6717
Q6A0A9	F120A_MOUSE	FAM120A	Constitutive coactivator of PPAR-gamma-like protein 1	0.134213	0.0771999		15.2742	15.3563	15.1163	15.6121	15.0977	15.0759	15.7423	15.7518
Q9D5V5	CUL5_MOUSE	Cul5	Cullin-5	0.116273	0.072525		16.4528	16.2378	16.3457	17.0161	16.5177	16.9672	16.6359	16.2217
Q9JJG0	TACC2_MOUSE	Tacc2	Transforming acidic coiled-coil-containing protein 2	0.0354818	0.0711501		14.804	12.2736	14.1795	14.5242	13.9138	14.5541	14.6486	12.9494
P62342	SELT_MOUSE	Selenot	Thioredoxin reductase-like selenoprotein T	0.0699089	0.0710247		14.2622	14.5882	14.178	15.1421	14.6124	15.3804	14.4828	13.979
Q9D1H9	MFAP4_MOUSE	Mfap4	Microfibril-associated glycoprotein 4	0.0497286	0.0703504		15.322	15.1984	15.6466	13.5735	15.4136	15.0642	14.986	14.5581
Q9JHR7	IDE_MOUSE	Ide	Insulin-degrading enzyme	0.0920586	0.0695248		16.8699	16.4392	16.6431	16.981	16.1765	16.67	17.048	17.3168
Q99JX4	EIF3M_MOUSE	Eif3m	Eukaryotic translation initiation factor 3 subunit M	0.111205	0.0690248		15.4697	15.4433	16.0476	16.3038	15.7079	16.028	16.0273	15.7773
P61255	RL26_MOUSE	Rpl26	60S ribosomal protein L26	0.244473	0.0658002		19.0926	19.2538	19.3321	19.529	19.3118	19.357	19.5416	19.2603
Q99MQ4	ASPN_MOUSE	Aspn	Asporin	0.0708153	0.0649247		20.7532	19.755	20.7558	19.8512	20.7417	20.1513	19.9553	20.5266
Q9DC69	NDUA9_MOUSE	Ndufa9	NADH dehydrogenase [ubiquinone] 1 alpha subcomplex subunit 9, mitochondrial	0.103047	0.0633993		18.1904	18.6376	18.2674	19.1235	18.577	18.4672	18.6001	18.8282
Q8BVG4	DPP9_MOUSE	Dpp9	Dipeptidyl peptidase 9	0.0146539	0.0631685		17.4793	12.1791	12.2202	15.0058	14.9035	14.882	12.1622	15.1893
Q8CC35	SYNPO_MOUSE	Synpo	Synaptopodin	0.117814	0.0628748		17.6926	18.1683	17.8708	17.9441	18.0633	17.5365	17.956	18.3715
P28654	PGS2_MOUSE	Dcn	Decorin	0.050244	0.0596247		22.1833	21.1668	22.358	20.9277	22.264	21.7547	21.6139	21.2417
Q922J3	CLIP1_MOUSE	Clip1	CAP-Gly domain-containing linker protein 1	0.0398647	0.0578499		13.5132	13.2383	13.1187	15.2136	13.6467	14.1905	13.796	13.682
Q9D051	ODPB_MOUSE	Pdhb	Pyruvate dehydrogenase E1 component subunit beta, mitochondrial	0.0947299	0.0577507		19.925	20.5239	20.1028	20.8594	20.2399	20.398	20.4086	20.5956
Q91YQ5	RPN1_MOUSE	Rpn1	Dolichyl-diphosphooligosaccharide--protein glycosyltransferase subunit 1	0.101624	0.0567498		16.4694	16.3258	16.3935	17.0564	16.7036	16.836	16.6493	16.2832
Q9CPU4	MGST3_MOUSE	Mgst3	Microsomal glutathione S-transferase 3	0.0697279	0.0533247		17.5118	17.5184	17.6499	18.5271	17.9247	18.018	17.4904	17.9874
Q61292	LAMB2_MOUSE	Lamb2	Laminin subunit beta-2	0.0878778	0.05235		19.144	18.5358	19.0441	18.3345	18.9588	18.5499	18.8428	18.9163
Q3UJB0	Q3UJB0_MOUSE	Sf3b2	Splicing factor 3b, subunit 2	0.0653047	0.0471251		13.8797	14.7319	14.5214	14.653	14.5914	14.0492	14.4764	14.8575
Q02053	UBA1_MOUSE	Uba1	Ubiquitin-like modifier-activating enzyme 1	0.113825	0.0450249		16.6299	16.9708	16.7484	17.27	16.8398	17.0177	16.9304	17.0113
P62717	RL18A_MOUSE	Rpl18a	60S ribosomal protein L18a	0.0750166	0.0430751		18.6082	19.2263	19.2691	19.2926	19.2221	19.202	19.3607	18.7837
Q8C5R8	Q8C5R8_MOUSE	Prps1l1	Ribose-phosphate diphosphokinase	0.0279721	0.0422003		12.5099	14.4	14.2224	14.3228	13.5601	14.581	13.4959	13.9869
Q9CZW4	ACSL3_MOUSE	Acsl3	Fatty acid CoA ligase Acsl3	0.0136253	0.0372455		15.4631	12.3784	12.5306	15.4087	13.091	14.6574	13.9448	14.2366
E9Q5C9	NOLC1_MOUSE	Nolc1	Nucleolar and coiled-body phosphoprotein 1	0.0169904	0.0359228		14.5601	15.2239	15.3204	15.2786	15.8963	15.9524	13.0631	15.6149
Q8K3J1	NDUS8_MOUSE	Ndufs8	NADH dehydrogenase [ubiquinone] iron-sulfur protein 8, mitochondrial	0.0400156	0.0339746		18.6484	19.1944	18.777	19.9381	19.0561	19.2137	19.1399	19.2841
Q922D4	PP6R3_MOUSE	Ppp6r3	Serine/threonine-protein phosphatase 6 regulatory subunit 3	0.0899602	0.0320749		14.6453	14.7538	14.5228	14.2624	14.3781	14.6987	14.5468	14.689
Q6ZQ73	CAND2_MOUSE	Cand2	Cullin-associated NEDD8-dissociated protein 2	0.0519509	0.0304751		17.601	17.5581	17.3065	18.1625	17.9168	17.4899	17.7856	17.5577
Q3U9G9	LBR_MOUSE	Lbr	Delta(14)-sterol reductase LBR	0.0249003	0.0299251		14.9341	16.2687	16.5134	16.3086	16.1757	15.4541	16.2401	16.2746
P42932	TCPQ_MOUSE	Cct8	T-complex protein 1 subunit theta	0.0293587	0.0298502		15.929	16.8098	16.5324	17.5674	16.8134	16.75	16.5151	16.8795
Q9ET80	JPH1_MOUSE	Jph1	Junctophilin-1	0.0332769	0.0289254		19.2563	19.2511	19.4583	20.171	19.5417	20.0034	19.6903	19.017
P57776	EF1D_MOUSE	Eef1d	Elongation factor 1-delta	0.0205001	0.0273252		17.6202	18.0002	17.8354	19.563	18.1755	18.5402	18.3107	18.1017
Q9DBG6	RPN2_MOUSE	Rpn2	Dolichyl-diphosphooligosaccharide--protein glycosyltransferase subunit 2	0.0420822	0.0268254		16.3893	16.1973	16.0437	16.9083	16.5774	16.5024	16.5016	16.0645
P03930	ATP8_MOUSE	Mtatp8	ATP synthase protein 8	0.0309143	0.0260496		18.0323	18.5326	18.0819	19.245	18.5396	18.2882	18.5733	18.5949
Q99L45	IF2B_MOUSE	Eif2s2	Eukaryotic translation initiation factor 2 subunit 2	0.0206735	0.0211747		14.9708	15.1379	15.5827	16.4669	15.3573	15.5018	15.5679	15.816
Q8R1Q8	DC1L1_MOUSE	Dync1li1	Cytoplasmic dynein 1 light intermediate chain 1	0.060965	0.0203247		16.7102	16.8766	16.7236	17.202	16.8783	16.98	16.8405	16.8949
Q8CI94	PYGB_MOUSE	Pygb	Glycogen phosphorylase, brain form	0.0142418	0.019875		15.531	16.1071	16.4576	16.9101	16.9401	16.6073	16.3101	15.2278
Q3TLH4	PRC2C_MOUSE	Prrc2c	Protein PRRC2C	0.00808318	0.00967479		17.0473	16.3156	16.9879	15.7452	16.9228	16.5169	16.8837	15.8113
Q06138	CAB39_MOUSE	Cab39	Calcium-binding protein 39	0.00615134	0.00740004		13.3363	14.8026	14.5627	15.1882	14.5207	14.5916	14.4148	14.3923
P19788	MGP_MOUSE	Mgp	Matrix Gla protein	0.00142752	0.00686049		11.4642	12.8286	18.1561	12.9174	14.0796	14.1294	12.1227	15.0621
Q91V79	FITM1_MOUSE	Fitm1	Fat storage-inducing transmembrane protein 1	0.00219605	0.00162554		20.3011	20.0595	20.0033	20.2358	20.2393	20.3768	20.5256	19.4645
P84099	RL19_MOUSE	Rpl19	60S ribosomal protein L19	0.00330152	-0.00239992		17.5172	17.694	18.4854	18.1475	17.7634	17.8172	18.0455	18.2084
Q9CY27	TECR_MOUSE	Tecr	Very-long-chain enoyl-CoA reductase	0.0034861	-0.00285006		18.672	19.3785	18.8622	19.2724	19.1923	19.4222	19.1354	18.4238
Q02013	AQP1_MOUSE	Aqp1	Aquaporin-1	0.011735	-0.00372505		18.8058	18.9457	19.03	19.1723	19.1846	18.8597	18.8836	19.011
A2AN08	UBR4_MOUSE	Ubr4	E3 ubiquitin-protein ligase UBR4	0.0179346	-0.00464988		16.0871	15.9143	15.7703	15.9335	15.8828	15.9282	16.0798	15.7958
P53395	ODB2_MOUSE	Dbt	Lipoamide acyltransferase component of branched-chain alpha-keto acid dehydrogenase complex, mitochondrial	0.00368604	-0.00467539		15.8391	15.9265	15.7746	17.4276	15.995	16.6557	16.0586	16.2398
D3Z7H8	CILP2_MOUSE	Cilp2	Cartilage intermediate layer protein 2	0.00199322	-0.00917387		19.7244	17.0971	19.7806	13.6754	17.8784	16.7681	18.9064	16.6879
P99028	QCR6_MOUSE	Uqcrh	Cytochrome b-c1 complex subunit 6, mitochondrial	0.0166827	-0.01545		16.9992	17.1104	17.5121	18.31	17.6147	17.2685	17.6672	17.3195
Q91YE8	SYNP2_MOUSE	Synpo2	Synaptopodin-2	0.0548534	-0.0180249		20.9224	21.2618	21.3578	21.0915	20.9821	21.0875	21.2468	21.245
Q9D0I9	SYRC_MOUSE	Rars1	Arginine--tRNA ligase, cytoplasmic	0.0274234	-0.0180497		16.7742	17.078	16.8855	17.7177	17.1789	17.1838	17.1644	16.8561
Q9CXZ1	NDUS4_MOUSE	Ndufs4	NADH dehydrogenase [ubiquinone] iron-sulfur protein 4, mitochondrial	0.0181681	-0.0206261		17.3553	17.6032	17.9493	19.0461	17.9902	17.9523	17.7301	18.1988
P32067	LA_MOUSE	Ssb	Lupus La protein homolog	0.0363955	-0.0215497		15.8239	16.1717	15.9881	15.4324	15.5219	15.9967	15.7167	16.0946
O08709	PRDX6_MOUSE	Prdx6	Peroxiredoxin-6	0.030984	-0.0215745		16.6822	17.3403	17.0473	17.6955	16.9832	17.2451	17.0191	17.4316
Q8VCR8	MYLK2_MOUSE	Mylk2	Myosin light chain kinase 2, skeletal/cardiac muscle	0.0246176	-0.0261993		17.9017	17.8741	17.7438	18.6963	18.1783	18.5073	18.2469	17.1786
P42669	PURA_MOUSE	Pura	Transcriptional activator protein Pur-alpha	0.0332676	-0.02665		18.2619	19.2034	18.5944	18.692	18.3737	19.2276	18.4303	18.6135
E9Q9K5	TRDN_MOUSE	Trdn	Triadin	0.0302578	-0.0277247		18.4873	18.0621	18.8634	18.3736	18.6492	18.6942	18.7158	17.6163
Q60597	ODO1_MOUSE	Ogdh	2-oxoglutarate dehydrogenase complex component E1	0.0196767	-0.0282497		17.9417	18.4188	18.1914	20.0835	18.4997	18.6664	18.5975	18.7588
Q9CPU0	LGUL_MOUSE	Glo1	Lactoylglutathione lyase	0.0411449	-0.0322249		15.1938	15.5138	15.683	15.5747	15.8766	15.5455	14.7342	15.6801
P45376	ALDR_MOUSE	Akr1b1	Aldo-keto reductase family 1 member B1	0.0446702	-0.0367746		17.1463	17.5029	17.4113	18.3142	17.4162	17.9676	17.4622	17.3816
Q8BZ71	STAC3_MOUSE	Stac3	SH3 and cysteine-rich domain-containing protein 3	0.0565055	-0.0376244		19.3303	18.9709	19.1651	19.4109	19.0226	19.5478	19.5069	18.6494
Q63844	MK03_MOUSE	Mapk3	Mitogen-activated protein kinase 3	0.00843045	-0.0387259		18.7251	15.5089	16.953	11.6832	15.4985	15.3562	16.7579	15.1027
P58252	EF2_MOUSE	Eef2	Elongation factor 2	0.151191	-0.0407505		18.7851	18.8918	18.714	19.1029	18.7545	18.7258	18.9817	18.8688
Q00898	A1AT5_MOUSE	Serpina1e	Alpha-1-antitrypsin 1-5	0.0540555	-0.04265		16.3344	15.989	16.1976	16.854	15.7002	16.6544	16.4483	16.4015
Q99MR9	PPR3A_MOUSE	Ppp1r3a	Protein phosphatase 1 regulatory subunit 3A	0.0454835	-0.04705		17.3723	17.3147	17.2466	18.4218	17.675	17.8858	17.7397	16.8667
Q06185	ATP5I_MOUSE	Atp5me	ATP synthase subunit e, mitochondrial	0.0358375	-0.04985		17.777	18.8732	18.597	19.8985	18.8671	19.2158	18.287	18.5764
O54734	OST48_MOUSE	Ddost	Dolichyl-diphosphooligosaccharide--protein glycosyltransferase 48 kDa subunit	0.0628476	-0.0515754		16.0548	15.8023	16.0363	16.9657	16.3382	16.4188	16.0854	15.8104
Q3THK7	GUAA_MOUSE	Gmps	GMP synthase [glutamine-hydrolyzing]	0.0682902	-0.0516016		12.6678	13.2835	12.6442	13.2864	12.6596	13.2375	13.28	12.4984
P62911	RL32_MOUSE	Rpl32	60S ribosomal protein L32	0.0684287	-0.0528502		18.1143	18.5953	18.1048	17.753	18.1206	18.4499	18.3074	17.4781
P63276	RS17_MOUSE	Rps17	40S ribosomal protein S17	0.0783416	-0.0536752		16.9665	16.5993	16.9988	17.3363	16.5383	16.8023	17.4647	16.8809
Q9ET54	PALLD_MOUSE	Palld	Palladin	0.0890924	-0.0537992		18.0931	18.269	18.4173	18.435	18.3279	17.929	18.7977	17.9446
P07934	PHKG1_MOUSE	Phkg1	Phosphorylase b kinase gamma catalytic chain, skeletal muscle/heart isoform	0.0585588	-0.057375		19.3632	18.7763	19.2319	19.808	19.3697	19.7514	19.3661	18.4627
Q9DBG3	AP2B1_MOUSE	Ap2b1	AP-2 complex subunit beta	0.0685439	-0.0591748		15.4015	15.396	15.3339	15.8783	16.0457	14.8409	15.1103	15.7761
P21614	VTDB_MOUSE	Gc	Vitamin D-binding protein	0.112351	-0.0667496		17.2177	17.7673	17.8091	16.9436	17.5081	17.3782	17.2156	17.3688
Q9CQZ6	NDUB3_MOUSE	Ndufb3	NADH dehydrogenase [ubiquinone] 1 beta subcomplex subunit 3	0.0603472	-0.0671501		16.0601	16.4659	16.6723	17.844	16.8062	16.6228	16.4662	16.8785
Q8BKZ9	ODPX_MOUSE	Pdhx	Pyruvate dehydrogenase protein X component, mitochondrial	0.0911903	-0.0717254		17.2238	17.7729	17.4534	18.4662	17.4422	17.7141	17.5854	17.8877
Q9Z1Q2	ABHGA_MOUSE	Abhd16a	Phosphatidylserine lipase ABHD16A	0.0969126	-0.0720999		14.9678	15.823	14.7076	15.3617	15.2724	14.8211	15.0963	15.3819
Q64433	CH10_MOUSE	Hspe1	10 kDa heat shock protein, mitochondrial	0.0214769	-0.0766242		14.6957	13.4918	14.7096	17.0142	16.0407	15.3436	12.0544	16.1662
Q02357	ANK1_MOUSE	Ank1	Ankyrin-1	0.084301	-0.0768747		19.0245	18.7181	19.1491	19.5444	18.8876	19.4893	19.4578	18.2939
Q8BMF4	ODP2_MOUSE	Dlat	Dihydrolipoyllysine-residue acetyltransferase component of pyruvate dehydrogenase complex, mitochondrial	0.129257	-0.0772009		19.3395	19.8346	19.6329	20.3509	19.5579	19.6281	19.8512	19.8119
P61202	CSN2_MOUSE	Cops2	COP9 signalosome complex subunit 2	0.0411476	-0.0792501		14.1227	13.0377	14.7542	16.0358	14.4406	14.8494	14.5983	13.7451
P13542	MYH8_MOUSE	Myh8	Myosin-8	0.0751395	-0.0812998		24.6026	25.6745	24.7519	24.6675	24.4286	24.2922	25.0928	25.5577
O88492	PLIN4_MOUSE	Plin4	Perilipin-4	0.133379	-0.0873995		17.9492	17.2559	17.9664	18.4065	17.8892	17.9283	17.7827	17.6282
Q7TQ95	LNP_MOUSE	Lnpk	Endoplasmic reticulum junction formation protein lunapark	0.138665	-0.0936999		16.5008	16.6892	16.1511	16.8851	16.6213	16.8762	16.4343	15.9196
Q05BC3	EMAL1_MOUSE	Eml1	Echinoderm microtubule-associated protein-like 1	0.125668	-0.0940006		14.1183	14.5156	14.6625	14.1808	13.8595	14.4331	14.9071	13.9015
Q6PHQ9	Q6PHQ9_MOUSE	Pabpc4	Polyadenylate-binding protein	0.100269	-0.0951252		17.6351	17.8402	17.5545	17.9124	16.6454	18.125	17.98	17.8113
Q8C6K9	CO6A6_MOUSE	Col6a6	Collagen alpha-6(VI) chain	0.0849541	-0.0984244		18.0763	16.8413	16.811	16.4405	17.0706	17.0028	17.3756	16.3264
Q9ERK4	XPO2_MOUSE	Cse1l	Exportin-2	0.149071	-0.12995		21.6032	21.7896	21.7164	22.9767	21.8719	21.7333	22.141	21.8199
Q922Q1	MARC2_MOUSE	Mtarc2	Mitochondrial amidoxime reducing component 2	0.175744	-0.131976		16.349	16.2467	16.367	16.8054	16.4893	16.7391	16.4737	15.5381
Q01149	CO1A2_MOUSE	Col1a2	Collagen alpha-2(I) chain	0.0285183	-0.132675		24.0947	20.4503	23.3423	17.2797	21.061	21.0052	22.1871	20.383
Q922B2	SYDC_MOUSE	Dars1	Aspartate--tRNA ligase, cytoplasmic	0.22514	-0.132925		17.1105	17.4724	17.4809	18.1884	17.6172	17.34	17.4722	17.2911
Q61102	ABCB7_MOUSE	Abcb7	Iron-sulfur clusters transporter ABCB7, mitochondrial	0.157874	-0.1332		13.8151	14.8851	14.2945	15.1515	14.1071	14.2969	14.6189	14.5905
P01837	IGKC_MOUSE	Igkc	Immunoglobulin kappa constant	0.0506389	-0.135909		12.0333	12.1209	14.9969	15.0153	13.5254	13.1186	12.504	14.4748
Q9R0Y5	KAD1_MOUSE	Ak1	Adenylate kinase isoenzyme 1	0.145349	-0.1373		20.7661	21.2003	20.9258	22.1675	20.976	21.5849	21.1847	20.7649
Q11011	PSA_MOUSE	Npepps	Puromycin-sensitive aminopeptidase	0.366526	-0.13895		16.0299	15.9105	16.0649	16.4199	15.7555	15.9998	15.8147	16.2994
O08808	DIAP1_MOUSE	Diaph1	Protein diaphanous homolog 1	0.218546	-0.145133		13.6077	13.4421	13.2283	13.8895	13.5137	13.8207	12.7563	13.4964
Q61743	KCJ11_MOUSE	Kcnj11	ATP-sensitive inward rectifier potassium channel 11	0.203296	-0.1453		15.1568	15.1581	15.4109	16.0732	15.4771	15.5559	15.4226	14.7622
P03893	NU2M_MOUSE	mt-Nd2	NADH-ubiquinone oxidoreductase chain 2	0.201944	-0.146475		15.1344	15.3114	15.0448	16.2107	15.0845	15.1433	15.3455	15.5421
Q99P72	RTN4_MOUSE	Rtn4	Reticulon-4	0.122366	-0.1467		16.8825	17.4272	17.1481	18.719	17.5284	17.8664	17.1373	17.0579
Q8CGC7	SYEP_MOUSE	Eprs1	Bifunctional glutamate/proline--tRNA ligase	0.279951	-0.148425		18.127	18.0618	18.3373	18.8666	18.2867	18.1423	18.4759	17.8941
O70250	PGAM2_MOUSE	Pgam2	Phosphoglycerate mutase 2	0.14927	-0.14885		20.8023	20.7599	21.1737	22.296	20.9928	21.4868	20.9221	21.0348
Q3U1Y4	DEN4B_MOUSE	Dennd4b	DENN domain-containing protein 4B	0.219231	-0.149714		11.6495	12.299	11.8063	12.2705	12.1354	11.2832	11.7551	12.2527
Q9EP89	LACTB_MOUSE	Lactb	Serine beta-lactamase-like protein LACTB, mitochondrial	0.261554	-0.150525		15.2518	15.6933	15.7032	15.2808	15.1569	15.7659	14.8629	15.5413
Q9JKS4	LDB3_MOUSE	Ldb3	LIM domain-binding protein 3	0.521292	-0.15885		23.7995	23.9167	23.9001	23.9727	23.5083	24.0669	23.8554	23.523
Q6P9Q4	FHOD1_MOUSE	Fhod1	FH1/FH2 domain-containing protein 1	0.127073	-0.1593		15.4616	15.2002	14.9969	16.8987	15.7847	15.7711	15.3762	14.9882
Q9D0F9	PGM1_MOUSE	Pgm1	Phosphoglucomutase-1	0.300753	-0.177		19.9031	20.1849	19.9409	20.4017	19.8744	20.4473	20.0112	19.3897
P62631	EF1A2_MOUSE	Eef1a2	Elongation factor 1-alpha 2	0.339912	-0.17745		19.9918	20.3011	20.2684	20.709	20.3119	20.4655	20.0886	19.6945
Q9DC77	SMPX_MOUSE	Smpx	Small muscular protein	0.484319	-0.17795		17.7247	18.1881	17.9172	17.9464	17.3926	18.0163	17.7359	17.9198
Q00897	A1AT4_MOUSE	Serpina1d	Alpha-1-antitrypsin 1-4	0.590048	-0.178025		18.0617	17.6911	18.2916	18.1968	17.9509	17.7458	17.8515	17.9809
Q64518	AT2A3_MOUSE	Atp2a3	Sarcoplasmic/endoplasmic reticulum calcium ATPase 3	0.232516	-0.184875		21.0913	20.8944	20.6183	21.8781	21.0908	21.0806	21.1511	20.4201
P70296	PEBP1_MOUSE	Pebp1	Phosphatidylethanolamine-binding protein 1	0.156741	-0.1861		17.1538	17.3857	17.3443	18.8606	17.0975	18.1358	17.2684	17.4983
Q8BK30	NDUV3_MOUSE	Ndufv3	NADH dehydrogenase [ubiquinone] flavoprotein 3, mitochondrial	0.139797	-0.1938		14.1551	14.8208	14.3244	16.2311	14.7671	14.6548	14.1023	15.232
O70622	RTN2_MOUSE	Rtn2	Reticulon-2	0.181093	-0.194575		19.9291	20.1885	19.8829	21.1058	19.9129	20.6528	20.4746	19.2877
Q9DBG1	CP27A_MOUSE	Cyp27a1	Sterol 26-hydroxylase, mitochondrial	0.183914	-0.198224		11.882	13.113	12.3993	11.9525	12.1381	12.8133	11.3072	12.2953
P11798	KCC2A_MOUSE	Camk2a	Calcium/calmodulin-dependent protein kinase type II subunit alpha	0.181663	-0.2018		20.4981	20.2437	20.1342	21.0261	20.3353	21.0215	20.5374	19.2007
Q8CI51	PDLI5_MOUSE	Pdlim5	PDZ and LIM domain protein 5	0.619026	-0.204625		22.2039	22.5314	21.9396	22.4574	21.9021	22.0564	22.297	22.0583
Q61595	KTN1_MOUSE	Ktn1	Kinectin	0.253516	-0.206325		15.4291	15.6077	15.3293	16.5715	15.6365	15.7734	15.6818	15.0206
P58774	TPM2_MOUSE	Tpm2	Tropomyosin beta chain	0.590257	-0.206775		24.3041	24.9807	24.3076	24.3853	24.2239	24.2757	24.3128	24.3382
Q99MN1	SYK_MOUSE	Kars1	Lysine--tRNA ligase	0.475227	-0.212625		16.8647	17.3013	16.9328	17.6763	17.0114	16.7542	17.0581	17.1009
P03888	NU1M_MOUSE	Mtnd1	NADH-ubiquinone oxidoreductase chain 1	0.246989	-0.21485		17.2829	17.5956	17.4079	18.7083	17.7743	17.1618	17.4938	17.7054
P03911	NU4M_MOUSE	Mtnd4	NADH-ubiquinone oxidoreductase chain 4	0.23194	-0.214925		16.5996	17.2993	17.0572	18.2581	17.189	17.1375	16.7092	17.3188
Q01768	NDKB_MOUSE	Nme2	Nucleoside diphosphate kinase B	0.14831	-0.21595		16.8882	16.8526	16.588	18.905	16.9075	17.518	16.9444	17.0001
P20801	TNNC2_MOUSE	Tnnc2	Troponin C, skeletal muscle	0.482848	-0.217525		24.5688	24.4996	24.9832	24.4484	24.0996	24.7498	24.6271	24.1534
P31230	AIMP1_MOUSE	Aimp1	Aminoacyl tRNA synthase complex-interacting multifunctional protein 1	0.336725	-0.21915		17.1613	17.2711	17.3998	18.3581	17.3052	17.4583	17.2728	17.2774
E9PZQ0	RYR1_MOUSE	Ryr1	Ryanodine receptor 1	0.499706	-0.2194		21.2439	21.2565	21.0932	21.1217	21.0998	21.0541	21.2928	20.391
P12382	PFKAL_MOUSE	Pfkl	ATP-dependent 6-phosphofructokinase, liver type	0.347847	-0.2213		19.0957	19.4074	19.54	20.3038	19.4869	19.5189	19.1052	19.3507
P32848	PRVA_MOUSE	Pvalb	Parvalbumin alpha	0.185547	-0.231349		20.8188	20.5251	21.0523	22.021	20.6371	21.8483	20.9027	20.1037
Q8C7E7	STBD1_MOUSE	Stbd1	Starch-binding domain-containing protein 1	0.217573	-0.23395		17.6261	17.8858	18.008	18.7944	18.3403	18.522	17.4399	17.0763
Q4VBD2	TAPT1_MOUSE	Tapt1	Transmembrane anterior posterior transformation protein 1	0.248432	-0.2364		14.4512	13.504	14.1398	14.9859	13.6203	14.5474	14.3115	13.6561
P47857	PFKAM_MOUSE	Pfkm	ATP-dependent 6-phosphofructokinase, muscle type	0.488724	-0.23665		20.564	20.7922	20.6504	21.4857	20.6432	20.7907	20.6559	20.4559
Q9CQ75	NDUA2_MOUSE	Ndufa2	NADH dehydrogenase [ubiquinone] 1 alpha subcomplex subunit 2	0.33908	-0.24925		18.0405	18.396	18.1715	19.4169	18.2817	18.3017	18.2947	18.1498
Q9ET01	PYGL_MOUSE	Pygl	Glycogen phosphorylase, liver form	0.186971	-0.249475		22.0755	22.2526	22.9401	23.4546	22.9803	22.9846	22.5319	21.2281
O09012	PEX5_MOUSE	Pex5	Peroxisomal targeting signal 1 receptor	0.0566854	-0.250107		12.5173	17.2057	19.6882	18.276	16.6434	16.9407	16.4684	16.6343
E9Q264	E9Q264_MOUSE	Myh15	Myosin, heavy chain 15	0.467965	-0.2518		17.0828	17.3203	16.7315	16.6225	16.5682	16.7708	17.1406	16.2703
Q61335	BAP31_MOUSE	Bcap31	B-cell receptor-associated protein 31	0.0703782	-0.252255		15.29	12.4377	14.5686	16.3669	15.7419	16.0629	11.8027	14.0466
P08122	CO4A2_MOUSE	Col4a2	Collagen alpha-2(IV) chain	0.233278	-0.252924		19.1162	18.1636	18.3878	17.0353	17.7247	18.0102	18.0681	17.8882
P70170	ABCC9_MOUSE	Abcc9	ATP-binding cassette sub-family C member 9	0.373383	-0.256126		14.668	14.1471	13.9237	14.6244	14.0716	14.5781	14.2373	13.4517
P17751	TPIS_MOUSE	Tpi1	Triosephosphate isomerase	0.231455	-0.258101		19.771	20.1966	20.2517	21.5722	19.8986	20.8151	20.2116	19.8338
P02463	CO4A1_MOUSE	Col4a1	Collagen alpha-1(IV) chain	0.279648	-0.259474		18.3825	17.5826	17.177	16.6316	17.0509	17.1844	17.0062	17.4943
Q8R3Z5	CACB1_MOUSE	Cacnb1	Voltage-dependent L-type calcium channel subunit beta-1	0.351012	-0.261025		17.5606	17.7783	17.4948	18.4269	17.5152	18.0727	17.7011	16.9275
Q91VH2	SNX9_MOUSE	Snx9	Sorting nexin-9	0.997868	-0.26165		18.5152	18.79	18.3769	18.7363	18.1224	18.3966	18.2826	18.5702
P13541	MYH3_MOUSE	Myh3	Myosin-3	0.324065	-0.264124		22.8828	23.4098	23.2624	24.0004	22.7292	22.7005	23.2921	23.7771
Q9JLV5	CUL3_MOUSE	Cul3	Cullin-3	0.191697	-0.267263		12.8793	14.0328	14.3284	15.2467	13.8261	14.3731	13.1878	14.0311
P68037	UB2L3_MOUSE	Ube2l3	Ubiquitin-conjugating enzyme E2 L3	0.346483	-0.27835		16.049	16.6186	16.7129	17.538	16.3514	16.8446	16.5162	16.0929
P70398	USP9X_MOUSE	Usp9x	Probable ubiquitin carboxyl-terminal hydrolase FAF-X	0.183214	-0.2797		16.5788	14.0815	15.2178	16.1559	15.3103	15.7504	14.6751	15.1794
Q9R062	GLYG_MOUSE	Gyg1	Glycogenin-1	0.599387	-0.294124		19.8193	20.0661	20.1203	20.5129	20.0379	20.0582	19.9522	19.2938
G3X952	G3X952_MOUSE	Zkscan2	Zinc finger with KRAB and SCAN domains 2	0.207995	-0.2987		16.3229	13.9807	16.1466	15.7753	15.3574	15.3573	15.6062	14.7098
P97443	SMYD1_MOUSE	Smyd1	Histone-lysine N-methyltransferase Smyd1	0.796272	-0.3089		20.3409	20.8902	20.6951	20.3614	19.9657	20.5974	20.367	20.1219
Q8CHS7	DRS7C_MOUSE	Dhrs7c	Dehydrogenase/reductase SDR family member 7C	0.489113	-0.31335		19.6982	19.5134	19.5714	20.0669	19.435	19.7174	19.8015	18.6426
Q9DBG5	PLIN3_MOUSE	Plin3	Perilipin-3	0.240768	-0.317055		11.4513	13.3633	11.1746	12.8054	11.8438	11.8417	11.7144	12.1265
D3Z1U7	TM233_MOUSE	Tmem233	Transmembrane protein 233	0.233055	-0.320025		14.8373	14.1328	14.6897	15.7636	14.703	15.3852	14.7509	13.3042
Q8R2G4	NAR3_MOUSE	Art3	Ecto-ADP-ribosyltransferase 3	0.52543	-0.32085		16.7376	16.4594	15.7543	16.7256	15.79	16.5512	16.066	15.9863
Q9Z0G2	SRPK3_MOUSE	Srpk3	SRSF protein kinase 3	0.130598	-0.323124		23.8686	20.9672	21.9693	19.4386	21.4148	21.1685	21.1504	21.2175
A2AQP0	MYH7B_MOUSE	Myh7b	Myosin-7B	0.139023	-0.32365		17.3656	18.4795	20.6889	17.3773	17.721	17.4358	18.174	19.2859
Q69ZQ1	MYORG_MOUSE	Myorg	Myogenesis-regulating glycosidase	0.234251	-0.326053		12.8066	14.1529	13.8483	14.7545	13.8803	14.1898	12.435	13.753
P06801	MAOX_MOUSE	Me1	NADP-dependent malic enzyme	0.686063	-0.327725		16.3325	16.9256	16.5482	17.1763	16.3662	16.5616	16.677	16.0669
P17182	ENOA_MOUSE	Eno1	Alpha-enolase	0.830153	-0.336625		20.7364	21.161	21.2542	20.9692	20.4872	21.1091	20.8111	20.3669
Q3TMP8	TM38A_MOUSE	Tmem38a	Trimeric intracellular cation channel type A	0.435005	-0.3468		19.5486	19.3139	19.3472	20.1641	19.0863	19.7267	19.6971	18.4765
Q99M04	LIAS_MOUSE	Lias	Lipoyl synthase, mitochondrial	0.0848245	-0.347486		17.5465	12.8556	15.7704	11.4302	13.7021	12.8186	15.3541	14.338
P06745	G6PI_MOUSE	Gpi	Glucose-6-phosphate isomerase	0.413994	-0.349076		18.8476	19.0569	19.0336	20.353	18.748	19.3425	19.0267	18.7776
P09411	PGK1_MOUSE	Pgk1	Phosphoglycerate kinase 1	0.3801	-0.353825		18.9899	19.4996	19.3336	20.591	18.9349	19.8277	19.3091	18.9271
Q9JJA2	COG8_MOUSE	Cog8	Conserved oligomeric Golgi complex subunit 8	0.215474	-0.354925		20.0464	19.321	17.2531	19.5162	18.5797	19.3561	18.5402	18.241
Q9ER60	SCN4A_MOUSE	Scn4a	Sodium channel protein type 4 subunit alpha	0.9876	-0.356425		16.0489	16.6391	16.1424	16.3593	15.9344	16.1514	16.1046	15.5736
P68134	ACTS_MOUSE	Acta1	Actin, alpha skeletal muscle	1.41212	-0.35825		24.2543	24.374	24.5863	24.4019	23.8588	24.1525	24.3263	23.8459
P19096	FAS_MOUSE	Fasn	Fatty acid synthase	0.108844	-0.362867		13.8681	15.278	14.8425	15.088	15.9245	13.6369	11.3988	16.6649
P18572	BASI_MOUSE	Bsg	Basigin	0.356579	-0.37955		16.0394	16.0238	16.7763	17.803	16.6176	16.5529	15.8243	16.1295
P03921	NU5M_MOUSE	Mtnd5	NADH-ubiquinone oxidoreductase chain 5	0.646149	-0.385251		16.6044	16.8854	16.9669	17.8409	16.7568	16.5012	16.5555	16.9431
P05977	MYL1_MOUSE	Myl1	Myosin light chain 1/3, skeletal muscle isoform	0.994481	-0.389975		24.2153	24.0946	24.4221	24.0743	23.6199	24.0426	24.1923	23.3916
Q9JK37	MYOZ1_MOUSE	Myoz1	Myozenin-1	1.12387	-0.390275		24.1178	24.3062	24.3551	24.1259	23.6236	24.0879	24.1637	23.4687
Q05920	PYC_MOUSE	Pc	Pyruvate carboxylase, mitochondrial	0.599965	-0.39725		16.6396	17.5712	16.6026	16.9981	16.6948	16.6054	15.9465	16.9758
Q8R429	AT2A1_MOUSE	Atp2a1	Sarcoplasmic/endoplasmic reticulum calcium ATPase 1	0.616997	-0.400725		23.3888	23.6281	23.1287	24.1751	23.1503	23.4996	23.4807	22.5872
Q9D7L5	Q9D7L5_MOUSE	2310002L09Rik	RIKEN cDNA 2310002L09 gene	0.501307	-0.403975		16.6371	16.7029	16.5077	16.8746	16.4251	16.753	16.7116	15.2167
Q3UU35	OVOS_MOUSE	Ovos	Ovostatin homolog	0.142295	-0.405499		14.5339	16.1053	14.5534	11.9011	13.0575	14.8487	15.0623	12.5032
Q9QZZ4	MYO15_MOUSE	Myo15a	Unconventional myosin-XV	0.895996	-0.415824		17.3986	16.8114	17.5999	16.7815	16.5704	16.685	17.0569	16.6158
Q921R8	S41A3_MOUSE	Slc41a3	Solute carrier family 41 member 3	0.252899	-0.416351		12.8031	12.1031	13.2452	14.3833	13.9246	11.8083	12.1479	12.9885
P13412	TNNI2_MOUSE	Tnni2	Troponin I, fast skeletal muscle	1.15604	-0.416875		24.1898	24.8757	24.7553	24.8588	24.0853	24.3851	24.4548	24.0869
Q9JLH8	TMOD4_MOUSE	Tmod4	Tropomodulin-4	1.17518	-0.423975		21.0597	21.1459	21.3517	21.012	20.5053	20.9629	21.0621	20.3431
Q9QY80	HACD1_MOUSE	Hacd1	Very-long-chain (3R)-3-hydroxyacyl-CoA dehydratase 1	0.386194	-0.4273		13.9899	14.8889	14.7467	14.6129	14.1003	14.7162	14.816	12.8967
Q62234	MYOM1_MOUSE	Myom1	Myomesin-1	1.78821	-0.427475	+	22.5605	22.7863	22.8246	22.7258	22.1046	22.4541	22.5352	22.0934
Q64739	COBA2_MOUSE	Col11a2	Collagen alpha-2(XI) chain	0.912794	-0.44075		18.0525	17.5576	17.9916	17.3193	17.152	17.3037	17.7532	16.9491
Q99LI2	CLCC1_MOUSE	Clcc1	Chloride channel CLIC-like protein 1	0.650368	-0.451		15.6758	15.1982	16.5	15.4457	15.4295	15.4395	14.728	15.4187
Q02789	CAC1S_MOUSE	Cacna1s	Voltage-dependent L-type calcium channel subunit alpha-1S	0.700725	-0.45285		18.3648	18.2127	18.0724	18.8882	17.9505	18.18	18.3912	17.205
P52480	KPYM_MOUSE	Pkm	Pyruvate kinase PKM	0.622355	-0.459975		21.9856	22.0777	22.0183	23.3083	21.7599	22.225	22.0009	21.5642
Q8BW75	AOFB_MOUSE	Maob	Amine oxidase [flavin-containing] B	0.169658	-0.468352		11.3844	14.6945	13.8543	15.4334	14.3813	13.0708	11.7844	14.2567
O09165	CASQ1_MOUSE	Casq1	Calsequestrin-1	0.726112	-0.470925		23.3698	23.2876	23.6571	23.5703	22.7564	23.7204	23.2235	22.3008
Q3U0S6	RAIN_MOUSE	Rasip1	Ras-interacting protein 1	0.306752	-0.475321		11.3528	13.27	11.4823	10.6258	10.8319	10.495	11.5574	11.9454
A0A1L1SUI3	A0A1L1SUI3_MOUSE	Slc37a4	Solute carrier family 37 (glucose-6-phosphate transporter), member 4	0.526101	-0.47725		16.5394	16.1308	15.9507	16.3729	15.4481	16.2382	16.5847	14.8138
Q149B8	PERM1_MOUSE	Perm1	PGC-1 and ERR-induced regulator in muscle protein 1	0.248551	-0.4942		19.5263	17.9365	21.145	17.7599	18.4307	18.1909	18.8365	18.9328
O55226	CHAD_MOUSE	Chad	Chondroadherin	0.0963056	-0.500107		15.3301	12.9092	20.1255	12.0891	16.2176	13.413	14.502	14.3208
P70349	HINT1_MOUSE	Hint1	Adenosine 5'-monophosphoramidase HINT1	0.421329	-0.503525		15.8867	16.3192	15.7448	16.8959	14.7336	16.7343	15.1497	16.2149
Q9WUB3	PYGM_MOUSE	Pygm	Glycogen phosphorylase, muscle form	0.590143	-0.511275		22.9146	23.6967	23.2446	23.9861	23.4538	23.2862	23.0763	21.9806
Q60865	CAPR1_MOUSE	Caprin1	Caprin-1	1.30583	-0.513225	+	15.2526	16.0714	15.5463	16.0321	15.177	15.1972	15.3993	15.076
P05064	ALDOA_MOUSE	Aldoa	Fructose-bisphosphate aldolase A	0.493473	-0.519776		22.0624	22.366	21.9936	23.8493	21.9903	22.5283	22.1372	21.5364
P06151	LDHA_MOUSE	Ldha	L-lactate dehydrogenase A chain	0.564051	-0.520075		20.9824	21.3127	21.3223	22.7582	21.0818	21.4735	21.0967	20.6433
Q9WUZ7	SH3BG_MOUSE	Sh3bgr	SH3 domain-binding glutamic acid-rich protein	0.791709	-0.536		19.7307	19.2722	20.1328	19.5637	18.963	19.7174	19.4469	18.4281
P97457	MLRS_MOUSE	Mylpf	Myosin regulatory light chain 2, skeletal muscle isoform	1.66376	-0.5379	+	25.0687	25.5595	25.0915	25.0457	24.3589	24.9147	24.7903	24.5499
Q9WTX6	CUL1_MOUSE	Cul1	Cullin-1	0.77363	-0.53945		18.5317	18.5553	19.2078	18.5446	17.4991	18.7061	18.6544	17.822
Q3V1D3	AMPD1_MOUSE	Ampd1	AMP deaminase 1	0.926797	-0.541725		21.5971	21.9644	21.7252	22.0855	21.5552	21.8227	21.2856	20.5418
Q3TL44	NLRX1_MOUSE	Nlrx1	NLR family member X1	1.346	-0.54245	+	14.3796	14.59	15.0522	14.9375	13.9824	14.5406	14.3494	13.9171
P21550	ENOB_MOUSE	Eno3	Beta-enolase	0.915106	-0.544001		22.106	22.8468	22.4496	23.259	21.9364	22.5595	22.2074	21.7821
Q3UMB5	SMCR8_MOUSE	Smcr8	Guanine nucleotide exchange protein SMCR8	1.3983	-0.54475	+	17.9195	18.1125	18.175	17.5615	17.3839	17.2936	17.8269	17.0851
P11087	CO1A1_MOUSE	Col1a1	Collagen alpha-1(I) chain	0.174563	-0.548275		24.0015	21.4814	23.5601	18.8379	21.0866	21.1526	22.3569	21.0917
P17183	ENOG_MOUSE	Eno2	Gamma-enolase	0.996556	-0.571024		19.885	19.886	20.3912	20.7661	19.4914	20.2033	19.6977	19.2518
P13707	GPDA_MOUSE	Gpd1	Glycerol-3-phosphate dehydrogenase [NAD(+)], cytoplasmic	0.661721	-0.5721		18.1308	18.662	18.5764	19.8598	18.0047	18.7474	18.2926	17.8959
P16858	G3P_MOUSE	Gapdh	Glyceraldehyde-3-phosphate dehydrogenase	1.11766	-0.579525		22.2837	22.7951	22.559	23.4422	22.1261	22.5056	22.1444	21.9858
Q9Z1P6	NDUA7_MOUSE	Ndufa7	NADH dehydrogenase [ubiquinone] 1 alpha subcomplex subunit 7	0.8363	-0.5819		16.4429	15.4531	16.0381	16.8397	15.9226	15.0808	15.7024	15.7404
A2ASS6	TITIN_MOUSE	Ttn	Titin	1.68012	-0.587574	+	23.7244	23.8219	23.744	23.3505	23.0672	22.9206	23.5119	22.7908
B1AR69	B1AR69_MOUSE	Myh13	Myosin, heavy polypeptide 13, skeletal muscle	1.34101	-0.59335	+	26.0786	25.9077	26.2662	25.8612	25.064	25.6972	25.9103	25.0688
P57787	MOT4_MOUSE	Slc16a3	Monocarboxylate transporter 4	1.01983	-0.596075		16.6609	16.3431	16.3611	17.2217	16.0279	16.6283	15.9957	15.5506
Q8BLY2	SYTC2_MOUSE	Tars3	Threonine--tRNA ligase 2, cytoplasmic	1.82354	-0.604175	+	16.605	16.4508	16.6526	17.0341	16.2282	15.863	16.3716	15.863
Q9QZ47	TNNT3_MOUSE	Tnnt3	Troponin T, fast skeletal muscle	1.67676	-0.61915	+	24.2829	24.6285	24.4254	24.3328	23.4958	24.0331	24.192	23.4721
Q8BUV3	GEPH_MOUSE	Gphn	Gephyrin	0.839425	-0.6263		16.1096	16.0664	15.8068	17.0814	15.6567	15.7924	16.1455	14.9644
P47757	CAPZB_MOUSE	Capzb	F-actin-capping protein subunit beta	1.55532	-0.6301	+	21.3482	21.3684	21.7621	21.46	20.5076	21.2129	21.1756	20.5222
Q14BI5	Q14BI5_MOUSE	Myom2	Myomesin 2	1.75952	-0.641675	+	23.397	23.6669	23.5845	23.577	22.7606	23.2047	23.241	22.4524
A0A1Y7VJN6	A0A1Y7VJN6_MOUSE	Ighg3	Immunoglobulin heavy constant gamma 3 (Fragment)	0.982623	-0.653364		14.953	14.0248	14.5122	15.1385	14.5539	13.6979	14.222	13.5412
P16015	CAH3_MOUSE	Ca3	Carbonic anhydrase 3	0.449089	-0.66315		18.1976	19.0919	19.7959	20.8689	18.6856	18.6629	18.154	19.7992
Q91VX2	UBAP2_MOUSE	Ubap2	Ubiquitin-associated protein 2	0.522899	-0.669846		14.2	12.911	13.6406	13.3058	12.911	13.2162	11.3898	13.861
Q9R112	SQOR_MOUSE	Sqor	Sulfide:quinone oxidoreductase, mitochondrial	1.12462	-0.670025		15.9171	15.9531	16.3596	16.3822	15.4857	15.3313	16.243	14.8719
P47754	CAZA2_MOUSE	Capza2	F-actin-capping protein subunit alpha-2	1.6953	-0.6773	+	21.8837	21.7256	22.0352	21.8983	20.9784	21.4966	21.6117	20.7469
P58771	TPM1_MOUSE	Tpm1	Tropomyosin alpha-1 chain	2.15979	-0.690675	+	25.5424	25.7481	25.8464	25.7858	24.7822	25.1992	25.4091	24.7695
Q64521	GPDM_MOUSE	Gpd2	Glycerol-3-phosphate dehydrogenase, mitochondrial	0.769273	-0.691475		17.6508	17.8135	17.6861	18.9945	17.1475	18.0078	17.6295	16.5942
Q99LX0	PARK7_MOUSE	Park7	Parkinson disease protein 7 homolog	0.667042	-0.695051		18.5634	18.4913	19.1755	20.2919	18.39	19.1416	18.4374	17.7729
F8VPN4	F8VPN4_MOUSE	Agl	Glycogen debranching enzyme	0.941015	-0.703901		20.5356	20.9221	20.536	21.3136	20.5598	20.3508	20.449	19.1321
P07310	KCRM_MOUSE	Ckm	Creatine kinase M-type	1.33027	-0.710474	+	24.2144	24.8162	24.6444	25.3345	23.8639	24.4192	24.201	23.6835
A0A571BF58	A0A571BF58_MOUSE	Neb	Nebulin	2.19466	-0.712925	+	23.788	23.9288	23.8014	23.5235	22.9063	23.0275	23.4769	22.7793
O08532	CA2D1_MOUSE	Cacna2d1	Voltage-dependent calcium channel subunit alpha-2/delta-1	0.890513	-0.722425		17.1973	17.1018	16.578	18.1945	16.7821	17.0758	16.2632	16.0608
Q3U962	CO5A2_MOUSE	Col5a2	Collagen alpha-2(V) chain	0.304897	-0.733525		18.5325	15.5168	17.8574	14.336	15.7344	15.2721	16.4143	15.8878
Q5SX39	MYH4_MOUSE	Myh4	Myosin-4	1.40266	-0.737375	+	25.6722	25.8754	25.8105	25.7062	24.8156	25.4241	25.5315	24.3436
Q9D7G0	PRPS1_MOUSE	Prps1	Ribose-phosphate pyrophosphokinase 1	0.205327	-0.754482		12.1299	15.4071	15.9694	17.4134	13.0395	16.0821	16.1054	12.6748
Q3UBX0	TM109_MOUSE	Tmem109	Transmembrane protein 109	1.08138	-0.76165		17.2777	17.368	17.716	18.8312	16.9816	16.8347	17.1158	17.2142
Q04447	KCRB_MOUSE	Ckb	Creatine kinase B-type	0.887984	-0.76635		17.3611	18.8924	17.5511	18.3818	16.79	17.9613	17.2778	17.0919
Q8R4E4	MYOZ3_MOUSE	Myoz3	Myozenin-3	2.08574	-0.7733	+	20.7574	20.8563	20.9557	20.9512	19.8931	20.5149	20.3415	19.6779
Q62181	SEM3C_MOUSE	Sema3c	Semaphorin-3C	0.89829	-0.784225		15.0278	15.5718	14.9209	14.3848	13.2195	14.6667	14.8529	14.0293
D3Z1D3	CEFIP_MOUSE	CEFIP	Cardiac-enriched FHL2-interacting protein	0.821082	-0.792324		14.3461	14.3253	13.7617	13.8325	13.9445	13.5998	13.6239	11.9281
Q8BXZ1	TMX3_MOUSE	Tmx3	Protein disulfide-isomerase TMX3	1.50975	-0.797562	+	11.9862	12.1574	12.4993	12.0069	11.3062	11.8302	11.6606	10.6625
Q8C494	PRR33_MOUSE	Prr33	Proline-rich protein 33	1.60568	-0.7994	+	20.7011	20.8928	20.704	20.6814	19.3778	20.2248	20.534	19.6451
Q8K224	NAT10_MOUSE	Nat10	RNA cytidine acetyltransferase	1.56044	-0.800675	+	17.8712	18.322	17.7079	17.6111	16.6702	16.7535	17.2396	17.6462
Q8BPB5	FBLN3_MOUSE	Efemp1	EGF-containing fibulin-like extracellular matrix protein 1	0.431398	-0.807539		15.125	13.1862	15.2535	12.5496	13.6303	11.9742	14.221	13.0586
P21107	TPM3_MOUSE	Tpm3	Tropomyosin alpha-3 chain	0.606684	-0.877776		20.9395	22.6025	21.2238	21.8598	19.8918	19.7389	21.3743	22.1095
P18826	KPB1_MOUSE	Phka1	Phosphorylase b kinase regulatory subunit alpha, skeletal muscle isoform	1.66673	-0.87875	+	19.0652	18.7706	18.892	19.511	18.1035	18.4386	18.6247	17.557
Q9R0M3	SRPX_MOUSE	Srpx	Sushi-repeat-containing protein SRPX	2.20695	-0.887	+	15.1433	15.86	15.673	15.0273	14.6588	14.4817	14.3525	14.6626
P54320	ELN_MOUSE	Eln	Elastin	0.292514	-0.887742		16.5639	15.2451	15.4384	11.2904	12.5336	13.8688	15.0894	13.4951
P07759	SPA3K_MOUSE	Serpina3k	Serine protease inhibitor A3K	0.502409	-0.966769		15.7191	15.3589	15.3184	15.5991	15.6836	14.701	12.0046	15.7392
P17156	HSP72_MOUSE	Hspa2	Heat shock-related 70 kDa protein 2	0.358953	-1.04092		20.2785	17.0781	18.63	14.4204	16.5385	16.9239	16.4224	16.3585
P70402	MYBPH_MOUSE	Mybph	Myosin-binding protein H	1.3359	-1.0562	+	21.7244	22.1614	22.4244	22.2144	20.7611	21.5941	21.8334	20.1112
P49813	TMOD1_MOUSE	Tmod1	Tropomodulin-1	2.97323	-1.06005	+	20.3714	20.2106	20.8539	20.5568	19.3332	19.5954	19.6599	19.164
Q61554	FBN1_MOUSE	Fbn1	Fibrillin-1	0.578663	-1.08468		21.2105	18.6126	20.0603	17.2656	17.8837	17.8503	18.4978	18.5785
Q3TJD7	PDLI7_MOUSE	Pdlim7	PDZ and LIM domain protein 7	1.26768	-1.09825	+	23.1737	22.8939	23.0884	23.2228	21.0615	22.9004	22.6357	21.3882
O88207	CO5A1_MOUSE	Col5a1	Collagen alpha-1(V) chain	0.549074	-1.10985		20.7191	18.2816	19.5485	16.3783	17.2344	17.6451	17.9261	17.6825
Q7TSH2	KPBB_MOUSE	Phkb	Phosphorylase b kinase regulatory subunit beta	2.56494	-1.11222	+	19.4495	19.2126	19.2824	19.6941	18.3143	18.1791	18.829	17.8673
P08121	CO3A1_MOUSE	Col3a1	Collagen alpha-1(III) chain	0.49263	-1.14065		22.8843	19.5109	21.6085	18.2601	18.8632	19.5147	19.8331	19.4902
P70236	MP2K6_MOUSE	Map2k6	Dual specificity mitogen-activated protein kinase kinase 6	1.08118	-1.15388	+	17.0865	16.5919	15.8851	16.9569	15.6737	14.7282	16.7708	14.7322
P63268	ACTH_MOUSE	Actg2	Actin, gamma-enteric smooth muscle	2.16736	-1.24728	+	24.0143	23.775	24.3484	24.3546	22.2806	23.5675	23.0133	22.6418
Q6EJB6	UT14B_MOUSE	Utp14b	U3 small nucleolar RNA-associated protein 14 homolog B	0.444788	-1.25906		17.95	17.837	18.1693	17.7681	17.2125	17.981	18.5301	12.9646
A2A8Z1	OSBL9_MOUSE	Osbpl9	Oxysterol-binding protein-related protein 9	0.438683	-1.25939		17.8553	18.1633	17.2947	17.943	17.8179	18.9186	13.0709	16.4113
P09542	MYL3_MOUSE	Myl3	Myosin light chain 3	0.259298	-1.26832		19.4905	24.2112	21.8095	19.0211	16.8089	17.3573	22.4573	22.8355
P28481	CO2A1_MOUSE	Col2a1	Collagen alpha-1(II) chain	0.54433	-1.3078		16.0475	13.7893	15.505	11.9598	12.0684	12.6019	14.8599	12.5402
Q5XKE0	MYPC2_MOUSE	Mybpc2	Myosin-binding protein C, fast-type	2.01589	-1.37292	+	24.6521	24.5578	24.8374	24.7057	22.9373	23.8306	24.0082	22.4852
Q91Z83	MYH7_MOUSE	Myh7	Myosin-7	0.360387	-1.51608		19.3474	22.9831	21.4484	19.721	16.697	16.4785	21.6513	22.6088
Q3UMT1	PP12C_MOUSE	Ppp1r12c	Protein phosphatase 1 regulatory subunit 12C	0.425089	-1.8102		17.4182	20.4425	18.7692	18.1274	13.7217	19.8563	13.8773	20.0612
Q91VA6	PDIP2_MOUSE	Poldip2	Polymerase delta-interacting protein 2	0.974767	-2.18185	+	17.7572	18.3133	17.5245	18.3555	13.6117	17.6799	14.1061	17.8254
O88990	ACTN3_MOUSE	Actn3	Alpha-actinin-3	0.689886	-2.87117		24.6238	24.7516	24.8061	24.7536	15.8533	24.1021	24.2539	23.2411
