# Supplementary material for: Blockage of autophagy causes severe skeletal muscle disruption in a mouse model for myofibrillar myopathy 6
Source: Nat Commun. 2026 Apr 11;17:3436. doi: 10.1038/s41467-026-71749-6 (PMC13076893; doi:10.1038/s41467-026-71749-6)
Supplement: Supplementary file 8 — Supplementary Dataset 6 [file 41467_2026_71749_MOESM8_ESM.xlsx]

## Sheet: Table S6_pellet_unique
Protein.Group	Protein.Names	Genes	First.Protein.Description	Unique in Ctrl_Pel	Unique in CAG-BAG3P209L_Pel	Ctrl_Pel_1	Ctrl_Pel_2	Ctrl_Pel_3	Ctrl_Pel_4	CAG-BAG3P209L_Pel_1	CAG-BAG3P209L_Pel_2	CAG-BAG3P209L_Pel_3	CAG-BAG3P209L_Pel_4
A2ADY9	DDI2_MOUSE	Ddi2	Protein DDI1 homolog 2		+	NaN	NaN	NaN	NaN	14.8164	15.7113	13.5978	13.631
A2ARP1	VIP1_MOUSE	Ppip5k1	Inositol hexakisphosphate and diphosphoinositol-pentakisphosphate kinase 1		+	NaN	NaN	NaN	NaN	12.5347	12.1339	12.9769	13.7266
A2ASZ8	SCMC2_MOUSE	Slc25a25	Calcium-binding mitochondrial carrier protein SCaMC-2		+	NaN	NaN	NaN	NaN	15.1666	13.6803	NaN	12.4518
A2BE28	LAS1L_MOUSE	Las1l	Ribosomal biogenesis protein LAS1L		+	NaN	NaN	NaN	NaN	15.6316	15.3883	15.1254	15.9299
A3KG59	P20D2_MOUSE	Pm20d2	Xaa-Arg dipeptidase		+	NaN	NaN	NaN	NaN	NaN	16.0365	14.6044	15.6169
A4Q9F0	TTLL7_MOUSE	Ttll7	Tubulin polyglutamylase TTLL7		+	NaN	NaN	NaN	NaN	16.0678	16.6047	14.9669	16.0128
A6X935	ITIH4_MOUSE	Itih4	Inter alpha-trypsin inhibitor, heavy chain 4		+	NaN	NaN	NaN	NaN	13.487	13.9091	13.0472	14.0053
B1AUE5	PEX10_MOUSE	Pex10	Peroxisome biogenesis factor 10		+	NaN	NaN	NaN	NaN	14.9122	15.2085	NaN	14.7519
D3Z4I3	RBM24_MOUSE	Rbm24	RNA-binding protein 24		+	NaN	NaN	NaN	NaN	16.3397	16.9467	14.4271	16.6798
D3Z623	D3Z623_MOUSE	9330159F19Rik	RIKEN cDNA 9330159F19 gene		+	NaN	NaN	NaN	NaN	14.4178	14.6331	12.7904	13.8322
E9PWM3	E9PWM3_MOUSE	Armcx4	Armadillo repeat-containing, X-linked 4		+	NaN	NaN	NaN	NaN	10.1813	11.4496	NaN	10.1047
E9PYD1	E9PYD1_MOUSE	Fam98c	Family with sequence similarity 98, member C		+	NaN	NaN	NaN	NaN	13.822	14.3067	NaN	14.4489
G3UWE2	G3UWE2_MOUSE	F830016B08Rik	Interferon-gamma-inducible GTPase Ifgga4 protein		+	NaN	NaN	NaN	NaN	17.3039	16.7286	16.0708	15.7889
G3X8U3	G3X8U3_MOUSE	2210016F16Rik	Queuosine salvage protein		+	NaN	NaN	NaN	NaN	16.8611	16.6036	15.7071	16.3777
G3X912	SPRTN_MOUSE	Sprtn	DNA-dependent metalloprotease SPRTN		+	NaN	NaN	NaN	NaN	12.1312	12.3151	10.3894	11.6521
G3XA30	G3XA30_MOUSE	Nsmce4a	Non-structural maintenance of chromosomes element 4		+	NaN	NaN	NaN	NaN	16.4925	16.5345	16.486	16.1537
G5E895	G5E895_MOUSE	Akr1b10	Aldo-keto reductase family 1, member B10 (aldose reductase)		+	NaN	NaN	NaN	NaN	15.4016	15.2513	NaN	15.3953
O08580	ERR1_MOUSE	Esrra	Steroid hormone receptor ERR1		+	NaN	NaN	NaN	NaN	15.4563	15.804	14.4494	15.5825
O08739	AMPD3_MOUSE	Ampd3	AMP deaminase 3		+	NaN	NaN	NaN	NaN	14.6882	14.641	NaN	15.1073
O08811	ERCC2_MOUSE	Ercc2	General transcription and DNA repair factor IIH helicase subunit XPD		+	NaN	NaN	NaN	NaN	15.2269	15.551	NaN	15.2856
O09131	GSTO1_MOUSE	Gsto1	Glutathione S-transferase omega-1		+	NaN	NaN	NaN	NaN	16.3643	16.7523	16.2257	18.3198
O09174	AMACR_MOUSE	Amacr	Alpha-methylacyl-CoA racemase		+	NaN	NaN	NaN	NaN	13.9445	13.8077	12.055	14.0954
O35215	DOPD_MOUSE	Ddt	D-dopachrome decarboxylase		+	NaN	NaN	NaN	NaN	14.58	15.7206	NaN	15.3826
O35386	PAHX_MOUSE	Phyh	Phytanoyl-CoA dioxygenase, peroxisomal		+	NaN	NaN	NaN	NaN	16.7542	17.1539	16.4831	16.9372
O35387	HAX1_MOUSE	Hax1	HCLS1-associated protein X-1		+	NaN	NaN	NaN	NaN	17.5472	17.7801	17.1397	17.5668
O35459	ECH1_MOUSE	Ech1	Delta(3,5)-Delta(2,4)-dienoyl-CoA isomerase, mitochondrial		+	NaN	NaN	NaN	NaN	15.3639	15.3453	14.526	15.8241
O35621	PMM1_MOUSE	Pmm1	Phosphomannomutase 1		+	NaN	NaN	NaN	NaN	12.8265	NaN	12.3557	13.4609
O35955	PSB10_MOUSE	Psmb10	Proteasome subunit beta type-10		+	NaN	NaN	NaN	NaN	14.8072	14.1248	12.4604	15.8843
O54784	DAPK3_MOUSE	Dapk3	Death-associated protein kinase 3		+	NaN	NaN	NaN	NaN	16.9846	17.0053	16.6553	17.033
O54917	E2F6_MOUSE	E2f6	Transcription factor E2F6		+	NaN	NaN	NaN	NaN	15.3719	15.6755	14.4479	15.1483
O54929	WSB2_MOUSE	Wsb2	WD repeat and SOCS box-containing protein 2		+	NaN	NaN	NaN	NaN	11.9286	12.1665	NaN	11.8744
O54967	ACK1_MOUSE	Tnk2	Activated CDC42 kinase 1		+	NaN	NaN	NaN	NaN	15.0346	14.6322	14.4426	14.4959
O55057	PDE6D_MOUSE	Pde6d	Retinal rod rhodopsin-sensitive cGMP 3',5'-cyclic phosphodiesterase subunit delta		+	NaN	NaN	NaN	NaN	15.4044	15.5136	15.0036	15.887
O55102	BL1S1_MOUSE	Bloc1s1	Biogenesis of lysosome-related organelles complex 1 subunit 1		+	NaN	NaN	NaN	NaN	16.8968	17.1225	15.65	16.4737
O55135	IF6_MOUSE	Eif6	Eukaryotic translation initiation factor 6		+	NaN	NaN	NaN	NaN	17.2244	17.5401	16.4607	17.5748
O70191	ATF5_MOUSE	Atf5	Cyclic AMP-dependent transcription factor ATF-5		+	NaN	NaN	NaN	NaN	13.8647	15.153	NaN	13.4098
O70405	ULK1_MOUSE	Ulk1	Serine/threonine-protein kinase ULK1		+	NaN	NaN	NaN	NaN	14.2124	14.8304	NaN	12.7784
O70422	TF2H4_MOUSE	Gtf2h4	General transcription factor IIH subunit 4		+	NaN	NaN	NaN	NaN	16.0041	15.8757	14.1914	16.2478
O70479	BACD2_MOUSE	Tnfaip1	BTB/POZ domain-containing adapter for CUL3-mediated RhoA degradation protein 2		+	NaN	NaN	NaN	NaN	15.8516	15.3644	15.2822	15.625
O70571	PDK4_MOUSE	Pdk4	[Pyruvate dehydrogenase (acetyl-transferring)] kinase isozyme 4, mitochondrial		+	NaN	NaN	NaN	NaN	20.2168	20.2018	18.1351	19.8091
O88425	NDK6_MOUSE	Nme6	Nucleoside diphosphate kinase 6		+	NaN	NaN	NaN	NaN	15.8591	15.2304	14.7098	15.4527
O88852	TSYL1_MOUSE	Tspyl1	Testis-specific Y-encoded-like protein 1		+	NaN	NaN	NaN	NaN	15.8114	16.1288	14.047	16.1362
O88895	HDAC3_MOUSE	Hdac3	Histone deacetylase 3		+	NaN	NaN	NaN	NaN	16.7638	16.7616	16.1977	16.3353
O88986	KBL_MOUSE	Gcat	2-amino-3-ketobutyrate coenzyme A ligase, mitochondrial		+	NaN	NaN	NaN	NaN	12.7883	13.7822	12.1754	13.5213
O89017	LGMN_MOUSE	Lgmn	Legumain		+	NaN	NaN	NaN	NaN	14.1736	13.4475	NaN	13.3471
O89051	ITM2B_MOUSE	Itm2b	Integral membrane protein 2B		+	NaN	NaN	NaN	NaN	14.933	14.1565	14.1067	15.1649
O89086	RBM3_MOUSE	Rbm3	RNA-binding protein 3		+	NaN	NaN	NaN	NaN	15.2315	16.5142	15.6617	15.6961
P00493	HPRT_MOUSE	Hprt1	Hypoxanthine-guanine phosphoribosyltransferase		+	NaN	NaN	NaN	NaN	17.405	17.4811	15.9547	17.687
P06797	CATL1_MOUSE	Ctsl	Procathepsin L		+	NaN	NaN	NaN	NaN	12.6935	14.8316	NaN	13.8751
P08003	PDIA4_MOUSE	Pdia4	Protein disulfide-isomerase A4		+	NaN	NaN	NaN	NaN	13.0146	11.8156	13.1796	13.137
P0C605	KGP1_MOUSE	Prkg1	cGMP-dependent protein kinase 1		+	NaN	NaN	NaN	NaN	13.6455	NaN	13.4237	14.1381
P11930	NUD19_MOUSE	Nudt19	Acyl-coenzyme A diphosphatase NUDT19		+	NaN	NaN	NaN	NaN	16.2864	16.514	NaN	14.753
P12672	RAPSN_MOUSE	Rapsn	43 kDa receptor-associated protein of the synapse		+	NaN	NaN	NaN	NaN	15.5946	15.6308	14.2297	15.6844
P12813	NR4A1_MOUSE	Nr4a1	Nuclear receptor subfamily 4 group A member 1		+	NaN	NaN	NaN	NaN	15.2892	15.6096	14.1018	14.0053
P12815	PDCD6_MOUSE	Pdcd6	Programmed cell death protein 6		+	NaN	NaN	NaN	NaN	17.4813	17.3375	16.3731	17.2599
P14106	C1QB_MOUSE	C1qb	Complement C1q subcomponent subunit B		+	NaN	NaN	NaN	NaN	14.1861	13.5048	NaN	12.6329
P16406	AMPE_MOUSE	Enpep	Glutamyl aminopeptidase		+	NaN	NaN	NaN	NaN	15.877	15.5011	NaN	14.2258
P18155	MTDC_MOUSE	Mthfd2	Bifunctional methylenetetrahydrofolate dehydrogenase/cyclohydrolase, mitochondrial		+	NaN	NaN	NaN	NaN	16.9726	17.3324	16.9214	16.6876
P18608	HMGN1_MOUSE	Hmgn1	Non-histone chromosomal protein HMG-14		+	NaN	NaN	NaN	NaN	13.1899	NaN	13.9243	13.781
P19785	ESR1_MOUSE	Esr1	Estrogen receptor		+	NaN	NaN	NaN	NaN	14.4818	14.9844	13.793	14.8887
P23591	FCL_MOUSE	Gfus	GDP-L-fucose synthase		+	NaN	NaN	NaN	NaN	17.3401	17.4878	16.7636	17.0383
P27601	GNA13_MOUSE	Gna13	Guanine nucleotide-binding protein subunit alpha-13		+	NaN	NaN	NaN	NaN	15.1781	14.593	NaN	15.0156
P28705	RXRG_MOUSE	Rxrg	Retinoic acid receptor RXR-gamma		+	NaN	NaN	NaN	NaN	12.5455	13.8736	12.9486	12.4139
P32233	DRG1_MOUSE	Drg1	Developmentally-regulated GTP-binding protein 1		+	NaN	NaN	NaN	NaN	15.0303	14.9584	NaN	15.1062
P34914	HYES_MOUSE	Ephx2	Bifunctional epoxide hydrolase 2		+	NaN	NaN	NaN	NaN	14.804	13.8971	14.4823	14.824
P42225	STAT1_MOUSE	Stat1	Signal transducer and activator of transcription 1		+	NaN	NaN	NaN	NaN	15.8552	15.4968	15.8094	16.2515
P43346	DCK_MOUSE	Dck	Deoxycytidine kinase		+	NaN	NaN	NaN	NaN	14.6634	14.107	12.9573	12.8023
P46425	GSTP2_MOUSE	Gstp2	Glutathione S-transferase P 2		+	NaN	NaN	NaN	NaN	15.8803	15.0263	NaN	14.927
P46735	MYO1B_MOUSE	Myo1b	Unconventional myosin-Ib		+	NaN	NaN	NaN	NaN	15.7308	15.5272	NaN	16.3579
P46737	BRCC3_MOUSE	Brcc3	Lys-63-specific deubiquitinase BRCC36		+	NaN	NaN	NaN	NaN	14.7988	14.9891	14.094	14.9733
P47740	AL3A2_MOUSE	Aldh3a2	Aldehyde dehydrogenase family 3 member A2		+	NaN	NaN	NaN	NaN	12.6894	12.432	NaN	12.2467
P47809	MP2K4_MOUSE	Map2k4	Dual specificity mitogen-activated protein kinase kinase 4		+	NaN	NaN	NaN	NaN	14.7285	14.9497	14.1462	14.0253
P47856	GFPT1_MOUSE	Gfpt1	Glutamine--fructose-6-phosphate aminotransferase [isomerizing] 1		+	NaN	NaN	NaN	NaN	15.9073	16.4086	15.6735	15.2196
P48455	PP2BC_MOUSE	Ppp3cc	Serine/threonine-protein phosphatase 2B catalytic subunit gamma isoform		+	NaN	NaN	NaN	NaN	14.7846	14.2223	NaN	14.7803
P51807	DYLT1_MOUSE	Dynlt1	Dynein light chain Tctex-type 1		+	NaN	NaN	NaN	NaN	15.03	15.3096	13.7117	15.4709
P51855	GSHB_MOUSE	Gss	Glutathione synthetase		+	NaN	NaN	NaN	NaN	14.2394	14.0952	NaN	14.6027
P51863	VA0D1_MOUSE	Atp6v0d1	V-type proton ATPase subunit d 1		+	NaN	NaN	NaN	NaN	16.6592	16.9948	16.1275	16.9364
P52432	RPAC1_MOUSE	Polr1c	DNA-directed RNA polymerases I and III subunit RPAC1		+	NaN	NaN	NaN	NaN	16.0025	15.3564	15.0708	16.0343
P53612	PGTB2_MOUSE	Rabggtb	Geranylgeranyl transferase type-2 subunit beta		+	NaN	NaN	NaN	NaN	14.8265	14.6527	14.0265	15.3174
P53702	CCHL_MOUSE	Hccs	Holocytochrome c-type synthase		+	NaN	NaN	NaN	NaN	14.0071	14.6443	NaN	14.0209
P54116	STOM_MOUSE	Stom	Stomatin		+	NaN	NaN	NaN	NaN	14.7	14.5489	13.3022	14.5976
P54265	DMPK_MOUSE	Dmpk	Myotonin-protein kinase		+	NaN	NaN	NaN	NaN	16.1334	15.6283	15.1249	15.691
P54310	LIPS_MOUSE	Lipe	Hormone-sensitive lipase		+	NaN	NaN	NaN	NaN	13.6162	12.344	NaN	14.0397
P54923	ADPRH_MOUSE	Adprh	ADP-ribosylhydrolase ARH1		+	NaN	NaN	NaN	NaN	15.7747	15.5865	NaN	15.2389
P55937	GOGA3_MOUSE	Golga3	Golgin subfamily A member 3		+	NaN	NaN	NaN	NaN	13.0345	13.6534	NaN	13.186
P56383	AT5G2_MOUSE	Atp5mc2	ATP synthase F(0) complex subunit C2, mitochondrial		+	NaN	NaN	NaN	NaN	16.3992	17.0075	15.4184	16.7713
P57080	UBP25_MOUSE	Usp25	Ubiquitin carboxyl-terminal hydrolase 25		+	NaN	NaN	NaN	NaN	15.0813	15.6266	14.073	14.6229
P57746	VATD_MOUSE	Atp6v1d	V-type proton ATPase subunit D		+	NaN	NaN	NaN	NaN	15.0768	15.7657	15.327	15.5823
P58137	ACOT8_MOUSE	Acot8	Acyl-coenzyme A thioesterase 8		+	NaN	NaN	NaN	NaN	15.0242	13.5786	NaN	15.0983
P58544	BTBD1_MOUSE	Btbd1	BTB/POZ domain-containing protein 1		+	NaN	NaN	NaN	NaN	16.2259	16.7856	15.0958	16.6285
P59041	DJC30_MOUSE	Dnajc30	DnaJ homolog subfamily C member 30, mitochondrial		+	NaN	NaN	NaN	NaN	15.9505	16.1392	15.1219	15.5857
P59280	KLHL8_MOUSE	Klhl8	Kelch-like protein 8		+	NaN	NaN	NaN	NaN	15.3534	15.3411	14.3056	14.5037
P60605	UB2G2_MOUSE	Ube2g2	Ubiquitin-conjugating enzyme E2 G2		+	NaN	NaN	NaN	NaN	17.4538	17.2963	16.5276	17.489
P61600	NAA20_MOUSE	Naa20	N-alpha-acetyltransferase 20		+	NaN	NaN	NaN	NaN	17.2461	17.2504	16.7197	17.3782
P61967	AP1S1_MOUSE	Ap1s1	AP-1 complex subunit sigma-1A		+	NaN	NaN	NaN	NaN	16.4145	15.9102	15.2927	16.0989
P62488	RPB7_MOUSE	Polr2g	DNA-directed RNA polymerase II subunit RPB7		+	NaN	NaN	NaN	NaN	17.1037	16.7868	16.0603	17.0465
P63002	TLE5_MOUSE	Tle5	TLE family member 5		+	NaN	NaN	NaN	NaN	17.8971	17.3729	17.0777	18.1436
P63085	MK01_MOUSE	Mapk1	Mitogen-activated protein kinase 1		+	NaN	NaN	NaN	NaN	14.8755	15.8578	14.398	15.2873
P63154	CRNL1_MOUSE	Crnkl1	Crooked neck-like protein 1		+	NaN	NaN	NaN	NaN	15.9469	16.1772	15.303	15.9834
P70255	NFIC_MOUSE	Nfic	Nuclear factor 1 C-type		+	NaN	NaN	NaN	NaN	16.0979	16.6226	15.5037	14.9112
P70290	EM55_MOUSE	Mpp1	55 kDa erythrocyte membrane protein		+	NaN	NaN	NaN	NaN	14.727	14.5786	NaN	13.5119
P70352	NAR5_MOUSE	Art5	Ecto-ADP-ribosyltransferase 5		+	NaN	NaN	NaN	NaN	15.6974	15.8516	16.3163	16.3055
P70697	DCUP_MOUSE	Urod	Uroporphyrinogen decarboxylase		+	NaN	NaN	NaN	NaN	16.5311	16.464	15.8999	16.3327
P83917	CBX1_MOUSE	Cbx1	Chromobox protein homolog 1		+	NaN	NaN	NaN	NaN	16.4209	16.2553	NaN	16.1934
P97287	MCL1_MOUSE	Mcl1	Induced myeloid leukemia cell differentiation protein Mcl-1 homolog		+	NaN	NaN	NaN	NaN	13.479	13.1763	12.7743	13.7391
P97304	RPAC2_MOUSE	Polr1d	DNA-directed RNA polymerases I and III subunit RPAC2		+	NaN	NaN	NaN	NaN	17.4727	17.7958	NaN	17.6034
P97432	NBR1_MOUSE	Nbr1	Next to BRCA1 gene 1 protein		+	NaN	NaN	NaN	NaN	16.781	17.3267	16.4267	17.2312
P97470	PP4C_MOUSE	Ppp4c	Serine/threonine-protein phosphatase 4 catalytic subunit		+	NaN	NaN	NaN	NaN	16.0045	15.9645	15.3678	15.8878
P98192	GNPAT_MOUSE	Gnpat	Dihydroxyacetone phosphate acyltransferase		+	NaN	NaN	NaN	NaN	13.9643	14.0566	NaN	14.0986
P98203	ARVC_MOUSE	Arvcf	Armadillo repeat protein deleted in velo-cardio-facial syndrome homolog		+	NaN	NaN	NaN	NaN	12.9572	13.9905	11.42	11.8922
Q03141	MARK3_MOUSE	Mark3	MAP/microtubule affinity-regulating kinase 3		+	NaN	NaN	NaN	NaN	14.8544	14.7946	NaN	14.5427
Q03249	GALT_MOUSE	Galt	Galactose-1-phosphate uridylyltransferase		+	NaN	NaN	NaN	NaN	14.9054	14.3355	14.7655	15.492
Q04207	TF65_MOUSE	Rela	Transcription factor p65		+	NaN	NaN	NaN	NaN	14.4624	14.7646	NaN	14.5812
Q08024	PEBB_MOUSE	Cbfb	Core-binding factor subunit beta		+	NaN	NaN	NaN	NaN	13.7293	14.2018	NaN	13.815
Q08274	DMWD_MOUSE	Dmwd	Dystrophia myotonica WD repeat-containing protein		+	NaN	NaN	NaN	NaN	14.6098	14.4583	NaN	15.4616
Q2TBE6	P4K2A_MOUSE	Pi4k2a	Phosphatidylinositol 4-kinase type 2-alpha		+	NaN	NaN	NaN	NaN	14.9756	15.0636	13.4278	15.5468
Q2YDW2	MSTO1_MOUSE	Msto1	Protein misato homolog 1		+	NaN	NaN	NaN	NaN	12.8436	12.9418	12.5433	14.1258
Q38HM4	TRI63_MOUSE	Trim63	E3 ubiquitin-protein ligase TRIM63		+	NaN	NaN	NaN	NaN	16.6491	17.8058	15.5467	16.1852
Q3TMP1	Q3TMP1_MOUSE	Gtf3c3	General transcription factor IIIC, polypeptide 3		+	NaN	NaN	NaN	NaN	13.6794	13.4754	NaN	13.7991
Q3TQF0	FBX31_MOUSE	Fbxo31	F-box only protein 31		+	NaN	NaN	NaN	NaN	16.008	16.4714	15.2347	16.0535
Q3TSG4	ALKB5_MOUSE	Alkbh5	RNA demethylase ALKBH5		+	NaN	NaN	NaN	NaN	15.166	15.8972	NaN	14.6491
Q3TV65	MPND_MOUSE	Mpnd	MPN domain-containing protein		+	NaN	NaN	NaN	NaN	13.6717	13.4194	NaN	13.8107
Q3TW96	UAP1L_MOUSE	Uap1l1	UDP-N-acetylhexosamine pyrophosphorylase-like protein 1		+	NaN	NaN	NaN	NaN	15.4157	15.265	NaN	14.4999
Q3U0M1	TPPC9_MOUSE	Trappc9	Trafficking protein particle complex subunit 9		+	NaN	NaN	NaN	NaN	15.6566	16.0471	15.2261	15.4603
Q3U3C9	GSE1_MOUSE	Gse1	Genetic suppressor element 1		+	NaN	NaN	NaN	NaN	13.7723	13.6589	NaN	13.7894
Q3U829	AP5Z1_MOUSE	Ap5z1	AP-5 complex subunit zeta-1		+	NaN	NaN	NaN	NaN	12.6263	12.3476	NaN	12.4561
Q3UFS0	ZY11B_MOUSE	Zyg11b	Protein zyg-11 homolog B		+	NaN	NaN	NaN	NaN	15.3674	15.2567	14.431	15.1862
Q3UGP9	LRC58_MOUSE	Lrrc58	Leucine-rich repeat-containing protein 58		+	NaN	NaN	NaN	NaN	15.5842	15.2653	14.8498	15.6255
Q3UHD6	SNX27_MOUSE	Snx27	Sorting nexin-27		+	NaN	NaN	NaN	NaN	15.2594	15.2621	NaN	14.5848
Q3UJB3	LR14B_MOUSE	Lrrc14b	Leucine-rich repeat-containing protein 14B		+	NaN	NaN	NaN	NaN	17.708	17.7894	17.0665	17.4968
Q3UK10	B9D2_MOUSE	B9d2	B9 domain-containing protein 2		+	NaN	NaN	NaN	NaN	16.6724	16.9488	16.2452	15.8762
Q3UKC1	TAXB1_MOUSE	Tax1bp1	Tax1-binding protein 1 homolog		+	NaN	NaN	NaN	NaN	15.9319	16.7506	16.222	16.3018
Q3ULA2	FBW1A_MOUSE	Btrc	F-box/WD repeat-containing protein 1A		+	NaN	NaN	NaN	NaN	14.8875	14.6743	13.9074	14.722
Q3UV55	NR1D1_MOUSE	Nr1d1	Nuclear receptor subfamily 1 group D member 1		+	NaN	NaN	NaN	NaN	14.8189	15.1373	NaN	15.0296
Q3UVL4	VPS51_MOUSE	Vps51	Vacuolar protein sorting-associated protein 51 homolog		+	NaN	NaN	NaN	NaN	13.8545	13.3029	NaN	13.7343
Q4G5Y1	KLDC2_MOUSE	Klhdc2	Kelch domain-containing protein 2		+	NaN	NaN	NaN	NaN	16.9026	16.7104	15.987	15.994
Q4VAE3	TMM65_MOUSE	Tmem65	Transmembrane protein 65		+	NaN	NaN	NaN	NaN	15.661	15.4396	NaN	15.9092
Q4VBF2	R3HD4_MOUSE	R3hdm4	R3H domain-containing protein 4		+	NaN	NaN	NaN	NaN	15.9293	16.4393	15.0863	15.7506
Q4VC33	MAEA_MOUSE	Maea	E3 ubiquitin-protein transferase MAEA		+	NaN	NaN	NaN	NaN	16.8038	16.5499	16.6114	17.175
Q501J2	ANKMT_MOUSE	Antkmt	Adenine nucleotide translocase lysine N-methyltransferase		+	NaN	NaN	NaN	NaN	16.8089	17.0175	15.4577	16.3848
Q505K2	FHI1A_MOUSE	Fhip1a	FHF complex subunit HOOK interacting protein 1A		+	NaN	NaN	NaN	NaN	13.9915	13.9999	13.3145	13.0318
Q56A04	EME2_MOUSE	Eme2	Probable crossover junction endonuclease EME2		+	NaN	NaN	NaN	NaN	13.5587	13.6194	13.5199	14.3596
Q5EBP3	ARMC5_MOUSE	Armc5	Armadillo repeat-containing protein 5		+	NaN	NaN	NaN	NaN	12.5741	11.5653	11.4098	12.9571
Q5EG47	AAPK1_MOUSE	Prkaa1	5'-AMP-activated protein kinase catalytic subunit alpha-1		+	NaN	NaN	NaN	NaN	16.1826	15.5955	14.8255	16.1364
Q5I043	UBP28_MOUSE	Usp28	Ubiquitin carboxyl-terminal hydrolase 28		+	NaN	NaN	NaN	NaN	15.6528	15.9378	13.8046	15.9824
Q5KU39	VPS41_MOUSE	Vps41	Vacuolar protein sorting-associated protein 41 homolog		+	NaN	NaN	NaN	NaN	14.3565	14.9508	13.9978	14.1205
Q5NCC3	TRI41_MOUSE	Trim41	E3 ubiquitin-protein ligase TRIM41		+	NaN	NaN	NaN	NaN	14.7848	15.1595	NaN	15.3646
Q5NCF2	TPPC1_MOUSE	Trappc1	Trafficking protein particle complex subunit 1		+	NaN	NaN	NaN	NaN	18.9194	18.7847	18.0224	18.625
Q5NCQ5	DPH1_MOUSE	Dph1	2-(3-amino-3-carboxypropyl)histidine synthase subunit 1		+	NaN	NaN	NaN	NaN	15.5329	15.1497	15.0905	15.7508
Q5NCY3	CB5D1_MOUSE	Cyb5d1	Cytochrome b5 domain-containing protein 1		+	NaN	NaN	NaN	NaN	15.4275	15.8352	13.6815	15.4982
Q5RJH6	SMG7_MOUSE	Smg7	Nonsense-mediated mRNA decay factor SMG7		+	NaN	NaN	NaN	NaN	15.9008	15.7299	14.5798	15.6899
Q5SRX1	TM1L2_MOUSE	Tom1l2	TOM1-like protein 2		+	NaN	NaN	NaN	NaN	15.3056	16.1084	NaN	15.1257
Q5SUV5	MYLK4_MOUSE	Mylk4	Myosin light chain kinase family member 4		+	NaN	NaN	NaN	NaN	18.0717	18.0905	17.1966	16.9171
Q5XG73	ACBD5_MOUSE	Acbd5	Acyl-CoA-binding domain-containing protein 5		+	NaN	NaN	NaN	NaN	14.4505	15.3805	14.7304	14.5573
Q60716	P4HA2_MOUSE	P4ha2	Prolyl 4-hydroxylase subunit alpha-2		+	NaN	NaN	NaN	NaN	15.5373	14.9196	14.8994	14.5903
Q60749	KHDR1_MOUSE	Khdrbs1	KH domain-containing, RNA-binding, signal transduction-associated protein 1		+	NaN	NaN	NaN	NaN	14.4949	NaN	14.2302	14.7764
Q60753	CTF1_MOUSE	Ctf1	Cardiotrophin-1		+	NaN	NaN	NaN	NaN	13.6389	13.6034	13.1401	13.0769
Q60760	GRB10_MOUSE	Grb10	Growth factor receptor-bound protein 10		+	NaN	NaN	NaN	NaN	13.6885	14.6045	NaN	14.2224
Q61024	ASNS_MOUSE	Asns	Asparagine synthetase [glutamine-hydrolyzing]		+	NaN	NaN	NaN	NaN	16.7259	17.7248	14.3971	15.7025
Q61249	IGBP1_MOUSE	Igbp1	Immunoglobulin-binding protein 1		+	NaN	NaN	NaN	NaN	NaN	15.1231	14.6085	15.2068
Q61387	COX7R_MOUSE	Cox7a2l	Cytochrome c oxidase subunit 7A-related protein, mitochondrial		+	NaN	NaN	NaN	NaN	15.3292	15.2234	14.9412	15.1822
Q61553	FSCN1_MOUSE	Fscn1	Fascin		+	NaN	NaN	NaN	NaN	14.1808	14.5078	13.4513	14.5116
Q61687	ATRX_MOUSE	Atrx	Transcriptional regulator ATRX		+	NaN	NaN	NaN	NaN	11.9457	13.2027	12.8092	11.5716
Q61739	ITA6_MOUSE	Itga6	Integrin alpha-6		+	NaN	NaN	NaN	NaN	14.7082	14.3143	14.791	15.1
Q62082	MYL10_MOUSE	Myl10	Myosin regulatory light chain 10		+	NaN	NaN	NaN	NaN	15.3957	NaN	15.91	16.6876
Q62095	DDX3Y_MOUSE	Ddx3y	ATP-dependent RNA helicase DDX3Y		+	NaN	NaN	NaN	NaN	NaN	18.2498	17.3736	18.2858
Q62141	SIN3B_MOUSE	Sin3b	Paired amphipathic helix protein Sin3b		+	NaN	NaN	NaN	NaN	15.4339	15.7099	14.2158	15.7307
Q62264	THRSP_MOUSE	Thrsp	Thyroid hormone-inducible hepatic protein		+	NaN	NaN	NaN	NaN	16.3903	15.9724	NaN	15.7792
Q62348	TSN_MOUSE	Tsn	Translin		+	NaN	NaN	NaN	NaN	16.196	16.4471	15.116	15.8919
Q63829	COMD3_MOUSE	Commd3	COMM domain-containing protein 3		+	NaN	NaN	NaN	NaN	15.9239	15.798	14.7608	15.8553
Q64669	NQO1_MOUSE	Nqo1	NAD(P)H dehydrogenase [quinone] 1		+	NaN	NaN	NaN	NaN	15.6994	15.3867	NaN	16.6803
Q66JZ4	TCAIM_MOUSE	TCAIM	T-cell activation inhibitor, mitochondrial		+	NaN	NaN	NaN	NaN	15.2965	15.759	NaN	15.1605
Q69ZS0	PZRN3_MOUSE	Pdzrn3	E3 ubiquitin-protein ligase PDZRN3		+	NaN	NaN	NaN	NaN	13.5197	14.0285	13.401	13.7493
Q6NWV3	IF122_MOUSE	Ift122	Intraflagellar transport protein 122 homolog		+	NaN	NaN	NaN	NaN	15.572	15.6426	13.9102	14.893
Q6NZC7	S23IP_MOUSE	Sec23ip	SEC23-interacting protein		+	NaN	NaN	NaN	NaN	14.4942	14.0698	14.4642	14.8481
Q6P5E6	GGA2_MOUSE	Gga2	ADP-ribosylation factor-binding protein GGA2		+	NaN	NaN	NaN	NaN	14.2196	14.2794	NaN	13.8484
Q6P8I6	COX11_MOUSE	Cox11	Cytochrome c oxidase assembly protein COX11, mitochondrial		+	NaN	NaN	NaN	NaN	16.3543	16.4668	NaN	16.3329
Q6PEE3	RIR2B_MOUSE	Rrm2b	Ribonucleoside-diphosphate reductase subunit M2 B		+	NaN	NaN	NaN	NaN	15.1291	15.0115	13.4348	14.9517
Q6PJN8	DALD3_MOUSE	Dalrd3	DALR anticodon-binding domain-containing protein 3		+	NaN	NaN	NaN	NaN	14.5662	14.6955	14.4165	14.5797
Q6SKR2	N6MT1_MOUSE	N6amt1	Methyltransferase N6AMT1		+	NaN	NaN	NaN	NaN	16.3624	15.7288	14.9702	16.488
Q6TXD4	DNMBP_MOUSE	Dnmbp	Dynamin-binding protein		+	NaN	NaN	NaN	NaN	13.7955	13.6874	13.627	13.2578
Q6VH22	IF172_MOUSE	Ift172	Intraflagellar transport protein 172 homolog		+	NaN	NaN	NaN	NaN	13.8871	14.2266	13.1229	13.9209
Q6VN19	RBP10_MOUSE	Ranbp10	Ran-binding protein 10		+	NaN	NaN	NaN	NaN	15.5813	16.1092	14.6814	15.5818
Q6X7S9	EID2_MOUSE	Eid2	EP300-interacting inhibitor of differentiation 2		+	NaN	NaN	NaN	NaN	17.3803	17.8789	16.3223	17.271
Q76LS9	MINY1_MOUSE	Mindy1	Ubiquitin carboxyl-terminal hydrolase MINDY-1		+	NaN	NaN	NaN	NaN	14.1414	15.0378	14.3022	14.8202
Q78YZ6	SCOC_MOUSE	Scoc	Short coiled-coil protein		+	NaN	NaN	NaN	NaN	13.2982	15.0819	NaN	14.2927
Q7M759	AB17B_MOUSE	Abhd17b	Alpha/beta hydrolase domain-containing protein 17B		+	NaN	NaN	NaN	NaN	14.2114	13.7836	NaN	14.0405
Q7TMB3	PPR3C_MOUSE	Ppp1r3c	Protein phosphatase 1 regulatory subunit 3C		+	NaN	NaN	NaN	NaN	17.9452	17.9212	16.4111	17.122
Q7TPH6	MYCB2_MOUSE	Mycbp2	E3 ubiquitin-protein ligase MYCBP2		+	NaN	NaN	NaN	NaN	11.8052	NaN	11.6292	12.0543
Q7TQH0	ATX2L_MOUSE	Atxn2l	Ataxin-2-like protein		+	NaN	NaN	NaN	NaN	12.7084	13.8869	13.4207	12.4783
Q80TN4	DJC16_MOUSE	Dnajc16	DnaJ homolog subfamily C member 16		+	NaN	NaN	NaN	NaN	13.6805	13.0477	13.1638	12.5014
Q80U22	RUSC2_MOUSE	Rusc2	AP-4 complex accessory subunit RUSC2		+	NaN	NaN	NaN	NaN	11.4356	12.6896	NaN	10.7686
Q80U63	MFN2_MOUSE	Mfn2	Mitofusin-2		+	NaN	NaN	NaN	NaN	14.5154	14.8504	15.0217	14.3923
Q80U93	NU214_MOUSE	Nup214	Nuclear pore complex protein Nup214		+	NaN	NaN	NaN	NaN	13.5273	13.56	NaN	13.3956
Q80VD1	FA98B_MOUSE	Fam98b	Protein FAM98B		+	NaN	NaN	NaN	NaN	14.3666	15.0538	12.4082	13.7097
Q80XI4	PI42B_MOUSE	Pip4k2b	Phosphatidylinositol 5-phosphate 4-kinase type-2 beta		+	NaN	NaN	NaN	NaN	13.7482	14.1114	13.0273	13.3224
Q80XL6	ACD11_MOUSE	Acad11	Acyl-CoA dehydrogenase family member 11		+	NaN	NaN	NaN	NaN	14.4941	14.2697	13.9871	14.1797
Q80ZJ6	ZER1_MOUSE	Zer1	Protein zer-1 homolog		+	NaN	NaN	NaN	NaN	15.2807	15.3992	14.7861	15.6661
Q80ZK0	RT10_MOUSE	Mrps10	28S ribosomal protein S10, mitochondrial		+	NaN	NaN	NaN	NaN	14.3477	14.8811	12.8486	14.0392
Q8BFP9	PDK1_MOUSE	Pdk1	[Pyruvate dehydrogenase (acetyl-transferring)] kinase isozyme 1, mitochondrial		+	NaN	NaN	NaN	NaN	17.2669	17.1256	14.9107	17.8758
Q8BFQ4	WDR82_MOUSE	Wdr82	WD repeat-containing protein 82		+	NaN	NaN	NaN	NaN	14.2382	15.0376	14.3247	15.03
Q8BFS6	CPPED_MOUSE	Cpped1	Serine/threonine-protein phosphatase CPPED1		+	NaN	NaN	NaN	NaN	15.6615	15.1229	13.0181	15.2185
Q8BGE6	ATG4B_MOUSE	Atg4b	Cysteine protease ATG4B		+	NaN	NaN	NaN	NaN	14.2087	13.9522	NaN	12.7706
Q8BGV9	ATG4D_MOUSE	Atg4d	Cysteine protease ATG4D		+	NaN	NaN	NaN	NaN	15.0479	15.1852	14.5509	15.2119
Q8BGW1	FTO_MOUSE	Fto	Alpha-ketoglutarate-dependent dioxygenase FTO		+	NaN	NaN	NaN	NaN	15.4275	15.8317	14.2251	14.9364
Q8BGW8	VGLL2_MOUSE	Vgll2	Transcription cofactor vestigial-like protein 2		+	NaN	NaN	NaN	NaN	17.2441	17.4343	17.0672	17.8834
Q8BGX2	TIM29_MOUSE	Timm29	Mitochondrial import inner membrane translocase subunit Tim29		+	NaN	NaN	NaN	NaN	16.0915	16.3959	15.4575	16.1732
Q8BGZ4	CDC23_MOUSE	Cdc23	Cell division cycle protein 23 homolog		+	NaN	NaN	NaN	NaN	15.6958	15.2048	15.2347	16.1806
Q8BHA3	DTD2_MOUSE	Dtd2	D-aminoacyl-tRNA deacylase 2		+	NaN	NaN	NaN	NaN	14.25	14.5546	13.4993	14.7443
Q8BHN5	RBM45_MOUSE	Rbm45	RNA-binding protein 45		+	NaN	NaN	NaN	NaN	14.4403	14.9389	13.9589	14.1892
Q8BIA4	FBXW8_MOUSE	Fbxw8	F-box/WD repeat-containing protein 8		+	NaN	NaN	NaN	NaN	17.6487	17.3568	17.3174	18.054
Q8BJ56	PLPL2_MOUSE	Pnpla2	Patatin-like phospholipase domain-containing protein 2		+	NaN	NaN	NaN	NaN	16.9092	17.6242	15.7541	17.7156
Q8BJL0	SMAL1_MOUSE	Smarcal1	SWI/SNF-related matrix-associated actin-dependent regulator of chromatin subfamily A-like protein 1		+	NaN	NaN	NaN	NaN	10.3132	11.9322	9.74336	9.79525
Q8BJU9	RF1ML_MOUSE	Mtrf1l	Peptide chain release factor 1-like, mitochondrial		+	NaN	NaN	NaN	NaN	14.3209	14.6151	NaN	14.031
Q8BLR9	HIF1N_MOUSE	Hif1an	Hypoxia-inducible factor 1-alpha inhibitor		+	NaN	NaN	NaN	NaN	17.0304	17.2263	16.0334	16.5523
Q8BMK0	CEP85_MOUSE	Cep85	Centrosomal protein of 85 kDa		+	NaN	NaN	NaN	NaN	14.3362	14.0305	NaN	15.5825
Q8BP71	RFOX2_MOUSE	Rbfox2	RNA binding protein fox-1 homolog 2		+	NaN	NaN	NaN	NaN	14.9727	15.459	NaN	15.4592
Q8BRG6	KLH24_MOUSE	Klhl24	Kelch-like protein 24		+	NaN	NaN	NaN	NaN	17.7362	18.2534	17.4725	17.7311
Q8BSZ2	AP3S2_MOUSE	Ap3s2	AP-3 complex subunit sigma-2		+	NaN	NaN	NaN	NaN	17.4907	16.7816	16.049	17.0978
Q8BTV2	CPSF7_MOUSE	Cpsf7	Cleavage and polyadenylation specificity factor subunit 7		+	NaN	NaN	NaN	NaN	14.5413	14.9489	13.708	14.754
Q8BTW8	CK5P1_MOUSE	Cdk5rap1	Mitochondrial tRNA methylthiotransferase CDK5RAP1		+	NaN	NaN	NaN	NaN	15.4101	15.6696	14.6008	14.9135
Q8BTZ4	APC5_MOUSE	Anapc5	Anaphase-promoting complex subunit 5		+	NaN	NaN	NaN	NaN	14.8705	14.8677	14.6507	14.6222
Q8BVL3	SNX17_MOUSE	Snx17	Sorting nexin-17		+	NaN	NaN	NaN	NaN	15.5458	15.4533	14.3	15.6274
Q8BVZ1	PLIN5_MOUSE	Plin5	Perilipin-5		+	NaN	NaN	NaN	NaN	15.4365	14.4557	NaN	15.3714
Q8BWD2	IP6K3_MOUSE	Ip6k3	Inositol hexakisphosphate kinase 3		+	NaN	NaN	NaN	NaN	18.4341	17.9593	17.3249	18.7803
Q8BWU3	F131A_MOUSE	Fam131a	Protein FAM131A		+	NaN	NaN	NaN	NaN	16.4488	16.4934	16.1024	14.7456
Q8BWU5	OSGEP_MOUSE	Osgep	tRNA N6-adenosine threonylcarbamoyltransferase		+	NaN	NaN	NaN	NaN	17.6636	17.6707	17.0882	17.8169
Q8BXK9	CLIC5_MOUSE	Clic5	Chloride intracellular channel protein 5		+	NaN	NaN	NaN	NaN	16.9363	16.9087	16.5631	16.9507
Q8BXL9	IFFO1_MOUSE	Iffo1	Non-homologous end joining factor IFFO1		+	NaN	NaN	NaN	NaN	13.79	14.0939	NaN	14.3816
Q8BZ60	STON2_MOUSE	Ston2	Stonin-2		+	NaN	NaN	NaN	NaN	14.06	14.2597	NaN	13.4207
Q8BZI0	AF1L1_MOUSE	Afap1l1	Actin filament-associated protein 1-like 1		+	NaN	NaN	NaN	NaN	15.7416	15.3727	14.8313	15.2954
Q8BZQ7	ANC2_MOUSE	Anapc2	Anaphase-promoting complex subunit 2		+	NaN	NaN	NaN	NaN	16.7268	16.7043	15.6171	16.1992
Q8C079	STRP1_MOUSE	Strip1	Striatin-interacting protein 1		+	NaN	NaN	NaN	NaN	15.4903	14.2258	NaN	15.7681
Q8C0D9	CEP68_MOUSE	Cep68	Centrosomal protein of 68 kDa		+	NaN	NaN	NaN	NaN	15.2097	15.2225	15.0411	15.3539
Q8C4J7	TBL3_MOUSE	Tbl3	Transducin beta-like protein 3		+	NaN	NaN	NaN	NaN	14.5367	13.7456	13.7211	14.514
Q8C4Y3	NELFB_MOUSE	Nelfb	Negative elongation factor B		+	NaN	NaN	NaN	NaN	14.0772	13.6895	12.6369	14.4499
Q8C525	M21D2_MOUSE	Mb21d2	Nucleotidyltransferase MB21D2		+	NaN	NaN	NaN	NaN	13.1945	13.2894	NaN	12.7929
Q8C5H8	NAKD2_MOUSE	Nadk2	NAD kinase 2, mitochondrial		+	NaN	NaN	NaN	NaN	15.7111	15.8191	14.2123	15.4718
Q8C5Q4	GRSF1_MOUSE	Grsf1	G-rich sequence factor 1		+	NaN	NaN	NaN	NaN	12.7151	13.1055	12.968	13.9392
Q8C650	SEP10_MOUSE	Septin10	Septin-10		+	NaN	NaN	NaN	NaN	14.5954	13.9806	NaN	14.218
Q8C6G8	WDR26_MOUSE	Wdr26	WD repeat-containing protein 26		+	NaN	NaN	NaN	NaN	15.103	15.393	14.798	15.0018
Q8C7B6	FXL22_MOUSE	Fbxl22	F-box and leucine-rich protein 22		+	NaN	NaN	NaN	NaN	19.5773	18.6971	17.6912	17.9257
Q8C828	KBTBD_MOUSE	Kbtbd13	Kelch repeat and BTB domain-containing protein 13		+	NaN	NaN	NaN	NaN	16.7561	16.7933	16.5722	16.9908
Q8CA72	GAN_MOUSE	Gan	Gigaxonin		+	NaN	NaN	NaN	NaN	14.6604	15.0129	NaN	15.1695
Q8CAB8	CAST2_MOUSE	Castor2	Cytosolic arginine sensor for mTORC1 subunit 2		+	NaN	NaN	NaN	NaN	16.0414	15.3556	14.3506	15.4439
Q8CBE3	WDR37_MOUSE	Wdr37	WD repeat-containing protein 37		+	NaN	NaN	NaN	NaN	14.6766	14.4604	13.3544	14.8572
Q8CCN5	BCAS3_MOUSE	Bcas3	BCAS3 microtubule associated cell migration factor		+	NaN	NaN	NaN	NaN	16.0095	15.7429	15.3479	15.7144
Q8CDB0	MKNK2_MOUSE	Mknk2	MAP kinase-interacting serine/threonine-protein kinase 2		+	NaN	NaN	NaN	NaN	16.6817	16.9123	NaN	16.736
Q8CEC5	KBRS1_MOUSE	Nkiras1	NF-kappa-B inhibitor-interacting Ras-like protein 1		+	NaN	NaN	NaN	NaN	15.5762	15.2925	NaN	15.6414
Q8CHS8	VP37A_MOUSE	Vps37a	Vacuolar protein sorting-associated protein 37A		+	NaN	NaN	NaN	NaN	15.4773	15.4825	NaN	14.7015
Q8CHU3	EPN2_MOUSE	Epn2	Epsin-2		+	NaN	NaN	NaN	NaN	12.0962	NaN	9.3994	12.1898
Q8CI96	CLIP4_MOUSE	Clip4	CAP-Gly domain-containing linker protein 4		+	NaN	NaN	NaN	NaN	16.0147	16.164	14.8278	16.4834
Q8CIG8	ANM5_MOUSE	Prmt5	Protein arginine N-methyltransferase 5		+	NaN	NaN	NaN	NaN	13.8664	14.0928	13.4135	13.2605
Q8CIH9	PUR1_MOUSE	Ppat	Amidophosphoribosyltransferase		+	NaN	NaN	NaN	NaN	16.0606	16.12	NaN	15.0109
Q8CII2	CD123_MOUSE	Cdc123	Cell division cycle protein 123 homolog		+	NaN	NaN	NaN	NaN	12.2572	11.3812	NaN	12.017
Q8CIZ8	VWF_MOUSE	Vwf	von Willebrand factor		+	NaN	NaN	NaN	NaN	15.4732	NaN	15.6469	15.1155
Q8JZU0	NUD13_MOUSE	Nudt13	NAD(P)H pyrophosphatase NUDT13, mitochondrial		+	NaN	NaN	NaN	NaN	14.2116	14.1272	13.3215	14.4994
Q8K0C1	IPO13_MOUSE	Ipo13	Importin-13		+	NaN	NaN	NaN	NaN	15.1047	15.2137	13.4955	15.0794
Q8K1A6	C2D1A_MOUSE	Cc2d1a	Coiled-coil and C2 domain-containing protein 1A		+	NaN	NaN	NaN	NaN	14.0507	13.4846	NaN	13.4093
Q8K2A7	INT10_MOUSE	Ints10	Integrator complex subunit 10		+	NaN	NaN	NaN	NaN	13.165	13.1594	13.0466	13.657
Q8K3D3	SWI5_MOUSE	Swi5	DNA repair protein SWI5 homolog		+	NaN	NaN	NaN	NaN	15.4661	15.6554	NaN	15.5458
Q8K3K8	OPTN_MOUSE	Optn	Optineurin		+	NaN	NaN	NaN	NaN	12.2269	13.2824	12.6658	13.2201
Q8K4M5	COMD1_MOUSE	Commd1	COMM domain-containing protein 1		+	NaN	NaN	NaN	NaN	19.1544	19.2694	17.6636	19.3092
Q8K4T3	STRAB_MOUSE	Stradb	STE20-related kinase adapter protein beta		+	NaN	NaN	NaN	NaN	14.7156	13.9727	13.3835	14.3798
Q8N9S3	AHSA2_MOUSE	Ahsa2	Activator of 90 kDa heat shock protein ATPase homolog 2		+	NaN	NaN	NaN	NaN	15.5788	NaN	13.9432	15.2511
Q8QZR8	CCNQ_MOUSE	Ccnq	Cyclin-Q		+	NaN	NaN	NaN	NaN	17.4208	17.2786	16.448	17.248
Q8R001	MARE2_MOUSE	Mapre2	Microtubule-associated protein RP/EB family member 2		+	NaN	NaN	NaN	NaN	15.3079	15.3762	NaN	15.6673
Q8R0G9	NU133_MOUSE	Nup133	Nuclear pore complex protein Nup133		+	NaN	NaN	NaN	NaN	16.1774	16.3218	15.8306	16.3135
Q8R0S2	IQEC1_MOUSE	Iqsec1	IQ motif and SEC7 domain-containing protein 1		+	NaN	NaN	NaN	NaN	13.9894	14.3986	15.0731	14.2595
Q8R1C6	MET22_MOUSE	Mettl22	Methyltransferase-like protein 22		+	NaN	NaN	NaN	NaN	14.2255	14.588	13.702	14.2044
Q8R1N4	NUDC3_MOUSE	Nudcd3	NudC domain-containing protein 3		+	NaN	NaN	NaN	NaN	13.6231	14.3824	NaN	14.4122
Q8R216	SIR4_MOUSE	Sirt4	NAD-dependent protein lipoamidase sirtuin-4, mitochondrial		+	NaN	NaN	NaN	NaN	14.4219	14.0142	13.1854	14.6411
Q8R2K1	FUCM_MOUSE	Fuom	Fucose mutarotase		+	NaN	NaN	NaN	NaN	15.0076	14.399	NaN	14.7651
Q8R2R6	MTG1_MOUSE	Mtg1	Mitochondrial ribosome-associated GTPase 1		+	NaN	NaN	NaN	NaN	12.8122	12.122	11.8845	12.3184
Q8R2U6	NUDT4_MOUSE	Nudt4	Diphosphoinositol polyphosphate phosphohydrolase 2		+	NaN	NaN	NaN	NaN	15.8039	15.8127	14.6614	15.238
Q8R2X8	GO45_MOUSE	Blzf1	Golgin-45		+	NaN	NaN	NaN	NaN	17.5662	17.6703	16.7035	17.2836
Q8R313	EXOC6_MOUSE	Exoc6	Exocyst complex component 6		+	NaN	NaN	NaN	NaN	16.3473	16.5115	15.4387	16.7263
Q8R322	GLE1_MOUSE	Gle1	mRNA export factor GLE1		+	NaN	NaN	NaN	NaN	12.5024	12.9538	NaN	13.0588
Q8R349	CDC16_MOUSE	Cdc16	Cell division cycle protein 16 homolog		+	NaN	NaN	NaN	NaN	16.0965	15.3761	15.1487	15.8563
Q8R361	RFIP5_MOUSE	Rab11fip5	Rab11 family-interacting protein 5		+	NaN	NaN	NaN	NaN	13.1084	12.5234	NaN	13.7147
Q8R3E3	WIPI1_MOUSE	Wipi1	WD repeat domain phosphoinositide-interacting protein 1		+	NaN	NaN	NaN	NaN	15.2672	15.358	NaN	15.7403
Q8R3I3	COG6_MOUSE	Cog6	Conserved oligomeric Golgi complex subunit 6		+	NaN	NaN	NaN	NaN	15.6876	16.1721	14.9283	14.8477
Q8R3V5	SHLB2_MOUSE	Sh3glb2	Endophilin-B2		+	NaN	NaN	NaN	NaN	15.9103	15.6057	14.7149	15.4309
Q8R4R6	NUP35_MOUSE	Nup35	Nucleoporin NUP35		+	NaN	NaN	NaN	NaN	15.0524	15.0411	14.0859	14.7291
Q8R516	MIB2_MOUSE	Mib2	E3 ubiquitin-protein ligase MIB2		+	NaN	NaN	NaN	NaN	12.0896	12.8701	NaN	12.8447
Q8VC10	OSGI1_MOUSE	Osgin1	Oxidative stress-induced growth inhibitor 1		+	NaN	NaN	NaN	NaN	15.8467	15.8343	14.806	15.2784
Q8VC57	KCTD5_MOUSE	Kctd5	BTB/POZ domain-containing protein KCTD5		+	NaN	NaN	NaN	NaN	13.8476	13.667	NaN	13.1453
Q8VCA8	SCRN2_MOUSE	Scrn2	Secernin-2		+	NaN	NaN	NaN	NaN	13.2034	13.3555	NaN	13.6903
Q8VCE1	DJC28_MOUSE	Dnajc28	DnaJ homolog subfamily C member 28		+	NaN	NaN	NaN	NaN	13.7527	14.1673	12.6806	12.7515
Q8VCE6	NT5M_MOUSE	Nt5m	5'(3')-deoxyribonucleotidase, mitochondrial		+	NaN	NaN	NaN	NaN	16.0773	16.1089	15.5769	16.3393
Q8VCE9	PKHH3_MOUSE	Plekhh3	Pleckstrin homology domain-containing family H member 3		+	NaN	NaN	NaN	NaN	15.2424	15.1534	14.1935	14.968
Q8VCX5	MICU1_MOUSE	Micu1	Calcium uptake protein 1, mitochondrial		+	NaN	NaN	NaN	NaN	14.866	15.1208	13.7753	14.8055
Q8VCY6	UTP6_MOUSE	Utp6	U3 small nucleolar RNA-associated protein 6 homolog		+	NaN	NaN	NaN	NaN	14.0031	13.9288	13.3049	14.2001
Q8VD66	ABHD4_MOUSE	Abhd4	(Lyso)-N-acylphosphatidylethanolamine lipase		+	NaN	NaN	NaN	NaN	16.5978	16.7666	14.2323	16.4065
Q8VD76	TF2H3_MOUSE	Gtf2h3	General transcription factor IIH subunit 3		+	NaN	NaN	NaN	NaN	14.6038	14.5314	13.8494	14.7434
Q8VDD9	PHIP_MOUSE	Phip	PH-interacting protein		+	NaN	NaN	NaN	NaN	12.4727	12.906	13.1298	12.9202
Q8VDF3	DAPK2_MOUSE	Dapk2	Death-associated protein kinase 2		+	NaN	NaN	NaN	NaN	15.8095	15.3798	15.0585	16.2046
Q8VE11	MTMR6_MOUSE	Mtmr6	Myotubularin-related protein 6		+	NaN	NaN	NaN	NaN	16.1253	15.8223	15.4354	15.7315
Q8VE85	PLD3A_MOUSE	Prelid3a	PRELI domain containing protein 3A		+	NaN	NaN	NaN	NaN	14.3536	14.5756	NaN	14.4828
Q8VEE4	RFA1_MOUSE	Rpa1	Replication protein A 70 kDa DNA-binding subunit		+	NaN	NaN	NaN	NaN	15.9125	15.5976	14.9215	15.6873
Q8VEG4	EXD2_MOUSE	Exd2	Exonuclease 3'-5' domain-containing protein 2		+	NaN	NaN	NaN	NaN	16.634	16.0148	15.1607	15.6859
Q8VEH5	EPMIP_MOUSE	Epm2aip1	EPM2A-interacting protein 1		+	NaN	NaN	NaN	NaN	16.4655	15.8872	NaN	15.8828
Q8VEM9	KLDC3_MOUSE	Klhdc3	Kelch domain-containing protein 3		+	NaN	NaN	NaN	NaN	17.1115	17.0926	17.1111	16.9
Q8VHA6	ASB18_MOUSE	Asb18	Ankyrin repeat and SOCS box protein 18		+	NaN	NaN	NaN	NaN	16.7046	16.0968	15.1762	16.7386
Q8VHG2	AMOT_MOUSE	Amot	Angiomotin		+	NaN	NaN	NaN	NaN	14.4677	14.6818	NaN	14.3551
Q8VHH5	AGAP3_MOUSE	Agap3	Arf-GAP with GTPase, ANK repeat and PH domain-containing protein 3		+	NaN	NaN	NaN	NaN	14.1832	13.646	13.414	14.0745
Q8VHS6	ASB15_MOUSE	Asb15	Ankyrin repeat and SOCS box protein 15		+	NaN	NaN	NaN	NaN	15.0598	14.2277	14.8097	13.607
Q8VIJ8	NPRL3_MOUSE	Nprl3	GATOR complex protein NPRL3		+	NaN	NaN	NaN	NaN	15.0342	15.0884	NaN	14.5637
Q91UZ4	EGLN3_MOUSE	Egln3	Prolyl hydroxylase EGLN3		+	NaN	NaN	NaN	NaN	17.3629	17.4966	16.6447	18.1101
Q91VY5	KDM4B_MOUSE	Kdm4b	Lysine-specific demethylase 4B		+	NaN	NaN	NaN	NaN	15.7699	15.5497	14.1855	15.4827
Q91W86	VPS11_MOUSE	Vps11	Vacuolar protein sorting-associated protein 11 homolog		+	NaN	NaN	NaN	NaN	14.9094	15.1118	NaN	14.8874
Q91WF0	TAZ_MOUSE	Tafazzin	Tafazzin		+	NaN	NaN	NaN	NaN	16.1763	16.5522	NaN	16.7566
Q91WG3	TRUB2_MOUSE	Trub2	Pseudouridylate synthase TRUB2, mitochondrial		+	NaN	NaN	NaN	NaN	14.3448	14.889	NaN	14.3861
Q91WG4	ELP2_MOUSE	Elp2	Elongator complex protein 2		+	NaN	NaN	NaN	NaN	13.4483	12.4982	12.1778	13.042
Q91WK1	SPRY4_MOUSE	Spryd4	SPRY domain-containing protein 4		+	NaN	NaN	NaN	NaN	17.0605	17.2636	NaN	17.0367
Q91WM2	HDHD5_MOUSE	Hdhd5	Haloacid dehalogenase-like hydrolase domain-containing 5		+	NaN	NaN	NaN	NaN	15.9875	15.8814	15.5746	16.3878
Q91WN1	DNJC9_MOUSE	Dnajc9	DnaJ homolog subfamily C member 9		+	NaN	NaN	NaN	NaN	12.3607	12.5052	11.0147	12.2883
Q91WR3	ASCC2_MOUSE	Ascc2	Activating signal cointegrator 1 complex subunit 2		+	NaN	NaN	NaN	NaN	14.5624	14.0315	NaN	13.8272
Q91XB0	TREX1_MOUSE	Trex1	Three-prime repair exonuclease 1		+	NaN	NaN	NaN	NaN	14.4729	14.4569	12.4874	14.0838
Q91XD6	VPS36_MOUSE	Vps36	Vacuolar protein-sorting-associated protein 36		+	NaN	NaN	NaN	NaN	15.081	15.0439	13.8844	15.4363
Q91XL9	OSBL1_MOUSE	Osbpl1a	Oxysterol-binding protein-related protein 1		+	NaN	NaN	NaN	NaN	14.2913	13.4189	NaN	13.0655
Q91YI1	ATG13_MOUSE	Atg13	Autophagy-related protein 13		+	NaN	NaN	NaN	NaN	13.199	12.516	NaN	13.85
Q91YJ2	SNX4_MOUSE	Snx4	Sorting nexin-4		+	NaN	NaN	NaN	NaN	15.9443	15.9633	14.8218	16.3611
Q91YP3	DEOC_MOUSE	Dera	Deoxyribose-phosphate aldolase		+	NaN	NaN	NaN	NaN	16.0635	15.6432	14.6528	15.6257
Q91ZB0	ALPK2_MOUSE	Alpk2	Alpha-protein kinase 2		+	NaN	NaN	NaN	NaN	14.8941	15.202	NaN	14.5692
Q91ZM2	SH2B1_MOUSE	Sh2b1	SH2B adapter protein 1		+	NaN	NaN	NaN	NaN	14.5775	14.9167	12.7696	NaN
Q91ZM9	DOK5_MOUSE	Dok5	Docking protein 5		+	NaN	NaN	NaN	NaN	17.3972	16.745	15.998	17.5246
Q91ZT9	ASB8_MOUSE	Asb8	Ankyrin repeat and SOCS box protein 8		+	NaN	NaN	NaN	NaN	15.1595	15.2882	13.2442	14.6726
Q920E5	FPPS_MOUSE	Fdps	Farnesyl pyrophosphate synthase		+	NaN	NaN	NaN	NaN	15.6163	16.0871	14.6624	15.7914
Q920Q4	VPS16_MOUSE	Vps16	Vacuolar protein sorting-associated protein 16 homolog		+	NaN	NaN	NaN	NaN	15.3715	14.949	NaN	15.1345
Q921G8	GCP2_MOUSE	Tubgcp2	Gamma-tubulin complex component 2		+	NaN	NaN	NaN	NaN	14.8972	15.4607	13.3464	14.4809
Q921H9	COA7_MOUSE	Coa7	Cytochrome c oxidase assembly factor 7		+	NaN	NaN	NaN	NaN	15.782	15.6723	NaN	15.6839
Q921I9	EXOS4_MOUSE	Exosc4	Exosome complex component RRP41		+	NaN	NaN	NaN	NaN	17.1573	17.1028	16.0299	17.139
Q921L5	COG2_MOUSE	Cog2	Conserved oligomeric Golgi complex subunit 2		+	NaN	NaN	NaN	NaN	15.4038	15.2347	13.4422	14.3146
Q921Y2	IMP3_MOUSE	Imp3	U3 small nucleolar ribonucleoprotein protein IMP3		+	NaN	NaN	NaN	NaN	16.9762	17.2327	15.9596	16.655
Q922R1	PHAF1_MOUSE	Phaf1	Phagosome assembly factor 1		+	NaN	NaN	NaN	NaN	17.0831	17.1143	NaN	16.96
Q923B6	STEA4_MOUSE	Steap4	Metalloreductase STEAP4		+	NaN	NaN	NaN	NaN	14.3976	13.4942	NaN	14.2678
Q923G2	RPAB3_MOUSE	Polr2h	DNA-directed RNA polymerases I, II, and III subunit RPABC3		+	NaN	NaN	NaN	NaN	15.9014	16.1669	NaN	15.8413
Q93092	TALDO_MOUSE	Taldo1	Transaldolase		+	NaN	NaN	NaN	NaN	14.3658	NaN	13.5544	14.3513
Q99J95	CDK9_MOUSE	Cdk9	Cyclin-dependent kinase 9		+	NaN	NaN	NaN	NaN	15.4134	15.6154	NaN	14.7928
Q99J99	THTM_MOUSE	Mpst	3-mercaptopyruvate sulfurtransferase		+	NaN	NaN	NaN	NaN	17.0195	17.512	16.8881	16.8635
Q99JH1	RP25L_MOUSE	Rpp25l	Ribonuclease P protein subunit p25-like protein		+	NaN	NaN	NaN	NaN	14.0566	13.8562	NaN	14.2536
Q99JN2	KLH22_MOUSE	Klhl22	Kelch-like protein 22		+	NaN	NaN	NaN	NaN	16.2664	16.4165	15.3277	15.5681
Q99JP6	HOME3_MOUSE	Homer3	Homer protein homolog 3		+	NaN	NaN	NaN	NaN	13.6317	13.7973	NaN	13.0832
Q99JR6	NMNA3_MOUSE	Nmnat3	Nicotinamide/nicotinic acid mononucleotide adenylyltransferase 3		+	NaN	NaN	NaN	NaN	15.0687	14.3544	NaN	13.9285
Q99K85	SERC_MOUSE	Psat1	Phosphoserine aminotransferase		+	NaN	NaN	NaN	NaN	14.653	15.9148	13.6345	14.0091
Q99KN2	CIAO1_MOUSE	Ciao1	Probable cytosolic iron-sulfur protein assembly protein CIAO1		+	NaN	NaN	NaN	NaN	14.9438	15.3998	NaN	14.9844
Q99KU1	DHDDS_MOUSE	Dhdds	Dehydrodolichyl diphosphate synthase complex subunit Dhdds		+	NaN	NaN	NaN	NaN	13.901	14.281	NaN	13.3524
Q99L85	ELP5_MOUSE	Elp5	Elongator complex protein 5		+	NaN	NaN	NaN	NaN	14.1834	15.1407	13.9386	15.3347
Q99LB6	MAT2B_MOUSE	Mat2b	Methionine adenosyltransferase 2 subunit beta		+	NaN	NaN	NaN	NaN	14.6831	15.1359	NaN	14.4738
Q99LC2	CSTF1_MOUSE	Cstf1	Cleavage stimulation factor subunit 1		+	NaN	NaN	NaN	NaN	14.2283	14.5465	NaN	14.5347
Q99LC8	EI2BA_MOUSE	Eif2b1	Translation initiation factor eIF-2B subunit alpha		+	NaN	NaN	NaN	NaN	16.403	16.6279	14.9539	15.7836
Q99LC9	PEX6_MOUSE	Pex6	Peroxisome assembly factor 2		+	NaN	NaN	NaN	NaN	15.6387	14.961	14.363	15.3317
Q99MQ3	PINK1_MOUSE	Pink1	Serine/threonine-protein kinase PINK1, mitochondrial		+	NaN	NaN	NaN	NaN	14.6766	15.5179	14.527	14.4996
Q99MZ3	MLXPL_MOUSE	Mlxipl	Carbohydrate-responsive element-binding protein		+	NaN	NaN	NaN	NaN	17.0298	16.7675	15.9097	16.8897
Q99MZ7	PECR_MOUSE	Pecr	Peroxisomal trans-2-enoyl-CoA reductase		+	NaN	NaN	NaN	NaN	14.1047	15.4541	14.5462	14.2041
Q99N57	RAF1_MOUSE	Raf1	RAF proto-oncogene serine/threonine-protein kinase		+	NaN	NaN	NaN	NaN	15.2906	15.5875	14.3785	15.0621
Q99NB1	ACS2L_MOUSE	Acss1	Acetyl-coenzyme A synthetase 2-like, mitochondrial		+	NaN	NaN	NaN	NaN	14.3784	14.5261	14.3253	15.0256
Q99P51	RASF3_MOUSE	Rassf3	Ras association domain-containing protein 3		+	NaN	NaN	NaN	NaN	15.4066	14.8717	14.7113	16.2901
Q99PV5	BHE41_MOUSE	Bhlhe41	Class E basic helix-loop-helix protein 41		+	NaN	NaN	NaN	NaN	12.0968	13.4335	10.6903	12.1385
Q9CPR7	SIKE1_MOUSE	Sike1	Suppressor of IKBKE 1		+	NaN	NaN	NaN	NaN	14.3855	14.3604	12.9539	13.6811
Q9CPU7	FBX32_MOUSE	Fbxo32	F-box only protein 32		+	NaN	NaN	NaN	NaN	19.2372	19.8942	17.7314	18.5879
Q9CQ20	M1IP1_MOUSE	Mid1ip1	Mid1-interacting protein 1		+	NaN	NaN	NaN	NaN	14.1618	13.8805	13.8258	15.2839
Q9CQ26	STABP_MOUSE	Stambp	STAM-binding protein		+	NaN	NaN	NaN	NaN	15.898	15.5655	NaN	16.1636
Q9CQ31	ASB11_MOUSE	Asb11	Ankyrin repeat and SOCS box protein 11		+	NaN	NaN	NaN	NaN	16.2445	15.5265	14.2244	16.0955
Q9CQ48	NUDC2_MOUSE	Nudcd2	NudC domain-containing protein 2		+	NaN	NaN	NaN	NaN	15.9138	16.1474	13.8928	16.036
Q9CQ49	NCBP2_MOUSE	Ncbp2	Nuclear cap-binding protein subunit 2		+	NaN	NaN	NaN	NaN	15.243	15.0108	14.522	15.3819
Q9CQ85	TIM22_MOUSE	Timm22	Mitochondrial import inner membrane translocase subunit Tim22		+	NaN	NaN	NaN	NaN	15.3339	15.8236	14.4262	15.3158
Q9CQE2	TM223_MOUSE	Tmem223	Transmembrane protein 223		+	NaN	NaN	NaN	NaN	16.1414	16.6098	16.6316	16.244
Q9CQF3	CPSF5_MOUSE	Nudt21	Cleavage and polyadenylation specificity factor subunit 5		+	NaN	NaN	NaN	NaN	13.3899	14.5961	13.2166	14.1804
Q9CQM0	NICN1_MOUSE	Nicn1	Nicolin-1		+	NaN	NaN	NaN	NaN	15.6724	15.4381	15.1646	15.7223
Q9CQP2	TPPC2_MOUSE	Trappc2	Trafficking protein particle complex subunit 2		+	NaN	NaN	NaN	NaN	17.1472	16.7247	16.4752	16.667
Q9CQR6	PPP6_MOUSE	Ppp6c	Serine/threonine-protein phosphatase 6 catalytic subunit		+	NaN	NaN	NaN	NaN	16.3107	17.1371	16.1613	16.5407
Q9CQS9	HAUS2_MOUSE	Haus2	HAUS augmin-like complex subunit 2		+	NaN	NaN	NaN	NaN	14.3639	15.8362	14.5374	15.4601
Q9CQT5	POMP_MOUSE	Pomp	Proteasome maturation protein		+	NaN	NaN	NaN	NaN	18.5763	17.1756	15.5408	18.0923
Q9CR42	ANKR1_MOUSE	Ankrd1	Ankyrin repeat domain-containing protein 1		+	NaN	NaN	NaN	NaN	17.9754	17.6079	NaN	17.4567
Q9CR84	AT5G1_MOUSE	Atp5mc1	ATP synthase F(0) complex subunit C1, mitochondrial		+	NaN	NaN	NaN	NaN	18.3672	18.8288	17.592	18.8105
Q9CRB0	SNX24_MOUSE	Snx24	Sorting nexin-24		+	NaN	NaN	NaN	NaN	16.8181	16.4625	15.3736	16.2326
Q9CRB8	MTFP1_MOUSE	Mtfp1	Mitochondrial fission process protein 1		+	NaN	NaN	NaN	NaN	16.7852	16.5151	16.7486	17.3541
Q9CWD8	NUBPL_MOUSE	Nubpl	Iron-sulfur protein NUBPL		+	NaN	NaN	NaN	NaN	12.6968	13.5307	NaN	13.2202
Q9CWF2	TBB2B_MOUSE	Tubb2b	Tubulin beta-2B chain		+	NaN	NaN	NaN	NaN	15.1719	15.1203	14.7816	16.0023
Q9CWQ2	ZSWM7_MOUSE	Zswim7	Zinc finger SWIM domain-containing protein 7		+	NaN	NaN	NaN	NaN	15.931	15.5367	NaN	15.1688
Q9CWS4	INT11_MOUSE	Ints11	Integrator complex subunit 11		+	NaN	NaN	NaN	NaN	15.2468	15.2341	13.996	14.584
Q9CWT6	DDX28_MOUSE	Ddx28	Probable ATP-dependent RNA helicase DDX28		+	NaN	NaN	NaN	NaN	15.1406	15.3202	14.2377	14.3238
Q9CWV0	MASU1_MOUSE	Malsu1	Mitochondrial assembly of ribosomal large subunit protein 1		+	NaN	NaN	NaN	NaN	15.9779	15.9421	13.2323	15.5195
Q9CWX2	CIA30_MOUSE	Ndufaf1	Complex I intermediate-associated protein 30, mitochondrial		+	NaN	NaN	NaN	NaN	15.7682	15.8443	15.325	15.1474
Q9CY97	SSU72_MOUSE	Ssu72	RNA polymerase II subunit A C-terminal domain phosphatase SSU72		+	NaN	NaN	NaN	NaN	15.9621	16.04	15.4227	16.2733
Q9CYI0	NJMU_MOUSE		Protein Njmu-R1		+	NaN	NaN	NaN	NaN	15.8959	16.1545	15.469	15.5446
Q9CYY7	PLD3B_MOUSE	Prelid3b	PRELI domain containing protein 3B		+	NaN	NaN	NaN	NaN	17.1609	16.9791	15.4907	16.924
Q9CZX0	ELP3_MOUSE	Elp3	Elongator complex protein 3		+	NaN	NaN	NaN	NaN	17.1487	17.1646	16.4241	16.7349
Q9D032	SSBP3_MOUSE	Ssbp3	Single-stranded DNA-binding protein 3		+	NaN	NaN	NaN	NaN	16.2144	15.9068	NaN	16.1383
Q9D0G0	RT30_MOUSE	Mrps30	28S ribosomal protein S30, mitochondrial		+	NaN	NaN	NaN	NaN	12.989	13.6378	NaN	13.2413
Q9D0K0	TBCD7_MOUSE	Tbc1d7	TBC1 domain family member 7		+	NaN	NaN	NaN	NaN	16.7371	16.3988	15.9125	16.8759
Q9D0P8	IFT27_MOUSE	Ift27	Intraflagellar transport protein 27 homolog		+	NaN	NaN	NaN	NaN	17.5804	17.857	16.271	16.7761
Q9D187	CIA2B_MOUSE	Ciao2b	Cytosolic iron-sulfur assembly component 2B		+	NaN	NaN	NaN	NaN	15.7603	15.7308	NaN	15.5688
Q9D1A0	PXL2C_MOUSE	Prxl2c	Peroxiredoxin-like 2C		+	NaN	NaN	NaN	NaN	14.4503	14.3228	NaN	14.5561
Q9D1C8	VPS28_MOUSE	Vps28	Vacuolar protein sorting-associated protein 28 homolog		+	NaN	NaN	NaN	NaN	14.8194	15.5731	14.3867	14.9169
Q9D1I2	CAR19_MOUSE	Card19	Caspase recruitment domain-containing protein 19		+	NaN	NaN	NaN	NaN	16.2383	16.2361	15.6408	16.2236
Q9D287	SPF27_MOUSE	Bcas2	Pre-mRNA-splicing factor SPF27		+	NaN	NaN	NaN	NaN	14.6064	14.789	14.4651	14.3679
Q9D2G5	SYNJ2_MOUSE	Synj2	Synaptojanin-2		+	NaN	NaN	NaN	NaN	13.8599	14.4074	NaN	14.9267
Q9D2N9	VP33A_MOUSE	Vps33a	Vacuolar protein sorting-associated protein 33A		+	NaN	NaN	NaN	NaN	15.007	15.188	14.0314	14.5056
Q9D2Q3	PAAT_MOUSE	Paat	ATPase PAAT		+	NaN	NaN	NaN	NaN	15.4741	15.6405	15.1187	15.9168
Q9D2Y6	FBX25_MOUSE	Fbxo25	F-box only protein 25		+	NaN	NaN	NaN	NaN	15.7373	15.8532	15.1277	15.732
Q9D384	U1SBP_MOUSE	Snrnp35	U11/U12 small nuclear ribonucleoprotein 35 kDa protein		+	NaN	NaN	NaN	NaN	15.4028	15.5073	13.2899	14.4639
Q9D4H1	EXOC2_MOUSE	Exoc2	Exocyst complex component 2		+	NaN	NaN	NaN	NaN	15.3093	14.9038	14.393	14.8542
Q9D5Z5	MSS51_MOUSE	Mss51	Putative protein MSS51 homolog, mitochondrial		+	NaN	NaN	NaN	NaN	13.3697	14.5407	14.8847	NaN
Q9D668	ARRD2_MOUSE	Arrdc2	Arrestin domain-containing protein 2		+	NaN	NaN	NaN	NaN	16.5401	17.1708	14.3311	15.93
Q9D6Y7	MSRA_MOUSE	Msra	Mitochondrial peptide methionine sulfoxide reductase		+	NaN	NaN	NaN	NaN	15.6423	15.3181	15.6853	15.1958
Q9D738	ASB12_MOUSE	Asb12	Ankyrin repeat and SOCS box protein 12		+	NaN	NaN	NaN	NaN	18.5291	18.168	16.9243	18.1812
Q9D753	EXOS8_MOUSE	Exosc8	Exosome complex component RRP43		+	NaN	NaN	NaN	NaN	12.5113	12.8572	NaN	13.033
Q9D7C9	NRK2_MOUSE	Nmrk2	Nicotinamide riboside kinase 2		+	NaN	NaN	NaN	NaN	17.894	15.6278	15.455	17.6588
Q9D7K5	DMAC2_MOUSE	Dmac2	Distal membrane-arm assembly complex protein 2		+	NaN	NaN	NaN	NaN	13.7867	13.3638	NaN	12.9584
Q9D892	ITPA_MOUSE	Itpa	Inosine triphosphate pyrophosphatase		+	NaN	NaN	NaN	NaN	15.6852	15.3313	14.1303	15.1981
Q9D8S4	ORN_MOUSE	Rexo2	Oligoribonuclease, mitochondrial		+	NaN	NaN	NaN	NaN	15.6971	15.4785	14.5582	15.036
Q9D8X5	CNOT8_MOUSE	Cnot8	CCR4-NOT transcription complex subunit 8		+	NaN	NaN	NaN	NaN	16.2507	16.2452	15.1491	16.1547
Q9D8Z6	ATGA1_MOUSE	Atg101	Autophagy-related protein 101		+	NaN	NaN	NaN	NaN	18.2792	18.6099	17.3395	17.9406
Q9D9A7	PTG3L_MOUSE	Ptges3l	Putative protein PTGES3L		+	NaN	NaN	NaN	NaN	17.2672	15.8123	16.4094	16.468
Q9D9N8	PADC1_MOUSE	Pradc1	Protease-associated domain-containing protein 1		+	NaN	NaN	NaN	NaN	15.6822	15.0875	13.4859	15.0685
Q9D9V3	ECHD1_MOUSE	Echdc1	Ethylmalonyl-CoA decarboxylase		+	NaN	NaN	NaN	NaN	15.9664	16.0462	15.3929	16.1916
Q9DAC7	TTC32_MOUSE	Ttc32	Tetratricopeptide repeat protein 32		+	NaN	NaN	NaN	NaN	15.0031	14.7506	NaN	14.8518
Q9DAK2	PACRG_MOUSE	Pacrg	Parkin coregulated gene protein homolog		+	NaN	NaN	NaN	NaN	12.546	12.391	NaN	12.6991
Q9DAT5	MTU1_MOUSE	Trmu	Mitochondrial tRNA-specific 2-thiouridylase 1		+	NaN	NaN	NaN	NaN	12.8368	13.3938	11.946	12.7789
Q9DB32	HAGHL_MOUSE	Haghl	Hydroxyacylglutathione hydrolase-like protein		+	NaN	NaN	NaN	NaN	16.1246	16.2412	15.4739	16.1657
Q9DB40	MED27_MOUSE	Med27	Mediator of RNA polymerase II transcription subunit 27		+	NaN	NaN	NaN	NaN	15.4854	15.6915	NaN	15.4125
Q9DB76	EMC9_MOUSE	Emc9	ER membrane protein complex subunit 9		+	NaN	NaN	NaN	NaN	16.9981	16.5465	NaN	16.68
Q9DB90	SMG9_MOUSE	Smg9	Nonsense-mediated mRNA decay factor SMG9		+	NaN	NaN	NaN	NaN	17.5344	17.3487	15.9788	16.9366
Q9DBG9	TX1B3_MOUSE	Tax1bp3	Tax1-binding protein 3		+	NaN	NaN	NaN	NaN	12.5848	12.2826	NaN	14.709
Q9DBL9	ABHD5_MOUSE	Abhd5	1-acylglycerol-3-phosphate O-acyltransferase ABHD5		+	NaN	NaN	NaN	NaN	14.4814	14.0578	NaN	14.8743
Q9DBN5	LONP2_MOUSE	Lonp2	Lon protease homolog 2, peroxisomal		+	NaN	NaN	NaN	NaN	13.6467	13.5881	12.7099	13.4216
Q9DBT3	CCD97_MOUSE	Ccdc97	Coiled-coil domain-containing protein 97		+	NaN	NaN	NaN	NaN	15.7787	16.0033	14.523	15.4832
Q9DBU5	RNF6_MOUSE	Rnf6	E3 ubiquitin-protein ligase RNF6		+	NaN	NaN	NaN	NaN	14.9138	14.9794	13.4601	14.1997
Q9DC63	FBX3_MOUSE	Fbxo3	F-box only protein 3		+	NaN	NaN	NaN	NaN	15.7345	15.4622	14.9501	16.1925
Q9DCD2	SYF1_MOUSE	Xab2	Pre-mRNA-splicing factor SYF1		+	NaN	NaN	NaN	NaN	14.3175	14.3314	13.8394	14.1222
Q9DCJ1	LST8_MOUSE	Mlst8	Target of rapamycin complex subunit LST8		+	NaN	NaN	NaN	NaN	14.7732	14.6747	NaN	14.7817
Q9DCM0	ETHE1_MOUSE	Ethe1	Persulfide dioxygenase ETHE1, mitochondrial		+	NaN	NaN	NaN	NaN	13.4599	13.2113	11.8214	12.3268
Q9DCR4	EID1_MOUSE	Eid1	EP300-interacting inhibitor of differentiation 1		+	NaN	NaN	NaN	NaN	13.4076	12.8541	11.8506	14.1699
Q9DCS2	MTL26_MOUSE	Mettl26	Methyltransferase-like 26		+	NaN	NaN	NaN	NaN	17.1811	16.6318	16.0641	16.6661
Q9DCT1	AKCL2_MOUSE	Akr1e2	1,5-anhydro-D-fructose reductase		+	NaN	NaN	NaN	NaN	16.1661	15.8581	15.4354	16.1419
Q9DD02	HIKES_MOUSE	Hikeshi	Protein Hikeshi		+	NaN	NaN	NaN	NaN	16.8074	16.6908	15.921	15.8959
Q9EP69	SAC1_MOUSE	Sacm1l	Phosphatidylinositol-3-phosphatase SAC1		+	NaN	NaN	NaN	NaN	14.7566	15.5346	14.9258	15.2213
Q9EPB5	SERHL_MOUSE	Serhl	Serine hydrolase-like protein		+	NaN	NaN	NaN	NaN	17.4276	16.6403	16.7802	17.6082
Q9EQ61	PESC_MOUSE	Pes1	Pescadillo homolog		+	NaN	NaN	NaN	NaN	13.0312	NaN	12.9738	12.5756
Q9EQ80	NIF3L_MOUSE	Nif3l1	NIF3-like protein 1		+	NaN	NaN	NaN	NaN	15.5806	15.6021	14.6915	15.4866
Q9EQC5	SCYL1_MOUSE	Scyl1	N-terminal kinase-like protein		+	NaN	NaN	NaN	NaN	13.4864	12.702	NaN	12.3552
Q9ER99	RSCA1_MOUSE	Rsc1a1	Regulatory solute carrier protein family 1 member 1		+	NaN	NaN	NaN	NaN	14.976	15.8993	13.7075	NaN
Q9ERA6	TFP11_MOUSE	Tfip11	Tuftelin-interacting protein 11		+	NaN	NaN	NaN	NaN	15.7428	15.7777	14.8647	15.3614
Q9ERH6	MOAP1_MOUSE	Moap1	Modulator of apoptosis 1		+	NaN	NaN	NaN	NaN	15.0383	14.8548	14.4161	14.6377
Q9ERH7	HIPK3_MOUSE	Hipk3	Homeodomain-interacting protein kinase 3		+	NaN	NaN	NaN	NaN	15.2462	15.2476	14.4445	14.6491
Q9ERP3	TRI54_MOUSE	Trim54	Tripartite motif-containing protein 54		+	NaN	NaN	NaN	NaN	16.2765	16.8284	NaN	15.4368
Q9ES56	TPPC4_MOUSE	Trappc4	Trafficking protein particle complex subunit 4		+	NaN	NaN	NaN	NaN	15.7568	15.0404	14.821	15.7369
Q9ESW8	PGPI_MOUSE	Pgpep1	Pyroglutamyl-peptidase 1		+	NaN	NaN	NaN	NaN	15.1505	14.4739	14.0954	15.4066
Q9JHE6	HES6_MOUSE	Hes6	Transcription cofactor HES-6		+	NaN	NaN	NaN	NaN	13.9088	14.1358	NaN	14.1313
Q9JHG6	RCAN1_MOUSE	Rcan1	Calcipressin-1		+	NaN	NaN	NaN	NaN	14.8354	14.7362	NaN	14.9129
Q9JI38	PUS3_MOUSE	Pus3	tRNA pseudouridine(38/39) synthase		+	NaN	NaN	NaN	NaN	15.984	15.9729	15.7467	15.5809
Q9JI44	DMAP1_MOUSE	Dmap1	DNA methyltransferase 1-associated protein 1		+	NaN	NaN	NaN	NaN	15.9713	15.9809	14.2983	15.438
Q9JI75	NQO2_MOUSE	Nqo2	Ribosyldihydronicotinamide dehydrogenase [quinone]		+	NaN	NaN	NaN	NaN	17.0499	16.7749	16.0122	16.7383
Q9JI90	RNF14_MOUSE	Rnf14	E3 ubiquitin-protein ligase RNF14		+	NaN	NaN	NaN	NaN	15.9642	15.9455	NaN	16.1531
Q9JIX9	FASTK_MOUSE	Fastk	Fas-activated serine/threonine kinase		+	NaN	NaN	NaN	NaN	16.2896	16.1055	15.1325	16.2091
Q9JJC6	RIPL1_MOUSE	Rilpl1	RILP-like protein 1		+	NaN	NaN	NaN	NaN	15.4555	16.1204	15.0624	15.8612
Q9JJK5	HERP1_MOUSE	Herpud1	Homocysteine-responsive endoplasmic reticulum-resident ubiquitin-like domain member 1 protein		+	NaN	NaN	NaN	NaN	NaN	12.8902	10.5896	11.5057
Q9JJW0	PXMP4_MOUSE	Pxmp4	Peroxisomal membrane protein 4		+	NaN	NaN	NaN	NaN	15.7644	15.1433	14.6111	15.3317
Q9JK48	SHLB1_MOUSE	Sh3glb1	Endophilin-B1		+	NaN	NaN	NaN	NaN	17.7489	17.5461	17.0658	18.3249
Q9JKC8	AP3M1_MOUSE	Ap3m1	AP-3 complex subunit mu-1		+	NaN	NaN	NaN	NaN	14.7436	14.7676	15.1918	15.1649
Q9JLM8	DCLK1_MOUSE	Dclk1	Serine/threonine-protein kinase DCLK1		+	NaN	NaN	NaN	NaN	13.2158	NaN	12.7442	13.9626
Q9JME7	TPC2L_MOUSE	Trappc2l	Trafficking protein particle complex subunit 2-like protein		+	NaN	NaN	NaN	NaN	16.626	16.9281	15.8751	16.5674
Q9QXZ0	MACF1_MOUSE	Macf1	Microtubule-actin cross-linking factor 1, isoforms 1/2/3/4		+	NaN	NaN	NaN	NaN	10.1328	9.50016	NaN	9.83317
Q9QYE9	PKHB1_MOUSE	Plekhb1	Pleckstrin homology domain-containing family B member 1		+	NaN	NaN	NaN	NaN	16.0637	16.3887	15.1153	14.8781
Q9QYH6	MAGD1_MOUSE	Maged1	Melanoma-associated antigen D1		+	NaN	NaN	NaN	NaN	17.5189	17.2642	16.542	17.8335
Q9QYI3	DNJC7_MOUSE	Dnajc7	DnaJ homolog subfamily C member 7		+	NaN	NaN	NaN	NaN	15.1762	15.4335	13.9929	15.224
Q9QYY8	SPAST_MOUSE	Spast	Spastin		+	NaN	NaN	NaN	NaN	10.5905	11.8397	NaN	11.2919
Q9QZE7	TSNAX_MOUSE	Tsnax	Translin-associated protein X		+	NaN	NaN	NaN	NaN	16.6309	16.5032	15.9584	16.4508
Q9QZF2	GPC1_MOUSE	Gpc1	Glypican-1		+	NaN	NaN	NaN	NaN	14.1607	15.1596	NaN	15.0002
Q9QZM8	FBX17_MOUSE	Fbxo17	F-box only protein 17		+	NaN	NaN	NaN	NaN	12.7065	12.4104	NaN	11.8225
Q9QZU4	PLAT1_MOUSE	Plaat1	Phospholipase A and acyltransferase 1		+	NaN	NaN	NaN	NaN	15.096	14.8294	14.6113	14.6984
Q9R000	ITBP2_MOUSE	Itgb1bp2	Integrin beta-1-binding protein 2		+	NaN	NaN	NaN	NaN	14.4846	14.7073	NaN	13.8606
Q9R118	HTRA1_MOUSE	Htra1	Serine protease HTRA1		+	NaN	NaN	NaN	NaN	15.2498	14.8692	NaN	15.9537
Q9R190	MTA2_MOUSE	Mta2	Metastasis-associated protein MTA2		+	NaN	NaN	NaN	NaN	15.026	15.2675	15.6205	14.5331
Q9WTZ0	UXT_MOUSE	Uxt	Protein UXT		+	NaN	NaN	NaN	NaN	17.7891	17.8137	16.4815	17.6547
Q9WUD1	CHIP_MOUSE	Stub1	E3 ubiquitin-protein ligase CHIP		+	NaN	NaN	NaN	NaN	14.9509	15.7417	14.6238	16.3073
Q9WUE4	NPRL2_MOUSE	Nprl2	GATOR complex protein NPRL2		+	NaN	NaN	NaN	NaN	14.9291	14.761	13.8328	14.6098
Q9WUK2	IF4H_MOUSE	Eif4h	Eukaryotic translation initiation factor 4H		+	NaN	NaN	NaN	NaN	15.6691	15.5066	NaN	15.3393
Q9WUL7	ARL3_MOUSE	Arl3	ADP-ribosylation factor-like protein 3		+	NaN	NaN	NaN	NaN	16.468	17.0575	NaN	16.1511
Q9WUT3	KS6A2_MOUSE	Rps6ka2	Ribosomal protein S6 kinase alpha-2		+	NaN	NaN	NaN	NaN	14.6601	14.8732	NaN	14.0983
Q9WUV0	ORC5_MOUSE	Orc5	Origin recognition complex subunit 5		+	NaN	NaN	NaN	NaN	14.7526	14.4012	13.7095	14.4555
Q9WV66	MARH7_MOUSE	Marchf7	E3 ubiquitin-protein ligase MARCHF7		+	NaN	NaN	NaN	NaN	17.079	17.2728	16.0502	16.6785
Q9WV76	AP4B1_MOUSE	Ap4b1	AP-4 complex subunit beta-1		+	NaN	NaN	NaN	NaN	15.5118	15.5384	14.1061	15.9587
Q9WV95	PHLA3_MOUSE	Phlda3	Pleckstrin homology-like domain family A member 3		+	NaN	NaN	NaN	NaN	16.2448	15.5419	15.4253	16.4279
Q9WVG6	CARM1_MOUSE	Carm1	Histone-arginine methyltransferase CARM1		+	NaN	NaN	NaN	NaN	15.4803	15.6212	15.7344	15.7017
Q9WVL1	AP4S1_MOUSE	Ap4s1	AP-4 complex subunit sigma-1		+	NaN	NaN	NaN	NaN	17.2035	17.119	16.7887	17.1954
Q9WVM3	APC7_MOUSE	Anapc7	Anaphase-promoting complex subunit 7		+	NaN	NaN	NaN	NaN	16.4675	16.2074	15.8526	16.5503
Q9Z0F4	CIB1_MOUSE	Cib1	Calcium and integrin-binding protein 1		+	NaN	NaN	NaN	NaN	14.2743	14.0911	NaN	13.7413
Q9Z0V8	TI17A_MOUSE	Timm17a	Mitochondrial import inner membrane translocase subunit Tim17-A		+	NaN	NaN	NaN	NaN	16.9227	17.5762	16.3243	17.0268
Q9Z0W3	NU160_MOUSE	Nup160	Nuclear pore complex protein Nup160		+	NaN	NaN	NaN	NaN	15.3415	14.5627	14.7721	14.6403
Q9Z160	COG1_MOUSE	Cog1	Conserved oligomeric Golgi complex subunit 1		+	NaN	NaN	NaN	NaN	12.8844	11.4489	NaN	13.8785
Q9Z2C4	MTMR1_MOUSE	Mtmr1	Myotubularin-related protein 1		+	NaN	NaN	NaN	NaN	14.4046	14.0226	13.301	13.861
Q9Z2S7	T22D3_MOUSE	Tsc22d3	TSC22 domain family protein 3		+	NaN	NaN	NaN	NaN	14.2825	14.5367	12.6393	12.2636
Q9Z2X8	KEAP1_MOUSE	Keap1	Kelch-like ECH-associated protein 1		+	NaN	NaN	NaN	NaN	15.8134	15.9202	14.4091	15.7958
Q9Z2Z6	MCAT_MOUSE	Slc25a20	Mitochondrial carnitine/acylcarnitine carrier protein		+	NaN	NaN	NaN	NaN	15.5309	NaN	15.2125	14.3491
Q9Z309	CIB2_MOUSE	Cib2	Calcium and integrin-binding family member 2		+	NaN	NaN	NaN	NaN	17.3255	16.6462	16.4114	14.9616
Q9Z321	TOP3B_MOUSE	Top3b	DNA topoisomerase 3-beta-1		+	NaN	NaN	NaN	NaN	14.3753	13.8046	NaN	13.0852
