# Supplementary material for: Blockage of autophagy causes severe skeletal muscle disruption in a mouse model for myofibrillar myopathy 6
Source: Nat Commun. 2026 Apr 11;17:3436. doi: 10.1038/s41467-026-71749-6 (PMC13076893; doi:10.1038/s41467-026-71749-6)
Supplement: Supplementary file 9 — Supplementary Dataset 7 [file 41467_2026_71749_MOESM9_ESM.xlsx]

## Sheet: Table S7_supernatant_sign_chang
Protein.Group	Protein.Names	Genes	First.Protein.Description	-Log 10 Student's T-test p-value (CAG-BAG3P209L_Ctrl)	Log 2 FC (CAG-BAG3P209L_Ctrl)	Significant (from volcano plot)	Ctrl_Sup_1	Ctrl_Sup_2	Ctrl_Sup_3	Ctrl_Sup_4	CAG-BAG3P209L_Sup_1	CAG-BAG3P209L_Sup_2	CAG-BAG3P209L_Sup_3	CAG-BAG3P209L_Sup_4
P16110	LEG3_MOUSE	Lgals3	Galectin-3	2.01866	3.87829	+	13.2488	12.6201	16.5147	12.2014	17.7831	17.946	16.523	17.846
Q99K85	SERC_MOUSE	Psat1	Phosphoserine aminotransferase	2.49173	3.81801	+	14.7953	14.178	12.0017	14.5564	17.4155	19.1463	17.296	16.9456
Q9D1L9	LTOR5_MOUSE	Lamtor5	Ragulator complex protein LAMTOR5	1.67504	3.80748	+	12.8966	12.6769	17.7395	12.9467	17.9829	18.0103	17.7853	17.7111
P61922	GABT_MOUSE	Abat	4-aminobutyrate aminotransferase, mitochondrial	3.92663	3.54822	+	13.3397	11.7744	12.7747	11.7501	15.8581	16.2313	15.8071	15.9353
P04370	MBP_MOUSE	Mbp	Myelin basic protein	1.48259	3.52425	+	12.3993	17.8522	13.2342	13.2174	17.4193	17.5313	17.2536	18.5959
Q9D773	RM02_MOUSE	Mrpl2	39S ribosomal protein L2, mitochondrial	2.11732	3.5043	+	12.8302	16.6098	13.306	13.1251	17.3213	17.362	17.548	17.657
P50462	CSRP3_MOUSE	Csrp3	Cysteine and glycine-rich protein 3	1.02987	3.27851		13.2097	17.7334	16.4379	11.2336	17.5501	16.6401	17.5833	19.9552
Q8VE97	SRSF4_MOUSE	Srsf4	Serine/arginine-rich splicing factor 4	1.62761	3.26355	+	16.8959	12.6159	14.1539	12.1336	17.5792	16.8575	17.2699	17.1469
Q9JKV1	ADRM1_MOUSE	Adrm1	Proteasomal ubiquitin receptor ADRM1	2.03442	3.23778	+	13.6549	15.5937	12.0372	11.9759	16.7854	16.3697	16.473	16.5847
Q9CQN3	TOM6_MOUSE	Tomm6	Mitochondrial import receptor subunit TOM6 homolog	0.957138	2.95582		17.668	11.9477	17.9643	12.8259	18.0897	18.1141	18.0403	17.985
Q3V038	TTC9A_MOUSE	Ttc9	Tetratricopeptide repeat protein 9A	4.12038	2.89482	+	12.1861	12.5305	12.6112	13.3498	15.4416	15.9891	15.144	15.6822
Q9R257	HEBP1_MOUSE	Hebp1	Heme-binding protein 1	1.38621	2.81034	+	16.7188	12.4136	12.7932	15.875	17.1912	17.2331	17.1958	17.4219
Q9CPX8	QCR10_MOUSE	Uqcr11	Cytochrome b-c1 complex subunit 10	0.745084	2.7982		19.7489	19.431	13.3288	13.1101	19.0178	19.1652	19.1331	19.4955
Q5F285	TM256_MOUSE	Tmem256	Transmembrane protein 256	0.822205	2.75886		12.0183	18.1145	12.6536	17.8976	17.4928	18.595	18.3737	17.2579
Q9JM14	NT5C_MOUSE	Nt5c	5'(3')-deoxyribonucleotidase, cytosolic type	1.03808	2.74596		17.2725	17.0111	12.1448	12.8241	17.2044	18.1279	17.2976	17.6064
O88441	MTX2_MOUSE	Mtx2	Metaxin-2	1.55423	2.73693	+	13.9995	17.242	12.9878	14.1035	16.6915	17.6404	17.2788	17.6698
P08553	NFM_MOUSE	Nefm	Neurofilament medium polypeptide	1.57402	2.61135	+	12.7061	15.9978	13.3652	11.9712	15.8386	16.0418	15.9652	16.6401
Q9CZY3	UB2V1_MOUSE	Ube2v1	Ubiquitin-conjugating enzyme E2 variant 1	0.69601	2.55716		18.3348	17.4299	12.3805	11.3152	17.5332	17.858	16.7149	17.5829
Q80ZS3	RT26_MOUSE	Mrps26	28S ribosomal protein S26, mitochondrial	1.49042	2.51214	+	15.784	11.9278	12.531	13.3116	16.0446	15.0218	15.9704	16.5661
Q99J36	THUM1_MOUSE	Thumpd1	THUMP domain-containing protein 1	2.18246	2.47697	+	14.0858	11.6657	12.3505	13.1911	15.5041	15.7181	15.5979	14.3809
Q9CPR5	RM15_MOUSE	Mrpl15	39S ribosomal protein L15, mitochondrial	1.14909	2.4713	+	15.9086	16.009	12.6694	11.6513	16.5425	16.5379	16.1278	16.9153
O89103	C1QR1_MOUSE	Cd93	Complement component C1q receptor	1.95015	2.4631	+	14.4971	12.8384	13.6437	11.411	15.3463	15.16	15.7714	15.9649
Q8VDW0	DX39A_MOUSE	Ddx39a	ATP-dependent RNA helicase DDX39A	1.74949	2.39738	+	12.4639	11.3995	14.2013	14.4395	15.191	15.7682	15.8083	15.3262
Q9D3P8	PLRKT_MOUSE	Plgrkt	Plasminogen receptor (KT)	0.675454	2.3697		13.0249	13.9666	16.7442	12.2734	17.5117	17.9288	17.8142	12.2332
Q38HM4	TRI63_MOUSE	Trim63	E3 ubiquitin-protein ligase TRIM63	2.09246	2.33856	+	12.7809	14.1593	14.6691	12.2713	15.6945	16.3283	15.3337	15.8783
Q8K5B2	MCFD2_MOUSE	Mcfd2	Multiple coagulation factor deficiency protein 2 homolog	1.15026	2.33656	+	13.3816	12.1734	16.28	16.3116	17.4329	16.4788	16.6733	16.9078
Q78JE5	FBX22_MOUSE	Fbxo22	F-box only protein 22	1.71284	2.30578	+	13.7763	15.4686	13.1084	12.0848	15.9817	15.5235	15.8696	16.2865
P08551	NFL_MOUSE	Nefl	Neurofilament light polypeptide	1.5396	2.28735	+	13.5982	16.2014	13.444	12.8083	15.7339	16.4655	15.991	17.0109
O88643	PAK1_MOUSE	Pak1	Serine/threonine-protein kinase PAK 1	2.30271	2.28156	+	12.6794	13.4955	13.7338	11.6905	15.6851	15.4568	14.516	15.0676
Q8K557	ONEC3_MOUSE	Onecut3	One cut domain family member 3	0.959886	2.25089		15.9827	11.8903	13.1913	13.0583	16.6933	13.318	16.3136	16.8013
Q99ME6	AT1B4_MOUSE	Atp1b4	Protein ATP1B4	1.23748	2.22331	+	16.3677	16.633	15.9665	12.8444	17.8121	18.2085	16.6298	18.0545
Q8CD10	MICU2_MOUSE	Micu2	Calcium uptake protein 2, mitochondrial	2.21986	2.21775	+	13.7827	14.1591	14.3438	12.2397	15.6215	15.5491	15.6632	16.5625
Q3TBT3	STING_MOUSE	Sting1	Stimulator of interferon genes protein	1.1882	2.18093	+	15.769	12.7681	16.0094	12.4036	16.7392	16.1082	16.4227	16.4037
Q9JKK1	STX6_MOUSE	Stx6	Syntaxin-6	1.44404	2.17337	+	13.0154	11.7973	15.4199	14.0052	16.2063	15.7357	15.0339	15.9553
P55096	ABCD3_MOUSE	Abcd3	ATP-binding cassette sub-family D member 3	1.60186	2.1689	+	16.0274	16.0247	15.9883	13.1045	17.2887	17.4878	17.4184	17.6256
Q9QXZ0	MACF1_MOUSE	Macf1	Microtubule-actin cross-linking factor 1, isoforms 1/2/3/4	1.4289	2.16761	+	14.4105	15.362	16.0886	12.4708	16.7967	16.5542	16.3164	17.3351
Q9JK81	MYG1_MOUSE	Myg1	MYG1 exonuclease	0.920654	2.16673		15.6416	11.7539	16.1523	11.9535	15.5798	16.6575	16.1493	15.7816
P35385	HSPB7_MOUSE	Hspb7	Heat shock protein beta-7	2.43029	2.15928	+	18.9027	19.6908	19.0992	18.0362	21.3524	21.0607	20.2189	21.734
Q9ER67	Q9ER67_MOUSE	Maged2	MAGE family member D2	1.99962	2.15764	+	13.2904	12.1409	14.5792	13.0978	15.2435	16.0129	14.6928	15.7897
Q9DBX1	RGCC_MOUSE	Rgcc	Regulator of cell cycle RGCC	1.37434	2.12988	+	15.4812	13.8653	11.8233	12.9275	15.9354	14.8349	15.6587	16.1879
Q61753	SERA_MOUSE	Phgdh	D-3-phosphoglycerate dehydrogenase	2.29564	2.12505	+	15.0473	14.8644	16.0929	15.8037	17.6358	18.6745	17.0434	16.9548
O08804	O08804_MOUSE	Serpinb6b	NK13	2.10332	2.11806	+	12.8523	12.4065	14.3999	14.3326	16.0778	15.4965	15.6843	15.205
Q9CWV0	MASU1_MOUSE	Malsu1	Mitochondrial assembly of ribosomal large subunit protein 1	1.79023	2.08084	+	13.3871	12.8927	11.8986	13.9706	15.4264	13.8134	15.3532	15.8794
Q6ZWY6	U2D2B_MOUSE	Ube2d2b	Ubiquitin-conjugating enzyme E2 D2B	0.704931	2.04452		18.8935	13.1167	18.0291	14.2855	17.9536	18.4477	18.0723	18.0293
Q8BU88	RM22_MOUSE	Mrpl22	39S ribosomal protein L22, mitochondrial	1.137	2.04378	+	13.2376	16.0031	13.9525	13.039	16.6936	14.1958	16.3843	17.1335
O35711	LIPB2_MOUSE	Ppfibp2	Liprin-beta-2	1.44694	2.03532	+	12.8172	14.0544	14.0955	11.2511	15.3816	14.0757	15.2654	15.6368
A2ABU4	MYOM3_MOUSE	Myom3	Myomesin-3	1.35007	2.03235	+	14.2094	16.5876	14.8128	13.2374	16.3641	16.1199	16.6347	17.8579
P63280	UBC9_MOUSE	Ube2i	SUMO-conjugating enzyme UBC9	0.84165	2.02801		17.6666	12.65	17.1913	17.4895	18.246	18.4815	18.3383	18.0436
O88384	VTI1B_MOUSE	Vti1b	Vesicle transport through interaction with t-SNAREs homolog 1B	1.1672	2.00444	+	13.2001	16.3134	15.9728	12.8906	16.7238	16.6832	16.5983	16.3894
Q8BKY8	MTEF2_MOUSE	Mterf2	Transcription termination factor 2, mitochondrial	1.11574	2.00372	+	15.2426	15.489	12.1367	12.7504	14.8638	16.0942	15.944	16.7315
Q9WV06	ANKR2_MOUSE	Ankrd2	Ankyrin repeat domain-containing protein 2	1.03289	1.99207		16.7266	19.6542	18.1493	16.4004	19.2217	18.3772	19.7847	21.5152
BAG3P209L_GFP	BAG3P209L_GFP_HUMAN	Bag3P209L_GFP	BAG3 P209L GFP fusion	0.807994	1.98497		17.4744	15.1981	12.6495	17.8327	17.5598	17.9328	17.2344	18.3676
Q60876	4EBP1_MOUSE	Eif4ebp1	Eukaryotic translation initiation factor 4E-binding protein 1	1.01411	1.98159		12.0271	15.1007	15.1933	12.3894	15.5582	16.8179	14.2457	16.0151
Q9D1H8	RM53_MOUSE	Mrpl53	39S ribosomal protein L53, mitochondrial	1.46921	1.97868	+	15.4779	15.7986	12.7952	14.0716	16.2545	16.1642	16.5234	17.116
P15864	H12_MOUSE	H1-2	Histone H1.2	2.94381	1.97419	+	13.4694	12.2419	13.6804	13.1089	15.2101	15.2739	14.7405	15.1728
Q9CR88	RT14_MOUSE	Mrps14	28S ribosomal protein S14, mitochondrial	1.47425	1.96787	+	15.5008	14.503	14.9455	12.3066	16.2917	15.834	16.5346	16.4671
Q62283	TSN7_MOUSE	Tspan7	Tetraspanin-7	1.31002	1.96152	+	15.8376	15.4754	12.9231	12.9361	16.1792	16.5358	16.0864	16.2169
P97447	FHL1_MOUSE	Fhl1	Four and a half LIM domains protein 1	1.30865	1.96048	+	19.7726	21.9028	20.5635	18.9916	22.7947	21.0369	21.9302	23.3106
Q9D154	ILEUA_MOUSE	Serpinb1a	Leukocyte elastase inhibitor A	2.85254	1.95732	+	18.4612	18.0243	18.1832	18.7842	20.9936	20.3499	19.4998	20.4389
A2A5R2	BIG2_MOUSE	Arfgef2	Brefeldin A-inhibited guanine nucleotide-exchange protein 2	1.75617	1.94504	+	13.9863	13.1454	11.3403	13.4857	15.0501	14.4664	14.9937	15.2276
Q63829	COMD3_MOUSE	Commd3	COMM domain-containing protein 3	1.13977	1.94186	+	12.7824	12.6094	15.7692	13.324	16.0654	15.7973	14.0656	16.3241
P97333	NRP1_MOUSE	Nrp1	Neuropilin-1	1.90274	1.93948	+	12.1809	14.3006	13.3008	13.29	15.5685	15.3649	14.2058	15.6911
Q9JLJ2	AL9A1_MOUSE	Aldh9a1	4-trimethylaminobutyraldehyde dehydrogenase	1.06338	1.93613		12.7315	15.7928	15.9173	12.6995	16.4613	16.0024	15.599	16.823
P17809	GTR1_MOUSE	Slc2a1	Solute carrier family 2, facilitated glucose transporter member 1	1.27984	1.932	+	12.9838	16.3819	14.9199	14.8436	16.1891	16.5212	16.2616	17.8853
Q9D1P0	RM13_MOUSE	Mrpl13	39S ribosomal protein L13, mitochondrial	0.54282	1.91925		19.0104	19.2542	18.88	12.5287	18.9106	19.2605	19.7478	19.4314
Q9CZU3	MTREX_MOUSE	Mtrex	Exosome RNA helicase MTR4	1.74741	1.91141	+	15.4797	13.2127	13.8431	12.8691	15.9718	15.7061	15.4444	15.9279
P70677	CASP3_MOUSE	Casp3	Caspase-3	1.81116	1.89561	+	12.0728	14.0278	12.6717	14.451	15.1625	15.2411	14.9921	15.41
Q9CQ86	MIEN1_MOUSE	Mien1	Migration and invasion enhancer 1	0.952154	1.88757		16.9062	16.7886	13.5466	13.2061	16.9735	17.3584	16.7583	16.9076
Q5SSH8	NEUFC_MOUSE	Cyb5d2	Neuferricin	1.14549	1.88227	+	13.1786	12.9531	16.4305	14.9847	16.6514	16.6239	15.5072	16.2935
Q99KX1	MLF2_MOUSE	Mlf2	Myeloid leukemia factor 2	1.36426	1.87076	+	13.3967	14.0133	14.4159	11.6715	14.2927	15.3644	15.0396	16.2837
Q9Z127	LAT1_MOUSE	Slc7a5	Large neutral amino acids transporter small subunit 1	1.82784	1.84405	+	12.8707	14.0197	12.5595	12.2543	14.4065	15.9274	14.4003	14.3462
Q69Z66	MYSM1_MOUSE	Mysm1	Deubiquitinase MYSM1	0.995355	1.83865		12.9317	16.7492	14.3189	16.7331	17.0689	16.9342	16.77	17.3145
Q9DCU6	RM04_MOUSE	Mrpl4	39S ribosomal protein L4, mitochondrial	1.15933	1.8212	+	12.4123	15.8419	15.694	15.2466	16.2813	16.4198	16.6952	17.0833
P51655	GPC4_MOUSE	Gpc4	Glypican-4	2.50226	1.8172	+	15.4737	14.3346	14.7563	15.2962	16.731	17.4327	16.0712	16.8947
Q99LM3	SMTL1_MOUSE	Smtnl1	Smoothelin-like protein 1	1.66164	1.80903	+	15.9112	17.1706	16.2804	15.1336	18.1613	17.0583	17.556	18.9563
P98195	ATP9B_MOUSE	Atp9b	Probable phospholipid-transporting ATPase IIB	2.38493	1.80753	+	14.1158	12.4173	12.9519	12.6782	14.8549	14.4903	14.8426	15.2055
Q9DA03	LYRM7_MOUSE	Lyrm7	Complex III assembly factor LYRM7	0.978443	1.80751		12.8624	16.6111	16.1002	16.834	17.5387	17.1921	17.9109	16.996
P97287	MCL1_MOUSE	Mcl1	Induced myeloid leukemia cell differentiation protein Mcl-1 homolog	3.19503	1.79303	+	13.7478	13.1226	12.6568	13.0856	14.5665	15.1825	14.7931	15.2428
A0A7N9VR94	A0A7N9VR94_MOUSE	Ahnak2	AHNAK nucleoprotein 2	1.65379	1.7927	+	18.2868	17.3861	18.9638	16.8725	19.7508	20.1515	18.6405	20.1372
Q9WUA3	PFKAP_MOUSE	Pfkp	ATP-dependent 6-phosphofructokinase, platelet type	3.1424	1.78744	+	13.24	13.1771	13.3498	14.075	15.6638	14.7559	15.1941	15.3778
Q3UYV9	NCBP1_MOUSE	Ncbp1	Nuclear cap-binding protein subunit 1	1.43175	1.78678	+	13.644	13.5125	15.1996	12.0244	15.2668	15.7409	14.9865	15.5334
Q8R0A7	K0513_MOUSE	Kiaa0513	Uncharacterized protein KIAA0513	2.52856	1.77963	+	12.6443	11.9192	13.1834	12.8927	14.5276	14.7826	13.7019	14.7459
Q8BTI8	SRRM2_MOUSE	Srrm2	Serine/arginine repetitive matrix protein 2	0.903899	1.77276		15.6693	12.2194	16.1606	12.9368	16.4914	15.7421	15.8111	16.0326
Q9Z110	P5CS_MOUSE	Aldh18a1	Delta-1-pyrroline-5-carboxylate synthase	0.72589	1.77101		12.2916	13.4057	17.0855	16.4987	16.203	17.2953	16.5291	16.3381
Q9EPL9	ACOX3_MOUSE	Acox3	Peroxisomal acyl-coenzyme A oxidase 3	2.09858	1.7698	+	14.924	15.1937	14.553	13.2165	16.1579	16.4751	15.9565	16.3769
Q9JKF7	RM39_MOUSE	Mrpl39	39S ribosomal protein L39, mitochondrial	0.867584	1.7522		17.0531	16.8091	16.5997	12.8246	17.4942	17.1591	17.6995	17.9425
P19246	NFH_MOUSE	Nefh	Neurofilament heavy polypeptide	1.25807	1.74966	+	13.2671	16.302	13.2502	14.2393	15.5954	16.0368	16.0044	16.4207
Q8R1F1	NIBA2_MOUSE	Niban2	Protein Niban 2	1.20528	1.73805	+	12.6775	13.5746	15.1861	11.727	15.3667	14.6395	14.7567	15.3545
Q61387	COX7R_MOUSE	Cox7a2l	Cytochrome c oxidase subunit 7A-related protein, mitochondrial	0.422124	1.73616		12.8626	17.0581	17.3313	12.839	17.2873	13.0445	19.3363	17.3675
Q9DBM2	ECHP_MOUSE	Ehhadh	Peroxisomal bifunctional enzyme	1.74882	1.72586	+	14.6574	14.6339	12.5501	13.8362	15.8493	15.4638	15.1831	16.0848
P29788	VTNC_MOUSE	Vtn	Vitronectin	1.06276	1.72161		16.6973	16.4978	16.6298	13.269	17.6678	17.3864	17.2947	17.6314
P02463	CO4A1_MOUSE	Col4a1	Collagen alpha-1(IV) chain	0.810829	1.68428		16.5508	16.3897	13.0292	12.9724	15.6597	16.7331	16.7205	16.5659
O54781	SRPK2_MOUSE	Srpk2	SRSF protein kinase 2	2.47519	1.68277	+	12.7459	12.7288	13.7002	12.0004	14.4447	14.3472	14.3928	14.7216
Q80SW1	SAHH2_MOUSE	Ahcyl1	S-adenosylhomocysteine hydrolase-like protein 1	1.48426	1.68263	+	12.3714	14.0463	15.0188	12.8094	15.1204	15.1928	15.1301	15.533
Q8VEE1	LMCD1_MOUSE	Lmcd1	LIM and cysteine-rich domains protein 1	2.54587	1.68193	+	18.5796	19.7356	19.1302	18.6393	20.6096	20.8243	20.1625	21.216
Q9QXS6	DREB_MOUSE	Dbn1	Drebrin	1.80699	1.67992	+	13.5832	12.3761	13.6233	12.0911	14.6586	13.7704	14.7242	15.2402
Q9EQQ9	OGA_MOUSE	Oga	Protein O-GlcNAcase	1.96923	1.66917	+	15.0138	14.7261	15.6385	13.6723	16.4038	16.9821	16.009	16.3325
Q8BH04	PCKGM_MOUSE	Pck2	Phosphoenolpyruvate carboxykinase [GTP], mitochondrial	0.932178	1.66678		15.3773	15.5964	16.3252	12.4414	16.479	17.5165	16.199	16.2129
Q8K310	MATR3_MOUSE	Matr3	Matrin-3	1.36728	1.66037	+	14.3287	14.2752	15.2308	12.4002	16.0704	16.1667	15.035	15.6043
Q3UHC1	Q3UHC1_MOUSE	Rapgef1	Rap guanine nucleotide exchange factor (GEF) 1	1.03209	1.65945		12.2739	15.2366	15.1203	12.5443	15.7524	15.2807	14.9153	15.8645
Q99JI1	MSTN1_MOUSE	Mustn1	Musculoskeletal embryonic nuclear protein 1	2.25972	1.65607	+	18.159	17.8707	18.8971	19.0542	20.6911	20.3714	19.4296	20.1132
Q91UZ5	IMPA2_MOUSE	Impa2	Inositol monophosphatase 2	1.38471	1.65425	+	15.5489	12.846	13.4394	13.0659	14.9689	15.7116	15.4226	15.4141
P27659	RL3_MOUSE	Rpl3	60S ribosomal protein L3	0.357932	1.65237		20.3432	12.2435	20.6362	19.3109	19.7057	20.1549	19.3137	19.969
P27573	MYP0_MOUSE	Mpz	Myelin protein P0	1.44846	1.64875	+	16.2993	18.7719	16.4052	17.7302	18.6562	18.9956	18.7558	19.394
O55101	SNG2_MOUSE	Syngr2	Synaptogyrin-2	0.581176	1.64421		17.5806	17.2443	16.9849	12.0074	17.8662	17.7318	17.6016	17.1944
Q8R0Y8	S2542_MOUSE	Slc25a42	Mitochondrial coenzyme A transporter SLC25A42	1.29435	1.63551	+	14.3856	12.1711	14.5961	13.2593	15.2966	14.1854	15.8707	15.6014
Q6Y5D8	RHG10_MOUSE	Arhgap10	Rho GTPase-activating protein 10	0.671823	1.6296		16.3821	11.338	15.8725	13.5266	15.9041	16.2554	15.9056	15.5725
P14094	AT1B1_MOUSE	Atp1b1	Sodium/potassium-transporting ATPase subunit beta-1	2.91133	1.61385	+	18.9155	19.3338	18.676	18.3599	20.1577	20.2005	20.3885	20.9939
Q8BGW1	FTO_MOUSE	Fto	Alpha-ketoglutarate-dependent dioxygenase FTO	0.970007	1.60889		16.7139	12.8191	14.2833	13.8036	16.0127	15.9147	15.6017	16.5263
P01831	THY1_MOUSE	Thy1	Thy-1 membrane glycoprotein	0.642749	1.60754		12.8004	12.2221	15.8045	13.4124	17.1915	12.8278	15.0713	15.579
Q9CRB6	TPPP3_MOUSE	Tppp3	Tubulin polymerization-promoting protein family member 3	4.2608	1.59678	+	18.5714	18.2154	18.7383	18.595	20.4516	19.9454	20.0951	20.0151
Q9QZI8	SERC1_MOUSE	Serinc1	Serine incorporator 1	1.49599	1.59305	+	14.696	14.4025	13.1463	12.5434	15.7698	14.7615	14.9308	15.6983
B1AUN2	B1AUN2_MOUSE	Eif2b3	Eukaryotic translation initiation factor 2B, subunit 3	0.773228	1.58579		16.1085	12.5543	13.1463	16.5274	16.0617	16.1813	16.3002	16.1365
Q9D0L7	ARM10_MOUSE	Armc10	Armadillo repeat-containing protein 10	1.51216	1.58373	+	12.7489	15.0278	14.7981	13.7169	15.5905	15.7405	15.1567	16.1389
Q9Z315	SNUT1_MOUSE	Sart1	U4/U6.U5 tri-snRNP-associated protein 1	0.965668	1.57642		12.4249	8.9391	11.7805	10.8848	13.1931	13.1087	11.7065	12.3267
P56371	RAB4A_MOUSE	Rab4a	Ras-related protein Rab-4A	0.812098	1.57447		15.212	12.8138	15.9409	11.8992	15.7085	15.4104	15.7379	15.307
P35550	FBRL_MOUSE	Fbl	rRNA 2'-O-methyltransferase fibrillarin	0.893132	1.56974		16.2496	15.3532	16.5073	12.6281	16.7385	16.9063	16.7358	16.6366
Q9JIX8	ACINU_MOUSE	Acin1	Apoptotic chromatin condensation inducer in the nucleus	3.10472	1.56798	+	12.6995	13.2902	13.2257	13.2019	14.9299	14.9981	14.0701	14.6911
Q9JLI8	SART3_MOUSE	Sart3	Squamous cell carcinoma antigen recognized by T-cells 3	1.89077	1.56748	+	12.1747	12.3796	13.4722	13.6539	14.7251	14.9458	13.8154	14.464
Q9CX00	IST1_MOUSE	Ist1	IST1 homolog	0.676433	1.56408		17.3826	12.8041	16.1504	17.624	17.2458	17.6326	17.8027	17.5363
Q9D0J8	PTMS_MOUSE	Ptms	Parathymosin	0.497356	1.5552		13.5382	18.9433	19.5986	19.1307	19.4142	19.2345	19.3779	19.405
Q9CY97	SSU72_MOUSE	Ssu72	RNA polymerase II subunit A C-terminal domain phosphatase SSU72	1.97915	1.55367	+	14.3059	13.3938	14.1003	12.4569	15.2387	15.2449	14.987	15.001
Q9Z1X4	ILF3_MOUSE	Ilf3	Interleukin enhancer-binding factor 3	1.01629	1.54447		15.8576	15.76	16.147	12.8645	17.1256	16.6766	16.6125	16.3923
Q61390	TCPW_MOUSE	Cct6b	T-complex protein 1 subunit zeta-2	0.736369	1.53297		13.2021	17.0268	13.3872	16.5147	16.4183	16.9466	16.282	16.6158
Q8BGU5	CCNY_MOUSE	Ccny	Cyclin-Y	0.88968	1.53079		15.6762	15.7701	12.3048	13.4747	16.057	15.9844	15.3183	15.9892
Q9D338	RM19_MOUSE	Mrpl19	39S ribosomal protein L19, mitochondrial	1.4701	1.52287	+	13.3529	15.6287	13.6901	13.6169	15.3841	15.1919	15.787	16.0171
Q3TW96	UAP1L_MOUSE	Uap1l1	UDP-N-acetylhexosamine pyrophosphorylase-like protein 1	2.71958	1.5192	+	16.4534	15.8394	17.0031	16.5655	18.3155	17.9914	17.5469	18.0844
P54116	STOM_MOUSE	Stom	Stomatin	2.29515	1.51775	+	14.3261	15.0748	15.6476	14.8436	16.7912	16.7406	15.8367	16.5946
P35276	RAB3D_MOUSE	Rab3d	Ras-related protein Rab-3D	1.79366	1.515	+	12.9573	13.4628	12.6636	12.7704	15.0577	14.2997	13.3617	15.195
Q5SX40	MYH1_MOUSE	Myh1	Myosin-1	1.41761	1.5125	+	19.3821	20.8384	19.907	18.969	21.5968	20.5466	20.7166	22.2865
Q5SUC9	SCO1_MOUSE	Sco1	Protein SCO1 homolog, mitochondrial	1.50408	1.50938	+	15.0014	14.9484	15.4441	13.0823	15.8676	16.297	15.9518	16.3973
P31001	DESM_MOUSE	Des	Desmin	2.55953	1.50493	+	19.3998	20.1177	20.0597	19.6089	21.0545	21.2713	20.8593	22.0207
P49710	HCLS1_MOUSE	Hcls1	Hematopoietic lineage cell-specific protein	1.8424	1.49628	+	12.1977	13.5479	12.8796	11.9244	14.6057	13.7882	13.6373	14.5035
Q9DCI9	RM32_MOUSE	Mrpl32	39S ribosomal protein L32, mitochondrial	1.95935	1.49457	+	13.8393	13.8585	12.9552	14.2099	15.7765	14.4355	14.9721	15.6571
Q3V3R1	C1TM_MOUSE	Mthfd1l	Monofunctional C1-tetrahydrofolate synthase, mitochondrial	1.5874	1.49129	+	12.9044	12.2766	14.5873	13.0252	14.5009	14.9971	14.4728	14.7879
Q60749	KHDR1_MOUSE	Khdrbs1	KH domain-containing, RNA-binding, signal transduction-associated protein 1	0.981722	1.48022		16.7657	16.751	13.5225	16.1373	17.3769	17.2867	17.0921	17.3417
Q3KNY0	IGFN1_MOUSE	Igfn1	Immunoglobulin-like and fibronectin type III domain-containing protein 1	1.00965	1.47958		15.6876	15.5153	15.9241	12.8609	16.6139	16.8504	16.6605	15.7814
Q80W21	GSTM7_MOUSE	Gstm7	Glutathione S-transferase Mu 7	1.05343	1.47514		12.8914	15.3761	14.2985	12.3903	14.5708	15.1644	15.2991	15.8226
Q91ZE0	TMLH_MOUSE	Tmlhe	Trimethyllysine dioxygenase, mitochondrial	0.879889	1.46702		15.9966	12.582	15.629	13.7463	15.9677	15.2743	16.1371	16.4429
Q8BTE5	CEBOS_MOUSE	Cebpzos	Protein CEBPZOS	0.599474	1.46688		15.6417	15.8074	11.919	12.7147	15.9917	16.0735	13.7377	16.1475
Q9D7M1	GID8_MOUSE	Gid8	Glucose-induced degradation protein 8 homolog	0.790155	1.46399		15.5553	12.2574	11.9828	14.56	15.4691	14.5164	14.6148	15.6112
Q99N92	RM27_MOUSE	Mrpl27	39S ribosomal protein L27, mitochondrial	1.47315	1.4494	+	13.9634	12.5132	14.4752	14.5007	14.7051	15.1862	15.4733	15.8855
P21836	ACES_MOUSE	Ache	Acetylcholinesterase	2.30013	1.44685	+	12.7316	13.4283	13.5848	14.172	14.5871	15.168	15.218	14.7311
Q80X85	RT07_MOUSE	Mrps7	28S ribosomal protein S7, mitochondrial	2.85599	1.44475	+	14.4082	14.6623	13.9904	14.8803	15.8657	15.4785	16.0828	16.2932
Q9D1B9	RM28_MOUSE	Mrpl28	39S ribosomal protein L28, mitochondrial	0.878088	1.44462		15.5892	15.9674	15.3722	12.4591	16.1793	16.0183	16.084	16.8848
Q9JLM8	DCLK1_MOUSE	Dclk1	Serine/threonine-protein kinase DCLK1	1.91311	1.44436	+	13.3321	12.7742	14.2352	13.9097	15.2718	14.9003	14.3556	15.5009
Q8C4Q6	AIDA_MOUSE	Aida	Axin interactor, dorsalization-associated protein	1.5562	1.4345	+	14.2094	14.0516	12.1391	13.1798	15.1823	14.9342	14.6437	14.5578
Q9JI90	RNF14_MOUSE	Rnf14	E3 ubiquitin-protein ligase RNF14	0.772294	1.4309		15.0915	15.0778	14.1969	11.2818	14.9889	15.7534	15.3594	15.2699
Q8C3X4	GUF1_MOUSE	Guf1	Translation factor Guf1, mitochondrial	2.30243	1.42978	+	13.6167	14.7706	13.4643	13.6633	15.0412	15.3594	15.6764	15.157
P26040	EZRI_MOUSE	Ezr	Ezrin	1.07848	1.42674		15.645	15.2741	15.6814	12.8319	16.4703	16.4085	16.0688	16.1917
Q91VM5	RMXL1_MOUSE	Rbmxl1	RNA binding motif protein, X-linked-like-1	1.64433	1.42483	+	15.1324	13.2929	14.9718	15.2075	16.2095	16.2129	15.7579	16.1236
Q5SUR0	PUR4_MOUSE	Pfas	Phosphoribosylformylglycinamidine synthase	1.65893	1.42226	+	13.2418	14.0001	14.7137	12.7762	15.2671	15.4001	14.5789	15.1747
Q3V1L4	5NTC_MOUSE	Nt5c2	Cytosolic purine 5'-nucleotidase	1.03385	1.42042		13.5687	14.4871	11.6917	13.0996	14.1787	13.9098	14.6908	15.7495
P59108	CPNE2_MOUSE	Cpne2	Copine-2	0.823869	1.41028		13.7523	16.1108	12.3163	13.6377	15.9748	15.041	14.5997	15.8427
Q9Z0M6	AGRE5_MOUSE	Adgre5	Adhesion G protein-coupled receptor E5	2.3905	1.40923	+	14.823	13.7673	14.9812	14.866	16.2878	15.7412	15.8433	16.2021
Q6P5H2	NEST_MOUSE	Nes	Nestin	3.10821	1.40767	+	16.1054	16.1094	16.2308	15.7539	17.4653	17.2845	17.0719	18.0085
Q9QZ85	IIGP1_MOUSE	Iigp1	Interferon-inducible GTPase 1	0.717023	1.40668		15.4219	11.7285	14.8181	13.4132	14.7559	14.2481	16.5039	15.5005
Q6PE01	SNR40_MOUSE	Snrnp40	U5 small nuclear ribonucleoprotein 40 kDa protein	1.77458	1.4056	+	13.8441	14.4237	13.5181	12.7012	15.3597	15.4554	14.4613	14.8331
Q7TMB8	CYFP1_MOUSE	Cyfip1	Cytoplasmic FMR1-interacting protein 1	1.10801	1.40461		12.1986	14.8952	14.9474	14.0826	15.3185	15.0836	15.4977	15.8425
Q8K1E0	STX5_MOUSE	Stx5	Syntaxin-5	1.22763	1.40368	+	14.6792	13.4446	12.1069	14.5676	15.2539	15.1149	14.8981	15.1461
Q91WK0	LRRF2_MOUSE	Lrrfip2	Leucine-rich repeat flightless-interacting protein 2	1.49704	1.40245	+	13.0564	14.3473	13.52	12.0096	14.2579	14.7774	14.714	14.7938
Q8K2M0	RM38_MOUSE	Mrpl38	39S ribosomal protein L38, mitochondrial	0.540985	1.40222		16.165	16.7005	11.6824	16.412	16.3104	16.42	17.0033	16.8351
Q91ZU1	ASB6_MOUSE	Asb6	Ankyrin repeat and SOCS box protein 6	0.4478	1.39741		19.5218	19.6181	19.5255	13.9823	19.3336	19.354	19.8792	19.6705
Q8K449	ABCA9_MOUSE	Abca9	ATP-binding cassette sub-family A member 9	0.84089	1.39042		14.8212	11.4051	14.8554	13.5802	15.3363	15.2854	15.0296	14.5723
Q8BKI2	TNR6B_MOUSE	Tnrc6b	Trinucleotide repeat-containing gene 6B protein	1.81959	1.38613	+	12.6386	12.5395	12.9029	11.0924	13.7264	13.4998	13.7552	13.7365
Q3TWW8	SRSF6_MOUSE	Srsf6	Serine/arginine-rich splicing factor 6	2.46117	1.38523	+	14.8819	13.8889	15.0506	14.2968	16.0444	15.988	15.5339	16.0928
O70548	TELT_MOUSE	Tcap	Telethonin	1.50377	1.38367	+	17.7066	17.2458	16.2967	15.5555	18.1482	18.3697	17.8386	17.9828
Q9CXS4	CENPV_MOUSE	Cenpv	Centromere protein V	0.760603	1.38237		15.5808	15.2767	11.9163	13.0476	15.1309	15.6197	15.0507	15.5496
Q8R3P0	ACY2_MOUSE	Aspa	Aspartoacylase	0.74401	1.38038		15.8774	13.2751	12.7242	16.3004	16.0851	16.1651	15.7212	15.7272
Q8C0I1	ADAS_MOUSE	Agps	Alkyldihydroxyacetonephosphate synthase, peroxisomal	0.732724	1.3798		14.333	15.5696	15.6449	11.7688	15.6298	16.1858	15.3413	15.6786
Q9D125	RT25_MOUSE	Mrps25	28S ribosomal protein S25, mitochondrial	1.42563	1.37234	+	14.5084	14.9985	12.9372	13.1756	15.1139	15.0684	15.349	15.5777
Q8BMG7	RBGPR_MOUSE	Rab3gap2	Rab3 GTPase-activating protein non-catalytic subunit	1.23716	1.36537	+	16.4378	15.827	16.1383	13.9139	16.9797	17.2991	16.7192	16.7805
O70152	DPM1_MOUSE	Dpm1	Dolichol-phosphate mannosyltransferase subunit 1	0.640953	1.36245		16.3176	12.2023	15.9161	16.3646	16.7959	16.6128	16.1099	16.7318
Q9Z204	HNRPC_MOUSE	Hnrnpc	Heterogeneous nuclear ribonucleoproteins C1/C2	2.48151	1.362	+	15.9364	15.887	16.3337	15.719	18.0598	16.9959	16.9339	17.3345
Q8VC85	LSM1_MOUSE	Lsm1	U6 snRNA-associated Sm-like protein LSm1	2.06382	1.36058	+	13.6395	13.1605	13.4685	12.9417	15.3067	15.1122	14.0531	14.1805
P13595	NCAM1_MOUSE	Ncam1	Neural cell adhesion molecule 1	2.01677	1.3582	+	17.7964	16.5837	16.6561	16.7207	18.1042	18.8744	17.8321	18.379
Q78YZ6	SCOC_MOUSE	Scoc	Short coiled-coil protein	0.889013	1.35711		11.684	12.4881	15.1787	12.4013	14.1592	14.3736	14.4564	14.1914
Q501J7	PHAR4_MOUSE	Phactr4	Phosphatase and actin regulator 4	1.07566	1.34918		11.6079	11.0279	11.0442	12.3655	12.0947	13.3887	14.2079	11.7509
Q9CY57	CHTOP_MOUSE	Chtop	Chromatin target of PRMT1 protein	2.80438	1.34615	+	13.7825	13.1373	14.0514	13.1654	15.0509	14.8635	14.9835	14.6233
Q9CQC8	SPG21_MOUSE	Spg21	Maspardin	0.70248	1.33569		14.7442	12.4684	15.6039	12.5282	16.0066	15.7979	13.914	14.969
D0QMC3	MNDAL_MOUSE	Mndal	Myeloid cell nuclear differentiation antigen-like protein	2.36405	1.33165	+	13.0156	13.6939	13.5149	13.4906	15.1818	14.6713	14.0552	15.1333
Q9DCC8	TOM20_MOUSE	Tomm20	Mitochondrial import receptor subunit TOM20 homolog	0.59678	1.3307		12.3094	11.7519	15.0129	14.8371	15.3756	12.9242	15.4016	15.5327
Q80SU7	GVIN1_MOUSE	Gvin1	Interferon-induced very large GTPase 1	1.75077	1.32584	+	13.2181	12.9189	13.1672	14.4474	14.387	14.9259	15.3248	14.4173
Q9ES97	RTN3_MOUSE	Rtn3	Reticulon-3	1.67065	1.32375	+	17.1501	16.6354	15.8952	15.3473	17.4043	17.8398	17.8551	17.2238
Q9JJK5	HERP1_MOUSE	Herpud1	Homocysteine-responsive endoplasmic reticulum-resident ubiquitin-like domain member 1 protein	1.23658	1.32218	+	12.5962	12.5324	10.9598	10.5883	13.0843	13.4809	12.4322	12.968
Q9CXR1	DHRS7_MOUSE	Dhrs7	Dehydrogenase/reductase SDR family member 7	3.33456	1.31775	+	16.2943	16.1732	16.4877	16.3428	17.9227	17.4931	17.203	17.9502
Q52KI8	SRRM1_MOUSE	Srrm1	Serine/arginine repetitive matrix protein 1	1.30457	1.31589	+	14.7857	12.5254	14.6666	13.5613	15.2774	15.3873	15.034	15.1038
Q64337	SQSTM_MOUSE	Sqstm1	Sequestosome-1	3.10392	1.31163	+	17.1134	16.844	17.1446	16.9799	18.3711	18.873	17.9652	18.1191
P50172	DHI1_MOUSE	Hsd11b1	11-beta-hydroxysteroid dehydrogenase 1	0.641209	1.30912		15.3456	11.5565	12.1318	14.9172	14.4579	14.7643	14.6763	15.2891
Q9WUR9	KAD4_MOUSE	Ak4	Adenylate kinase 4, mitochondrial	0.486643	1.30455		17.2102	17.5358	17.9358	12.7489	17.8549	17.4872	17.3631	17.9437
Q9JI91	ACTN2_MOUSE	Actn2	Alpha-actinin-2	1.26131	1.30335	+	18.2955	20.0872	19.156	18.0509	20.3457	19.4489	20.1383	20.8701
Q9CQE3	RT17_MOUSE	Mrps17	28S ribosomal protein S17, mitochondrial	0.873647	1.29863		15.8411	16.2761	16.0371	13.1035	16.5327	16.5106	16.4916	16.9174
Q9D7A8	ARMC1_MOUSE	Armc1	Armadillo repeat-containing protein 1	0.722706	1.29659		14.4418	15.8785	15.7641	12.3012	15.5793	15.4838	16.6924	15.8165
Q99N89	RM43_MOUSE	Mrpl43	39S ribosomal protein L43, mitochondrial	1.18074	1.295	+	15.375	15.0079	15.5467	13.2006	15.8949	15.9483	15.7816	16.6854
B2RY56	RBM25_MOUSE	Rbm25	RNA-binding protein 25	1.10081	1.29461		15.1449	14.1498	14.4617	12.3538	15.2488	15.7335	15.2732	15.0331
Q99N95	RM03_MOUSE	Mrpl3	39S ribosomal protein L3, mitochondrial	1.44491	1.28497	+	14.4306	14.2587	12.6989	12.8772	14.6107	14.5656	15.1138	15.1152
P52927	HMGA2_MOUSE	Hmga2	High mobility group protein HMGI-C	1.05187	1.28011		13.0833	11.3848	11.221	13.0596	12.9765	14.3994	12.7849	13.7083
Q3U0J8	TBD2B_MOUSE	Tbc1d2b	TBC1 domain family member 2B	0.291605	1.27836		13.5935	11.2233	17.5129	17.5168	17.2104	17.4929	13.3512	16.9054
Q6PHU5	SORT_MOUSE	Sort1	Sortilin	0.769793	1.27011		16.3417	15.3634	12.5721	15.0924	16.4355	16.0662	15.7753	16.173
Q8CGE8	IFI5A_MOUSE	Ifi205a	Interferon-activable protein 205-A	0.650266	1.2697		16.2084	15.5121	12.5693	16.2175	16.9833	15.4837	16.2184	16.9007
Q922F4	TBB6_MOUSE	Tubb6	Tubulin beta-6 chain	1.88221	1.2691	+	15.2004	15.6469	15.7213	15.5726	17.311	17.0486	15.7826	17.0754
Q3UMT1	PP12C_MOUSE	Ppp1r12c	Protein phosphatase 1 regulatory subunit 12C	1.06833	1.268		14.4052	13.9395	14.0216	11.7161	14.7446	14.9385	14.5543	14.917
Q9EQK5	MVP_MOUSE	Mvp	Major vault protein	2.63991	1.2622	+	16.89	16.7973	17.1005	16.5404	18.2346	17.8238	17.6688	18.6498
P68369	TBA1A_MOUSE	Tuba1a	Tubulin alpha-1A chain	1.1243	1.2584		13.5863	13.9387	15.9695	15.0833	16.2806	15.4218	15.6668	16.2422
Q8BR63	F177A_MOUSE	Fam177a1	Protein FAM177A1	1.12516	1.25785		14.8588	14.8866	14.9659	12.6718	15.7454	15.534	15.975	15.1601
Q99NB1	ACS2L_MOUSE	Acss1	Acetyl-coenzyme A synthetase 2-like, mitochondrial	2.04651	1.25708	+	17.0613	17.5127	16.2745	16.294	17.757	17.9768	18.0468	18.3902
P17156	HSP72_MOUSE	Hspa2	Heat shock-related 70 kDa protein 2	2.34231	1.25485	+	16.4209	16.7118	16.9589	16.4446	17.929	18.4314	17.2004	17.9948
P18608	HMGN1_MOUSE	Hmgn1	Non-histone chromosomal protein HMG-14	1.96518	1.25392	+	13.9741	14.1688	12.9816	14.1025	15.3228	15.2562	14.4544	15.2093
P13634	CAH1_MOUSE	Ca1	Carbonic anhydrase 1	2.01669	1.25192	+	16.1094	17.1938	16.1563	16.9085	18.3612	17.4195	17.8589	17.7361
Q3TIX9	SNUT2_MOUSE	Usp39	U4/U6.U5 tri-snRNP-associated protein 2	1.54039	1.24749	+	14.5865	14.1402	14.8336	12.9385	15.3325	15.707	15.1849	15.2643
A3KGA4	TCAL7_MOUSE	Tceal7	Transcription elongation factor A protein-like 7	0.997119	1.24731		12.6243	12.1725	11.6845	12.064	14.5338	12.1181	12.55	14.3326
B2RXS4	PLXB2_MOUSE	Plxnb2	Plexin-B2	1.51954	1.24495	+	11.6512	11.7958	13.0267	12.9708	13.9701	13.386	13.0321	14.0362
Q8BH24	TM9S4_MOUSE	Tm9sf4	Transmembrane 9 superfamily member 4	1.62283	1.2443	+	13.4311	11.9427	13.5914	12.8368	14.6877	13.9012	14.2317	13.9586
Q99M04	LIAS_MOUSE	Lias	Lipoyl synthase, mitochondrial	1.39446	1.24277	+	14.5274	12.8866	13.3282	14.8366	15.0366	14.9289	15.2584	15.326
Q9Z0H3	SNF5_MOUSE	Smarcb1	SWI/SNF-related matrix-associated actin-dependent regulator of chromatin subfamily B member 1	1.30974	1.24244	+	13.1053	13.649	13.8241	11.6349	14.4671	14.0496	14.3172	14.3492
O88559	MEN1_MOUSE	Men1	Menin	0.228074	1.24099		12.0157	16.9385	18.038	18.0543	19.4621	18.4605	12.6034	19.4844
Q6A0D4	RFTN1_MOUSE	Rftn1	Raftlin	1.23726	1.237	+	14.4856	14.3938	14.5246	12.5836	15.5415	14.5265	15.3684	15.4992
Q9CSN1	SNW1_MOUSE	Snw1	SNW domain-containing protein 1	2.49305	1.23475	+	13.066	13.0667	12.7283	12.2504	14.3326	14.2786	13.6087	13.8305
E9QA62	LMOD3_MOUSE	Lmod3	Leiomodin-3	0.401817	1.23181		18.8398	13.6212	18.1055	19.6141	18.5175	18.894	18.643	19.0533
P14873	MAP1B_MOUSE	Map1b	Microtubule-associated protein 1B	2.37197	1.22693	+	14.1873	14.0654	14.316	13.7592	15.6855	14.9634	14.8071	15.7796
A2A863	ITB4_MOUSE	Itgb4	Integrin beta-4	1.1443	1.22645		12.2648	14.3534	14.6485	13.8614	14.5712	15.001	14.9955	15.4662
O08599	STXB1_MOUSE	Stxbp1	Syntaxin-binding protein 1	1.46186	1.22284	+	13.9822	12.5998	13.1953	14.1731	15.2899	14.2592	14.2688	15.0239
O35613	DAXX_MOUSE	Daxx	Death domain-associated protein 6	0.552666	1.22223		16.1729	16.6628	18.1442	13.5978	17.7127	17.8509	17.7488	16.1542
F2Z3U3	F2Z3U3_MOUSE	Raph1	Ras association (RalGDS/AF-6) and pleckstrin homology domains 1	2.52062	1.2204	+	13.5541	13.5034	14.0725	12.8623	14.8644	14.62	14.7573	14.6322
Q9ER99	RSCA1_MOUSE	Rsc1a1	Regulatory solute carrier protein family 1 member 1	1.35793	1.21926	+	13.9736	12.2777	13.8982	13.3897	14.996	15.1627	14.1711	14.0865
P41317	MBL2_MOUSE	Mbl2	Mannose-binding protein C	1.89303	1.21698	+	16.3961	16.813	17.445	16.8582	18.2981	18.7222	17.9161	17.4438
Q8K2F0	BRD3_MOUSE	Brd3	Bromodomain-containing protein 3	1.02378	1.21691		12.7865	14.7302	15.3125	13.2957	15.5351	15.4617	15.1506	14.8451
Q3URD3	SLMAP_MOUSE	Slmap	Sarcolemmal membrane-associated protein	1.00734	1.21195		17.0798	18.2797	17.2833	15.9123	18.1604	17.566	18.2672	19.4093
Q9Z0N2	IF2H_MOUSE	Eif2s3y	Eukaryotic translation initiation factor 2 subunit 3, Y-linked	0.762416	1.20904		12.9305	12.5265	13.3568	15.3028	13.3118	15.1424	15.436	15.0625
Q9CRB2	NHP2_MOUSE	Nhp2	H/ACA ribonucleoprotein complex subunit 2	0.898966	1.20415		12.9328	12.3495	12.1775	10.0234	13.4518	12.3933	13.1848	13.2699
Q9CWF2	TBB2B_MOUSE	Tubb2b	Tubulin beta-2B chain	1.28072	1.20192	+	13.5196	13.6218	14.5423	13.3841	14.8087	15.328	13.8759	15.8629
P56873	ZNRD2_MOUSE	Znrd2	Protein ZNRD2	0.702759	1.20163		16.6585	16.4526	16.8343	13.3774	16.8321	16.9692	16.9318	17.3962
Q62009	POSTN_MOUSE	Postn	Periostin	1.15925	1.20005		19.8168	19.8013	21.0623	19.2542	21.3544	20.7803	20.4146	22.1855
O70496	CLCN7_MOUSE	Clcn7	H(+)/Cl(-) exchange transporter 7	1.29612	1.19874	+	13.5601	11.7124	12.0196	12.3423	13.8061	13.8486	13.9951	12.7796
Q91YD9	WASL_MOUSE	Wasl	Neural Wiskott-Aldrich syndrome protein	0.91267	1.19856		14.0012	11.7114	14.4162	12.2148	14.1103	14.4115	14.1885	14.4275
Q6PAM1	TXLNA_MOUSE	Txlna	Alpha-taxilin	1.85122	1.19768	+	13.4066	12.7313	14.0054	14.0248	14.8837	14.2405	14.8387	14.9959
Q9R0P9	UCHL1_MOUSE	Uchl1	Ubiquitin carboxyl-terminal hydrolase isozyme L1	2.52312	1.1973	+	16.356	16.4129	16.4266	16.6135	17.7952	17.4291	17.1229	18.251
Q9D1N9	RM21_MOUSE	Mrpl21	39S ribosomal protein L21, mitochondrial	2.70726	1.19625	+	15.3475	15.676	15.5812	14.8739	16.3429	16.4672	16.4695	16.984
P04925	PRIO_MOUSE	Prnp	Major prion protein	0.705261	1.19506		15.793	12.5347	15.8555	15.0915	15.9706	16.6357	16.0952	15.3535
P16406	AMPE_MOUSE	Enpep	Glutamyl aminopeptidase	2.66516	1.19427	+	15.7318	15.3721	15.9718	15.9344	16.9766	17.383	16.9637	16.4639
Q791T5	MTCH1_MOUSE	Mtch1	Mitochondrial carrier homolog 1	0.849599	1.19245		15.6509	16.3801	16.3277	13.4146	16.7931	16.4378	16.4699	16.8423
Q8R2Z5	VWA1_MOUSE	Vwa1	von Willebrand factor A domain-containing protein 1	1.4124	1.18723	+	12.9701	13.5887	13.7976	12.0992	13.665	14.7958	14.2501	14.4936
Q9DC47	Q9DC47_MOUSE	Zfp869	Zinc finger protein 869	0.206512	1.18669		19.0815	19.3596	13.0428	13.4215	18.5727	19.2585	18.8444	12.9766
Q6NSQ9	G6PC3_MOUSE	G6pc3	Glucose-6-phosphatase 3	0.690624	1.1866		15.8125	16.4039	13.4636	13.1448	16.1413	15.5009	15.9795	15.9495
Q8VD75	HIP1_MOUSE	Hip1	Huntingtin-interacting protein 1	2.1848	1.18635	+	14.1436	14.1844	14.7813	14.7699	15.5919	16.0346	15.0273	15.9708
P32020	SCP2_MOUSE	Scp2	Sterol carrier protein 2	3.06348	1.18498	+	17.6121	17.5335	17.4613	17.234	18.2689	19.1144	18.5588	18.6387
Q8K273	EMC5_MOUSE	Mmgt1	ER membrane protein complex subunit 5	0.808268	1.1821		16.9006	16.8111	15.8083	13.7975	17.0521	16.9157	17.2685	16.8096
Q80ZM8	CRLS1_MOUSE	Crls1	Cardiolipin synthase (CMP-forming)	0.713157	1.18157		12.0965	9.57025	12.2694	9.50777	11.7666	11.591	12.0414	12.7712
Q00560	IL6RB_MOUSE	Il6st	Interleukin-6 receptor subunit beta	0.969273	1.17697		14.01	13.6576	15.1387	12.5118	15.0018	15.7173	14.2198	15.0871
Q8CJ67	STAU2_MOUSE	Stau2	Double-stranded RNA-binding protein Staufen homolog 2	1.87564	1.17616	+	12.1004	13.3846	12.8316	12.3635	14.0662	14.0182	13.2832	14.0171
Q9WV96	T10B_MOUSE	Timm10b	Mitochondrial import inner membrane translocase subunit Tim10 B	1.98746	1.17245	+	13.6677	13.8306	13.77	12.6833	14.4976	14.611	14.387	15.1458
O88322	NID2_MOUSE	Nid2	Nidogen-2	1.96706	1.17175	+	15.6253	14.4771	15.2903	15.0325	16.4327	15.8048	16.0925	16.7822
Q80XB4	NRAP_MOUSE	Nrap	Nebulin-related-anchoring protein	2.20974	1.16993	+	17.077	17.7449	17.4086	16.8701	18.5117	18.42	17.916	18.9326
Q9JJW5	MYOZ2_MOUSE	Myoz2	Myozenin-2	0.297539	1.16932		13.4321	17.2726	16.0089	12.6323	16.5612	12.3986	17.0945	17.9688
Q8CFE6	S38A2_MOUSE	Slc38a2	Sodium-coupled neutral amino acid transporter 2	1.71301	1.16775	+	13.7659	13.215	12.2879	13.7487	14.1131	14.4702	14.384	14.7212
Q8VE91	RETR1_MOUSE	Retreg1	Reticulophagy regulator 1	1.2567	1.15945	+	15.4621	15.4437	16.0366	14.4855	16.5442	17.5462	15.9287	16.0466
Q99NH0	ANR17_MOUSE	Ankrd17	Ankyrin repeat domain-containing protein 17	0.606143	1.15746		15.383	15.8618	16.3068	12.4828	16.4449	16.5525	15.373	16.2938
Q9EPB4	ASC_MOUSE	Pycard	Apoptosis-associated speck-like protein containing a CARD	1.85292	1.15743	+	12.6823	12.8909	13.7321	12.7049	14.3205	14.3332	13.4823	14.5039
Q6Y7W8	GGYF2_MOUSE	Gigyf2	GRB10-interacting GYF protein 2	1.64996	1.1573	+	11.7101	13.3821	12.1554	12.557	13.5126	13.3597	13.9782	13.5833
O08573	LEG9_MOUSE	Lgals9	Galectin-9	1.13834	1.1528		11.4584	13.112	11.588	13.1589	13.6761	13.1276	13.0188	14.106
Q9CYW4	HDHD3_MOUSE	Hdhd3	Haloacid dehalogenase-like hydrolase domain-containing protein 3	0.855108	1.14776		14.0583	15.4708	13.9217	12.8438	14.3912	15.1118	15.0492	16.3334
D3Z0M9	D3Z0M9_MOUSE	Ddx23	RNA helicase	0.525898	1.14495		14.5789	11.6226	14.6287	13.3669	15.7438	15.2388	15.2153	12.579
Q62351	TFR1_MOUSE	Tfrc	Transferrin receptor protein 1	1.82914	1.14132	+	16.9978	17.0042	16.91	17.6449	17.8867	17.6862	18.6663	18.883
P43277	H13_MOUSE	H1-3	Histone H1.3	2.06444	1.13598	+	14.9908	15.4014	15.223	14.1249	16.0876	16.1055	15.8322	16.2587
Q9JJY3	NSMA2_MOUSE	Smpd3	Sphingomyelin phosphodiesterase 3	0.934076	1.1352		11.7846	12.1513	12.5727	10.4778	12.315	12.0023	13.5835	13.6264
P13597	ICAM1_MOUSE	Icam1	Intercellular adhesion molecule 1	0.647001	1.13467		15.5262	12.7099	12.2837	13.565	15.7164	13.6764	14.3273	14.9034
Q99P30	NUDT7_MOUSE	Nudt7	Peroxisomal coenzyme A diphosphatase NUDT7	2.02922	1.13465	+	14.7765	15.6461	14.8646	15.5112	16.0459	15.956	16.5031	16.832
Q8K0C4	CP51A_MOUSE	Cyp51a1	Lanosterol 14-alpha demethylase	1.21619	1.13234	+	12.8212	12.0472	13.7689	13.8795	14.0843	13.7942	14.9031	14.2646
Q9JMC3	DNJA4_MOUSE	Dnaja4	DnaJ homolog subfamily A member 4	2.36923	1.12748	+	16.5703	16.8007	16.6039	16.3534	17.9533	17.3445	17.2878	18.2526
Q9JHI7	EXOS9_MOUSE	Exosc9	Exosome complex component RRP45	2.48998	1.12186	+	13.1816	13.0656	12.3323	12.7042	13.566	14.0175	13.9514	14.2362
Q62419	SH3G1_MOUSE	Sh3gl1	Endophilin-A2	0.404405	1.12107		13.15	12.2545	16.233	16.4301	16.6067	13.9631	15.5934	16.3887
Q8CI43	MYL6B_MOUSE	Myl6b	Myosin light chain 6B	0.34717	1.11889		13.1308	18.7216	18.0908	16.3682	16.3075	17.2611	18.1729	19.0455
P57784	RU2A_MOUSE	Snrpa1	U2 small nuclear ribonucleoprotein A'	1.03289	1.11704		15.6502	13.9444	15.3981	13.4091	15.4469	15.8214	15.6195	15.9822
Q9D783	KLH40_MOUSE	Klhl40	Kelch-like protein 40	2.48495	1.11645	+	18.9595	19.0456	18.848	18.1794	20.1048	19.8755	19.5072	20.0108
Q8BGT7	SPF30_MOUSE	Smndc1	Survival of motor neuron-related-splicing factor 30	0.628788	1.11336		13.8901	11.717	12.984	13.1163	15.1044	14.4869	11.9361	14.6334
Q9WU40	MAN1_MOUSE	Lemd3	Inner nuclear membrane protein Man1	2.0249	1.11207	+	11.9158	12.7507	12.1976	13.2149	13.6684	13.7923	13.5202	13.5464
Q9WV91	FPRP_MOUSE	Ptgfrn	Prostaglandin F2 receptor negative regulator	0.959484	1.11169		14.0181	12.5782	15.2473	13.16	15.0799	14.6187	14.6857	15.0661
O70571	PDK4_MOUSE	Pdk4	[Pyruvate dehydrogenase (acetyl-transferring)] kinase isozyme 4, mitochondrial	2.87133	1.11105	+	17.1387	16.5741	16.6075	16.342	17.6853	18.035	17.5549	17.8313
Q9R1J0	NSDHL_MOUSE	Nsdhl	Sterol-4-alpha-carboxylate 3-dehydrogenase, decarboxylating	0.650319	1.11087		15.377	14.4521	12.6169	13.0194	15.4635	16.0029	13.6251	14.8174
P06802	ENPP1_MOUSE	Enpp1	Ectonucleotide pyrophosphatase/phosphodiesterase family member 1	0.557752	1.11013		13.4488	11.8151	16.0928	12.7533	14.8214	14.2687	14.8627	14.5978
Q91XC9	PEX16_MOUSE	Pex16	Peroxisomal membrane protein PEX16	1.77863	1.10948	+	13.1123	11.8757	13.1723	13.248	13.9655	14.1928	13.8918	13.7962
Q921S7	RM37_MOUSE	Mrpl37	39S ribosomal protein L37, mitochondrial	2.68419	1.10855	+	15.8332	15.9328	15.7818	15.0875	16.6054	16.6914	16.7383	17.0344
Q9EQP2	EHD4_MOUSE	Ehd4	EH domain-containing protein 4	3.99655	1.10833	+	18.1165	18.0633	18.3287	18.0953	19.3125	19.4545	18.9564	19.3137
D3Z7Q2	SIM20_MOUSE	Smim20	Small integral membrane protein 20	2.95806	1.10823	+	16.0478	15.5428	15.9872	15.5865	16.9242	16.5095	17.0388	17.1247
Q9CY73	RM44_MOUSE	Mrpl44	39S ribosomal protein L44, mitochondrial	0.622734	1.10733		16.92	16.6775	13.4139	16.7331	16.8195	17.0757	17.1164	17.1622
Q8BX94	OSBL2_MOUSE	Osbpl2	Oxysterol-binding protein-related protein 2	1.05841	1.10478		13.6416	13.6401	12.5978	11.8812	13.9775	14.8221	13.2223	14.1579
P62309	RUXG_MOUSE	Snrpg	Small nuclear ribonucleoprotein G	1.09442	1.10268		15.7544	14.32	15.2278	13.48	16.1639	15.4689	15.9253	15.6348
Q8K4G5	ABLM1_MOUSE	Ablim1	Actin-binding LIM protein 1	1.70185	1.1024	+	12.162	11.9132	11.9353	11.2565	12.7401	12.5994	12.5535	13.7836
Q924T2	RT02_MOUSE	Mrps2	28S ribosomal protein S2, mitochondrial	1.8782	1.0967	+	15.2357	15.0664	13.9291	14.3385	15.5564	15.872	15.6912	15.8369
P29351	PTN6_MOUSE	Ptpn6	Tyrosine-protein phosphatase non-receptor type 6	1.37781	1.09608	+	14.1525	13.7915	13.8169	13.8273	15.8669	14.1887	14.3801	15.5368
Q9QWR8	NAGAB_MOUSE	Naga	Alpha-N-acetylgalactosaminidase	1.44552	1.09603	+	14.8586	15.915	14.3545	14.4027	16.509	15.9106	15.6538	15.8415
P51807	DYLT1_MOUSE	Dynlt1	Dynein light chain Tctex-type 1	0.72365	1.09323		15.0134	12.5218	15.365	14.5081	15.3409	14.4235	15.9515	16.0653
Q5H8C4	VP13A_MOUSE	Vps13a	Intermembrane lipid transfer protein VPS13A	0.814442	1.0926		15.5507	15.5082	14.8775	12.8083	15.3862	15.9979	16.1482	15.5828
Q9R0H0	ACOX1_MOUSE	Acox1	Peroxisomal acyl-coenzyme A oxidase 1	0.726973	1.08646		15.2653	15.4121	12.4676	15.4277	15.6478	15.788	15.5585	15.9243
Q3UKJ7	SMU1_MOUSE	Smu1	WD40 repeat-containing protein SMU1	1.6868	1.08525	+	12.5975	12.4282	12.2898	11.1278	13.2254	13.4054	12.9315	13.222
Q8BM55	TM214_MOUSE	Tmem214	Transmembrane protein 214	1.17892	1.08302		14.0721	12.6012	13.6428	12.3246	14.8362	13.6353	14.3036	14.1977
Q921R4	DJC14_MOUSE	Dnajc14	DnaJ homolog subfamily C member 14	0.372261	1.08135		17.5807	17.6597	17.0998	12.6511	18.1064	16.4067	17.7251	17.0785
Q61233	PLSL_MOUSE	Lcp1	Plastin-2	1.39436	1.0776	+	16.3839	16.2351	16.9871	17.4643	18.5086	17.3761	17.2962	18.1999
O70373	XIRP1_MOUSE	Xirp1	Xin actin-binding repeat-containing protein 1	1.56903	1.07695	+	17.7933	18.1176	17.8961	18.1559	19.8772	18.4393	18.4844	19.4698
Q8K019	BCLF1_MOUSE	Bclaf1	Bcl-2-associated transcription factor 1	0.800317	1.06762		14.8312	14.4093	14.9938	12.4253	15.1054	16.0018	14.5642	15.2587
Q9CS72	FLIP1_MOUSE	Filip1	Filamin-A-interacting protein 1	1.33862	1.06695	+	12.9243	12.5569	11.1891	12.8011	13.7912	13.1452	13.2764	13.5265
Q7TPW1	NEXN_MOUSE	Nexn	Nexilin	2.24829	1.06577	+	17.4625	17.1795	17.3742	16.6593	18.6656	17.7971	18.288	18.1879
Q9DBC3	CMTR1_MOUSE	Cmtr1	Cap-specific mRNA (nucleoside-2'-O-)-methyltransferase 1	0.652184	1.06124		12.7874	12.4186	10.2688	12.7015	11.6979	13.931	13.0802	13.7122
Q9CQI6	COTL1_MOUSE	Cotl1	Coactosin-like protein	1.81523	1.06015	+	16.8263	16.6156	17.5237	17.7086	18.5091	18.452	17.7517	18.202
Q3TIX6	Q3TIX6_MOUSE	Fubp3	Far upstream element (FUSE)-binding protein 3	1.67545	1.05962	+	15.8564	15.165	16.5317	16.3855	17.1425	16.9554	16.696	17.3832
O89017	LGMN_MOUSE	Lgmn	Legumain	1.68886	1.05942	+	15.4833	14.4168	15.6952	15.5585	16.4898	16.0621	16.0796	16.76
Q8K2T4	UQCC3_MOUSE	Uqcc3	Ubiquinol-cytochrome-c reductase complex assembly factor 3	0.602839	1.05889		16.3451	12.6001	15.7393	15.0061	16.2666	15.9952	15.6549	16.0094
Q9CQE5	RGS10_MOUSE	Rgs10	Regulator of G-protein signaling 10	0.949923	1.05865		12.622	11.1836	13.5212	12.8846	14.347	12.9939	13.4288	13.6763
Q6NVE8	WDR44_MOUSE	Wdr44	WD repeat-containing protein 44	1.19695	1.0566		14.8701	14.4653	15.0908	13.7965	15.6821	16.6012	15.2872	14.8786
Q9QYI3	DNJC7_MOUSE	Dnajc7	DnaJ homolog subfamily C member 7	3.0386	1.05555	+	15.1725	14.6021	14.9235	14.5231	15.6156	15.9332	15.8638	16.0308
O70133	DHX9_MOUSE	Dhx9	ATP-dependent RNA helicase A	1.13317	1.05181		16.1848	15.7783	15.9792	14.0971	16.8201	16.4791	16.4737	16.4737
Q3TIU4	PDE12_MOUSE	Pde12	2',5'-phosphodiesterase 12	1.27386	1.04714	+	15.3603	13.8875	14.6604	13.3856	15.4473	15.2402	15.3978	15.397
Q6P4T2	U520_MOUSE	Snrnp200	U5 small nuclear ribonucleoprotein 200 kDa helicase	0.954984	1.04515		16.1865	15.8564	16.0946	13.863	16.4322	16.7369	16.3181	16.6939
Q9EPV8	UBL5_MOUSE	Ubl5	Ubiquitin-like protein 5	0.359867	1.04318		17.285	17.2453	16.5704	12.1897	17.1468	16.2312	17.4594	16.6257
Q9D8Y0	EFHD2_MOUSE	Efhd2	EF-hand domain-containing protein D2	2.03291	1.04212	+	15.481	15.4062	15.7226	15.8324	17.2654	16.4481	16.0644	16.8328
Q61133	GSTT2_MOUSE	Gstt2	Glutathione S-transferase theta-2	0.628864	1.04178		15.3914	12.491	14.9762	16.0166	15.5874	16.1844	15.8227	15.4478
Q8K021	SCAM1_MOUSE	Scamp1	Secretory carrier-associated membrane protein 1	1.95508	1.04125	+	13.3594	13.2501	13.6124	13.4627	14.6789	14.0176	15.1468	14.0063
Q9CQF0	RM11_MOUSE	Mrpl11	39S ribosomal protein L11, mitochondrial	0.568685	1.04092		13.6152	16.6035	17.1315	16.7524	17.1697	16.4083	17.7398	16.9485
Q8CBC4	CNST_MOUSE	Cnst	Consortin	0.956921	1.03467		12.8506	14.9826	12.5955	13.2032	14.6223	14.62	14.4185	14.1098
Q64449	MRC2_MOUSE	Mrc2	C-type mannose receptor 2	0.54566	1.03396		15.711	12.5497	16.3014	13.8347	15.9451	15.1491	15.5884	15.8501
Q80VP1	EPN1_MOUSE	Epn1	Epsin-1	1.7242	1.03178	+	14.0647	13.6697	13.2049	14.6587	14.7592	15.1996	14.8079	14.9584
P0C605	KGP1_MOUSE	Prkg1	cGMP-dependent protein kinase 1	1.86402	1.03098	+	14.9203	15.8164	14.7654	14.7219	16.1224	15.7841	15.9452	16.4962
O09161	CASQ2_MOUSE	Casq2	Calsequestrin-2	1.75763	1.0309	+	19.6277	20.4838	19.9236	19.7015	20.6587	20.9605	20.5659	21.6751
O08810	U5S1_MOUSE	Eftud2	116 kDa U5 small nuclear ribonucleoprotein component	2.25776	1.0307	+	15.7252	15.6305	15.925	14.9137	16.5647	16.8306	16.32	16.6019
Q9D8P4	RM17_MOUSE	Mrpl17	39S ribosomal protein L17, mitochondrial	2.56541	1.02918	+	16.0384	16.2381	15.8197	15.6064	16.8796	16.6116	16.9454	17.3827
Q8R3U1	PLAT3_MOUSE	Plaat3	Phospholipase A and acyltransferase 3	0.543022	1.02784		14.8451	11.6914	14.4287	15.6739	15.189	15.5086	14.7264	15.3264
Q8K2I4	MANBA_MOUSE	Manba	Beta-mannosidase	0.648662	1.02758		10.013	7.846	9.906	10.3664	9.35831	10.2281	10.9599	11.6954
Q9QXK3	COPG2_MOUSE	Copg2	Coatomer subunit gamma-2	0.94929	1.02622		15.0356	14.7116	12.726	14.9141	15.2285	15.4923	15.2051	15.5663
P42925	PXMP2_MOUSE	Pxmp2	Peroxisomal membrane protein 2	2.58548	1.0234	+	14.872	14.7069	15.1465	14.2376	15.6201	15.9154	15.8922	15.6289
A2AJI0	MA7D1_MOUSE	Map7d1	MAP7 domain-containing protein 1	2.36988	1.02323	+	15.5891	15.2649	15.1973	14.7736	16.4663	15.8119	16.1672	16.4724
Q8VE22	RT23_MOUSE	Mrps23	28S ribosomal protein S23, mitochondrial	3.27587	1.01955	+	15.0992	15.3261	15.4353	15.5434	16.2141	16.1373	16.4829	16.6479
P70441	NHRF1_MOUSE	Slc9a3r1	Na(+)/H(+) exchange regulatory cofactor NHE-RF1	2.38048	1.01828	+	13.9636	13.9694	13.5102	13.7197	14.6414	15.3958	14.678	14.5208
Q5U5M8	BL1S3_MOUSE	Bloc1s3	Biogenesis of lysosome-related organelles complex 1 subunit 3	1.26824	1.01349	+	13.0407	11.8143	13.0515	11.6217	13.1116	13.1463	13.8719	13.4523
Q91W52	TMM19_MOUSE	Tmem19	Transmembrane protein 19	0.854009	1.01246		15.1293	13.8585	13.7352	12.656	15.4349	14.1754	14.4764	15.3421
Q8BQ30	PPR18_MOUSE	Ppp1r18	Phostensin	0.928394	1.01141		14.2329	12.1366	14.3652	12.9954	14.7458	14.0239	14.374	14.6321
Q62376	RU17_MOUSE	Snrnp70	U1 small nuclear ribonucleoprotein 70 kDa	2.00521	1.011	+	15.4595	15.2332	15.3253	14.3177	16.1511	16.2927	16.0142	15.9217
A0A571BEN1	A0A571BEN1_MOUSE	Mybpc1	Myosin-binding protein C, slow-type	2.42633	1.0109	+	20.1765	20.3847	19.5201	19.6448	21.0835	20.7333	20.9647	20.9882
P39749	FEN1_MOUSE	Fen1	Flap endonuclease 1	1.05253	1.01039		12.0977	9.99413	11.6289	10.7156	12.0573	12.5896	11.821	12.01
O35972	RM23_MOUSE	Mrpl23	39S ribosomal protein L23, mitochondrial	2.20744	1.00973	+	14.7849	15.417	14.8224	14.2952	15.6271	15.7762	15.9685	15.9866
P28661	SEPT4_MOUSE	Septin4	Septin-4	0.5947	1.00958		15.8648	15.2493	15.8284	12.5501	15.7664	15.5178	16.1438	16.1029
P70671	IRF3_MOUSE	Irf3	Interferon regulatory factor 3	0.595253	1.00464		15.3182	11.8877	14.8761	14.7717	15.3765	14.8153	15.2588	15.4217
Q8K183	PDXK_MOUSE	Pdxk	Pyridoxal kinase	0.536403	1.00381		14.8129	11.467	15.1667	14.6739	15.149	14.7421	15.1978	15.0468
P49935	CATH_MOUSE	Ctsh	Pro-cathepsin H	0.477779	1.00193		15.6075	11.9264	15.697	15.8484	15.792	15.8956	15.5871	15.8123
Q8C129	LCAP_MOUSE	Lnpep	Leucyl-cystinyl aminopeptidase	3.5006	1.0014	+	16.9893	17.0219	17.0718	16.791	18.1795	18.1459	17.6635	17.8907
P43276	H15_MOUSE	H1-5	Histone H1.5	2.41478	1.00028	+	18.1574	17.8849	18.3442	17.4108	18.9834	19.0519	18.7041	19.059
Q6ZWR6	SYNE1_MOUSE	Syne1	Nesprin-1	2.11946	0.999	+	14.9822	14.4672	14.5648	14.463	15.7884	16.158	15.3523	15.1745
Q4JIM5	ABL2_MOUSE	Abl2	Tyrosine-protein kinase ABL2	0.270103	0.997591		13.3026	12.2113	17.0786	11.8729	13.5782	16.3487	16.0576	12.4712
Q921M4	GOGA2_MOUSE	Golga2	Golgin subfamily A member 2	1.49983	0.9944	+	14.3451	14.13	14.8474	13.223	15.2573	15.272	15.1849	14.8089
Q3TLH4	PRC2C_MOUSE	Prrc2c	Protein PRRC2C	2.31513	0.991775	+	12.5985	13.1376	13.126	13.6836	14.2028	14.1161	13.9782	14.2157
Q9QYE6	GOGA5_MOUSE	Golga5	Golgin subfamily A member 5	1.44353	0.991125	+	12.8337	12.3036	13.8204	12.3481	13.8718	13.6586	13.6417	14.0982
Q8C2Q3	RBM14_MOUSE	Rbm14	RNA-binding protein 14	1.39011	0.98925	+	14.6226	12.7897	13.8709	13.6854	14.7855	14.6436	14.861	14.6355
Q61739	ITA6_MOUSE	Itga6	Integrin alpha-6	1.62533	0.9852	+	14.8682	15.5204	15.3771	15.0176	16.4608	15.3612	16.2145	16.6876
Q9Z239	PLM_MOUSE	Fxyd1	Phospholemman	0.914816	0.983725		20.4789	18.721	20.7439	20.9947	21.0937	21.6423	21.3422	20.7952
Q8R035	ICT1_MOUSE	Mrpl58	Peptidyl-tRNA hydrolase ICT1, mitochondrial	2.03718	0.982726	+	16.3878	16.7319	15.6685	15.873	17.1242	16.8952	17.2339	17.3388
Q62264	THRSP_MOUSE	Thrsp	Thyroid hormone-inducible hepatic protein	0.369972	0.980854		12.8854	12.1814	14.2284	16.4485	16.1557	14.5849	13.1894	15.7371
Q8C0E3	TRI47_MOUSE	Trim47	E3 ubiquitin-protein ligase TRIM47	0.739447	0.980409		16.3187	15.8695	16.47	13.8087	16.5259	16.0649	16.7476	17.0501
P27545	CERS1_MOUSE	Cers1	Ceramide synthase 1	0.430394	0.976948		16.3228	13.0328	12.2765	15.7216	15.3934	15.2239	15.7928	14.8513
P70352	NAR5_MOUSE	Art5	Ecto-ADP-ribosyltransferase 5	1.46585	0.976946	+	12.2801	12.9305	12.7435	13.0375	13.824	14.5802	13.2013	13.2939
Q91V04	TRAM1_MOUSE	Tram1	Translocating chain-associated membrane protein 1	0.747921	0.976593		12.1948	9.96345	11.6908	12.4427	13.1877	12.1778	11.8649	12.9677
Q9Z2X1	HNRPF_MOUSE	Hnrnpf	Heterogeneous nuclear ribonucleoprotein F	2.71287	0.975625	+	16.1583	16.031	16.5543	16.2589	17.5306	17.1115	16.864	17.3989
Q9DAU1	CNPY3_MOUSE	Cnpy3	Protein canopy homolog 3	2.21244	0.974675	+	12.9605	12.2413	13.3458	12.6594	13.8461	13.7358	13.7113	13.8125
E9Q7L0	E9Q7L0_MOUSE	Ogdhl	Oxoglutarate dehydrogenase (succinyl-transferring)	2.11113	0.973264	+	13.0205	13.4227	13.7018	13.9694	14.1363	14.4299	14.6536	14.7877
Q8BWW4	LARP4_MOUSE	Larp4	La-related protein 4	0.856541	0.973122		15.1125	14.645	12.879	15.0595	15.5942	14.7309	15.5863	15.6771
Q8BTX9	HSDL1_MOUSE	Hsdl1	Inactive hydroxysteroid dehydrogenase-like protein 1	0.559236	0.973016		12.1235	15.2952	15.1036	15.401	15.26	15.6189	15.9096	15.0269
P0DOV2	IFI4_MOUSE	Ifi204	Interferon-activable protein 204	1.53863	0.9706	+	12.8105	12.5876	13.719	12.5421	14.3301	13.8688	13.3614	13.9813
Q9DCN2	NB5R3_MOUSE	Cyb5r3	NADH-cytochrome b5 reductase 3	2.45875	0.970375	+	19.0696	18.5932	19.3774	18.8514	20.1015	20.1514	19.5964	19.9238
Q6PGL7	WASC2_MOUSE	Washc2	WASH complex subunit 2	0.671574	0.970034		15.1918	12.4396	14.7655	14.3901	15.6065	15.8461	14.3848	14.8297
Q8VCS3	XYLK_MOUSE	Fam20b	Glycosaminoglycan xylosylkinase	1.61041	0.96963	+	13.5892	13.9346	13.936	12.5755	14.5908	14.518	14.416	14.389
P0C5K1	SBK2_MOUSE	Sbk2	Serine/threonine-protein kinase SBK2	1.78625	0.969224	+	17.0498	16.9769	15.8233	16.4377	17.5039	17.651	17.352	17.6577
Q9D517	PLCC_MOUSE	Agpat3	1-acyl-sn-glycerol-3-phosphate acyltransferase gamma	2.9841	0.9682	+	17.2174	17.4349	16.7905	16.9883	17.9564	18.2153	17.9027	18.2295
G3X8Y1	G3X8Y1_MOUSE	Trim55	Tripartite motif-containing 55	0.988864	0.967615		13.017	13.9045	14.405	14.8001	15.7342	14.3333	14.5964	15.3332
Q61070	EI24_MOUSE	Ei24	Etoposide-induced protein 2.4	0.335189	0.9654		18.0952	17.7919	13.0709	17.9356	17.9102	17.9427	17.6481	17.2542
Q8K1A5	TM41B_MOUSE	Tmem41b	Transmembrane protein 41B	0.47886	0.963002		15.5893	12.2851	15.9008	15.9776	16.2629	16.2438	15.4257	15.6724
Q6ZWQ7	SPCS3_MOUSE	Spcs3	Signal peptidase complex subunit 3	1.13517	0.962999		17.6123	17.3088	15.7295	16.4363	17.9271	17.9523	17.5811	17.4784
Q8VDP4	CCAR2_MOUSE	Ccar2	Cell cycle and apoptosis regulator protein 2	2.71286	0.9595	+	14.8203	14.5208	14.9319	14.218	15.6494	15.7497	15.3358	15.5941
P52795	EFNB1_MOUSE	Efnb1	Ephrin-B1	1.3637	0.955775	+	12.5147	12.297	11.926	11.6021	12.9691	12.9592	13.882	12.3526
Q05816	FABP5_MOUSE	Fabp5	Fatty acid-binding protein 5	2.31747	0.95565	+	18.2148	18.3513	18.3561	18.9325	19.6121	19.4377	18.9874	19.6401
Q91YE6	IPO9_MOUSE	Ipo9	Importin-9	0.289147	0.955371		12.0731	15.645	16.2227	13.3634	16.1727	12.3742	16.562	16.0168
Q8K3X4	I2BPL_MOUSE	Irf2bpl	Probable E3 ubiquitin-protein ligase IRF2BPL	0.722269	0.954491		12.1984	11.9962	14.5341	13.9011	13.9883	14.5647	13.9982	13.8966
P23475	XRCC6_MOUSE	Xrcc6	X-ray repair cross-complementing protein 6	1.70843	0.952225	+	13.9992	13.2853	13.8991	13.1898	14.4298	15.0935	14.6183	14.0407
Q91Z31	PTBP2_MOUSE	Ptbp2	Polypyrimidine tract-binding protein 2	1.994	0.951925	+	15.5015	15.0874	15.817	14.7155	16.3246	16.4214	15.994	16.1891
Q9CZR2	NALD2_MOUSE	Naalad2	N-acetylated-alpha-linked acidic dipeptidase 2	1.90699	0.94805	+	15.3358	14.6262	15.2504	15.5651	16.4111	15.6846	16.0331	16.4409
Q8BJZ4	RT35_MOUSE	Mrps35	28S ribosomal protein S35, mitochondrial	2.66853	0.947025	+	15.7651	15.8335	15.6988	15.1988	16.5173	16.2707	16.7162	16.7801
Q6PB93	GALT2_MOUSE	Galnt2	Polypeptide N-acetylgalactosaminyltransferase 2	1.77077	0.946942	+	13.4811	13.0871	12.6144	13.4439	14.3532	13.633	13.8906	14.5374
Q61553	FSCN1_MOUSE	Fscn1	Fascin	2.65075	0.945125	+	16.4314	16.6964	17.1017	16.8243	17.7078	17.6053	17.4741	18.0471
P08775	RPB1_MOUSE	Polr2a	DNA-directed RNA polymerase II subunit RPB1	1.13573	0.94455		13.3998	11.9146	12.918	13.0986	13.7914	13.934	12.987	14.3968
P27546	MAP4_MOUSE	Map4	Microtubule-associated protein 4	3.03259	0.9438	+	19.4178	19.2969	19.5625	18.9707	20.437	20.2717	20.0001	20.3143
P70333	HNRH2_MOUSE	Hnrnph2	Heterogeneous nuclear ribonucleoprotein H2	0.584128	0.942047		16.1402	16.4782	16.3824	13.3602	16.3828	16.9292	16.3945	16.4227
Q91VS7	MGST1_MOUSE	Mgst1	Microsomal glutathione S-transferase 1	0.665303	0.938595		13.6071	15.027	13.3618	14.593	16.2309	13.7447	14.673	15.6947
Q6NXL1	Q6NXL1_MOUSE	Sec24d	Sec24-related gene family, member D (S. cerevisiae)	0.366761	0.937157		12.9536	15.0611	15.8674	12.5698	15.6151	12.8003	16.2144	15.5707
Q8BMD8	SCMC1_MOUSE	Slc25a24	Calcium-binding mitochondrial carrier protein SCaMC-1	0.931722	0.936175		17.1491	15.3772	17.2033	16.3181	17.7325	17.3486	16.7137	17.9976
Q8VEK0	CC50A_MOUSE	Tmem30a	Cell cycle control protein 50A	1.78174	0.934925	+	15.2198	14.8121	14.0651	14.261	15.8288	15.5174	15.3734	15.3781
Q8K2Y7	RM47_MOUSE	Mrpl47	39S ribosomal protein L47, mitochondrial	1.46706	0.930748	+	13.3054	14.1432	12.9672	13.1509	13.6783	14.6716	14.4344	14.5054
Q9DBL7	COASY_MOUSE	Coasy	Bifunctional coenzyme A synthase	1.43914	0.93035	+	14.3623	15.4969	14.6633	15.3763	15.51	16.4323	15.6223	16.0556
A0A075B5K2	A0A075B5K2_MOUSE	Igkv9-124	Immunoglobulin kappa chain variable 9-124	0.863776	0.929018		13.5677	15.3601	14.2076	12.9786	14.609	14.6801	15.2692	15.2717
Q9CR86	CHSP1_MOUSE	Carhsp1	Calcium-regulated heat stable protein 1	1.85555	0.926075	+	15.6394	15.3526	15.7843	14.9946	16.6922	16.4936	15.7645	16.5249
Q8QZY9	SF3B4_MOUSE	Sf3b4	Splicing factor 3B subunit 4	1.24342	0.924948		14.1154	14.2033	14.6295	12.9206	14.766	15.214	14.5605	15.0281
Q9CR24	NUDT8_MOUSE	Nudt8	Mitochondrial coenzyme A diphosphatase NUDT8	0.969229	0.9246		13.1355	14.7432	14.0541	13.5702	14.7441	13.9754	14.812	15.6699
Q91YY4	ATPF2_MOUSE	Atpaf2	ATP synthase mitochondrial F1 complex assembly factor 2	1.4792	0.923666	+	14.4854	14.6909	13.5088	13.5075	14.8916	14.8567	14.8196	15.3194
Q8BH43	WASF2_MOUSE	Wasf2	Wiskott-Aldrich syndrome protein family member 2	0.541025	0.922861		15.4694	12.5391	15.729	15.4534	16.0883	15.0312	15.8686	15.8942
Q5F2E7	NUFP2_MOUSE	Nufip2	Nuclear fragile X mental retardation-interacting protein 2	1.17064	0.921875		14.3126	13.7227	13.296	12.6027	14.6012	13.9428	14.2131	14.8644
Q9D0J4	ARL2_MOUSE	Arl2	ADP-ribosylation factor-like protein 2	1.22972	0.9217		14.1718	13.4691	13.9046	13.0019	14.2905	15.1681	13.8435	14.9322
P63037	DNJA1_MOUSE	Dnaja1	DnaJ homolog subfamily A member 1	0.879166	0.92005		13.1563	15.442	13.8114	14.4134	15.4678	14.6887	14.8531	15.4937
Q9CQL5	RM18_MOUSE	Mrpl18	39S ribosomal protein L18, mitochondrial	2.58019	0.919425	+	15.2439	15.3812	14.9132	14.9918	16.2562	15.9342	15.6802	16.3372
P62322	LSM5_MOUSE	Lsm5	U6 snRNA-associated Sm-like protein LSm5	0.338451	0.919172		16.7024	16.3067	12.0221	16.3421	15.6763	17.2181	15.9195	16.2361
Q9Z210	PX11B_MOUSE	Pex11b	Peroxisomal membrane protein 11B	0.818896	0.919011		14.5573	12.2526	14.019	14.4456	14.3486	15.1569	14.699	14.746
Q9QYR9	ACOT2_MOUSE	Acot2	Acyl-coenzyme A thioesterase 2, mitochondrial	2.06745	0.918425	+	17.9848	18.5436	17.9935	17.9417	18.5985	19.5321	18.9764	19.0303
Q80ZX0	Q80ZX0_MOUSE	Sec24b	Sec24-related gene family, member B (S. cerevisiae)	1.53574	0.918	+	12.9986	14.4057	13.9902	13.7267	14.6278	15.0758	14.5461	14.5435
Q9Z0V8	TI17A_MOUSE	Timm17a	Mitochondrial import inner membrane translocase subunit Tim17-A	0.931077	0.914956		14.4593	12.6874	13.8881	14.2893	13.8505	14.9753	15.1558	15.0024
P06684	CO5_MOUSE	C5	Complement C5	1.71408	0.914591	+	13.6605	12.659	12.91	13.2285	13.8759	13.655	14.032	14.5535
Q91W92	BORG5_MOUSE	Cdc42ep1	Cdc42 effector protein 1	3.23742	0.9135	+	14.9131	14.7524	14.586	14.9761	15.7441	15.4826	15.6575	15.9974
Q9D554	SF3A3_MOUSE	Sf3a3	Splicing factor 3A subunit 3	1.49384	0.913025	+	15.3354	14.9145	14.9152	13.9132	15.834	15.9231	15.6329	15.3404
Q80XU3	NUCKS_MOUSE	Nucks1	Nuclear ubiquitous casein and cyclin-dependent kinase substrate 1	1.21642	0.912825		13.0719	12.5641	13.5369	13.5554	13.1382	14.4097	14.3729	14.4588
Q6A068	CDC5L_MOUSE	Cdc5l	Cell division cycle 5-like protein	0.622086	0.909782		14.1673	11.9859	14.7173	13.5332	14.6185	14.3484	13.6475	15.4284
Q3U0S6	RAIN_MOUSE	Rasip1	Ras-interacting protein 1	1.36557	0.909525	+	12.8793	13.2988	12.0646	13.077	14.0891	13.1406	13.6018	14.1263
E9Q411	E9Q411_MOUSE	Nbas	Neuroblastoma-amplified sequence	2.48369	0.908692	+	14.3133	13.6641	13.4991	13.5766	14.6017	14.5871	14.6995	14.7996
Q6PIE5	AT1A2_MOUSE	Atp1a2	Sodium/potassium-transporting ATPase subunit alpha-2	2.56838	0.90735	+	20.9402	20.7969	20.6674	20.7577	21.3088	22.1608	21.7047	21.6173
Q61704	ITIH3_MOUSE	Itih3	Inter-alpha-trypsin inhibitor heavy chain H3	2.21241	0.906651	+	15.7715	16.2643	16.2015	16.5129	17.1325	17.5081	16.7742	16.962
Q14C51	PTCD3_MOUSE	Ptcd3	Pentatricopeptide repeat domain-containing protein 3, mitochondrial	2.70364	0.905875	+	16.0476	16.486	16.324	16.3731	17.0505	16.8987	17.3585	17.5465
Q8R3S6	EXOC1_MOUSE	Exoc1	Exocyst complex component 1	0.917823	0.905743		15.2015	14.3225	14.7315	12.9429	15.3487	15.0805	15.4594	14.9328
Q9CQ40	RM49_MOUSE	Mrpl49	39S ribosomal protein L49, mitochondrial	2.0021	0.90405	+	15.6704	15.8203	15.823	15.002	16.3768	16.2302	16.4244	16.9005
Q99LS3	SERB_MOUSE	Psph	Phosphoserine phosphatase	0.70248	0.902438		15.7551	15.4144	14.5735	13.2443	15.5392	16.4573	15.3935	15.2071
O35598	ADA10_MOUSE	Adam10	Disintegrin and metalloproteinase domain-containing protein 10	0.733186	0.902433		15.5726	15.4421	15.4707	13.1094	15.8557	15.8899	15.8983	15.5606
Q7TMM9	TBB2A_MOUSE	Tubb2a	Tubulin beta-2A chain	1.9894	0.901125	+	16.0396	15.4294	16.461	16.3762	16.9358	17.179	16.8526	16.9433
O88522	NEMO_MOUSE	Ikbkg	NF-kappa-B essential modulator	1.61113	0.900912	+	12.8516	13.08	12.2353	12.3389	14.0464	13.6624	12.9772	13.4234
Q62318	TIF1B_MOUSE	Trim28	Transcription intermediary factor 1-beta	1.23223	0.90085		17.6859	17.4444	17.819	16.1711	18.2997	18.2889	17.9466	18.1886
Q9Z0E6	GBP2_MOUSE	Gbp2	Guanylate-binding protein 2	0.798747	0.900625		14.1117	14.7091	14.6855	13.636	15.7578	13.8045	16.0433	15.1392
O35326	SRSF5_MOUSE	Srsf5	Serine/arginine-rich splicing factor 5	0.577457	0.899437		12.2437	15.2072	15.0704	13.8071	15.2455	15.3611	14.2769	15.0427
P18872	GNAO_MOUSE	Gnao1	Guanine nucleotide-binding protein G(o) subunit alpha	1.53952	0.89875	+	14.9755	14.1849	15.0048	13.8532	15.3875	15.3425	15.7427	15.1407
Q9DBG9	TX1B3_MOUSE	Tax1bp3	Tax1-binding protein 3	1.1734	0.89845		14.2334	15.6557	15.7157	14.8175	16.0361	16.0078	15.5256	16.4466
Q8VDP3	MICA1_MOUSE	Mical1	[F-actin]-monooxygenase MICAL1	0.779004	0.898113		12.7376	12.647	14.9289	12.7024	14.1961	14.1468	13.8544	14.4111
E9Q3G8	E9Q3G8_MOUSE	Nup153	Nucleoporin 153	0.603946	0.895836		15.5556	15.7579	14.9724	12.7223	15.509	15.7467	15.8308	15.505
Q9ES82	POPD2_MOUSE	Popdc2	Popeye domain-containing protein 2	0.631652	0.895566		16.5757	17.017	16.7512	14.1336	17.1459	17.2318	16.7922	16.8899
Q9R190	MTA2_MOUSE	Mta2	Metastasis-associated protein MTA2	0.974397	0.89555		15.0496	14.6414	14.9125	13.041	15.1078	15.3795	15.2648	15.4746
P58059	RT21_MOUSE	Mrps21	28S ribosomal protein S21, mitochondrial	2.17621	0.894075	+	16.786	16.6319	16.5404	16.1316	17.422	16.9415	17.5739	17.7288
Q9WV32	ARC1B_MOUSE	Arpc1b	Actin-related protein 2/3 complex subunit 1B	1.47156	0.8933	+	16.7954	16.3737	16.9471	15.6645	17.6988	17.0967	17.0652	17.4932
Q61510	TRI25_MOUSE	Trim25	E3 ubiquitin/ISG15 ligase TRIM25	0.36903	0.892862		12.6781	15.4183	13.0273	13.4535	15.1699	15.6907	12.002	15.286
Q8BI72	CARF_MOUSE	Cdkn2aip	CDKN2A-interacting protein	2.01664	0.8923	+	14.0614	13.5185	13.4833	13.1208	14.5202	14.3319	14.1237	14.7774
Q00PI9	HNRL2_MOUSE	Hnrnpul2	Heterogeneous nuclear ribonucleoprotein U-like protein 2	1.67689	0.889175	+	16.8391	16.617	16.9489	15.7864	17.7378	17.4115	17.1848	17.414
P43274	H14_MOUSE	H1-4	Histone H1.4	1.82162	0.888325	+	19.7979	19.3177	20.0281	18.8714	20.4513	20.2302	20.4873	20.3996
O08797	O08797_MOUSE	Serpinb9	SPI6	0.488472	0.887742		13.4196	16.2818	16.6954	16.849	17.1647	16.5413	16.2874	16.8034
Q5XG73	ACBD5_MOUSE	Acbd5	Acyl-CoA-binding domain-containing protein 5	1.85047	0.8877	+	15.0812	14.7747	14.2505	14.2614	15.3406	15.8399	15.1089	15.6292
Q9ESD7	DYSF_MOUSE	Dysf	Dysferlin	1.70891	0.8876	+	19.3177	18.8887	18.517	19.0028	20.0291	20.3475	19.3435	19.5565
Q62417	SRBS1_MOUSE	Sorbs1	Sorbin and SH3 domain-containing protein 1	1.43916	0.886325	+	15.9257	16.1129	16.2319	15.1845	16.7773	16.6163	16.2456	17.3611
P61967	AP1S1_MOUSE	Ap1s1	AP-1 complex subunit sigma-1A	1.93651	0.885603	+	13.1673	13.3894	14.1461	13.4599	14.7099	14.3289	14.1214	14.5449
P00493	HPRT_MOUSE	Hprt1	Hypoxanthine-guanine phosphoribosyltransferase	1.61138	0.884925	+	14.8676	14.9868	15.4848	15.8759	15.9791	16.3549	15.8035	16.6173
Q9DCD5	TJAP1_MOUSE	Tjap1	Tight junction-associated protein 1	0.711688	0.884128		14.2783	14.0412	11.6317	13.2831	14.0295	14.2251	14.0758	14.4404
Q8CGB6	TNS2_MOUSE	Tns2	Tensin-2	0.729349	0.883707		15.606	15.0519	16.0377	13.3651	15.6984	16.1189	15.9455	15.8327
Q9D1Q4	DPM3_MOUSE	Dpm3	Dolichol-phosphate mannosyltransferase subunit 3	2.89888	0.8837	+	15.8812	15.3639	16.0456	15.618	16.5103	16.7013	16.641	16.5909
Q9ES28	ARHG7_MOUSE	Arhgef7	Rho guanine nucleotide exchange factor 7	1.62996	0.8804	+	13.8466	14.4379	14.8145	14.2769	15.4374	14.7357	15.0331	15.6913
Q9EQN3	T22D4_MOUSE	Tsc22d4	TSC22 domain family protein 4	0.995636	0.879393		12.3506	11.5034	13.6155	12.7476	13.5421	13.2821	13.1993	13.7112
Q921H8	THIKA_MOUSE	Acaa1a	3-ketoacyl-CoA thiolase A, peroxisomal	3.97344	0.879076	+	16.8491	17.0824	17.0598	17.091	17.9646	17.9843	17.6627	17.987
Q9WU79	PROD_MOUSE	Prodh	Proline dehydrogenase 1, mitochondrial	0.917077	0.878642		14.4891	12.9721	12.2661	13.1765	13.7445	14.1042	14.1063	14.4634
Q61334	BAP29_MOUSE	Bcap29	B-cell receptor-associated protein 29	0.881131	0.875479		12.9096	11.141	11.3225	11.8719	12.0972	12.9647	13.4112	12.2738
Q9JLQ2	GIT2_MOUSE	Git2	ARF GTPase-activating protein GIT2	0.650183	0.872525		14.4033	12.2848	14.9838	14.3807	15.0136	14.6359	15.5221	14.3711
Q3UU43	Q3UU43_MOUSE	Chpf2	Hexosyltransferase	0.619263	0.871846		14.877	12.7758	12.7108	14.2601	14.4512	15.626	13.7789	14.255
Q9QYR6	MAP1A_MOUSE	Map1a	Microtubule-associated protein 1A	0.831596	0.867775		14.7656	13.365	15.4977	14.4307	15.7725	14.6584	15.2521	15.8471
P28656	NP1L1_MOUSE	Nap1l1	Nucleosome assembly protein 1-like 1	2.33551	0.8668	+	17.3986	17.2946	17.1755	16.6438	17.9962	18.1992	17.7087	18.0756
Q810A7	DDX42_MOUSE	Ddx42	ATP-dependent RNA helicase DDX42	1.33781	0.864646	+	14.8524	13.7585	15.3546	14.4985	15.2483	15.5645	15.5223	15.5875
P24270	CATA_MOUSE	Cat	Catalase	2.97245	0.8639	+	17.4418	18.0271	17.7537	17.874	18.6559	18.5924	18.4638	18.8401
Q9DB10	EMRE_MOUSE	Smdt1	Essential MCU regulator, mitochondrial	1.55951	0.8636	+	15.9055	15.6097	16.0004	15.201	16.8651	16.3784	15.9452	16.9823
Q9R0X4	ACOT9_MOUSE	Acot9	Acyl-coenzyme A thioesterase 9, mitochondrial	2.99983	0.8625	+	18.4956	18.4875	18.8005	18.4957	19.6927	19.4353	19.1032	19.4981
Q9JIW9	RALB_MOUSE	Ralb	Ras-related protein Ral-B	0.367187	0.859767		15.8946	14.0313	15.5381	12.6332	16.4753	13.4357	15.4397	16.1856
Q9DB15	RM12_MOUSE	Mrpl12	39S ribosomal protein L12, mitochondrial	2.89912	0.8581	+	17.6569	17.8505	17.4886	17.3925	18.2172	18.315	18.607	18.6817
Q8BK72	RT27_MOUSE	Mrps27	28S ribosomal protein S27, mitochondrial	2.58598	0.8578	+	15.7877	15.8479	15.6281	15.1859	16.3717	16.3565	16.4217	16.7309
Q7TNV0	DEK_MOUSE	Dek	Protein DEK	1.47271	0.8575	+	15.3315	14.4168	15.8422	15.3287	16.0239	16.3086	15.8463	16.1704
Q61656	DDX5_MOUSE	Ddx5	Probable ATP-dependent RNA helicase DDX5	2.45316	0.857125	+	16.7856	16.5644	16.6274	16.0875	17.0778	17.5859	17.3866	17.4431
Q9ERN0	SCAM2_MOUSE	Scamp2	Secretory carrier-associated membrane protein 2	2.89938	0.857125	+	15.9919	15.75	15.9592	16.1499	17.0333	17.0422	16.6146	16.5894
Q99KP6	PRP19_MOUSE	Prpf19	Pre-mRNA-processing factor 19	1.39055	0.856575	+	16.031	16.1776	16.2365	14.9802	16.7499	16.9534	16.2919	16.8564
Q9Z1G4	VPP1_MOUSE	Atp6v0a1	V-type proton ATPase 116 kDa subunit a 1	0.358487	0.856135		13.0887	14.5417	13.0904	17.079	15.6855	14.9131	16.2698	14.3559
Q8VHX6	FLNC_MOUSE	Flnc	Filamin-C	1.58061	0.855925	+	20.914	21.3526	20.9837	20.4025	22.0068	21.9542	21.1192	21.9963
Q9D281	NXP20_MOUSE	Fam114a1	Protein Noxp20	0.513591	0.855285		12.4863	13.5175	15.6399	13.5492	15.4496	13.6105	14.6714	14.8826
Q99N87	RT05_MOUSE	Mrps5	28S ribosomal protein S5, mitochondrial	2.44283	0.854775	+	15.8341	15.5957	15.6593	15.1447	16.3135	16.5161	16.1556	16.6677
Q9CSH3	RRP44_MOUSE	Dis3	Exosome complex exonuclease RRP44	1.28136	0.853963		14.1299	14.6238	14.8492	13.3283	14.9006	15.3817	14.9512	15.1136
O35623	BET1_MOUSE	Bet1	BET1 homolog	1.37715	0.853925	+	14.9152	14.487	13.8953	14.0451	15.3858	15.6876	14.5655	15.1194
P40240	CD9_MOUSE	Cd9	CD9 antigen	0.334235	0.850435		13.081	17.073	17.6563	16.4085	17.2279	17.4025	15.8302	17.1599
Q8K124	PKHO2_MOUSE	Plekho2	Pleckstrin homology domain-containing family O member 2	1.01477	0.850326		14.018	13.336	14.0879	12.4531	14.7015	14.3523	13.7462	14.4963
P26645	MARCS_MOUSE	Marcks	Myristoylated alanine-rich C-kinase substrate	1.5307	0.848825	+	16.8374	16.8553	17.6603	16.811	18.3619	17.6215	17.4401	18.1358
Q9ESX5	DKC1_MOUSE	Dkc1	H/ACA ribonucleoprotein complex subunit DKC1	0.826382	0.84515		15.4868	15.4958	15.2295	13.3895	15.857	15.6017	15.8282	15.6953
Q6A026	PDS5A_MOUSE	Pds5a	Sister chromatid cohesion protein PDS5 homolog A	1.24456	0.844975		13.294	13.3291	14.1099	12.5436	14.1482	13.896	14.6298	13.9825
Q9D1I6	RM14_MOUSE	Mrpl14	39S ribosomal protein L14, mitochondrial	1.69496	0.84435	+	14.799	14.6376	14.3314	14.805	15.3047	14.8785	15.8364	15.9308
P09925	SURF1_MOUSE	Surf1	Surfeit locus protein 1	0.536184	0.844123		13.1066	13.8846	15.4974	12.3968	14.2401	14.9644	13.8972	15.1601
P97927	LAMA4_MOUSE	Lama4	Laminin subunit alpha-4	1.75683	0.84315	+	15.0811	15.9503	15.0046	15.3257	15.8795	16.1745	16.1006	16.5797
Q8K1B8	URP2_MOUSE	Fermt3	Fermitin family homolog 3	1.73974	0.84215	+	17.2089	17.6886	17.3627	17.8312	18.8583	18.0113	17.981	18.6094
Q62418	DBNL_MOUSE	Dbnl	Drebrin-like protein	1.54839	0.842051	+	15.5849	15.2905	15.6651	14.597	16.3441	16.03	15.7063	16.4253
Q9EQI8	RM46_MOUSE	Mrpl46	39S ribosomal protein L46, mitochondrial	1.48719	0.84165	+	15.6047	15.4416	14.4461	14.9348	15.7429	15.712	15.9589	16.38
Q91XV3	BASP1_MOUSE	Basp1	Brain acid soluble protein 1	1.59279	0.83915	+	16.3645	15.5091	16.6104	15.7925	17.1719	17.0792	16.6361	16.7459
O88947	FA10_MOUSE	F10	Coagulation factor X	0.614762	0.838218		14.0635	13.9185	15.3185	12.3134	14.4485	14.354	15.0734	15.0909
Q8VCW8	ACSF2_MOUSE	Acsf2	Medium-chain acyl-CoA ligase ACSF2, mitochondrial	1.16469	0.837898		13.2304	14.2393	14.3601	14.0428	15.1252	14.728	14.0533	15.3177
Q9D1J1	NECP2_MOUSE	Necap2	Adaptin ear-binding coat-associated protein 2	0.47816	0.837361		16.054	13.253	16.4946	16.2735	16.7864	16.1051	15.8364	16.6966
Q3TYS2	CYBC1_MOUSE	Cybc1	Cytochrome b-245 chaperone 1	0.528847	0.836616		16.4264	13.3586	16.3962	15.7307	16.4172	16.4946	16.0548	16.2918
Q8R326	PSPC1_MOUSE	Pspc1	Paraspeckle component 1	1.04656	0.835839		12.9476	12.4478	13.629	14.0858	14.2743	14.6043	13.7859	13.789
Q91WG4	ELP2_MOUSE	Elp2	Elongator complex protein 2	0.89584	0.835225		13.434	13.0306	14.3609	12.2157	14.0618	14.0403	13.7671	14.5129
Q9ESK9	RBCC1_MOUSE	Rb1cc1	RB1-inducible coiled-coil protein 1	0.552038	0.835051		10.4802	10.4047	10.9426	10.3621	13.3403	11.2163	10.1196	10.8536
Q8CBY1	SMAG1_MOUSE	Samd4a	Protein Smaug homolog 1	1.03691	0.833124		13.4742	14.2521	13.3346	12.6151	14.7648	14.3703	13.5855	14.2879
Q9DC71	RT15_MOUSE	Mrps15	28S ribosomal protein S15, mitochondrial	3.17626	0.833025	+	15.001	15.1244	14.8498	15.3	15.7961	15.8268	15.8206	16.1638
P59708	SF3B6_MOUSE	Sf3b6	Splicing factor 3B subunit 6	0.349027	0.832287		16.4183	12.1663	16.0063	15.796	16.5057	15.156	16.0121	16.0422
P13541	MYH3_MOUSE	Myh3	Myosin-3	0.257292	0.829961		13.1485	18.9778	18.3096	17.1108	17.3742	17.9067	17.3717	18.2139
O08784	TCOF_MOUSE	Tcof1	Treacle protein	1.22746	0.82995		15.7145	14.8551	14.6869	14.0212	15.5721	15.7985	15.7621	15.4648
Q78J03	MSRB2_MOUSE	Msrb2	Methionine-R-sulfoxide reductase B2, mitochondrial	2.00718	0.82965	+	15.4877	15.4588	15.7179	15.828	16.2929	15.9899	16.5818	16.9464
P58064	RT06_MOUSE	Mrps6	28S ribosomal protein S6, mitochondrial	1.15271	0.8291		15.2858	15.5158	15.4599	15.0736	16.2989	15.0971	16.6647	16.5908
Q6A0A2	LAR4B_MOUSE	Larp4b	La-related protein 4B	1.16462	0.8275		12.9238	12.4018	11.8771	12.3974	13.502	13.6456	12.3184	13.4441
Q9CYN2	SPCS2_MOUSE	Spcs2	Signal peptidase complex subunit 2	1.61734	0.82685	+	17.3228	16.624	16.5818	16.1871	17.4384	17.7654	17.6878	17.1315
Q9DCM2	GSTK1_MOUSE	Gstk1	Glutathione S-transferase kappa 1	2.54401	0.826076	+	17.845	18.2557	18.1253	17.7295	18.5208	19.0322	18.9837	18.7231
A0A087WR45	A0A087WR45_MOUSE	Prob1	Proline-rich basic protein 1	1.72182	0.826075	+	16.459	16.8047	16.1294	16.0092	17.5536	17.336	16.6709	17.1461
Q9DAW9	CNN3_MOUSE	Cnn3	Calponin-3	1.70881	0.825875	+	16.3045	15.7399	16.3714	15.5083	16.8321	16.3836	16.9018	17.1101
P68373	TBA1C_MOUSE	Tuba1c	Tubulin alpha-1C chain	1.67493	0.825675	+	19.7185	19.8535	20.6845	20.1718	21.1097	20.7468	20.596	21.2785
Q99PV0	PRP8_MOUSE	Prpf8	Pre-mRNA-processing-splicing factor 8	1.56916	0.82275	+	15.0749	14.8374	15.7181	14.4755	15.8593	16.1493	15.7135	15.6748
Q9CQF3	CPSF5_MOUSE	Nudt21	Cleavage and polyadenylation specificity factor subunit 5	1.2304	0.8211		13.8194	14.4809	15.3837	14.9424	15.5321	15.683	15.1577	15.538
Q923B6	STEA4_MOUSE	Steap4	Metalloreductase STEAP4	2.40904	0.8204	+	15.6505	15.4879	15.2693	15.7749	16.6196	16.3034	15.9871	16.5541
Q9D7S7	RL22L_MOUSE	Rpl22l1	60S ribosomal protein L22-like 1	0.289736	0.820206		16.2929	17.0298	15.6795	11.7978	15.5943	16.1423	16.4296	15.9146
P41105	RL28_MOUSE	Rpl28	60S ribosomal protein L28	0.834085	0.818225		15.9196	16.1375	15.9188	14.6777	17.0076	15.4701	16.4547	16.9941
Q9CU62	SMC1A_MOUSE	Smc1a	Structural maintenance of chromosomes protein 1A	1.52618	0.816558	+	14.122	14.2456	14.9523	13.5972	14.8509	15.0597	15.077	15.1957
Q8BU14	SEC62_MOUSE	Sec62	Translocation protein SEC62	0.485024	0.814826		15.8472	15.7758	16.0715	12.8656	16.0385	15.8594	16.1137	15.8078
Q06335	APLP2_MOUSE	Aplp2	Amyloid beta precursor like protein 2	0.389572	0.812466		13.5262	14.6064	12.4446	16.402	14.957	14.5479	16.0713	14.6529
Q8VEE4	RFA1_MOUSE	Rpa1	Replication protein A 70 kDa DNA-binding subunit	0.264726	0.811998		16.39	16.8696	17.3566	11.9713	15.8942	16.643	16.9586	16.3397
Q5M8N0	CNRP1_MOUSE	Cnrip1	CB1 cannabinoid receptor-interacting protein 1	1.54932	0.810375	+	14.5033	14.3653	14.2989	14.8625	15.539	15.9061	14.7701	15.0563
Q91VW3	SH3L3_MOUSE	Sh3bgrl3	SH3 domain-binding glutamic acid-rich-like protein 3	1.53434	0.80965	+	17.2774	16.8922	17.8716	17.5512	18.634	18.1609	17.7057	18.3304
Q8BGA9	OXA1L_MOUSE	Oxa1l	Mitochondrial inner membrane protein OXA1L	1.75003	0.809375	+	15.0324	15.4057	15.0941	15.1455	15.4611	15.7508	16.5413	16.162
Q80WQ2	VAC14_MOUSE	Vac14	Protein VAC14 homolog	0.202729	0.808651		18.4119	17.5267	13.5259	12.8618	17.6589	14.2588	16.7845	16.8586
Q9D0G0	RT30_MOUSE	Mrps30	28S ribosomal protein S30, mitochondrial	2.41951	0.8079	+	16.7652	17.0223	16.8009	16.5778	17.524	17.3104	17.5373	18.0261
Q91XE8	TM205_MOUSE	Tmem205	Transmembrane protein 205	3.02239	0.807825	+	17.4861	17.2198	17.3041	17.0318	18.0871	18.3036	18.0448	17.8376
Q6PDQ2	CHD4_MOUSE	Chd4	Chromodomain-helicase-DNA-binding protein 4	1.21752	0.807475		14.0909	14.3762	15.1425	13.571	15.1822	15.1735	14.7463	15.3085
Q9D832	DNJB4_MOUSE	Dnajb4	DnaJ homolog subfamily B member 4	1.52755	0.80655	+	16.9438	16.1561	16.848	16.4139	17.5541	16.881	17.2575	17.8954
Q9D0E1	HNRPM_MOUSE	Hnrnpm	Heterogeneous nuclear ribonucleoprotein M	2.39907	0.806399	+	16.5712	16.7751	17.0379	16.3223	17.5451	17.5483	17.2099	17.6288
Q9R099	TBL2_MOUSE	Tbl2	Transducin beta-like protein 2	0.424806	0.806305		12.7648	13.4054	14.4119	12.941	14.9006	11.9878	15.4047	14.4552
O70400	PDLI1_MOUSE	Pdlim1	PDZ and LIM domain protein 1	0.575537	0.805825		17.2303	19.0796	18.0721	17.0204	18.3606	17.5908	18.8947	19.7796
P97494	GSH1_MOUSE	Gclc	Glutamate--cysteine ligase catalytic subunit	0.471098	0.805723		15.9438	15.2442	12.9119	13.7564	15.8284	15.5075	14.2413	15.502
Q641P0	ARP3B_MOUSE	Actr3b	Actin-related protein 3B	0.266305	0.805717		17.2834	16.9957	16.9576	12.1443	16.7378	16.8903	16.7792	16.1966
Q8BU33	HACL2_MOUSE	Ilvbl	2-hydroxyacyl-CoA lyase 2	1.03079	0.8033		13.1087	12.9869	12.5514	12.3466	14.2238	13.2041	14.0731	12.7058
Q91V16	ETFR1_MOUSE	Etfrf1	Electron transfer flavoprotein regulatory factor 1	1.83679	0.8032	+	16.8441	17.5054	17.2455	17.7941	18.1172	17.8619	18.1585	18.4643
O55013	TPPC3_MOUSE	Trappc3	Trafficking protein particle complex subunit 3	0.289777	0.802912		18.2827	18.2895	18.21	13.6614	18.1988	17.9255	17.6511	17.8798
Q60865	CAPR1_MOUSE	Caprin1	Caprin-1	3.10631	0.80185	+	15.5734	15.3516	15.7103	15.1772	16.1318	16.2993	16.2212	16.3676
Q9D6Z1	NOP56_MOUSE	Nop56	Nucleolar protein 56	0.865585	0.800475		14.0597	14.2717	14.4848	12.6115	14.1124	15.0006	14.7024	14.8142
Q99N96	RM01_MOUSE	Mrpl1	39S ribosomal protein L1, mitochondrial	2.13835	0.8001	+	14.2615	14.7462	14.5824	14.2833	15.309	14.8251	15.3319	15.6078
Q9R1C7	PR40A_MOUSE	Prpf40a	Pre-mRNA-processing factor 40 homolog A	0.556225	0.798325		14.4284	14.0394	14.7569	12.1556	14.5808	15.5367	14.5118	13.9443
Q64345	IFIT3_MOUSE	Ifit3	Interferon-induced protein with tetratricopeptide repeats 3	0.566859	0.797838		12.1575	13.3349	12.6153	13.3732	14.0375	12.0982	14.9154	13.6211
O89053	COR1A_MOUSE	Coro1a	Coronin-1A	1.78114	0.796276	+	16.3888	16.0343	15.9351	16.5236	17.4139	16.6086	16.7567	17.2877
Q9WTR5	CAD13_MOUSE	Cdh13	Cadherin-13	2.98883	0.794875	+	19.7327	19.3335	19.45	19.4888	20.1702	20.6013	20.1513	20.2617
Q9D1L0	CHCH2_MOUSE	Chchd2	Coiled-coil-helix-coiled-coil-helix domain-containing protein 2	2.15029	0.791649	+	17.4008	17.1881	16.6785	16.9864	17.8007	17.6384	17.7686	18.2127
Q9CXY6	ILF2_MOUSE	Ilf2	Interleukin enhancer-binding factor 2	2.28523	0.791275	+	15.5817	15.1669	15.45	15.0042	16.3247	16.2155	15.7274	16.1003
P11352	GPX1_MOUSE	Gpx1	Glutathione peroxidase 1	1.84103	0.791174	+	17.8171	18.0355	18.0132	17.6747	19.2615	18.7186	18.2648	18.4603
Q9QY81	PO210_MOUSE	Nup210	Nuclear pore membrane glycoprotein 210	0.690443	0.789472		13.9357	15.5005	14.9631	13.1403	15.5428	14.7485	15.0737	15.3325
Q8JZN7	MIRO2_MOUSE	Rhot2	Mitochondrial Rho GTPase 2	2.7212	0.788749	+	15.8388	16.12	15.8566	15.6213	16.4342	16.6139	16.5885	16.9551
Q8R081	HNRPL_MOUSE	Hnrnpl	Heterogeneous nuclear ribonucleoprotein L	1.77082	0.787625	+	19.6033	19.6561	20.082	19.1078	20.6509	20.6104	20.1267	20.2117
Q69Z99	ZN512_MOUSE	Znf512	Zinc finger protein 512	0.368575	0.785706		14.1093	12.3769	11.4394	12.5053	14.411	14.4469	11.2897	13.4261
P62077	TIM8B_MOUSE	Timm8b	Mitochondrial import inner membrane translocase subunit Tim8 B	3.73184	0.785449	+	16.5729	16.5414	16.3024	16.6864	17.1789	17.2741	17.4112	17.3807
P62962	PROF1_MOUSE	Pfn1	Profilin-1	1.88127	0.7827	+	20.2935	20.1516	20.5088	20.81	21.1509	21.6941	20.8588	21.1909
Q8BIJ7	RUFY1_MOUSE	Rufy1	RUN and FYVE domain-containing protein 1	0.479241	0.782282		15.7729	15.2939	15.3797	12.5825	15.3458	15.3453	15.7543	15.7127
Q3UEB3	PUF60_MOUSE	Puf60	Poly(U)-binding-splicing factor PUF60	4.41169	0.781875	+	15.677	15.6489	15.9113	15.7178	16.4351	16.6243	16.4702	16.5529
Q8VCX6	KPTN_MOUSE	Kptn	KICSTOR complex protein kaptin	0.791465	0.780389		13.2304	12.8618	13.8743	12.2084	13.0064	14.4838	14.289	13.5173
Q6ZQK5	ACAP2_MOUSE	Acap2	Arf-GAP with coiled-coil, ANK repeat and PH domain-containing protein 2	0.952011	0.777807		13.9948	14.2835	14.4435	13.1332	15.0704	13.8474	15.0216	15.0268
Q9EQS3	MYCBP_MOUSE	Mycbp	c-Myc-binding protein	1.39348	0.777524	+	17.1933	16.8637	16.6211	15.8071	17.4082	17.2829	17.4265	17.4777
Q61475	DAF1_MOUSE	Cd55	Complement decay-accelerating factor, GPI-anchored	0.499583	0.775675		15.2324	14.0614	14.8667	13.1262	15.931	16.0022	13.7803	14.6759
G5E8J6	G5E8J6_MOUSE	Hrc	Histidine-rich calcium-binding protein	1.93561	0.773975	+	18.6122	18.9913	19.2135	18.5177	19.6031	20.0105	19.4195	19.3975
Q8CHK3	MBOA7_MOUSE	Mboat7	Lysophospholipid acyltransferase 7	1.7675	0.773625	+	14.0907	13.3982	13.5445	13.8572	14.3204	14.8584	14.7214	14.0849
Q9R0N0	GALK1_MOUSE	Galk1	Galactokinase	1.18383	0.7731		15.6614	14.81	16.4092	16.0012	16.5132	16.6139	16.3638	16.4833
P17710	HXK1_MOUSE	Hk1	Hexokinase-1	1.58814	0.77215	+	16.6433	16.4873	17.4748	16.661	17.819	17.539	17.2176	17.7794
Q8CI95	OSB11_MOUSE	Osbpl11	Oxysterol-binding protein-related protein 11	0.775061	0.771896		14.7505	14.305	14.9389	12.9518	15.2307	14.9397	14.4689	15.3945
P56394	COX17_MOUSE	Cox17	Cytochrome c oxidase copper chaperone	3.54045	0.771675	+	17.6833	17.4727	17.6208	17.8166	18.2475	18.602	18.4512	18.3794
Q61578	ADRO_MOUSE	Fdxr	NADPH:adrenodoxin oxidoreductase, mitochondrial	1.31727	0.769725		13.7722	14.6388	15.078	14.4162	15.2973	15.2037	14.8749	15.6082
Q9JHI5	IVD_MOUSE	Ivd	Isovaleryl-CoA dehydrogenase, mitochondrial	0.609844	0.768875		19.8017	20.0884	17.8371	20.4505	20.1572	20.682	20.169	20.245
Q8C850	SCAR3_MOUSE	Scara3	Scavenger receptor class A member 3	0.621429	0.76877		14.9672	12.7106	14.8713	13.2649	14.3524	14.7637	15.0748	14.6982
Q07113	MPRI_MOUSE	Igf2r	Cation-independent mannose-6-phosphate receptor	2.21075	0.766075	+	15.7428	15.0008	15.5668	15.7709	16.1873	16.2861	16.2524	16.4198
Q91Z49	UIF_MOUSE	Fyttd1	UAP56-interacting factor	1.35405	0.765994	+	12.3953	12.6279	12.024	13.076	13.052	13.8873	13.2716	12.9763
Q9D7N3	RT09_MOUSE	Mrps9	28S ribosomal protein S9, mitochondrial	2.65144	0.764375	+	16.0152	15.7765	15.5058	15.5223	16.43	16.237	16.6453	16.565
Q9JHH9	COPZ2_MOUSE	Copz2	Coatomer subunit zeta-2	1.38386	0.7637	+	14.775	14.0102	15.1945	14.6419	15.6904	15.6359	14.9704	15.3797
O70503	DHB12_MOUSE	Hsd17b12	Very-long-chain 3-oxoacyl-CoA reductase	2.13658	0.761475	+	16.867	16.805	16.327	17.147	17.7224	17.4506	17.353	17.6659
P50285	FMO1_MOUSE	Fmo1	Dimethylaniline monooxygenase [N-oxide-forming] 1	2.64782	0.75885	+	16.4338	16.4357	16.0779	16.2333	16.9826	16.9439	16.8771	17.4125
Q9DCA2	RT11_MOUSE	Mrps11	28S ribosomal protein S11, mitochondrial	0.609842	0.758466		13.9329	11.1098	12.5784	12.2657	13.0766	13.2196	13.5218	13.1027
Q9Z2Q5	RM40_MOUSE	Mrpl40	39S ribosomal protein L40, mitochondrial	1.17386	0.757125		15.2788	14.5144	15.206	14.69	14.8489	15.8725	16.1023	15.894
Q91WP6	SPA3N_MOUSE	Serpina3n	Serine protease inhibitor A3N	1.78495	0.75575	+	15.9217	15.2407	15.7652	15.7434	16.5101	16.8426	16.0029	16.3384
P58404	STRN4_MOUSE	Strn4	Striatin-4	0.810932	0.755505		13.0825	13.0678	13.4408	12.0685	13.4734	12.7833	13.9623	14.4625
E9Q7G0	NUMA1_MOUSE	Numa1	Nuclear mitotic apparatus protein 1	0.99293	0.755017		15.0501	14.6849	14.8849	13.6199	15.5123	15.5686	14.6515	15.5275
P15379	CD44_MOUSE	Cd44	CD44 antigen	1.36691	0.754375	+	15.8866	15.388	16.563	16.0415	16.8398	16.3488	16.578	17.13
Q91WB2	PLPP7_MOUSE	Plpp7	Inactive phospholipid phosphatase 7	0.254761	0.752365		15.9474	15.2752	14.6857	11.285	14.8339	15.499	16.405	13.4648
Q9QYJ0	DNJA2_MOUSE	Dnaja2	DnaJ homolog subfamily A member 2	3.29825	0.751775	+	17.3208	17.6515	17.6659	17.6103	18.3815	18.4438	18.0984	18.3319
Q5EG47	AAPK1_MOUSE	Prkaa1	5'-AMP-activated protein kinase catalytic subunit alpha-1	0.812751	0.7517		15.8187	14.3186	15.8907	16.3639	16.7196	16.1826	16.2025	16.294
Q0VGB7	PP4R2_MOUSE	Ppp4r2	Serine/threonine-protein phosphatase 4 regulatory subunit 2	0.87174	0.751699		14.3548	14.4682	14.7298	12.918	14.8346	15.2383	14.503	14.9017
Q5SVR0	TBC9B_MOUSE	Tbc1d9b	TBC1 domain family member 9B	0.639326	0.7509		13.1121	11.0051	13.2309	12.8457	12.9009	13.1848	13.2215	13.8902
P62274	RS29_MOUSE	Rps29	40S ribosomal protein S29	2.77714	0.750725	+	17.0603	17.1523	17.246	16.843	17.8159	17.5825	17.7928	18.1133
P26039	TLN1_MOUSE	Tln1	Talin-1	2.63522	0.749625	+	17.7589	17.6697	18.0072	17.5763	18.6542	18.3395	18.2727	18.7442
P19973	LSP1_MOUSE	Lsp1	Lymphocyte-specific protein 1	1.39447	0.747779	+	14.5221	13.3514	13.8755	13.4799	14.8963	14.4617	14.406	14.456
Q99MR6	SRRT_MOUSE	Srrt	Serrate RNA effector molecule homolog	2.05847	0.747475	+	14.9137	14.2645	14.9584	14.9173	15.5162	15.6257	15.2214	15.6805
Q9ER88	RT29_MOUSE	Dap3	28S ribosomal protein S29, mitochondrial	1.74962	0.74695	+	16.4879	16.7314	16.0924	16.4901	17.1549	16.7182	17.282	17.6345
Q60753	CTF1_MOUSE	Ctf1	Cardiotrophin-1	0.676652	0.746769		13.8835	13.8177	13.4751	12.7712	14.7687	14.7308	12.8342	14.6009
Q9CQ00	DMAC1_MOUSE	Dmac1	Distal membrane-arm assembly complex protein 1	1.55818	0.74635	+	16.057	16.5134	15.3955	16.1049	16.7737	16.4534	16.8254	17.0037
Q6DFW4	NOP58_MOUSE	Nop58	Nucleolar protein 58	1.63531	0.74555	+	13.3824	13.0851	14.0154	13.2456	14.1093	14.3467	13.8181	14.4366
Q8BYJ6	TBCD4_MOUSE	Tbc1d4	TBC1 domain family member 4	2.83809	0.7449	+	15.6075	15.7454	15.355	15.7356	16.1598	16.6202	16.2637	16.3794
Q80VL1	TDRKH_MOUSE	Tdrkh	Tudor and KH domain-containing protein	0.555636	0.743925		17.1441	15.2694	14.4245	14.9498	16.5457	15.6627	16.122	16.4331
Q9WV54	ASAH1_MOUSE	Asah1	Acid ceramidase	0.916663	0.742275		16.4148	15.1569	16.6565	16.6418	17.2614	16.8547	16.4302	17.2928
Q60648	SAP3_MOUSE	Gm2a	Ganglioside GM2 activator	1.22275	0.74215		14.3217	14.3578	15.3657	13.9914	15.4688	15.2297	14.9223	15.3844
D3Z2H9	D3Z2H9_MOUSE	Tpm3-rs7	Tropomyosin 3, related sequence 7	1.34577	0.74215		16.358	15.9942	17.2682	16.7173	17.6234	17.0728	17.3109	17.2992
P62960	YBOX1_MOUSE	Ybx1	Y-box-binding protein 1	3.48588	0.742	+	18.1186	18.2029	18.0928	18.0883	19.109	18.7119	18.7067	18.943
Q8VHY0	CSPG4_MOUSE	Cspg4	Chondroitin sulfate proteoglycan 4	1.47938	0.740676	+	16.3515	15.7695	16.8228	16.409	17.1812	16.6692	17.033	17.4321
Q8K1J6	TRNT1_MOUSE	Trnt1	CCA tRNA nucleotidyltransferase 1, mitochondrial	2.01487	0.7405	+	15.7474	15.7785	16.2282	15.6703	16.5548	16.9564	16.2154	16.6598
Q9CQB2	MCRI2_MOUSE	Mcrip2	MAPK regulated corepressor interacting protein 2	0.676631	0.740159		15.9294	15.5331	15.3992	13.6118	15.5743	15.8537	15.8533	16.1528
P47856	GFPT1_MOUSE	Gfpt1	Glutamine--fructose-6-phosphate aminotransferase [isomerizing] 1	1.2547	0.739475		14.8826	14.7669	15.7085	14.9105	15.4974	16.456	15.7676	15.5054
Q91YN5	UAP1_MOUSE	Uap1	UDP-N-acetylhexosamine pyrophosphorylase	0.535421	0.739087		15.0433	15.4323	12.9883	13.2295	14.8023	15.1395	14.5425	15.1655
P84099	RL19_MOUSE	Rpl19	60S ribosomal protein L19	2.65838	0.739076	+	18.1195	18.0113	17.6066	17.7281	18.4495	18.639	18.8187	18.5146
P56695	WFS1_MOUSE	Wfs1	Wolframin	1.4658	0.73895	+	18.1596	18.4471	18.1446	18.1156	19.2059	18.269	18.8752	19.4726
Q6PB44	PTN23_MOUSE	Ptpn23	Tyrosine-protein phosphatase non-receptor type 23	1.3789	0.737475	+	14.255	13.484	14.173	13.1315	14.6286	14.5235	14.2413	14.6
Q9JIQ3	DBLOH_MOUSE	Diablo	Diablo IAP-binding mitochondrial protein	2.21577	0.736725	+	15.1712	15.2414	15.6041	14.9255	16.0077	16.2646	15.7659	15.8509
Q60935	NAR1_MOUSE	Art1	GPI-linked NAD(P)(+)--arginine ADP-ribosyltransferase 1	1.24239	0.7364		17.7559	17.7019	16.9177	16.7886	17.9563	18.4457	18.1398	17.5679
Q8BMK4	CKAP4_MOUSE	Ckap4	Cytoskeleton-associated protein 4	1.09253	0.73585		17.2185	16.6061	17.9935	16.7658	18.1709	17.4152	17.9484	17.9928
Q9Z1T2	TSP4_MOUSE	Thbs4	Thrombospondin-4	0.415896	0.735725		19.0274	17.5938	20.0558	16.9654	19.5481	18.0992	19.6302	19.3078
Q04750	TOP1_MOUSE	Top1	DNA topoisomerase 1	1.20768	0.735389		13.0161	12.6944	11.9852	12.845	13.8859	13.6002	13.1147	12.8815
Q9CWZ3	RBM8A_MOUSE	Rbm8a	RNA-binding protein 8A	3.07458	0.735375	+	15.9849	15.7342	15.9618	15.6871	16.5983	16.8287	16.4324	16.4501
P84096	RHOG_MOUSE	Rhog	Rho-related GTP-binding protein RhoG	1.70787	0.735075	+	16.2778	15.6897	16.5182	16.3649	17.3659	16.7798	16.7197	16.9255
Q9QYS9	QKI_MOUSE	Qki	Protein quaking	1.38618	0.73505	+	16.0938	16.21	16.513	15.385	16.8537	16.7173	16.417	17.154
Q6P9Z1	SMRD3_MOUSE	Smarcd3	SWI/SNF-related matrix-associated actin-dependent regulator of chromatin subfamily D member 3	1.49392	0.734351	+	13.0009	13.1687	12.1769	12.6801	13.1263	13.7079	13.37	13.7598
P28660	NCKP1_MOUSE	Nckap1	Nck-associated protein 1	0.456396	0.733921		15.259	15.7916	15.5955	12.8061	16.091	15.7359	15.1504	15.4106
P51637	CAV3_MOUSE	Cav3	Caveolin-3	1.39138	0.7338	+	19.0793	18.0125	18.98	18.8213	19.6634	19.7226	19.329	19.1133
P16675	PPGB_MOUSE	Ctsa	Lysosomal protective protein	1.14061	0.7309		14.6083	15.9607	15.5523	15.8074	16.5623	15.9482	16.3343	16.0075
Q3UQS8	RBM20_MOUSE	Rbm20	RNA-binding protein 20	0.617819	0.729982		11.8522	14.3117	13.6348	13.9601	14.4667	13.8503	14.1859	14.1758
Q08857	CD36_MOUSE	Cd36	Platelet glycoprotein 4	2.76709	0.729875	+	19.0132	19.2918	18.7585	19.2104	19.8297	19.7333	19.6625	19.9679
Q8VCI5	PEX19_MOUSE	Pex19	Peroxisomal biogenesis factor 19	3.40131	0.72985	+	16.1578	16.107	16.4563	16.108	17.027	16.9985	16.7622	16.9608
P11152	LIPL_MOUSE	Lpl	Lipoprotein lipase	0.89018	0.729675		14.7919	15.2665	15.7421	15.5132	15.7331	15.216	16.457	16.8263
Q505K2	FHI1A_MOUSE	Fhip1a	FHF complex subunit HOOK interacting protein 1A	0.865664	0.726901		14.1065	12.9634	12.8887	14.0049	14.3828	14.8739	13.6274	13.987
Q9Z1D1	EIF3G_MOUSE	Eif3g	Eukaryotic translation initiation factor 3 subunit G	1.70445	0.72485	+	16.1854	16.1769	16.6215	16.2966	17.3928	17.1315	16.4526	17.2029
Q8BQ46	Q8BQ46_MOUSE	Taf15	TAF15 RNA polymerase II, TATA box binding protein (TBP)-associated factor	0.734972	0.72455		14.3869	14.4095	13.6873	12.6126	13.9498	15.0969	14.4935	14.4543
P29341	PABP1_MOUSE	Pabpc1	Polyadenylate-binding protein 1	3.15518	0.723725	+	17.4219	17.0462	17.4607	17.134	18.0843	17.9978	17.8595	18.0161
P16125	LDHB_MOUSE	Ldhb	L-lactate dehydrogenase B chain	0.390215	0.722425		19.2237	21.4811	19.907	18.8848	20.2809	19.1566	21.1685	21.7803
A2AKG8	FOCAD_MOUSE	Focad	Focadhesin	0.913181	0.720239		14.3113	12.7068	13.2236	12.5563	13.8195	13.8737	14.0543	13.9315
O08715	AKAP1_MOUSE	Akap1	A-kinase anchor protein 1, mitochondrial	1.65197	0.719775	+	17.0868	17.0682	17.0109	16.5931	17.7789	17.3355	17.3368	18.1869
Q8CI78	RMND1_MOUSE	Rmnd1	Required for meiotic nuclear division protein 1 homolog	1.39784	0.71975	+	15.0715	15.4289	15.2128	14.5473	15.8404	15.198	16.0426	16.0585
P30681	HMGB2_MOUSE	Hmgb2	High mobility group protein B2	0.726304	0.719026		15.7337	14.2469	16.3382	16.0462	16.5123	15.9305	16.3103	16.488
P62996	TRA2B_MOUSE	Tra2b	Transformer-2 protein homolog beta	1.19951	0.716425		15.3435	15.4211	16.273	15.8115	16.8114	16.8265	15.9063	16.1706
Q62189	SNRPA_MOUSE	Snrpa	U1 small nuclear ribonucleoprotein A	1.50328	0.714875	+	16.0368	15.1987	16.2627	16.1899	16.5792	16.8498	16.5465	16.5721
P10126	EF1A1_MOUSE	Eef1a1	Elongation factor 1-alpha 1	1.4609	0.7139	+	19.6003	19.5886	20.5837	20.0297	20.893	20.6916	20.3371	20.7362
Q91VC3	IF4A3_MOUSE	Eif4a3	Eukaryotic initiation factor 4A-III	4.44502	0.7138	+	16.9127	16.7267	16.8177	16.7429	17.4929	17.649	17.4075	17.5058
Q99PL5	RRBP1_MOUSE	Rrbp1	Ribosome-binding protein 1	0.96899	0.7131		16.6957	16.1449	17.3433	16.0707	17.6444	16.6253	17.2429	17.5944
Q3TIR3	RIC8A_MOUSE	Ric8a	Synembryn-A	1.77881	0.712775	+	15.5668	15.747	15.3316	15.2048	16.327	16.4173	15.6399	16.3171
P70460	VASP_MOUSE	Vasp	Vasodilator-stimulated phosphoprotein	1.93309	0.71105	+	15.8598	15.5309	15.9894	16.1086	16.676	16.1331	16.6829	16.8409
Q9WV35	ABEC2_MOUSE	Apobec2	C->U-editing enzyme APOBEC-2	2.50798	0.710601	+	21.6188	21.7909	21.6206	21.6561	22.6589	22.5018	22.3808	21.9873
Q9R008	KIME_MOUSE	Mvk	Mevalonate kinase	1.564	0.71015	+	15.266	15.0724	15.1053	15.2588	15.6146	16.4974	16.0178	15.4133
O88967	YMEL1_MOUSE	Yme1l1	ATP-dependent zinc metalloprotease YME1L1	2.80343	0.70985	+	14.9949	14.4776	14.8155	14.6724	15.3806	15.2865	15.5593	15.5734
Q8CBE3	WDR37_MOUSE	Wdr37	WD repeat-containing protein 37	0.463624	0.708801		14.3913	12.9731	12.0264	14.6806	14.6067	13.3692	14.2631	14.6676
Q91ZW2	OFUT1_MOUSE	Pofut1	GDP-fucose protein O-fucosyltransferase 1	0.514683	0.708601		14.8162	12.7425	15.0855	13.319	15.15	13.9741	14.5616	15.1119
Q8BT51	COA4_MOUSE	COA4	Cytochrome c oxidase assembly factor 4 homolog, mitochondrial	1.05714	0.70835		13.9793	14.748	14.4424	14.609	15.6924	15.0246	14.3467	15.5484
P12023	A4_MOUSE	App	Amyloid-beta precursor protein	1.11576	0.70783		14.917	13.5797	14.7172	14.6159	15.5675	15.0872	14.8949	15.1115
Q9D1G1	RAB1B_MOUSE	Rab1b	Ras-related protein Rab-1B	5.75026	0.705675	+	18.03	17.9359	17.9551	17.9388	18.7142	18.5797	18.6729	18.7157
P07091	S10A4_MOUSE	S100a4	Protein S100-A4	0.486987	0.7056		18.1376	16.9529	19.9144	17.8509	19.4171	18.6968	18.4175	19.1468
Q6URW6	MYH14_MOUSE	Myh14	Myosin-14	0.39209	0.705325		14.3603	14.0548	14.2543	11.0895	14.014	14.2479	14.0661	14.2522
P98156	VLDLR_MOUSE	Vldlr	Very low-density lipoprotein receptor	0.337823	0.705144		16.2803	15.6473	12.6521	16.3845	15.5492	16.2646	15.8557	16.1153
P97473	TRBP2_MOUSE	Tarbp2	RISC-loading complex subunit TARBP2	0.653121	0.704854		14.4032	13.9416	14.5685	12.6084	15.0311	14.5094	13.8642	14.9364
Q80UG5	SEPT9_MOUSE	Septin9	Septin-9	2.01942	0.70475	+	16.3503	15.8459	16.3929	16.1814	17.0803	16.9281	16.4886	17.0925
Q6W8Q3	PC4L1_MOUSE	Pcp4l1	Purkinje cell protein 4-like protein 1	2.41902	0.703701	+	16.1945	15.7912	16.2267	15.766	16.6833	16.4507	16.8526	16.8066
Q9DB76	EMC9_MOUSE	Emc9	ER membrane protein complex subunit 9	0.277277	0.702562		17.3721	17.2142	17.0875	13.131	16.3266	17.2778	17.2433	16.7673
P16330	CN37_MOUSE	Cnp	2',3'-cyclic-nucleotide 3'-phosphodiesterase	1.71015	0.700875	+	15.4476	16.0825	15.1124	15.671	16.2353	16.388	16.0514	16.4423
Q8BX10	PGAM5_MOUSE	Pgam5	Serine/threonine-protein phosphatase PGAM5, mitochondrial	2.45644	0.700675	+	16.6571	16.4856	16.4558	16.1702	16.8691	17.379	17.258	17.0653
Q61391	NEP_MOUSE	Mme	Neprilysin	1.52631	0.700382	+	13.8219	13.3117	13.6933	13.2409	14.7268	14.293	14.0883	13.7612
Q9D0D3	PAPD1_MOUSE	Mtpap	Poly(A) RNA polymerase, mitochondrial	0.905287	0.700346		12.6904	12.5659	13.0148	12.9883	13.8261	12.3933	13.8375	14.0039
P08226	APOE_MOUSE	Apoe	Apolipoprotein E	2.17672	0.699625	+	17.3692	16.9897	17.6892	17.1945	18.2189	18.0937	17.8562	17.8723
Q3UJB9	EDC4_MOUSE	Edc4	Enhancer of mRNA-decapping protein 4	0.934573	0.699439		15.336	14.8633	15.5807	14.0786	16.0618	15.4586	15.2418	15.8942
P41241	CSK_MOUSE	Csk	Tyrosine-protein kinase CSK	1.0773	0.697925		14.1512	13.4662	14.7373	14.372	14.938	14.7367	15.4101	14.4336
Q60598	SRC8_MOUSE	Cttn	Src substrate cortactin	2.74154	0.697925	+	16.2419	16.1424	16.604	16.3861	17.1659	16.9661	16.8374	17.1967
P02089	HBB2_MOUSE	Hbb-b2	Hemoglobin subunit beta-2	0.409534	0.697175		18.6068	19.0708	16.5809	17.727	17.1584	19.2841	19.2792	19.0525
Q9D1R9	RL34_MOUSE	Rpl34	60S ribosomal protein L34	1.88104	0.6964	+	18.032	17.7391	18.4726	18.3059	19.0865	18.5794	18.6904	18.9789
Q8BGB8	COQ4_MOUSE	Coq4	Ubiquinone biosynthesis protein COQ4 homolog, mitochondrial	0.866349	0.695821		13.0775	14.7907	14.2921	13.6752	14.6425	14.2806	14.6397	15.056
Q8VDT9	RM50_MOUSE	Mrpl50	39S ribosomal protein L50, mitochondrial	1.1166	0.6957		16.5152	16.6681	15.5349	16.8789	16.8284	16.9136	17.2717	17.3662
Q9D6Y9	GLGB_MOUSE	Gbe1	1,4-alpha-glucan-branching enzyme	2.82981	0.694675	+	18.7667	19.1099	18.9001	18.922	19.4946	19.5861	19.474	19.9227
P14106	C1QB_MOUSE	C1qb	Complement C1q subcomponent subunit B	0.571439	0.694467		14.3843	11.8813	13.9208	13.9313	14.1457	14.1755	14.052	14.5224
Q8CGY6	UN45B_MOUSE	Unc45b	Protein unc-45 homolog B	2.05395	0.693975	+	20.5148	20.1866	20.2174	19.7553	21.0841	20.8277	20.9039	20.6343
Q9D906	ATG7_MOUSE	Atg7	Ubiquitin-like modifier-activating enzyme ATG7	1.42152	0.693737	+	12.9742	13.9306	13.0051	13.4453	14.3163	13.998	14.1338	13.682
Q99N94	RM09_MOUSE	Mrpl9	39S ribosomal protein L9, mitochondrial	1.0961	0.692925		14.7575	15.5502	15.287	15.6874	15.993	15.3255	16.1769	16.5584
P70372	ELAV1_MOUSE	Elavl1	ELAV-like protein 1	1.25555	0.691925		16.202	15.7981	16.9978	16.6798	17.4832	17.0088	16.944	17.0094
Q8R180	ERO1A_MOUSE	Ero1a	ERO1-like protein alpha	2.86565	0.690975	+	13.5088	13.5762	13.5223	13.6839	14.5981	14.0858	14.1261	14.2451
Q9BCZ4	SELS_MOUSE	Selenos	Selenoprotein S	1.21316	0.6897		13.5995	13.7653	13.8983	12.8684	14.3207	14.7261	13.9581	13.8854
O88291	ZN326_MOUSE	Znf326	DBIRD complex subunit ZNF326	1.14754	0.689233		13.2525	13.4564	13.6109	12.911	14.3957	14.3755	13.2139	14.0026
P57780	ACTN4_MOUSE	Actn4	Alpha-actinin-4	2.01853	0.689149	+	17.3237	17.3974	17.7847	17.1313	18.2715	17.7643	18.064	18.2939
Q05186	RCN1_MOUSE	Rcn1	Reticulocalbin-1	0.680691	0.687625		15.8043	15.8173	17.1214	14.8087	16.8416	16.3127	16.6775	16.4704
Q8BJD1	ITIH5_MOUSE	Itih5	Inter-alpha-trypsin inhibitor heavy chain H5	2.0551	0.687211	+	13.8646	13.7116	13.7416	13.9118	14.4627	14.3193	14.2055	14.9909
Q3V460	Q3V460_MOUSE	Smim26	Gene model 561, (NCBI)	0.258773	0.685664		15.4222	11.8262	15.4552	15.6985	15.5581	13.7498	16.4717	15.3652
A2AMM0	CAVN4_MOUSE	Cavin4	Caveolae-associated protein 4	2.07934	0.685075	+	18.4385	18.4018	18.7505	18.4207	19.149	19.6247	19.0975	18.8806
P61514	RL37A_MOUSE	Rpl37a	60S ribosomal protein L37a	2.06014	0.68495	+	15.8976	15.9883	15.6052	15.453	16.5496	16.3873	16.0772	16.6698
P60122	RUVB1_MOUSE	Ruvbl1	RuvB-like 1	2.50139	0.683974	+	17.3882	17.4866	17.1611	16.9111	17.7756	17.9965	18.0609	17.8499
P04919	B3AT_MOUSE	Slc4a1	Band 3 anion transport protein	0.852594	0.68335		17.0507	18.1187	17.1683	17.0369	18.3859	17.2605	18.6386	17.823
Q8BMB3	IF4E2_MOUSE	Eif4e2	Eukaryotic translation initiation factor 4E type 2	1.16002	0.682825		12.9909	12.4949	12.7471	12.0744	13.5698	13.3343	12.562	13.5725
Q80WR5	CA174_MOUSE		UPF0688 protein C1orf174 homolog	0.478337	0.682559		13.8785	14.212	14.602	12.0782	13.4902	14.4998	14.435	15.0759
B1AVZ0	UPP_MOUSE	Uprt	Uracil phosphoribosyltransferase homolog	0.682822	0.682532		14.3631	14.4944	14.5032	12.693	15.0375	14.2061	14.5486	14.9916
O70404	VAMP8_MOUSE	Vamp8	Vesicle-associated membrane protein 8	1.48164	0.681525	+	16.2677	15.9712	15.856	15.342	16.4563	16.141	16.8164	16.7493
Q99JY3	GIMA4_MOUSE	Gimap4	GTPase IMAP family member 4	1.29333	0.6815		15.4036	16.3869	16.2629	16.4768	16.8796	16.4475	16.852	17.0771
P30999	CTND1_MOUSE	Ctnnd1	Catenin delta-1	1.83791	0.68135	+	14.759	14.4268	15.2244	14.3701	15.4191	15.2715	15.4611	15.354
Q8CIN4	PAK2_MOUSE	Pak2	Serine/threonine-protein kinase PAK 2	0.87623	0.680225		15.7288	14.314	14.7954	15.8136	16.0456	15.4247	15.9674	15.935
P40336	VP26A_MOUSE	Vps26a	Vacuolar protein sorting-associated protein 26A	3.0061	0.679349	+	17.5957	17.4491	17.8383	17.5566	18.1402	18.5	18.3111	18.2058
Q7TPV4	MBB1A_MOUSE	Mybbp1a	Myb-binding protein 1A	1.94737	0.67885	+	16.1541	16.1432	15.9207	15.4897	16.7993	16.6205	16.3062	16.6971
P47911	RL6_MOUSE	Rpl6	60S ribosomal protein L6	1.87807	0.67815	+	19.3116	19.4942	19.7407	18.9509	20.2017	19.8982	19.8558	20.2543
Q99M28	RNPS1_MOUSE	Rnps1	RNA-binding protein with serine-rich domain 1	1.18976	0.677725		15.517	14.8897	15.2595	14.245	15.6793	15.9638	15.4055	15.5735
Q5EBG6	HSPB6_MOUSE	Hspb6	Heat shock protein beta-6	0.798156	0.677125		20.0738	21.5836	20.5445	20.7379	21.9207	21.0986	20.785	21.844
O89116	VTI1A_MOUSE	Vti1a	Vesicle transport through interaction with t-SNAREs homolog 1A	3.18244	0.677075	+	16.0966	16.1147	15.8673	15.9456	16.8369	16.8272	16.5184	16.55
Q99PG2	OGFR_MOUSE	Ogfr	Opioid growth factor receptor	1.28002	0.674775		14.0517	14.6286	13.4184	13.884	14.5219	14.7352	14.4291	14.9956
Q8VEK3	HNRPU_MOUSE	Hnrnpu	Heterogeneous nuclear ribonucleoprotein U	1.98485	0.674324	+	18.3417	18.1656	18.3574	17.6671	19.0409	18.8324	18.6416	18.7142
Q99JB2	STML2_MOUSE	Stoml2	Stomatin-like protein 2, mitochondrial	2.85703	0.673625	+	16.6835	16.7002	16.7018	16.416	17.0635	17.2862	17.3028	17.5435
Q7TNG8	LDHD_MOUSE	Ldhd	Probable D-lactate dehydrogenase, mitochondrial	1.42014	0.6736	+	16.284	16.2027	15.5061	15.9999	16.5477	16.7173	16.2701	17.152
O08734	BAK_MOUSE	Bak1	Bcl-2 homologous antagonist/killer	1.39334	0.671875		15.9846	15.2527	16.4025	16.1708	16.7713	16.7146	16.501	16.5112
P57746	VATD_MOUSE	Atp6v1d	V-type proton ATPase subunit D	1.88551	0.67005	+	15.5135	14.9503	15.5023	15.3954	16.1083	16.0599	15.6138	16.2597
Q8BHZ0	CYRIA_MOUSE	Cyria	CYFIP-related Rac1 interactor A	1.63601	0.66995	+	13.6038	13.0123	13.596	13.3394	14.3344	13.5839	14.028	14.285
Q91WJ8	FUBP1_MOUSE	Fubp1	Far upstream element-binding protein 1	3.30946	0.6694	+	16.3988	16.1013	16.4282	16.4044	16.9499	16.9191	16.9596	17.1817
Q91VW5	GOGA4_MOUSE	Golga4	Golgin subfamily A member 4	2.0018	0.668975	+	15.0356	15.2861	15.2098	14.6135	15.8316	15.8837	15.4423	15.6633
Q9Z1T1	AP3B1_MOUSE	Ap3b1	AP-3 complex subunit beta-1	1.38386	0.667775		15.7178	14.7607	15.8523	15.28	16.1632	15.8764	16.0241	16.2182
Q8VHR5	P66B_MOUSE	Gatad2b	Transcriptional repressor p66-beta	0.692516	0.666175		12.3519	11.5619	12.2448	10.8797	11.6258	13.1786	12.4754	12.4232
P11688	ITA5_MOUSE	Itga5	Integrin alpha-5	0.522754	0.66535		14.5241	15.9476	16.5118	17.1103	16.8269	16.2255	16.5587	17.1441
P62843	RS15_MOUSE	Rps15	40S ribosomal protein S15	1.91518	0.664075	+	18.2621	17.951	18.3885	17.9266	19.0893	18.7585	18.4004	18.9363
Q8BRF7	SCFD1_MOUSE	Scfd1	Sec1 family domain-containing protein 1	2.01405	0.6633	+	15.7008	15.6202	15.5714	15.0943	16.4221	16.0986	15.8843	16.2349
Q99KK9	SYHM_MOUSE	Hars2	Histidine--tRNA ligase, mitochondrial	0.661687	0.662577		13.8223	13.5936	11.9451	13.7511	13.4779	14.2746	13.8445	14.1654
O89090	SP1_MOUSE	Sp1	Transcription factor Sp1	1.04502	0.662325		12.6417	12.3864	11.9732	11.9254	13.4434	13.0712	12.1167	12.9447
O55103	PRAX_MOUSE	Prx	Periaxin	0.775137	0.661422		14.269	14.9769	15.8349	14.3658	15.3159	15.418	15.1925	16.1659
Q9JIK5	DDX21_MOUSE	Ddx21	Nucleolar RNA helicase 2	1.21106	0.661371		13.8921	14.5994	14.4635	13.7352	14.926	14.4756	14.588	15.3461
Q8R1N0	ZN830_MOUSE	Znf830	Zinc finger protein 830	0.612146	0.66115		11.9628	10.2374	12.219	11.8329	12.8035	11.6841	12.4278	11.9813
Q3UJB0	Q3UJB0_MOUSE	Sf3b2	Splicing factor 3b, subunit 2	2.15931	0.6604	+	15.7198	15.8437	16.1167	15.5034	16.5253	16.6947	16.2081	16.3971
Q8BL65	ABLM2_MOUSE	Ablim2	Actin-binding LIM protein 2	0.926835	0.6602		14.6609	13.4331	14.5719	13.7559	14.9393	14.4499	15.2465	14.4269
O35609	SCAM3_MOUSE	Scamp3	Secretory carrier-associated membrane protein 3	2.86778	0.660175	+	16.1491	15.9386	15.9535	16.0695	16.9144	16.4105	16.6579	16.7686
Q9R059	FHL3_MOUSE	Fhl3	Four and a half LIM domains protein 3	1.14885	0.659775		19.7522	18.397	19.1162	19.4792	19.6724	19.8289	19.8878	19.9946
P62911	RL32_MOUSE	Rpl32	60S ribosomal protein L32	1.29799	0.6596		17.2836	17.0842	17.3655	16.3369	17.4345	17.9738	17.8342	17.4661
Q9ES83	POPD1_MOUSE	Bves	Blood vessel epicardial substance	1.89329	0.659276	+	16.7594	16.2111	16.2223	16.1541	16.8812	17.3603	16.8111	16.9314
G3UW82	G3UW82_MOUSE	Myh2	Myosin, heavy polypeptide 2, skeletal muscle, adult	0.28586	0.65885		22.6585	23.7824	22.5773	20.5996	22.3917	21.5566	23.5633	24.7416
Q569Z6	TR150_MOUSE	Thrap3	Thyroid hormone receptor-associated protein 3	1.38461	0.658599		15.7875	15.6227	15.844	15.4567	16.0882	17.0402	16.2177	15.9992
P62717	RL18A_MOUSE	Rpl18a	60S ribosomal protein L18a	1.51863	0.657424	+	17.5288	17.7532	17.5722	17.2628	18.5204	17.6064	18.1518	18.4681
Q8K440	ABC8B_MOUSE	Abca8b	ABC-type organic anion transporter ABCA8B	3.16631	0.657325	+	15.0197	15.2271	14.9338	15.1382	15.7982	15.7153	15.5285	15.9061
P43025	TETN_MOUSE	Clec3b	Tetranectin	0.215547	0.657098		16.7771	15.9163	18.1186	12.4987	17.0699	16.1131	16.5175	16.2386
Q8C8U0	LIPB1_MOUSE	Ppfibp1	Liprin-beta-1	1.44434	0.656975	+	13.8716	13.6141	14.6737	13.6941	14.6841	14.571	14.629	14.5973
P26369	U2AF2_MOUSE	U2af2	Splicing factor U2AF 65 kDa subunit	1.39869	0.6568		15.7631	15.6321	15.889	15.0891	15.9991	16.7755	16.0451	16.1808
Q9CYL5	GAPR1_MOUSE	Glipr2	Golgi-associated plant pathogenesis-related protein 1	0.98156	0.65605		15.252	14.067	15.172	15.5442	15.7537	15.3298	15.7556	15.8203
Q9R0E2	PLOD1_MOUSE	Plod1	Procollagen-lysine,2-oxoglutarate 5-dioxygenase 1	0.310104	0.655998		16.0505	15.7101	16.6068	12.6839	15.6395	15.6946	16.2343	16.1069
Q4VA53	PDS5B_MOUSE	Pds5b	Sister chromatid cohesion protein PDS5 homolog B	1.12253	0.655775		16.19	15.0852	14.9168	15.7082	16.3046	16.2553	15.9915	15.9719
P19253	RL13A_MOUSE	Rpl13a	60S ribosomal protein L13a	1.86582	0.654726	+	17.2565	17.2443	17.776	17.1407	18.0635	17.6438	18.1319	18.1972
Q9D6L8	PPIL3_MOUSE	Ppil3	Peptidyl-prolyl cis-trans isomerase-like 3	0.417823	0.654576		14.799	12.2983	14.6635	14.1587	13.6303	15.3993	15.0391	14.4691
Q8BZF8	PGM5_MOUSE	Pgm5	Phosphoglucomutase-like protein 5	1.72356	0.653925	+	21.6289	21.9518	21.7952	21.3634	22.3409	21.9974	22.2427	22.774
Q9D0Q7	RM45_MOUSE	Mrpl45	39S ribosomal protein L45, mitochondrial	1.43487	0.653125	+	15.7352	15.6966	15.8787	15.8838	16.409	15.801	16.6955	16.9013
Q99LI2	CLCC1_MOUSE	Clcc1	Chloride channel CLIC-like protein 1	0.809847	0.651075		14.7046	13.2611	14.8786	14.7056	14.9692	15.2545	15.2378	14.6927
A2ADY9	DDI2_MOUSE	Ddi2	Protein DDI1 homolog 2	1.8344	0.649899	+	15.8484	15.9013	16.1086	15.7509	16.9156	16.7571	16.4034	16.1327
B2RQC6	PYR1_MOUSE	Cad	CAD protein	0.323261	0.649044		12.9601	11.3418	15.0509	14.3924	14.4147	13.6507	13.7686	14.5074
P31428	DPEP1_MOUSE	Dpep1	Dipeptidase 1	1.18607	0.648351		17.7447	16.6024	17.0483	17.3457	18.0058	18.1895	17.5516	17.5876
Q9CWS0	DDAH1_MOUSE	Ddah1	N(G),N(G)-dimethylarginine dimethylaminohydrolase 1	0.986927	0.64685		15.7829	16.0829	14.8872	16.3114	16.2694	16.6686	16.5774	16.1364
P14142	GLUT4_MOUSE	Slc2a4	Solute carrier family 2, facilitated glucose transporter member 4	1.7821	0.646601	+	19.0527	19.2468	19.1878	18.8371	19.621	20.2385	19.4584	19.5929
P62855	RS26_MOUSE	Rps26	40S ribosomal protein S26	2.39132	0.6465	+	16.4576	16.5058	16.9567	16.7188	17.4635	17.1204	17.1966	17.4444
P25444	RS2_MOUSE	Rps2	40S ribosomal protein S2	2.47965	0.645075	+	17.7308	17.621	18.1927	17.7373	18.5645	18.3831	18.3687	18.5458
Q8BFZ9	ERLN2_MOUSE	Erlin2	Erlin-2	1.99941	0.643325	+	16.7292	16.4166	16.6454	16.0341	17.3199	17.0163	17.0889	16.9735
Q0P678	ZCH18_MOUSE	Zc3h18	Zinc finger CCCH domain-containing protein 18	0.451322	0.643232		12.253	14.6176	13.3316	12.8458	14.1263	14.3283	12.7324	14.434
E9Q6E5	E9Q6E5_MOUSE	Srsf11	Serine and arginine-rich-splicing factor 11	1.41377	0.642275		15.7441	15.1825	15.5467	14.9235	15.889	16.3384	15.5992	16.1393
Q9Z2G6	SE1L1_MOUSE	Sel1l	Protein sel-1 homolog 1	0.894991	0.641775		14.4284	13.2993	14.68	14.9299	14.9243	15.1144	14.9393	14.9267
Q7TNL9	Q7TNL9_MOUSE	Chchd10	Coiled-coil-helix-coiled-coil-helix domain-containing 10	1.31085	0.640775		18.0737	17.8551	17.1877	17.4083	17.7982	18.3735	18.546	18.3702
Q9QYB1	CLIC4_MOUSE	Clic4	Chloride intracellular channel protein 4	1.08626	0.640426		15.8213	15.507	16.1171	16.2754	16.8516	16.9815	15.8385	16.6109
Q9D710	TMX2_MOUSE	Tmx2	Thioredoxin-related transmembrane protein 2	2.01435	0.640175	+	17.8283	17.6516	17.5077	17.8543	18.4434	18.2223	18.7203	18.0166
P35762	CD81_MOUSE	Cd81	CD81 antigen	2.59049	0.63965	+	17.0039	16.5	16.7296	16.6843	17.5557	17.2403	17.4323	17.2481
P62900	RL31_MOUSE	Rpl31	60S ribosomal protein L31	3.59562	0.6393	+	19.2413	19.2034	19.2454	19.0653	19.8765	19.6272	19.8444	19.9645
Q8BHL3	TB10B_MOUSE	Tbc1d10b	TBC1 domain family member 10B	0.720072	0.636979		14.4824	13.3637	13.7454	13.0534	13.6511	15.1126	14.1939	14.2352
Q9CPR4	RL17_MOUSE	Rpl17	60S ribosomal protein L17	2.29421	0.63695	+	18.3701	18.5077	18.816	18.4545	19.3749	19.109	18.8872	19.325
Q62241	RU1C_MOUSE	Snrpc	U1 small nuclear ribonucleoprotein C	0.403518	0.63577		14.9751	12.9658	15.7071	15.613	15.7969	15.8612	14.6687	15.4773
B2RXC8	B2RXC8_MOUSE	Ppp2r3a	3222402P14Rik protein	1.00742	0.635575		16.5283	16.2407	15.2574	15.4806	16.347	16.5984	16.8091	16.2948
Q569Z5	DDX46_MOUSE	Ddx46	Probable ATP-dependent RNA helicase DDX46	0.481638	0.635453		14.7622	12.5895	14.9186	14.4274	15.0832	15.0677	14.018	15.0706
E9QAT4	SC16A_MOUSE	Sec16a	Protein transport protein Sec16A	1.36512	0.6352		14.8484	15.6419	15.8487	15.0963	16.2525	15.9481	15.892	15.8835
O89084	PDE4A_MOUSE	Pde4a	cAMP-specific 3',5'-cyclic phosphodiesterase 4A	0.424852	0.635001		12.0299	12.9943	11.5612	10.6768	11.1905	13.3642	12.7091	12.5384
Q8K4B0	MTA1_MOUSE	Mta1	Metastasis-associated protein MTA1	0.34103	0.634961		10.4787	11.5435	12.6763	11.6586	10.7021	12.1372	13.9182	12.1394
Q8K5A4	RSLAA_MOUSE	Rasl10a	Ras-like protein family member 10A	0.237807	0.634258		14.6901	14.3315	14.0682	12.6726	14.0302	12.0268	15.9205	16.3219
P35980	RL18_MOUSE	Rpl18	60S ribosomal protein L18	2.52763	0.6341	+	18.6483	18.7098	18.9279	18.4583	19.391	19.0705	19.3297	19.4895
G3X8X0	G3X8X0_MOUSE	Dhx16	RNA helicase	0.323162	0.63309		10.6603	11.5973	10.0412	13.5405	12.8683	11.6341	11.4709	12.3984
Q08481	PECA1_MOUSE	Pecam1	Platelet endothelial cell adhesion molecule	1.84384	0.632825	+	15.5199	15.4924	15.914	15.988	16.6548	16.0123	16.3513	16.4272
Q5XJY5	COPD_MOUSE	Arcn1	Coatomer subunit delta	2.28479	0.632649	+	17.2814	16.9348	17.6378	17.1557	17.8646	17.9047	17.8584	17.9126
P51881	ADT2_MOUSE	Slc25a5	ADP/ATP translocase 2	2.41704	0.632575	+	20.547	20.5825	20.4874	20.5197	21.0029	21.0026	21.0879	21.5735
Q9QUR7	PIN1_MOUSE	Pin1	Peptidyl-prolyl cis-trans isomerase NIMA-interacting 1	1.39583	0.632499		16.9942	16.5181	16.5358	16.3438	16.8217	17.6286	16.9638	17.5078
O54724	CAVN1_MOUSE	Cavin1	Caveolae-associated protein 1	2.77221	0.6323	+	20.5202	20.2783	20.6081	20.174	21.0802	21.163	20.894	20.9726
P61028	RAB8B_MOUSE	Rab8b	Ras-related protein Rab-8B	2.20732	0.632075	+	16.1113	15.593	15.7279	16.0888	16.7264	16.5018	16.3301	16.491
Q8R5J9	PRAF3_MOUSE	Arl6ip5	PRA1 family protein 3	2.4786	0.632	+	21.0386	20.8466	20.8556	21.0639	21.8087	21.7303	21.2655	21.5282
Q3UX10	TBAL3_MOUSE	Tubal3	Tubulin alpha chain-like 3	0.810445	0.6319		16.5096	16.4031	16.7992	16.839	18.1261	16.342	17.1128	17.4976
Q922E6	FAKD2_MOUSE	Fastkd2	FAST kinase domain-containing protein 2, mitochondrial	2.54883	0.6314	+	14.3491	14.5877	14.1874	14.2784	14.8631	14.8028	15.022	15.2403
Q8VDI9	ALG9_MOUSE	Alg9	Alpha-1,2-mannosyltransferase ALG9	0.560691	0.63125		14.6299	13.5601	13.3146	12.5219	13.4737	14.5132	14.7405	13.8241
A2ARP1	VIP1_MOUSE	Ppip5k1	Inositol hexakisphosphate and diphosphoinositol-pentakisphosphate kinase 1	0.468151	0.631067		12.7059	14.6361	14.4973	12.8927	14.3255	13.3904	14.6373	14.9031
Q8K201	KCT2_MOUSE	Kct2	Keratinocyte-associated transmembrane protein 2	0.498124	0.6305		13.542	12.5208	14.0242	12.3775	13.6358	14.8789	13.6194	12.8524
P62075	TIM13_MOUSE	Timm13	Mitochondrial import inner membrane translocase subunit Tim13	2.63904	0.63015	+	18.0751	18.0803	17.8952	17.9656	18.5949	18.3311	18.7368	18.874
P51912	AAAT_MOUSE	Slc1a5	Neutral amino acid transporter B(0)	0.811172	0.629325		13.7609	13.4234	14.0032	14.1145	14.9944	14.8147	13.4198	14.5904
Q9JIF7	COPB_MOUSE	Copb1	Coatomer subunit beta	1.85462	0.6293	+	17.289	17.1029	17.6226	16.7963	17.9962	17.6991	17.8168	17.8159
Q9D2C7	BI1_MOUSE	Tmbim6	Bax inhibitor 1	0.980781	0.628375		15.3457	14.8322	14.9617	14.507	15.448	16.3132	15.4207	14.9782
O54941	SMCE1_MOUSE	Smarce1	SWI/SNF-related matrix-associated actin-dependent regulator of chromatin subfamily E member 1	0.649243	0.627933		14.617	14.2967	13.8048	12.8382	14.8757	14.4287	13.8355	14.9285
Q9JMH9	MY18A_MOUSE	Myo18a	Unconventional myosin-XVIIIa	2.16475	0.627625	+	15.5466	15.9501	15.6343	15.3757	16.2227	16.3652	15.9912	16.4381
Q3UPL0	SC31A_MOUSE	Sec31a	Protein transport protein Sec31A	1.94904	0.627125	+	17.3721	17.0576	17.8543	17.328	18.1211	17.9463	17.9331	18.12
Q8R2U0	SEH1_MOUSE	Seh1l	Nucleoporin SEH1	0.818825	0.626022		14.0809	13.4381	14.2598	12.734	14.5268	14.3524	13.7925	14.3452
Q8BYU6	TOIP2_MOUSE	Tor1aip2	Torsin-1A-interacting protein 2	0.521332	0.625551		15.8199	16.6983	14.2493	15.3797	15.5343	16.3903	16.2392	16.4856
Q9D8W7	OCAD2_MOUSE	Ociad2	OCIA domain-containing protein 2	0.408462	0.624915		16.1359	15.0045	14.1779	13.3511	14.8637	16.2354	14.9265	15.1435
Q9WTQ5	AKA12_MOUSE	Akap12	A-kinase anchor protein 12	1.65748	0.62395	+	16.4327	16.4935	17.1339	16.4742	17.4972	16.9591	17.2079	17.3659
Q8BG94	COMD7_MOUSE	Commd7	COMM domain-containing protein 7	0.258219	0.623325		14.9117	12.6032	16.4858	16.8321	15.7675	15.2716	16.3489	15.9381
E9Q6R7	E9Q6R7_MOUSE	Utrn	Utrophin	1.32452	0.6231		15.9342	15.9679	16.3945	15.4961	16.7526	16.2231	16.3537	16.9557
Q99J23	GHDC_MOUSE	Ghdc	GH3 domain-containing protein	0.791454	0.622591		14.6891	14.5778	14.5606	13.6353	15.5914	14.9402	14.1698	15.2518
P04117	FABP4_MOUSE	Fabp4	Fatty acid-binding protein, adipocyte	1.31656	0.6216		22.0883	22.1673	21.6147	22.5355	22.8416	22.769	22.2545	23.0271
Q80U87	UBP8_MOUSE	Usp8	Ubiquitin carboxyl-terminal hydrolase 8	0.675893	0.621		11.7043	13.2785	12.7867	11.9302	13.4475	13.2387	12.3239	13.1736
P61290	PSME3_MOUSE	Psme3	Proteasome activator complex subunit 3	2.48943	0.618875	+	16.3049	16.075	16.1489	16.1924	16.8883	16.9927	16.4425	16.8732
P51410	RL9_MOUSE	Rpl9	60S ribosomal protein L9	2.2134	0.6185	+	18.6018	18.5767	18.7645	18.3034	19.245	18.9184	19.0957	19.4613
P33146	CAD15_MOUSE	Cdh15	Cadherin-15	0.816418	0.618325		12.9336	13.1295	12.747	12.0744	13.3003	14.1989	12.9695	12.8891
Q9QZ88	VPS29_MOUSE	Vps29	Vacuolar protein sorting-associated protein 29	1.39764	0.616125		17.1399	16.8798	17.0712	17.2829	17.2849	18.3272	17.6532	17.573
Q91YP2	NEUL_MOUSE	Nln	Neurolysin, mitochondrial	0.59844	0.615694		15.8596	15.3483	15.0108	13.7198	15.3858	16.0598	15.3228	15.6329
Q8N7N5	DCAF8_MOUSE	Dcaf8	DDB1- and CUL4-associated factor 8	1.4308	0.6154		16.1889	16.3011	16.7556	16.0109	16.9011	17.3975	16.8071	16.6124
P26231	CTNA1_MOUSE	Ctnna1	Catenin alpha-1	2.62029	0.61515	+	15.6998	15.6757	16.1067	15.6767	16.4825	16.3092	16.2908	16.537
Q6WVG3	KCD12_MOUSE	Kctd12	BTB/POZ domain-containing protein KCTD12	0.969564	0.614551		16.8682	16.8639	17.8692	17.1062	18.3129	17.2358	17.8652	17.7518
Q80YD1	SUV3_MOUSE	Supv3l1	ATP-dependent RNA helicase SUPV3L1, mitochondrial	1.30414	0.614225		14.0502	13.9176	13.9988	14.341	14.3944	14.2969	14.7461	15.3271
P12970	RL7A_MOUSE	Rpl7a	60S ribosomal protein L7a	1.76244	0.613875	+	18.0667	18.2473	18.1825	17.6956	18.8715	18.2975	18.5737	18.9049
Q9QY30	ABCBB_MOUSE	Abcb11	Bile salt export pump	0.281492	0.613464		12.6096	15.5825	12.2394	12.1566	14.5518	12.9418	13.2739	14.2745
P70704	AT8A1_MOUSE	Atp8a1	Phospholipid-transporting ATPase IA	1.20275	0.6125		15.5541	16.2085	16.2164	16.475	16.9113	16.9369	16.8776	16.1782
Q9DBZ1	IKIP_MOUSE	Ikbip	Inhibitor of nuclear factor kappa-B kinase-interacting protein	0.467704	0.6123		15.309	13.9481	16.5395	14.7567	15.8766	15.0668	15.9689	16.0902
Q8K009	AL1L2_MOUSE	Aldh1l2	Mitochondrial 10-formyltetrahydrofolate dehydrogenase	0.635924	0.6119		17.6977	16.716	17.8029	16.6031	17.9282	18.3896	18.0898	16.8597
O35286	DHX15_MOUSE	Dhx15	ATP-dependent RNA helicase DHX15	2.30564	0.61165	+	16.6988	16.616	16.8225	16.2763	17.098	17.4479	17.1354	17.1789
P20152	VIME_MOUSE	Vim	Vimentin	0.438619	0.61095		19.0931	19.6542	21.3487	18.7038	20.5334	19.9243	19.9712	20.8147
Q9CZM2	RL15_MOUSE	Rpl15	60S ribosomal protein L15	2.85234	0.610751	+	18.8686	18.9509	19.1369	18.636	19.5498	19.4086	19.5181	19.5589
P62918	RL8_MOUSE	Rpl8	60S ribosomal protein L8	0.985043	0.610725		17.3707	16.6164	17.6442	17.4957	18.215	17.2387	18.025	18.0912
Q8CGF7	TCRG1_MOUSE	Tcerg1	Transcription elongation regulator 1	1.2142	0.6102		15.1749	14.7654	15.8833	15.6271	15.8144	16.2049	15.8142	16.058
Q68FE2	ATG9A_MOUSE	Atg9a	Autophagy-related protein 9A	1.47874	0.610025	+	15.7136	15.7084	15.8177	15.3081	16.0773	16.6828	16.417	15.8108
Q6PDG5	SMRC2_MOUSE	Smarcc2	SWI/SNF complex subunit SMARCC2	1.18067	0.607925		15.403	15.3585	15.6516	14.476	15.9032	15.8343	15.5919	15.9914
Q8BUN5	SMAD3_MOUSE	Smad3	Mothers against decapentaplegic homolog 3	1.60513	0.606875	+	15.4333	15.3956	15.2134	14.8863	16.2896	15.5927	15.6187	15.8551
G5E8V9	ARFP1_MOUSE	Arfip1	Arfaptin-1	1.08526	0.6043		14.9818	14.7178	15.4908	14.6308	15.8452	14.9514	15.5544	15.8874
O35682	MYADM_MOUSE	Myadm	Myeloid-associated differentiation marker	1.28243	0.6042		15.2694	15.0169	15.7982	15.4889	16.1625	15.5891	15.8054	16.4332
Q8VH51	RBM39_MOUSE	Rbm39	RNA-binding protein 39	2.13538	0.60415	+	16.3435	16.1138	16.6061	15.9144	16.9015	16.8939	16.7786	16.8204
P32067	LA_MOUSE	Ssb	Lupus La protein homolog	1.76504	0.603376	+	16.1946	15.9578	16.7608	16.1897	16.9867	16.9873	16.6896	16.8528
P47753	CAZA1_MOUSE	Capza1	F-actin-capping protein subunit alpha-1	1.19094	0.603349		15.7954	15.0311	16.253	15.857	16.4653	16.3457	16.1174	16.4215
Q0KL02	TRIO_MOUSE	Trio	Triple functional domain protein	1.10971	0.603275		12.0307	11.99	12.2888	11.1369	12.5016	12.5716	12.0843	12.702
P14131	RS16_MOUSE	Rps16	40S ribosomal protein S16	2.49729	0.602624	+	17.9227	18.2229	18.5182	18.1073	18.8486	18.7986	18.7337	18.8007
P09405	NUCL_MOUSE	Ncl	Nucleolin	2.39682	0.6025	+	18.6547	18.486	18.9498	18.586	19.3861	19.3836	19.0129	19.3039
P53986	MOT1_MOUSE	Slc16a1	Monocarboxylate transporter 1	1.43759	0.602425		16.7498	17.3863	17.1326	16.6277	17.3579	17.3537	17.6458	17.9487
P46938	YAP1_MOUSE	Yap1	Transcriptional coactivator YAP1	2.51786	0.600825	+	15.3739	15.4466	15.8272	15.5064	15.9415	16.228	16.1045	16.2834
Q8BPE4	TM177_MOUSE	Tmem177	Transmembrane protein 177	0.847927	0.600775		15.8402	16.215	15.612	14.7148	15.9033	15.965	16.3593	16.5575
P62317	SMD2_MOUSE	Snrpd2	Small nuclear ribonucleoprotein Sm D2	1.73303	0.600426	+	17.091	17.136	17.4994	16.9633	17.8416	18.1492	17.4575	17.6431
Q8BFU3	RN214_MOUSE	Rnf214	RING finger protein 214	0.576984	0.599325		12.6764	11.0109	12.9779	13.0214	13.0853	13.2766	12.8071	12.9149
Q8BLF1	NCEH1_MOUSE	Nceh1	Neutral cholesterol ester hydrolase 1	1.60252	0.5991	+	16.5686	16.4661	16.5028	16.8654	17.3101	16.7006	17.2321	17.5565
P18760	COF1_MOUSE	Cfl1	Cofilin-1	1.82064	0.598624	+	18.4007	18.3372	18.8355	18.9022	19.4268	18.9903	19.1045	19.3485
P62702	RS4X_MOUSE	Rps4x	40S ribosomal protein S4, X isoform	3.36903	0.597101	+	18.8003	18.9891	19.0756	18.7799	19.5102	19.6014	19.384	19.5377
O54692	ZW10_MOUSE	Zw10	Centromere/kinetochore protein zw10 homolog	1.02299	0.594515		12.6328	12.549	13.03	11.9891	12.5374	13.4953	13.3164	13.2299
Q3UW53	NIBA1_MOUSE	Niban1	Protein Niban 1	1.00435	0.592775		15.5922	14.9835	16.2482	15.9577	16.493	15.9001	16.3196	16.44
Q9WUM3	COR1B_MOUSE	Coro1b	Coronin-1B	3.03723	0.592575	+	16.898	17.1433	17.1734	17.2173	17.7252	17.5186	17.7193	17.8392
P26041	MOES_MOUSE	Msn	Moesin	1.85933	0.59235	+	18.7533	18.7089	19.255	18.8151	19.5087	19.2991	19.2984	19.7955
P53808	PPCT_MOUSE	Pctp	Phosphatidylcholine transfer protein	0.368872	0.59227		14.9946	13.1614	15.7696	16.1482	15.2427	15.8204	16.101	15.2788
Q9WUL7	ARL3_MOUSE	Arl3	ADP-ribosylation factor-like protein 3	1.01356	0.590375		17.1406	17.4122	17.8541	17.8248	18.0422	18.8703	17.8946	17.7861
P97379	G3BP2_MOUSE	G3bp2	Ras GTPase-activating protein-binding protein 2	2.93142	0.589875	+	16.3063	16.4763	16.2835	16.0222	16.8608	16.9693	16.8429	16.7748
P17225	PTBP1_MOUSE	Ptbp1	Polypyrimidine tract-binding protein 1	1.08154	0.589775		16.486	16.1332	17.3113	16.4452	17.4551	16.8668	17.0836	17.3293
P25785	TIMP2_MOUSE	Timp2	Metalloproteinase inhibitor 2	0.491529	0.589527		14.3939	12.6818	14.6206	13.7919	15.1527	14.7451	13.5868	14.3617
Q9D883	U2AF1_MOUSE	U2af1	Splicing factor U2AF 35 kDa subunit	1.60104	0.589475	+	13.9831	14.6149	14.4751	13.9693	14.568	14.8967	15.092	14.8436
P02088	HBB1_MOUSE	Hbb-b1	Hemoglobin subunit beta-1	1.13094	0.589225		22.2454	23.276	22.3224	22.4345	23.4292	22.8627	23.3258	23.0175
P46425	GSTP2_MOUSE	Gstp2	Glutathione S-transferase P 2	0.687363	0.586977		14.554	14.3064	13.2058	13.4392	14.1895	14.8418	14.9315	13.8905
Q9JIK9	RT34_MOUSE	Mrps34	28S ribosomal protein S34, mitochondrial	1.86851	0.586725	+	15.9772	16.0275	15.7423	15.8897	16.068	16.4823	16.621	16.8123
Q6ZPJ3	UBE2O_MOUSE	Ube2o	(E3-independent) E2 ubiquitin-conjugating enzyme UBE2O	3.08019	0.58535	+	15.8383	15.8574	16.1364	16.1291	16.6972	16.6	16.486	16.5194
D4AFX7	D4AFX7_MOUSE	Dnajc13	DnaJ heat shock protein family (Hsp40) member C13	1.02009	0.585225		13.3207	13.3649	13.1605	13.5461	14.5374	14.1272	13.1768	13.8917
Q8BUZ1	ABRA_MOUSE	Abra	Actin-binding Rho-activating protein	0.645606	0.585166		12.5426	12.9021	14.0676	12.6151	14.0332	13.2228	13.1435	14.0686
Q9WVA3	BUB3_MOUSE	Bub3	Mitotic checkpoint protein BUB3	1.86002	0.585024	+	16.7563	16.3129	17.0935	16.694	17.2746	17.438	17.1596	17.3246
Q7TQH0	ATX2L_MOUSE	Atxn2l	Ataxin-2-like protein	2.19182	0.583325	+	15.6493	15.2902	15.9231	15.6597	16.1042	16.3728	16.1507	16.2279
P28667	MRP_MOUSE	Marcksl1	MARCKS-related protein	1.59117	0.583285	+	12.6889	13.0998	12.3754	13.0806	13.3799	13.4259	13.1544	13.6176
P62301	RS13_MOUSE	Rps13	40S ribosomal protein S13	4.54523	0.580799	+	19.0207	19.028	19.1144	18.937	19.6062	19.6155	19.5122	19.6894
Q62426	CYTB_MOUSE	Cstb	Cystatin-B	0.887285	0.58065		16.0546	15.6571	16.6833	16.8204	16.9443	17.1035	16.3385	17.1517
P62748	HPCL1_MOUSE	Hpcal1	Hippocalcin-like protein 1	1.65601	0.57995	+	15.3491	15.7707	16.0172	15.9418	16.6833	16.317	16.1537	16.2446
O55201	SPT5H_MOUSE	Supt5h	Transcription elongation factor SPT5	1.48278	0.579925		15.6469	15.0633	15.7998	15.5232	15.874	16.4928	16	15.9861
P08752	GNAI2_MOUSE	Gnai2	Guanine nucleotide-binding protein G(i) subunit alpha-2	2.99744	0.578925	+	17.9748	17.7463	17.9335	17.7946	18.6642	18.361	18.2943	18.4454
Q6ZWV3	RL10_MOUSE	Rpl10	60S ribosomal protein L10	1.79782	0.57855	+	17.7119	17.9766	18.2307	17.712	18.6158	18.1229	18.6319	18.5748
G5E8K5	ANK3_MOUSE	Ank3	Ankyrin-3	2.03465	0.578499	+	18.0109	17.9051	17.9248	17.6178	18.4875	18.7787	18.192	18.3144
P70399	TP53B_MOUSE	Tp53bp1	TP53-binding protein 1	0.485831	0.57799		13.857	11.9913	13.1433	14.0217	14.232	14.0479	12.994	14.0514
Q9QZE5	COPG1_MOUSE	Copg1	Coatomer subunit gamma-1	2.20243	0.577276	+	16.8478	16.7762	17.3437	16.7788	17.5848	17.5512	17.4632	17.4564
O35593	PSDE_MOUSE	Psmd14	26S proteasome non-ATPase regulatory subunit 14	2.90183	0.576176	+	18.2772	18.0636	18.3056	18.0787	18.7401	18.9785	18.697	18.6142
Q9JHQ5	LZTL1_MOUSE	Lztfl1	Leucine zipper transcription factor-like protein 1	0.45495	0.575422		14.3603	12.3373	14.8267	13.1837	14.1298	14.3632	14.1385	14.3781
O88738	BIRC6_MOUSE	Birc6	Baculoviral IAP repeat-containing protein 6	0.971857	0.5753		13.9456	13.2996	14.3655	13.6644	14.9534	14.165	14.0339	14.424
Q9CXW2	RT22_MOUSE	Mrps22	28S ribosomal protein S22, mitochondrial	1.69613	0.575175	+	15.5949	16.1676	16.3338	15.9217	16.3445	16.6555	16.759	16.5597
Q6IRU2	TPM4_MOUSE	Tpm4	Tropomyosin alpha-4 chain	1.22008	0.574749		17.4521	17.303	18.2265	17.7317	18.5213	17.8897	18.1614	18.4399
O54865	GCYB1_MOUSE	Gucy1b1	Guanylate cyclase soluble subunit beta-1	0.784611	0.5747		14.9133	14.007	13.9946	14.6682	15.4103	14.3123	14.7093	15.45
Q8BG60	TXNIP_MOUSE	Txnip	Thioredoxin-interacting protein	0.842709	0.574		14.3342	13.6344	14.1378	12.939	14.6172	14.2976	13.963	14.4636
Q8R104	SIR3_MOUSE	Sirt3	NAD-dependent protein deacetylase sirtuin-3	0.741318	0.573475		13.1849	14.2069	13.8604	12.7812	13.6142	13.9156	14.2665	14.531
Q8JZK9	HMCS1_MOUSE	Hmgcs1	Hydroxymethylglutaryl-CoA synthase, cytoplasmic	0.270109	0.573377		12.2631	15.8348	15.2183	15.7016	15.1557	14.7137	15.716	15.7259
Q8CIE6	COPA_MOUSE	Copa	Coatomer subunit alpha	2.80675	0.5733	+	17.6136	17.5939	17.913	17.5029	18.3615	18.2518	18.0937	18.2096
Q99JT1	GATB_MOUSE	Gatb	Glutamyl-tRNA(Gln) amidotransferase subunit B, mitochondrial	1.15685	0.573025		14.8835	14.2666	15.0925	14.6804	15.0782	14.9317	15.7908	15.4144
Q8K157	GALM_MOUSE	Galm	Galactose mutarotase	1.21035	0.573		15.2231	15.496	14.7514	15.7947	16.1154	16.0082	15.8491	15.5845
Q61072	ADAM9_MOUSE	Adam9	Disintegrin and metalloproteinase domain-containing protein 9	1.27077	0.5727		14.572	13.6427	13.9048	14.1338	14.7081	14.972	14.5286	14.3354
Q9CT10	RANB3_MOUSE	Ranbp3	Ran-binding protein 3	2.80845	0.57215	+	15.8726	15.5105	15.4777	15.7204	16.155	16.3526	16.1437	16.2185
Q6ZWV7	RL35_MOUSE	Rpl35	60S ribosomal protein L35	2.40602	0.5712	+	17.8312	17.515	17.805	17.5369	18.3781	18.0093	18.1786	18.4069
Q8VIJ6	SFPQ_MOUSE	Sfpq	Splicing factor, proline- and glutamine-rich	1.30067	0.57095		16.6761	16.5556	16.8247	15.8411	16.9739	17.166	16.845	17.1964
Q91XE4	ACY3_MOUSE	Acy3	N-acyl-aromatic-L-amino acid amidohydrolase (carboxylate-forming)	0.333248	0.570825		15.0883	12.7356	15.0472	15.936	14.8197	15.984	15.1609	15.1258
D3Z3N4	D3Z3N4_MOUSE	Hnrnph3	Heterogeneous nuclear ribonucleoprotein H3	1.2201	0.569021		13.9004	13.9112	13.9537	14.1605	14.143	14.3036	14.5294	15.2259
O35841	API5_MOUSE	Api5	Apoptosis inhibitor 5	2.797	0.5686	+	16.0934	15.6825	16.0289	15.8452	16.5654	16.5505	16.3627	16.4458
Q3ULW8	PARP3_MOUSE	Parp3	Protein mono-ADP-ribosyltransferase PARP3	1.9959	0.56825	+	17.0051	16.6765	17.1785	17.1107	17.6729	17.7686	17.2832	17.5191
Q9EPM5	SYNCI_MOUSE	Sync	Syncoilin	2.15882	0.56685	+	16.193	16.4535	16.5255	16.3558	17.2308	16.8557	16.6671	17.0416
Q9CR95	NECP1_MOUSE	Necap1	Adaptin ear-binding coat-associated protein 1	1.46511	0.566725		15.9356	15.6912	15.9229	15.7132	16.5905	16.0774	16.0279	16.834
O09012	PEX5_MOUSE	Pex5	Peroxisomal targeting signal 1 receptor	1.27506	0.566249		17.4195	17.3078	17.745	17.1846	18.3323	17.6742	17.5874	18.328
Q9CZ83	RM55_MOUSE	Mrpl55	39S ribosomal protein L55, mitochondrial	1.96704	0.56565	+	15.1399	15.5507	15.5071	15.3875	15.7874	15.9146	15.818	16.3278
Q9R0M4	PODXL_MOUSE	Podxl	Podocalyxin	0.91738	0.565625		16.879	16.8393	16.8678	15.6411	17.1733	16.983	17.2939	17.0395
Q811U4	MFN1_MOUSE	Mfn1	Mitofusin-1	1.82505	0.565176	+	16.3369	16.7216	16.7015	16.5432	16.9935	16.846	17.2303	17.4941
Q91WB4	PKHF2_MOUSE	Plekhf2	Pleckstrin homology domain-containing family F member 2	0.777837	0.565166		15.3945	14.6706	13.8513	14.335	14.9335	14.7958	15.3717	15.4111
Q7TPR4	ACTN1_MOUSE	Actn1	Alpha-actinin-1	0.893198	0.564851		16.0817	16.6293	16.9208	15.6826	17.2404	16.474	16.8601	16.9993
O35604	NPC1_MOUSE	Npc1	NPC intracellular cholesterol transporter 1	0.397777	0.564819		14.5727	12.6118	14.2385	15.2999	14.7921	15.4333	14.2136	14.5432
Q9JJZ2	TBA8_MOUSE	Tuba8	Tubulin alpha-8 chain	1.32946	0.564275		19.5595	19.6334	19.8511	19.913	20.3864	20.6692	20.4576	19.7009
Q3TXS7	PSMD1_MOUSE	Psmd1	26S proteasome non-ATPase regulatory subunit 1	2.74382	0.564024	+	18.872	18.673	18.7133	18.4999	19.3042	19.4338	19.1791	19.0972
Q09200	B4GN1_MOUSE	B4galnt1	Beta-1,4 N-acetylgalactosaminyltransferase 1	0.860188	0.563225		16.4511	16.0516	16.3232	15.0681	16.4206	16.7773	16.6251	16.3239
Q8VCE1	DJC28_MOUSE	Dnajc28	DnaJ homolog subfamily C member 28	0.415218	0.562737		13.2626	12.6064	12.6552	14.1458	13.9797	12.3712	13.9317	14.6384
Q921M3	SF3B3_MOUSE	Sf3b3	Splicing factor 3B subunit 3	1.06061	0.5622		16.164	16.1342	16.1945	15.3535	16.8336	16.5788	15.9895	16.6931
Q1ERP8	CLM9_MOUSE	Cd300lg	CMRF35-like molecule 9	0.675831	0.5621		16.1147	16.0352	14.4987	15.874	16.0786	16.0614	16.0561	16.5749
P47740	AL3A2_MOUSE	Aldh3a2	Aldehyde dehydrogenase family 3 member A2	2.70992	0.560701	+	16.1708	15.8263	16.1168	15.905	16.4666	16.5629	16.4731	16.7591
P33434	MMP2_MOUSE	Mmp2	72 kDa type IV collagenase	0.620143	0.559715		12.7035	11.6846	12.8118	11.5669	13.133	12.6166	12.0279	13.2282
P35979	RL12_MOUSE	Rpl12	60S ribosomal protein L12	1.7931	0.55885	+	18.5334	18.3447	18.4518	17.9508	19.0511	18.5633	18.9227	18.979
O88271	CFDP1_MOUSE	Cfdp1	Craniofacial development protein 1	0.61255	0.558175		13.6436	12.3673	13.1268	11.9538	13.7191	12.7926	13.2184	13.5941
Q99NB9	SF3B1_MOUSE	Sf3b1	Splicing factor 3B subunit 1	0.980859	0.55775		15.6304	15.9847	15.7241	14.78	16.2231	16.385	15.8253	15.9168
Q9CPQ3	TOM22_MOUSE	Tomm22	Mitochondrial import receptor subunit TOM22 homolog	2.18511	0.55775	+	18.202	18.3975	18.5657	18.1421	18.8926	18.6207	18.9401	19.0849
P51863	VA0D1_MOUSE	Atp6v0d1	V-type proton ATPase subunit d 1	1.05558	0.55735		15.7683	16.2383	16.561	15.7681	16.6142	17.0433	16.125	16.7826
P00920	CAH2_MOUSE	Ca2	Carbonic anhydrase 2	1.23077	0.55705		18.5539	19.452	18.6299	18.7761	19.701	19.1764	19.5264	19.2363
Q8VDD5	MYH9_MOUSE	Myh9	Myosin-9	1.96447	0.5564	+	17.3914	17.3124	17.8295	17.4755	18.2052	17.9422	17.8326	18.2544
P61211	ARL1_MOUSE	Arl1	ADP-ribosylation factor-like protein 1	2.85548	0.555725	+	15.7471	15.95	16.0721	15.9423	16.7015	16.43	16.4189	16.384
Q8R0X7	SGPL1_MOUSE	Sgpl1	Sphingosine-1-phosphate lyase 1	0.445491	0.555725		16.3286	14.1375	16.4119	16.2216	16.3957	16.0055	16.5402	16.3811
Q9ET30	TM9S3_MOUSE	Tm9sf3	Transmembrane 9 superfamily member 3	2.16109	0.5556	+	17.0783	16.6016	17.0422	16.8286	17.5234	17.6343	17.3475	17.2679
Q6P542	ABCF1_MOUSE	Abcf1	ATP-binding cassette sub-family F member 1	2.82249	0.5552	+	16.3436	16.42	16.2077	16.6414	17.0288	16.8971	16.8689	17.0387
Q8BKE6	CP20A_MOUSE	Cyp20a1	Cytochrome P450 20A1	0.665083	0.554425		13.9795	14.1152	15.2482	15.0784	15.4779	15.5034	14.4941	15.1636
Q9JJA4	WDR12_MOUSE	Wdr12	Ribosome biogenesis protein WDR12	1.17841	0.553675		13.4861	13.5872	13.6884	14.3301	14.3774	14.7478	14.0306	14.1507
Q9WVJ9	FBLN4_MOUSE	Efemp2	EGF-containing fibulin-like extracellular matrix protein 2	0.325926	0.553067		13.9536	12.9194	15.3804	13.0224	14.8157	13.8979	15.3661	13.4083
Q61595	KTN1_MOUSE	Ktn1	Kinectin	1.37652	0.552975		18.1497	18.1979	17.9163	17.3083	18.5818	18.5271	18.3787	18.2965
Q7TN99	CPEB3_MOUSE	Cpeb3	Cytoplasmic polyadenylation element-binding protein 3	0.44275	0.552648		10.9465	12.1563	12.1079	9.92835	11.5143	11.8514	12.3099	11.674
Q5U458	DJC11_MOUSE	Dnajc11	DnaJ homolog subfamily C member 11	3.16397	0.552526	+	17.9931	18.0374	18.0207	17.8069	18.4787	18.3539	18.559	18.6766
Q8VHM5	Q8VHM5_MOUSE	Hnrnpr	Heterogeneous nuclear ribonucleoprotein R	0.995289	0.552249		15.4245	14.9836	16.1735	15.2203	16.2732	16.1209	15.9085	15.7083
Q8K4Z5	SF3A1_MOUSE	Sf3a1	Splicing factor 3A subunit 1	2.83456	0.552175	+	15.0788	14.8861	15.282	15.2388	15.6643	15.7881	15.5771	15.6649
Q9CR57	RL14_MOUSE	Rpl14	60S ribosomal protein L14	1.86339	0.552	+	18.8509	18.8607	19.0963	18.601	19.5322	19.0989	19.32	19.6658
Q8C6G8	WDR26_MOUSE	Wdr26	WD repeat-containing protein 26	0.377435	0.55146		14.9044	14.7878	12.5769	13.9373	14.6734	15.2778	14.8056	13.6554
P0C0A3	CHMP6_MOUSE	Chmp6	Charged multivesicular body protein 6	0.971192	0.5508		14.8963	14.2396	14.0471	14.9151	15.4714	14.6377	14.9168	15.2754
G5E870	TRIPC_MOUSE	Trip12	E3 ubiquitin-protein ligase TRIP12	2.1204	0.55045	+	15.0387	14.727	15.2454	14.8998	15.4607	15.4862	15.3867	15.7791
Q99KC8	VMA5A_MOUSE	Vwa5a	von Willebrand factor A domain-containing protein 5A	1.66533	0.5504	+	18.2526	17.9393	18.538	18.2978	19.1066	18.8992	18.4963	18.7272
P54103	DNJC2_MOUSE	Dnajc2	DnaJ homolog subfamily C member 2	0.998077	0.54845		13.9991	14.5297	13.3069	13.8684	14.624	14.3578	14.7463	14.1698
Q8BMJ2	SYLC_MOUSE	Lars1	Leucine--tRNA ligase, cytoplasmic	2.1908	0.54825	+	17.4732	17.4698	17.7267	17.343	18.1235	18.3232	17.875	17.884
O88736	DHB7_MOUSE	Hsd17b7	3-keto-steroid reductase/17-beta-hydroxysteroid dehydrogenase 7	0.899543	0.547274		12.6681	12.6113	12.7041	12.578	12.4744	13.9624	13.2536	13.0602
Q3U7R1	ESYT1_MOUSE	Esyt1	Extended synaptotagmin-1	1.80637	0.546875	+	17.3301	16.8978	17.4849	17.0266	17.8594	17.7784	17.4581	17.831
Q9D706	RPAP3_MOUSE	Rpap3	RNA polymerase II-associated protein 3	1.17594	0.546299		13.8021	13.3205	13.5572	13.8027	14.6501	13.7324	13.8852	14.4
Q9Z1F9	SAE2_MOUSE	Uba2	SUMO-activating enzyme subunit 2	1.03678	0.546075		15.3974	15.5483	16.0487	15.3198	16.1937	16.6523	15.5941	16.0584
Q8BL97	SRSF7_MOUSE	Srsf7	Serine/arginine-rich splicing factor 7	1.48724	0.54515		17.3976	16.914	17.6111	17.2085	17.7227	18.0579	18.0222	17.509
Q8C8R3	ANK2_MOUSE	Ank2	Ankyrin-2	1.03021	0.545		15.5806	15.6468	16.4322	15.8854	16.7034	16.0475	16.1549	16.8192
P14148	RL7_MOUSE	Rpl7	60S ribosomal protein L7	2.2485	0.54495	+	19.0199	18.9779	19.1311	18.6139	19.4855	19.3793	19.3951	19.6627
Q9JKF1	IQGA1_MOUSE	Iqgap1	Ras GTPase-activating-like protein IQGAP1	0.812783	0.544726		17.0113	16.7249	18.01	16.8305	18.0433	17.4009	17.4491	17.8623
Q9ES00	UBE4B_MOUSE	Ube4b	Ubiquitin conjugation factor E4 B	1.17035	0.543875		14.1653	14.296	14.3127	13.4317	14.5351	14.8973	14.2919	14.6569
P62874	GBB1_MOUSE	Gnb1	Guanine nucleotide-binding protein G(I)/G(S)/G(T) subunit beta-1	0.368435	0.543626		15.2165	14.9581	15.2788	12.9786	15.626	14.1758	15.4793	15.3254
Q8CGA0	PPM1F_MOUSE	Ppm1f	Protein phosphatase 1F	1.97728	0.542925	+	16.0925	16.1739	16.0867	15.5624	16.4617	16.5579	16.4281	16.6395
Q9ERU9	RBP2_MOUSE	Ranbp2	E3 SUMO-protein ligase RanBP2	0.524817	0.541875		14.6697	14.2121	14.2585	12.6654	14.3169	14.451	14.1941	15.0112
Q08093	CNN2_MOUSE	Cnn2	Calponin-2	0.491071	0.541825		13.5107	12.4442	12.7603	13.0112	14.2774	13.1806	12.3333	14.1024
Q04447	KCRB_MOUSE	Ckb	Creatine kinase B-type	1.80182	0.54125	+	19.3991	19.5884	19.9718	19.4186	20.0602	20.2601	19.9077	20.3149
P62242	RS8_MOUSE	Rps8	40S ribosomal protein S8	2.01425	0.5402	+	19.7703	19.7894	20.0219	19.4994	20.4083	20.039	20.3089	20.4856
Q9CPW4	ARPC5_MOUSE	Arpc5	Actin-related protein 2/3 complex subunit 5	1.61717	0.54005	+	17.7728	17.4034	18.1417	17.6317	18.507	18.1038	18.1542	18.3448
Q9D7J9	ECHD3_MOUSE	Echdc3	Enoyl-CoA hydratase domain-containing protein 3, mitochondrial	1.42132	0.539975		15.8682	15.6162	15.6604	15.1366	16.2252	15.7455	16.3632	16.1074
O55131	SEPT7_MOUSE	Septin7	Septin-7	1.72595	0.539525	+	17.5625	17.5317	18.0719	17.4493	18.4289	18.0885	18.0097	18.2464
Q8BGS2	BOLA2_MOUSE	Bola2	BolA-like protein 2	2.72909	0.538625	+	18.064	18.0267	18.2084	18.4536	18.7247	18.8079	18.6496	18.725
Q8BG32	PSD11_MOUSE	Psmd11	26S proteasome non-ATPase regulatory subunit 11	3.31369	0.538549	+	18.8027	18.7406	18.8255	18.7427	19.4118	19.4653	19.1306	19.258
Q3TEA8	HP1B3_MOUSE	Hp1bp3	Heterochromatin protein 1-binding protein 3	1.21533	0.535475		17.6208	17.5493	18.0121	16.9267	18.1794	18.1261	18.0444	17.9009
Q9DCE9	Q9DCE9_MOUSE	Igtp	Interferon gamma-induced GTPase	0.952318	0.53545		15.9616	16.1052	16.8994	15.7883	16.642	16.3442	16.8898	17.0203
Q9EPU0	RENT1_MOUSE	Upf1	Regulator of nonsense transcripts 1	2.31505	0.535025	+	16.8	16.363	16.7015	16.3713	17.2235	17.0739	17.0968	16.9817
Q925F2	ESAM_MOUSE	Esam	Endothelial cell-selective adhesion molecule	1.40015	0.5348		15.8301	15.1034	15.2045	15.5693	15.889	15.7339	16.2883	15.9353
Q9QZ23	NFU1_MOUSE	Nfu1	NFU1 iron-sulfur cluster scaffold homolog, mitochondrial	1.06855	0.5344		17.255	17.6284	16.9887	17.6991	17.5858	17.628	18.4305	18.0645
Q9D6W8	BORC6_MOUSE	Borcs6	BLOC-1-related complex subunit 6	0.946218	0.534044		13.6596	13.8923	14.2786	13.3021	14.4799	14.1409	14.7899	13.8581
P99024	TBB5_MOUSE	Tubb5	Tubulin beta-5 chain	1.17781	0.5337		18.378	18.534	19.3821	19.0546	19.3714	19.4993	19.2364	19.3764
P51174	ACADL_MOUSE	Acadl	Long-chain specific acyl-CoA dehydrogenase, mitochondrial	1.16712	0.533475		20.2666	20.6355	19.9737	20.2276	20.5466	20.4763	20.871	21.3434
Q9DCJ9	NPL_MOUSE	Npl	N-acetylneuraminate lyase	0.979294	0.533025		14.8298	14.7417	15.4574	15.7948	15.7931	15.425	15.7394	15.9983
Q9Z2Q6	SEPT5_MOUSE	Septin5	Septin-5	0.550469	0.532525		14.7152	15.2883	16.0246	14.1595	15.635	14.9815	15.9281	15.7731
Q61074	PPM1G_MOUSE	Ppm1g	Protein phosphatase 1G	1.78301	0.532	+	15.4472	15.5727	15.8681	15.1733	15.8859	16.2388	16.0349	16.0297
Q9DBS2	TPRGL_MOUSE	Tprg1l	Tumor protein p63-regulated gene 1-like protein	1.73277	0.532	+	14.6871	14.4285	14.1351	14.5933	14.7829	15.1525	15.2233	14.8133
Q9Z1R2	BAG6_MOUSE	Bag6	Large proline-rich protein BAG6	3.38993	0.531675	+	17.086	17.0116	16.9233	16.8058	17.5843	17.5228	17.4767	17.3696
Q64462	CP4B1_MOUSE	Cyp4b1	Cytochrome P450 4B1	1.58013	0.531675	+	14.7054	14.5436	14.7076	14.555	15.2856	14.7293	15.5598	15.0636
Q9JHL1	NHRF2_MOUSE	Slc9a3r2	Na(+)/H(+) exchange regulatory cofactor NHE-RF2	1.43297	0.531575		16.1061	16.3438	15.7818	16.0161	16.7414	16.1796	16.5214	16.9317
Q91VC9	GHITM_MOUSE	Ghitm	Growth hormone-inducible transmembrane protein	1.59191	0.5305	+	17.5472	17.1925	17.2468	17.6308	17.6148	17.9319	18.3107	17.8819
Q9ESE1	LRBA_MOUSE	Lrba	Lipopolysaccharide-responsive and beige-like anchor protein	2.00208	0.53035	+	12.5372	13.1427	12.7748	12.7179	13.2575	13.3063	13.2181	13.5121
Q9WVA4	TAGL2_MOUSE	Tagln2	Transgelin-2	1.41906	0.52955		18.545	18.4346	19.0263	18.8365	19.3595	18.8062	19.3321	19.4628
Q80YN3	BCAS1_MOUSE	Bcas1	Breast carcinoma-amplified sequence 1 homolog	0.366733	0.528995		12.7279	12.5166	10.5035	12.7585	12.677	11.8962	12.6434	13.4059
Q9R000	ITBP2_MOUSE	Itgb1bp2	Integrin beta-1-binding protein 2	1.11129	0.528774		15.9679	15.5868	15.5678	15.3176	16.3538	15.5286	16.4551	16.2177
Q00915	RET1_MOUSE	Rbp1	Retinol-binding protein 1	0.70509	0.528401		15.3763	15.9597	16.0808	16.6269	16.6599	16.7625	15.7843	16.9506
P55065	PLTP_MOUSE	Pltp	Phospholipid transfer protein	0.860472	0.528327		13.2527	14.3301	14.2224	13.2377	14.2839	14.2469	14.123	14.5024
Q01147	CREB1_MOUSE	Creb1	Cyclic AMP-responsive element-binding protein 1	1.46117	0.528175		14.2989	14.6288	14.0824	14.3919	14.6953	15.3193	14.6132	14.8869
Q8BYA0	TBCD_MOUSE	Tbcd	Tubulin-specific chaperone D	1.26947	0.52745		15.8428	15.139	15.8177	15.1076	16.0133	16.1294	16.1065	15.7677
Q80Y14	GLRX5_MOUSE	Glrx5	Glutaredoxin-related protein 5, mitochondrial	1.62357	0.527075	+	18.6956	18.5307	18.2258	18.7708	18.81	18.9836	19.1275	19.4101
P53811	PIPNB_MOUSE	Pitpnb	Phosphatidylinositol transfer protein beta isoform	1.39655	0.526975		15.9372	16.0048	16.765	16.0688	16.6018	16.8673	16.6373	16.7773
Q923D4	SF3B5_MOUSE	Sf3b5	Splicing factor 3B subunit 5	0.856987	0.526		14.5817	13.5241	13.8325	13.5668	14.3573	14.8673	13.9517	14.4328
P62751	RL23A_MOUSE	Rpl23a	60S ribosomal protein L23a	3.83296	0.525724	+	18.4348	18.3272	18.4705	18.2483	18.9928	18.9026	18.8305	18.8578
Q80YX1	TENA_MOUSE	Tnc	Tenascin	0.303856	0.524929		15.3703	12.9378	15.448	13.0718	14.914	14.1531	15.1327	14.7278
P14602	HSPB1_MOUSE	Hspb1	Heat shock protein beta-1	0.754985	0.524925		21.4641	21.6617	21.2124	21.8814	22.4369	22.1519	21.1812	22.5493
Q8BV13	CSN7B_MOUSE	Cops7b	COP9 signalosome complex subunit 7b	1.01969	0.524425		15.0446	13.8856	14.9525	14.6003	15.1147	15.2362	15.0718	15.158
Q61702	ITIH1_MOUSE	Itih1	Inter-alpha-trypsin inhibitor heavy chain H1	2.36376	0.52385	+	16.7598	16.9748	16.8833	17.0661	17.5546	17.5906	17.1606	17.4736
Q8CCM6	TIM21_MOUSE	Timm21	Mitochondrial import inner membrane translocase subunit Tim21	1.49363	0.523726		16.7587	17.0027	16.2526	16.3596	17.106	16.9213	17.198	17.2432
P47738	ALDH2_MOUSE	Aldh2	Aldehyde dehydrogenase, mitochondrial	2.23385	0.52365	+	19.6601	19.8783	19.9798	19.5003	20.1507	20.2012	20.4348	20.3264
Q8BL66	EEA1_MOUSE	Eea1	Early endosome antigen 1	1.4369	0.5236		15.9398	15.8496	16.2272	15.3956	16.338	16.5345	16.1327	16.5014
P49222	EPB42_MOUSE	Epb42	Protein 4.2	0.588868	0.523175		13.2599	15.2219	14.6662	14.2885	15.0344	14.7305	14.9186	14.8457
Q9CX86	ROA0_MOUSE	Hnrnpa0	Heterogeneous nuclear ribonucleoprotein A0	1.42613	0.522975		16.7537	16.49	17.2421	16.6302	17.3743	17.4135	16.9774	17.4427
Q7TMS5	ABCG2_MOUSE	Abcg2	Broad substrate specificity ATP-binding cassette transporter ABCG2	1.06343	0.522875		15.8089	15.9996	16.6461	15.9126	16.9791	16.8126	16.4425	16.2245
Q5SW19	CLU_MOUSE	Cluh	Clustered mitochondria protein homolog	1.81413	0.5228	+	16.8608	16.8836	16.662	16.8105	17.2336	17.0401	17.2954	17.739
Q9D0B5	TSTD3_MOUSE	Tstd3	Thiosulfate sulfurtransferase/rhodanese-like domain-containing protein 3	0.192816	0.522692		15.0917	15.2114	13.4008	13.288	16.1714	15.2781	12.0374	15.5958
Q8BGC0	HTSF1_MOUSE	Htatsf1	HIV Tat-specific factor 1 homolog	1.42663	0.522574		16.2903	16.0163	15.9329	15.5855	16.3709	16.8403	16.4842	16.2199
O08917	FLOT1_MOUSE	Flot1	Flotillin-1	1.27721	0.5221		16.3135	15.6429	16.2641	15.6198	16.6684	16.6579	16.3006	16.3018
Q91XU3	PI42C_MOUSE	Pip4k2c	Phosphatidylinositol 5-phosphate 4-kinase type-2 gamma	0.734937	0.521893		16.0262	16.0108	16.1309	14.7096	16.417	16.0554	16.152	16.3407
Q8R361	RFIP5_MOUSE	Rab11fip5	Rab11 family-interacting protein 5	1.19833	0.520175		16.5195	15.8696	16.5778	16.7013	17.1786	16.958	16.5631	17.0492
P49769	PSN1_MOUSE	Psen1	Presenilin-1	0.88504	0.5197		14.2911	13.9514	13.6961	13.4693	14.6477	14.8473	13.7752	14.2165
Q9D2V7	CORO7_MOUSE	Coro7	Coronin-7	2.14263	0.51885	+	16.4828	16.3931	16.4477	16.5748	16.8967	17.3038	17.0554	16.7179
Q9CX80	CYGB_MOUSE	Cygb	Cytoglobin	0.925256	0.518825		16.6088	16.4668	17.0099	16.6825	17.5292	17.1541	16.4975	17.6625
Q9R0A0	PEX14_MOUSE	Pex14	Peroxisomal membrane protein PEX14	0.272541	0.51845		12.6341	13.4402	13.6118	16.0365	15.0349	14.5554	13.6798	14.5263
Q9Z0P5	TWF2_MOUSE	Twf2	Twinfilin-2	1.42292	0.517601		17.9875	18.0492	17.7015	18.2384	18.4791	18.7905	18.0736	18.7038
P59325	IF5_MOUSE	Eif5	Eukaryotic translation initiation factor 5	2.17407	0.5176	+	17.8696	17.5451	17.8567	17.6939	18.1579	18.5161	18.3161	18.0456
Q8R0H9	GGA1_MOUSE	Gga1	ADP-ribosylation factor-binding protein GGA1	1.96834	0.5169	+	15.8112	16.0455	15.7881	15.7667	16.3291	16.6199	16.0364	16.4937
O55042	SYUA_MOUSE	Snca	Alpha-synuclein	0.914852	0.51685		14.3444	15.1188	14.3309	14.2846	15.5115	14.6125	15.2349	14.7872
P07901	HS90A_MOUSE	Hsp90aa1	Heat shock protein HSP 90-alpha	1.96355	0.51635	+	18.6359	18.637	18.7992	18.7923	19.4741	18.8965	19.1368	19.4224
A3KG59	P20D2_MOUSE	Pm20d2	Xaa-Arg dipeptidase	0.65404	0.515275		16.2361	16.5812	16.4621	15.1583	16.3514	17.1577	16.6603	16.3294
Q9Z0R4	ITSN1_MOUSE	Itsn1	Intersectin-1	2.92018	0.51525	+	15.5426	15.4324	15.5554	15.422	16.0267	16.209	15.8106	15.9671
Q99JI4	PSMD6_MOUSE	Psmd6	26S proteasome non-ATPase regulatory subunit 6	2.58149	0.51515	+	18.0175	18.0201	18.0215	17.8528	18.5334	18.7188	18.2552	18.4651
Q99L88	SNTB1_MOUSE	Sntb1	Beta-1-syntrophin	0.496171	0.514575		15.4254	15.1251	16.6093	15.2022	16.0836	16.6965	15.2089	16.4313
P52332	JAK1_MOUSE	Jak1	Tyrosine-protein kinase JAK1	0.738851	0.51455		11.9245	11.2514	12.6207	11.7743	12.7444	12.5545	11.8573	12.4729
P11404	FABPH_MOUSE	Fabp3	Fatty acid-binding protein, heart	1.229	0.513851		22.477	22.7648	21.8951	22.2871	22.886	22.5677	22.8476	23.1781
Q8R2Y2	MUC18_MOUSE	Mcam	Cell surface glycoprotein MUC18	1.75041	0.513325	+	16.4709	16.1681	16.1892	16.7072	16.8096	17.011	16.6787	17.0894
Q68FH4	GALK2_MOUSE	Galk2	N-acetylgalactosamine kinase	0.456838	0.512328		14.3968	12.8072	15.1049	14.641	14.7763	14.5835	14.6916	14.9478
Q99JW4	LIMS1_MOUSE	Lims1	LIM and senescent cell antigen-like-containing domain protein 1	1.53458	0.511925		15.1163	14.9611	15.4721	15.2178	16.0208	15.4727	15.4468	15.8747
P29391	FRIL1_MOUSE	Ftl1	Ferritin light chain 1	0.746626	0.511925		15.9489	15.4524	16.0832	16.3173	17.056	16.5256	15.6935	16.5744
P48771	CX7A2_MOUSE	Cox7a2	Cytochrome c oxidase subunit 7A2, mitochondrial	0.54164	0.5107		20.8557	20.9148	19.2348	19.9108	20.8448	20.9398	20.2365	20.9378
Q99K48	NONO_MOUSE	Nono	Non-POU domain-containing octamer-binding protein	1.94063	0.509425	+	17.0613	17.0338	17.4124	16.8629	17.5476	17.8478	17.5136	17.4991
P47963	RL13_MOUSE	Rpl13	60S ribosomal protein L13	1.89688	0.509275	+	19.4997	19.4427	19.6146	19.5615	20.0517	19.6385	20.2183	20.2471
Q61235	SNTB2_MOUSE	Sntb2	Beta-2-syntrophin	0.584869	0.5089		16.1216	15.6349	16.2894	14.588	16.5608	15.9425	16.2086	15.9576
Q99P72	RTN4_MOUSE	Rtn4	Reticulon-4	1.83071	0.50885	+	21.2028	20.9539	20.7848	21.0567	21.7122	21.5059	21.1663	21.6492
A8DUK4	A8DUK4_MOUSE	Hbb-bs	Beta-globin	0.811372	0.5086		23.1392	24.2227	23.7607	23.399	24.6357	23.7488	24.3118	23.8597
Q8BVI5	STX16_MOUSE	Stx16	Syntaxin-16	0.699913	0.508275		15.9341	14.2921	15.2282	15.3661	15.6418	15.9036	15.4922	15.816
E9QA15	E9QA15_MOUSE	Cald1	Caldesmon 1	1.53318	0.507899		16.2043	16.0595	16.3446	16.1909	16.9786	16.3156	16.5374	16.9993
P59648	FXYD7_MOUSE	Fxyd7	FXYD domain-containing ion transport regulator 7	0.505261	0.507796		11.9779	13.2117	12.441	13.7648	13.6046	13.8462	13.1831	12.7927
O55003	BNIP3_MOUSE	Bnip3	BCL2/adenovirus E1B 19 kDa protein-interacting protein 3	1.16812	0.50755		16.2872	15.88	15.6484	15.7908	16.2535	16.9558	16.2282	16.1991
P70168	IMB1_MOUSE	Kpnb1	Importin subunit beta-1	3.3938	0.506525	+	18.4393	18.4798	18.6579	18.5393	19.0441	19.1724	19.014	18.9119
Q9CQN7	RM41_MOUSE	Mrpl41	39S ribosomal protein L41, mitochondrial	1.94562	0.506425	+	16.1035	16.1524	15.6663	16.0534	16.3298	16.4287	16.5082	16.7346
P63268	ACTH_MOUSE	Actg2	Actin, gamma-enteric smooth muscle	0.197944	0.506351		22.4026	21.5687	19.0936	18.5672	20.0461	21.231	21.8187	20.5617
Q7TSC1	PRC2A_MOUSE	Prrc2a	Protein PRRC2A	2.34054	0.505475	+	13.9976	13.9841	14.1781	13.6409	14.5153	14.4501	14.3949	14.4623
O89079	COPE_MOUSE	Cope	Coatomer subunit epsilon	2.05322	0.50505	+	17.3673	17.3085	17.8266	17.2707	17.9954	17.8659	17.98	17.952
E9Q735	UBE4A_MOUSE	Ube4a	Ubiquitin conjugation factor E4 A	1.04468	0.5049		16.9446	16.9052	16.6346	16.3152	17.2946	17.7399	16.9544	16.8303
Q9D924	ISCA1_MOUSE	Isca1	Iron-sulfur cluster assembly 1 homolog, mitochondrial	1.22759	0.50435		15.4035	15.2709	15.6304	14.9369	15.3879	15.8302	16.1729	15.8681
Q9CZN7	GLYM_MOUSE	Shmt2	Serine hydroxymethyltransferase, mitochondrial	2.96288	0.50385	+	17.1848	17.2352	17.3229	17.009	17.5405	17.7198	17.7041	17.8029
P37040	NCPR_MOUSE	Por	NADPH--cytochrome P450 reductase	2.4626	0.503675	+	17.6424	17.4217	17.3905	17.7991	18.174	18.0002	17.9717	18.1225
O35295	PURB_MOUSE	Purb	Transcriptional activator protein Pur-beta	2.08034	0.50365	+	17.1481	17.0874	17.4518	16.9916	17.6927	17.9045	17.5529	17.5434
Q9DCS3	MECR_MOUSE	Mecr	Enoyl-[acyl-carrier-protein] reductase, mitochondrial	1.7806	0.503601	+	17.7628	17.5604	17.2279	17.7354	17.9197	17.9244	18.1768	18.28
Q4KMM3	OXR1_MOUSE	Oxr1	Oxidation resistance protein 1	2.46755	0.503375	+	13.7183	13.982	13.7262	13.7194	14.3699	14.1813	14.1178	14.4904
Q9JJU8	SH3L1_MOUSE	Sh3bgrl	SH3 domain-binding glutamic acid-rich-like protein	2.00495	0.503225	+	17.7157	17.676	18.2142	17.8197	18.4211	18.285	18.2462	18.4862
Q9DBS5	KLC4_MOUSE	Klc4	Kinesin light chain 4	1.01016	0.502675		14.6685	14.3006	14.6893	13.8084	14.7686	15.1786	14.4908	15.0395
P14685	PSMD3_MOUSE	Psmd3	26S proteasome non-ATPase regulatory subunit 3	2.8621	0.50265	+	18.9835	18.8532	18.9898	18.9998	19.5891	19.6151	19.3238	19.3089
P22366	MYD88_MOUSE	Myd88	Myeloid differentiation primary response protein MyD88	0.524101	0.50245		13.347	12.6449	13.0318	12.998	13.8439	13.793	12.2722	14.1224
Q921F4	HNRLL_MOUSE	Hnrnpll	Heterogeneous nuclear ribonucleoprotein L-like	0.963085	0.50205		15.9435	15.1613	16.4261	16.0002	16.4485	16.3936	16.4326	16.2646
Q68FD5	CLH1_MOUSE	Cltc	Clathrin heavy chain 1	2.49056	0.501899	+	19.1037	18.8574	19.2302	18.8931	19.6583	19.3893	19.5738	19.4706
P14869	RLA0_MOUSE	Rplp0	60S acidic ribosomal protein P0	2.03986	0.501699	+	18.0254	18.0513	18.2089	17.9605	18.7209	18.2403	18.5142	18.7775
P62908	RS3_MOUSE	Rps3	40S ribosomal protein S3	3.37587	0.5016	+	19.7932	19.7586	20.0104	19.7004	20.3237	20.3644	20.253	20.3279
Q80UJ7	RB3GP_MOUSE	Rab3gap1	Rab3 GTPase-activating protein catalytic subunit	1.76762	0.501575	+	14.7581	14.3258	14.5706	14.1967	14.8714	14.9674	14.8074	15.2113
P62849	RS24_MOUSE	Rps24	40S ribosomal protein S24	1.68153	0.50095	+	18.2942	18.3597	18.5599	17.8156	18.8445	18.7545	18.6873	18.7469
P54071	IDHP_MOUSE	Idh2	Isocitrate dehydrogenase [NADP], mitochondrial	0.509199	0.50045		19.7305	20.9583	19.7997	19.3543	20.0392	19.9345	20.7195	21.1514
O08583	THOC4_MOUSE	Alyref	THO complex subunit 4	1.75818	0.499751	+	17.0894	17.0842	16.5766	16.7406	17.4116	17.4797	17.1217	17.4768
Q9CXJ1	SYEM_MOUSE	Ears2	Probable glutamate--tRNA ligase, mitochondrial	0.647491	0.499585		12.6548	12.664	13.6525	12.2309	13.0431	12.8331	13.6972	13.6271
P58871	TB182_MOUSE	Tnks1bp1	182 kDa tankyrase-1-binding protein	1.07062	0.499275		14.3921	14.6165	15.316	14.4431	15.3134	14.8737	15.1822	15.3955
Q9JKB3	YBOX3_MOUSE	Ybx3	Y-box-binding protein 3	1.32082	0.499226		20.5077	20.2818	20.3233	20.3928	20.8774	21.4049	20.7436	20.4766
Q91ZU6	DYST_MOUSE	Dst	Dystonin	0.939828	0.498925		15.2703	14.8128	15.0631	14.11	15.3935	15.3559	15.0306	15.4719
P58021	TM9S2_MOUSE	Tm9sf2	Transmembrane 9 superfamily member 2	1.86999	0.498775	+	16.4298	16.0758	16.6055	16.4579	16.7575	16.7283	16.9683	17.11
Q8BRT1	CLAP2_MOUSE	Clasp2	CLIP-associating protein 2	1.85858	0.49815	+	16.4465	15.8414	16.3657	16.4096	16.751	16.7656	16.8344	16.7048
Q922H9	ZN330_MOUSE	Znf330	Zinc finger protein 330	0.49359	0.497238		12.7957	11.0725	11.0891	11.5833	11.8127	12.7654	12.0738	11.8776
O55026	ENTP2_MOUSE	Entpd2	Ectonucleoside triphosphate diphosphohydrolase 2	0.880562	0.496775		16.7411	16.4131	17.0991	16.8477	17.9787	17.2372	16.9817	16.8905
Q9R020	ZRAB2_MOUSE	Zranb2	Zinc finger Ran-binding domain-containing protein 2	0.414146	0.496511		11.9093	13.5712	11.3008	11.7867	13.194	12.5	12.5539	12.3061
Q8BHG1	NRDC_MOUSE	Nrdc	Nardilysin	2.08231	0.4965	+	16.9768	16.5176	16.8563	16.9071	17.3019	17.503	17.3171	17.1218
Q8C1B7	SEP11_MOUSE	Septin11	Septin-11	2.3912	0.496475	+	16.8267	16.715	17.0509	16.7972	17.4912	17.2625	17.1481	17.4739
P01901	HA1B_MOUSE	H2-K1	H-2 class I histocompatibility antigen, K-B alpha chain	0.625361	0.495625		15.4057	15.4185	15.2124	16.327	15.9887	15.503	16.8612	15.9932
Q8C7V8	CC134_MOUSE	Ccdc134	Coiled-coil domain-containing protein 134	0.650076	0.494		18.0823	16.77	16.9487	17.6528	17.9771	18.1792	17.9918	17.2817
P11031	TCP4_MOUSE	Sub1	Activated RNA polymerase II transcriptional coactivator p15	0.788159	0.49395		17.1421	16.3587	17.4006	17.2947	17.9716	17.7919	17.2857	17.1227
D3YYU8	OBSL1_MOUSE	Obsl1	Obscurin-like protein 1	0.792228	0.493525		15.4883	15.9121	16.1386	14.7984	16.3138	15.9239	15.9331	16.1407
Q9D8E6	RL4_MOUSE	Rpl4	60S ribosomal protein L4	2.21362	0.49335	+	18.3316	18.345	18.6224	18.155	18.9664	18.6597	18.8544	18.9469
P48678	LMNA_MOUSE	Lmna	Prelamin-A/C	0.569878	0.492725		18.874	18.5184	19.4337	17.5904	19.3498	19.1287	18.7744	19.1345
Q8R3W5	SEN15_MOUSE	Tsen15	tRNA-splicing endonuclease subunit Sen15	0.445009	0.492425		14.4048	12.9738	13.0528	13.1033	13.2631	13.3135	14.7529	14.1749
Q6ZWN5	RS9_MOUSE	Rps9	40S ribosomal protein S9	4.29986	0.492175	+	19.7427	19.9043	19.9546	19.8943	20.3589	20.3278	20.3872	20.3907
O35678	MGLL_MOUSE	Mgll	Monoglyceride lipase	1.38535	0.491549		16.4813	16.7366	16.1785	16.6101	16.9131	16.7645	16.8702	17.4249
P35441	TSP1_MOUSE	Thbs1	Thrombospondin-1	0.216012	0.491125		15.5209	14.6036	18.2377	14.4123	16.5241	15.9985	16.557	15.6594
Q8VDD8	WASH1_MOUSE	Washc1	WASH complex subunit 1	0.322864	0.490304		13.8021	11.8836	13.5001	12.8563	13.3904	14.0156	12.1891	14.4082
Q9DBE8	ALG2_MOUSE	Alg2	Alpha-1,3/1,6-mannosyltransferase ALG2	0.369358	0.489414		15.062	15.0948	15.9801	13.3102	15.4496	15.6817	15.1055	15.168
Q9DBH5	LMAN2_MOUSE	Lman2	Vesicular integral-membrane protein VIP36	2.90592	0.488875	+	17.7444	17.601	17.807	17.7355	18.2409	18.3602	18.235	18.0073
P97478	COQ7_MOUSE	Coq7	5-demethoxyubiquinone hydroxylase, mitochondrial	1.3232	0.48875		18.8581	19.0207	18.6249	18.9994	19.1774	18.9664	19.6521	19.6622
E9Q616	E9Q616_MOUSE	Ahnak	AHNAK nucleoprotein (desmoyokin)	0.99395	0.488276		22.2353	21.9128	22.7185	21.7156	22.987	22.5547	22.3927	22.6009
Q9CQU3	RER1_MOUSE	Rer1	Protein RER1	2.04413	0.487774	+	16.9868	16.5433	17.0223	16.78	17.366	17.4081	17.3846	17.1248
Q6PHQ8	NAA35_MOUSE	Naa35	N-alpha-acetyltransferase 35, NatC auxiliary subunit	1.51425	0.487725		15.0084	14.9382	15.4092	14.7741	15.8074	15.4896	15.2778	15.506
Q9CZW5	TOM70_MOUSE	Tomm70	Mitochondrial import receptor subunit TOM70	2.09162	0.48725	+	17.5999	17.5889	17.3326	17.1944	17.9568	17.6997	17.9522	18.0561
Q922Q8	LRC59_MOUSE	Lrrc59	Leucine-rich repeat-containing protein 59	1.70064	0.487225	+	17.1553	16.9399	17.3372	16.7582	17.6309	17.5348	17.6909	17.2829
Q6A0A9	F120A_MOUSE	FAM120A	Constitutive coactivator of PPAR-gamma-like protein 1	0.549051	0.486761		14.4145	13.7306	15.0169	15.0648	15.244	14.3439	15.6195	14.9664
Q6IRU5	CLCB_MOUSE	Cltb	Clathrin light chain B	2.50329	0.48645	+	18.4506	18.2738	18.5339	18.3997	18.9378	18.7312	19.127	18.8078
G3X9K3	BIG1_MOUSE	Arfgef1	Brefeldin A-inhibited guanine nucleotide-exchange protein 1	0.558245	0.486418		12.8933	12.6766	11.5051	12.8786	12.8159	13.6197	12.5031	12.9606
Q62188	DPYL3_MOUSE	Dpysl3	Dihydropyrimidinase-related protein 3	0.552457	0.486175		17.6688	17.1187	18.8122	17.3672	18.5234	17.7939	18.1396	18.4547
P11680	PROP_MOUSE	Cfp	Properdin	0.597199	0.485801		12.7362	12.2754	12.4983	13.1775	13.8525	12.3016	13.4554	13.0211
Q08288	LYAR_MOUSE	Lyar	Cell growth-regulating nucleolar protein	0.418163	0.485275		12.6519	11.0009	11.7892	11.1409	12.7499	11.6196	11.437	12.7175
P68372	TBB4B_MOUSE	Tubb4b	Tubulin beta-4B chain	1.07654	0.485075		20.1485	19.9176	20.1041	20.7572	21.1111	20.5948	20.7443	20.4175
A0A494BB10	A0A494BB10_MOUSE	Gm50478	Predicted gene, 50478	0.264268	0.484767		12.214	9.87628	12.4908	13.239	11.9903	12.8393	12.729	12.2006
Q9D0A3	ARPIN_MOUSE	Arpin	Arpin	1.29091	0.48465		15.7809	15.4788	16.2224	15.8088	16.5321	15.9927	16.2042	16.5005
Q9DC51	GNAI3_MOUSE	Gnai3	Guanine nucleotide-binding protein G(i) subunit alpha-3	2.02928	0.4846	+	15.9702	15.7404	16.2083	15.6787	16.4971	16.3469	16.2853	16.4067
Q9Z2M7	PMM2_MOUSE	Pmm2	Phosphomannomutase 2	3.66489	0.48395	+	17.3451	17.5983	17.4713	17.5232	17.9449	18.0565	17.9212	17.9511
P62281	RS11_MOUSE	Rps11	40S ribosomal protein S11	1.96753	0.482425	+	18.3534	18.3393	18.4261	17.9387	18.9083	18.6437	18.6034	18.8318
Q61703	ITIH2_MOUSE	Itih2	Inter-alpha-trypsin inhibitor heavy chain H2	1.23186	0.48105		15.9286	16.6289	16.7025	16.3967	16.7173	17.2042	16.9019	16.7575
P62806	H4_MOUSE	H4f16	Histone H4	0.795046	0.4808		20.4311	20.8048	20.7913	19.734	20.7276	21.3388	20.598	21.02
P14115	RL27A_MOUSE	Rpl27a	60S ribosomal protein L27a	1.25241	0.480474		18.9259	19.2395	19.5979	19.2047	19.9142	19.3046	19.7121	19.959
Q9DBB9	CPN2_MOUSE	Cpn2	Carboxypeptidase N subunit 2	0.329425	0.480397		15.1013	15.7545	13.3437	15.1569	15.3277	14.3625	15.8763	15.7115
P62267	RS23_MOUSE	Rps23	40S ribosomal protein S23	1.64598	0.479725		18.2371	18.2492	17.748	18.3171	18.576	18.4702	18.8698	18.5543
Q91ZB0	ALPK2_MOUSE	Alpk2	Alpha-protein kinase 2	0.518175	0.479418		11.6187	13.3405	11.9536	12.527	12.8686	12.7431	12.3933	13.3525
Q9DBR7	MYPT1_MOUSE	Ppp1r12a	Protein phosphatase 1 regulatory subunit 12A	0.756771	0.47885		15.3741	14.5467	14.7551	15.0472	15.7362	14.6514	15.6448	15.6061
P62270	RS18_MOUSE	Rps18	40S ribosomal protein S18	3.33668	0.478525	+	19.0123	19.0128	19.2358	18.9092	19.5275	19.5417	19.5139	19.5011
Q8K411	PREP_MOUSE	Pitrm1	Presequence protease, mitochondrial	2.45585	0.478125	+	17.6345	17.5737	17.6746	17.3048	17.862	18.1494	18.0633	18.0254
Q9D1J3	SARNP_MOUSE	Sarnp	SAP domain-containing ribonucleoprotein	1.03497	0.478125		17.0396	16.0786	16.9316	16.6099	16.9819	16.9977	17.4239	17.1687
Q61599	GDIR2_MOUSE	Arhgdib	Rho GDP-dissociation inhibitor 2	0.889267	0.477951		16.0917	16.7855	17.1737	17.0542	17.5118	17.1925	16.9412	17.3714
O55029	COPB2_MOUSE	Copb2	Coatomer subunit beta'	2.02616	0.47715	+	17.7336	17.4898	18.0117	17.5658	18.2813	18.1772	18.217	18.034
Q80UY2	KCMF1_MOUSE	Kcmf1	E3 ubiquitin-protein ligase KCMF1	0.493218	0.47695		14.5292	14.5849	14.717	15.0211	15.5041	15.8751	13.9409	15.4399
Q9QYA2	TOM40_MOUSE	Tomm40	Mitochondrial import receptor subunit TOM40 homolog	3.05921	0.4764	+	17.7538	17.7765	17.7778	17.6227	18.2068	18.0203	18.2699	18.3394
Q9JIA7	SPHK2_MOUSE	Sphk2	Sphingosine kinase 2	0.233398	0.475748		10.4425	13.6966	11.8973	11.1701	11.152	12.0333	12.8661	13.0581
P53026	RL10A_MOUSE	Rpl10a	60S ribosomal protein L10a	2.11699	0.4753	+	19.2483	18.9702	19.2831	18.9598	19.761	19.3616	19.6044	19.6356
O88447	KLC1_MOUSE	Klc1	Kinesin light chain 1	2.97521	0.473674	+	16.6011	16.4757	16.8083	16.5956	17.1285	17.0127	17.0416	17.1926
Q8BVY0	RL1D1_MOUSE	Rsl1d1	Ribosomal L1 domain-containing protein 1	0.57267	0.472575		13.4527	13.5205	14.8887	14.5102	14.7756	14.8342	14.2296	14.423
Q8BGQ7	SYAC_MOUSE	Aars1	Alanine--tRNA ligase, cytoplasmic	1.11529	0.472575		18.6572	18.4292	18.3293	18.5706	18.7102	19.5936	18.8001	18.7727
Q60854	SPB6_MOUSE	Serpinb6	Serpin B6	0.55953	0.472374		20.8203	19.9597	20.391	21.1975	21.3562	21.5418	20.2356	21.1244
P49312	ROA1_MOUSE	Hnrnpa1	Heterogeneous nuclear ribonucleoprotein A1	1.73636	0.472075	+	17.7318	17.4305	18.0257	17.4906	18.1934	18.2778	18.0668	18.0289
Q9WVJ2	PSD13_MOUSE	Psmd13	26S proteasome non-ATPase regulatory subunit 13	2.05507	0.471825	+	19.0149	18.9251	18.8277	18.8115	19.4235	19.6561	19.2632	19.1237
Q3UMR5	MCU_MOUSE	Mcu	Calcium uniporter protein, mitochondrial	2.02884	0.4717	+	18.6194	18.4728	18.8323	18.3188	18.896	19.0901	19.1719	18.9721
O35857	TIM44_MOUSE	Timm44	Mitochondrial import inner membrane translocase subunit TIM44	2.28717	0.471425	+	17.9037	17.9841	17.7969	17.8439	18.2451	18.1454	18.4113	18.6125
P62245	RS15A_MOUSE	Rps15a	40S ribosomal protein S15a	3.33613	0.471275	+	18.971	19.0163	19.1391	18.8357	19.4848	19.3813	19.5043	19.4768
P62331	ARF6_MOUSE	Arf6	ADP-ribosylation factor 6	1.37684	0.470775		16.8973	16.731	17.4167	17.1176	17.7841	17.4014	17.2935	17.5667
Q01149	CO1A2_MOUSE	Col1a2	Collagen alpha-2(I) chain	0.306371	0.470625		18.4719	16.8494	19.0559	16.4727	18.4087	17.934	18.5375	17.8522
Q80TV8	CLAP1_MOUSE	Clasp1	CLIP-associating protein 1	2.43976	0.469874	+	16.3739	16.0993	16.2385	16.2047	16.6855	16.8181	16.4646	16.8277
P97429	ANXA4_MOUSE	Anxa4	Annexin A4	0.554853	0.469825		18.1889	17.9365	19.6449	18.3846	19.0613	19.0915	18.6991	19.1823
Q91Z67	SRGP2_MOUSE	Srgap2	SLIT-ROBO Rho GTPase-activating protein 2	0.454062	0.469488		12.5461	11.88	12.9436	13.1696	13.872	12.1929	13.4955	12.8568
Q78IK2	ATPMK_MOUSE	Atp5mk	ATP synthase membrane subunit K, mitochondrial	1.14953	0.469125		20.3583	20.4657	19.7325	19.8939	20.3403	20.4438	20.8786	20.6642
Q61937	NPM_MOUSE	Npm1	Nucleophosmin	1.51023	0.46905		18.0569	18.1842	18.2988	17.6342	18.4808	18.7162	18.3144	18.5389
Q8BH97	RCN3_MOUSE	Rcn3	Reticulocalbin-3	0.291007	0.468825		16.7527	15.4254	18.1592	16.1626	17.4971	16.0781	17.4967	17.3033
Q91YR7	PRP6_MOUSE	Prpf6	Pre-mRNA-processing factor 6	0.663195	0.468694		12.8969	13.7527	12.9971	13.689	13.9922	14.4356	13.4455	13.3371
Q8CCF0	PRP31_MOUSE	Prpf31	U4/U6 small nuclear ribonucleoprotein Prp31	1.93969	0.467925	+	15.0741	14.9445	15.3206	15.2008	15.8093	15.323	15.614	15.6654
Q60634	FLOT2_MOUSE	Flot2	Flotillin-2	0.961416	0.467225		16.8666	15.8444	16.7221	16.74	17.1224	17.1744	16.8928	16.8524
Q9Z0F7	SYUG_MOUSE	Sncg	Gamma-synuclein	0.489326	0.466675		14.2743	14.9991	14.5562	16.0331	15.6009	15.1011	15.1087	15.9187
Q9CXW4	RL11_MOUSE	Rpl11	60S ribosomal protein L11	2.67734	0.465701	+	19.1169	18.835	19.2487	19.0562	19.4594	19.5578	19.5813	19.5211
P47802	MTX1_MOUSE	Mtx1	Metaxin-1	2.59515	0.46485	+	17.6097	17.6827	17.4703	17.327	17.9483	17.8646	18.0421	18.0941
Q9CQ22	LTOR1_MOUSE	Lamtor1	Ragulator complex protein LAMTOR1	1.80622	0.464	+	16.9793	16.9829	16.876	16.6312	17.5716	17.4252	17.2818	17.0468
P62334	PRS10_MOUSE	Psmc6	26S proteasome regulatory subunit 10B	3.37055	0.4638	+	18.9806	18.8199	18.8479	18.7002	19.3534	19.3558	19.275	19.2196
P16546	SPTN1_MOUSE	Sptan1	Spectrin alpha chain, non-erythrocytic 1	0.94097	0.4636		17.4947	17.2815	18.0479	17.0532	18.1946	17.6637	17.746	18.1274
P35278	RAB5C_MOUSE	Rab5c	Ras-related protein Rab-5C	1.59772	0.462975		17.9953	17.3931	17.8727	17.8976	18.375	18.0279	18.2561	18.3516
Q9CQ06	RM24_MOUSE	Mrpl24	39S ribosomal protein L24, mitochondrial	1.47438	0.46195		16.9485	17.5342	17.2225	17.3591	17.7101	17.5573	17.5884	18.0563
P04247	MYG_MOUSE	Mb	Myoglobin	0.316885	0.46125		22.2809	24.0396	22.577	22.1757	23.2004	22.0251	23.6288	24.0639
Q8JZU2	TXTP_MOUSE	Slc25a1	Tricarboxylate transport protein, mitochondrial	0.418682	0.460007		13.594	14.4634	14.5757	13.741	14.9955	13.4822	14.3382	15.3982
P55937	GOGA3_MOUSE	Golga3	Golgin subfamily A member 3	1.04548	0.459875		14.2288	13.7821	14.6343	14.5114	14.7967	14.5464	14.5637	15.0893
F6ZDS4	TPR_MOUSE	Tpr	Nucleoprotein TPR	0.719105	0.45945		17.4444	17.2212	17.2975	16.1465	17.5599	17.6961	17.2544	17.437
Q9QZQ1	AFAD_MOUSE	Afdn	Afadin	1.71755	0.45935		15.5996	15.2498	15.4796	15.2976	16.012	15.572	15.7769	16.1031
Q6PEB6	PHOCN_MOUSE	Mob4	MOB-like protein phocein	0.683723	0.45825		15.5703	15.8576	14.7312	15.4397	16.1639	15.4436	15.5234	16.3009
Q63918	CAVN2_MOUSE	Cavin2	Caveolae-associated protein 2	2.57544	0.457975	+	18.8729	18.975	18.6753	18.7106	19.2998	19.0972	19.2804	19.3883
Q9EQH3	VPS35_MOUSE	Vps35	Vacuolar protein sorting-associated protein 35	2.62252	0.457875	+	18.5404	18.4338	18.66	18.6573	19.1325	19.177	18.8759	18.9376
P97432	NBR1_MOUSE	Nbr1	Next to BRCA1 gene 1 protein	0.490747	0.457262		12.8608	13.555	12.8197	12.5219	13.6125	13.6257	12.3396	14.0087
A2AWA9	RBGP1_MOUSE	Rabgap1	Rab GTPase-activating protein 1	0.795597	0.456763		14.4541	14.247	14.2411	13.4295	14.7063	14.5862	14.057	14.8493
P62192	PRS4_MOUSE	Psmc1	26S proteasome regulatory subunit 4	2.12194	0.45635	+	19.5481	19.2712	19.5555	19.3195	19.9637	20.0863	19.7635	19.7062
P97461	RS5_MOUSE	Rps5	40S ribosomal protein S5	2.32203	0.456275	+	17.7864	17.7648	17.9377	18.1334	18.5161	18.2437	18.2891	18.3985
Q5FWK3	RHG01_MOUSE	Arhgap1	Rho GTPase-activating protein 1	1.69407	0.455625		15.5948	15.7789	16.0035	16.0002	15.9941	16.3107	16.4363	16.4588
Q9WVE8	PACN2_MOUSE	Pacsin2	Protein kinase C and casein kinase substrate in neurons protein 2	2.93295	0.455525	+	17.7494	17.4618	17.7117	17.5504	17.971	18.1392	18.1364	18.0488
P70268	PKN1_MOUSE	Pkn1	Serine/threonine-protein kinase N1	1.10953	0.45545		14.6481	14.4069	14.8206	14.86	14.6301	15.5241	15.1374	15.2658
P46471	PRS7_MOUSE	Psmc2	26S proteasome regulatory subunit 7	2.4387	0.455275	+	18.682	18.5133	18.7221	18.4876	19.1761	19.2073	18.949	18.8937
P55772	ENTP1_MOUSE	Entpd1	Ectonucleoside triphosphate diphosphohydrolase 1	0.988787	0.45525		16.1478	16.4659	16.4702	16.0444	17.2354	16.6007	16.2438	16.8694
Q9D6N5	NC2A_MOUSE	Drap1	Dr1-associated corepressor	1.27409	0.454475		15.5448	15.6284	15.9453	15.2026	16.2826	15.8169	16.163	15.8765
Q9D8W5	PSD12_MOUSE	Psmd12	26S proteasome non-ATPase regulatory subunit 12	2.73529	0.453775	+	18.5781	18.4498	18.6132	18.5955	19.0721	19.2035	18.9051	18.871
P61358	RL27_MOUSE	Rpl27	60S ribosomal protein L27	2.09571	0.453624	+	18.8361	19.1096	19.3355	18.9694	19.6538	19.4858	19.4478	19.4777
Q8BGF0	Q8BGF0_MOUSE	AW551984	Expressed sequence AW551984	0.293188	0.453519		11.1793	12.6351	13.7496	12.6317	12.6942	13.9551	12.1957	13.1648
P20029	BIP_MOUSE	Hspa5	Endoplasmic reticulum chaperone BiP	2.70296	0.45225	+	20.7899	20.586	20.8555	20.6659	21.2967	21.2685	21.0511	21.09
Q922Q4	P5CR2_MOUSE	Pycr2	Pyrroline-5-carboxylate reductase 2	0.594135	0.451025		15.6674	16.2513	16.1729	15.361	15.5875	17.0006	16.3067	16.3619
Q6P9J9	ANO6_MOUSE	Ano6	Anoctamin-6	1.47139	0.450999		16.5011	15.9374	16.1739	16.1629	16.7764	16.8763	16.5795	16.3471
Q9EQU5	SET_MOUSE	Set	Protein SET	1.86421	0.450525	+	17.8501	17.9635	18.1086	17.8717	18.411	18.665	18.0958	18.4242
Q91WK5	GCSH_MOUSE	Gcsh	Glycine cleavage system H protein, mitochondrial	0.980323	0.4505		15.6736	15.6122	14.8131	15.3129	15.4859	15.8382	16.1211	15.7686
Q8CHW4	EI2BE_MOUSE	Eif2b5	Translation initiation factor eIF-2B subunit epsilon	2.29934	0.449225	+	15.2521	15.374	15.4983	15.386	15.5842	15.8596	16.0261	15.8374
Q9R069	BCAM_MOUSE	Bcam	Basal cell adhesion molecule	1.94668	0.4486	+	17.7895	18.0156	17.6178	17.671	18.2087	18.3656	17.9795	18.3345
P09470	ACE_MOUSE	Ace	Angiotensin-converting enzyme	0.794437	0.448599		16.9302	16.0118	16.7274	16.9592	17.2571	17.5077	16.7353	16.9229
Q3UFY8	TM10C_MOUSE	Trmt10c	tRNA methyltransferase 10 homolog C	0.960457	0.448275		14.2985	14.0304	14.1726	14.5879	14.6328	14.316	14.6332	15.3005
Q91WM2	HDHD5_MOUSE	Hdhd5	Haloacid dehalogenase-like hydrolase domain-containing 5	1.20952	0.4475		16.7724	17.2112	17.2146	17.1433	17.2281	17.2832	17.7251	17.8951
Q9QXG4	ACSA_MOUSE	Acss2	Acetyl-coenzyme A synthetase, cytoplasmic	0.881813	0.447225		15.5376	15.7142	15.9377	16.2435	16.4581	16.3284	15.7334	16.702
Q14CH7	SYAM_MOUSE	Aars2	Alanine--tRNA ligase, mitochondrial	0.47774	0.447225		13.4768	12.7292	13.2404	11.84	12.8515	12.9434	13.5144	13.766
P56528	CD38_MOUSE	Cd38	ADP-ribosyl cyclase/cyclic ADP-ribose hydrolase 1	1.06624	0.446725		14.2483	13.6818	13.7974	13.7744	14.779	14.1736	14.3883	13.9479
P39061	COIA1_MOUSE	Col18a1	Collagen alpha-1(XVIII) chain	2.07098	0.446275	+	15.9333	15.7435	16.163	15.9646	16.2017	16.3416	16.5236	16.5226
Q9D880	TIM50_MOUSE	Timm50	Mitochondrial import inner membrane translocase subunit TIM50	2.27415	0.44575	+	17.1483	17.293	17.2689	17.1327	17.7845	17.4302	17.5663	17.8449
Q8BMP6	GCP60_MOUSE	Acbd3	Golgi resident protein GCP60	1.27383	0.4454		15.6682	15.293	15.9395	15.352	16.1707	15.9084	15.749	16.2062
Q08091	CNN1_MOUSE	Cnn1	Calponin-1	0.221902	0.445388		13.8127	15.7267	12.238	15.3573	14.9113	14.4957	14.8956	14.6137
Q60714	S27A1_MOUSE	Slc27a1	Long-chain fatty acid transport protein 1	1.38789	0.444925		17.3191	17.6197	16.8853	17.3649	17.8306	17.6227	17.5973	17.9181
Q61191	HCFC1_MOUSE	Hcfc1	Host cell factor 1	0.833701	0.443975		15.5452	15.2901	15.2026	14.4074	15.422	15.5832	15.8355	15.3805
Q9Z191	EYA4_MOUSE	Eya4	Eyes absent homolog 4	0.871139	0.443425		13.086	12.3416	12.4364	12.4557	13.0333	13.3772	13.1942	12.4887
P10922	H10_MOUSE	H1-0	Histone H1.0	1.31064	0.442825		20.456	20.3333	20.3183	19.7085	20.5817	20.6374	20.8289	20.5394
Q62465	VAT1_MOUSE	Vat1	Synaptic vesicle membrane protein VAT-1 homolog	1.20259	0.442275		18.4617	18.0716	18.8547	18.309	19.1709	18.808	18.727	18.7602
Q9Z1N5	DX39B_MOUSE	Ddx39b	Spliceosome RNA helicase Ddx39b	2.28588	0.441225	+	18.05	17.9214	17.9224	17.8469	18.3531	18.6414	18.31	18.2011
Q6ZQM8	UD17_MOUSE	Ugt1a7	UDP-glucuronosyltransferase 1A7	0.244063	0.441206		13.2965	10.9849	12.8219	14.2392	13.5893	12.8137	12.8305	13.8739
Q62261	SPTB2_MOUSE	Sptbn1	Spectrin beta chain, non-erythrocytic 1	0.821564	0.441175		17.7559	17.6334	18.3981	17.3044	18.4512	17.8659	18.1147	18.4247
Q8C7H1	MMAA_MOUSE	Mmaa	Methylmalonic aciduria type A homolog, mitochondrial	0.736528	0.441025		15.3314	15.8961	15.3286	14.9097	15.2282	15.9197	15.8365	16.2455
Q91WG2	RABE2_MOUSE	Rabep2	Rab GTPase-binding effector protein 2	0.769442	0.440789		12.4249	12.9362	12.5716	12.7921	13.5858	12.7145	12.6346	13.553
Q80X19	COEA1_MOUSE	Col14a1	Collagen alpha-1(XIV) chain	0.643561	0.44035		17.7466	17.0498	18.3416	17.5171	18.3392	18.4729	17.6476	17.9568
Q02819	NUCB1_MOUSE	Nucb1	Nucleobindin-1	2.09956	0.440325	+	17.3515	17.2936	17.719	17.6308	18.0353	17.974	17.8294	17.9175
Q4U4S6	XIRP2_MOUSE	Xirp2	Xin actin-binding repeat-containing protein 2	0.697024	0.440275		15.7429	16.012	16.2821	16.0985	16.1515	16.2729	16.1468	17.3254
Q9DCT8	CRIP2_MOUSE	Crip2	Cysteine-rich protein 2	1.48841	0.440275		16.7542	16.471	16.9594	16.7803	17.2114	16.8286	17.301	17.385
Q60847	COCA1_MOUSE	Col12a1	Collagen alpha-1(XII) chain	0.269038	0.440225		18.3883	17.3113	20.1243	17.4737	18.9985	18.3345	19.1856	18.5399
Q6NZC7	S23IP_MOUSE	Sec23ip	SEC23-interacting protein	1.55152	0.439525		16.5417	16.3001	16.5422	15.9995	16.6703	17.0228	16.6819	16.7666
Q9JLR9	HIG1A_MOUSE	Higd1a	HIG1 domain family member 1A, mitochondrial	0.180511	0.439507		15.3008	15.7597	12.1569	16.3591	14.9286	15.4	15.6614	15.3445
O08553	DPYL2_MOUSE	Dpysl2	Dihydropyrimidinase-related protein 2	0.893702	0.439175		19.212	18.9569	19.9331	19.1094	19.894	19.3942	19.751	19.9289
Q8BP67	RL24_MOUSE	Rpl24	60S ribosomal protein L24	3.91231	0.438625	+	18.3587	18.3458	18.4132	18.2185	18.7177	18.7296	18.8184	18.825
Q9CZH7	MXRA7_MOUSE	Mxra7	Matrix-remodeling-associated protein 7	0.620679	0.438625		15.4679	14.9724	16.1723	15.2696	16.3083	15.4078	15.6797	16.2409
Q91VX2	UBAP2_MOUSE	Ubap2	Ubiquitin-associated protein 2	1.63596	0.43815		17.8987	17.3499	17.4088	17.5169	17.8996	18.2057	17.939	17.8826
Q60994	ADIPO_MOUSE	Adipoq	Adiponectin	0.781876	0.43775		15.6226	15.984	15.7974	15.9105	16.4624	16.8163	15.5557	16.2311
Q9QZF2	GPC1_MOUSE	Gpc1	Glypican-1	0.946261	0.4375		17.7464	17.3369	17.568	18.014	17.8729	18.6601	18.0007	17.8816
P49442	INPP_MOUSE	Inpp1	Inositol polyphosphate 1-phosphatase	0.445891	0.436975		15.5637	15.308	15.0343	14.2011	15.748	14.7614	15.1232	16.2224
Q6PDL0	DC1L2_MOUSE	Dync1li2	Cytoplasmic dynein 1 light intermediate chain 2	2.08685	0.436775	+	16.9234	16.7645	17.1358	16.7703	17.2373	17.2526	17.307	17.5442
Q8BWT1	THIM_MOUSE	Acaa2	3-ketoacyl-CoA thiolase, mitochondrial	0.685324	0.4366		19.9548	20.4586	19.8797	20.0202	20.2109	19.8991	20.829	21.1207
P99027	RLA2_MOUSE	Rplp2	60S acidic ribosomal protein P2	2.84895	0.4357	+	19.3222	19.2788	19.3744	19.0848	19.7634	19.5967	19.6513	19.7916
Q70KF4	CMYA5_MOUSE	Cmya5	Cardiomyopathy-associated protein 5	0.444936	0.435174		18.5206	18.544	18.5452	16.9113	18.4896	19.0082	18.5451	18.2189
Q9CYZ2	TPD54_MOUSE	Tpd52l2	Tumor protein D54	1.53166	0.434624		17.8558	17.891	18.1366	18.0466	18.718	18.3935	18.0567	18.5003
Q9WV80	SNX1_MOUSE	Snx1	Sorting nexin-1	0.578336	0.4345		15.4726	15.8693	16.7451	15.9229	16.6588	16.8222	15.7768	16.4901
Q9R1T2	SAE1_MOUSE	Sae1	SUMO-activating enzyme subunit 1	1.70849	0.4345		15.1645	15.5139	15.6885	15.3191	15.9733	16.0027	15.738	15.71
Q7TSV4	PGM2_MOUSE	Pgm2	Phosphopentomutase	1.18917	0.434451		16.0292	15.5578	16.4135	16.1633	16.6594	16.3924	16.3511	16.4987
P84104	SRSF3_MOUSE	Srsf3	Serine/arginine-rich splicing factor 3	1.68206	0.43435		18.486	18.3339	18.3238	18.4563	18.5103	18.8905	19.154	18.7826
Q9R0P6	SC11A_MOUSE	Sec11a	Signal peptidase complex catalytic subunit SEC11A	1.17627	0.434151		17.2825	16.5407	17.2483	16.8345	17.5522	17.5407	17.2569	17.2928
Q8BG05	ROA3_MOUSE	Hnrnpa3	Heterogeneous nuclear ribonucleoprotein A3	1.46153	0.432825		19.1196	18.9437	19.3849	19.1596	19.7717	19.8066	19.2444	19.5164
Q9JHS4	CLPX_MOUSE	Clpx	ATP-dependent Clp protease ATP-binding subunit clpX-like, mitochondrial	2.57995	0.4327	+	16.2019	16.2528	16.3592	16.2524	16.622	16.7322	16.5327	16.9102
P51660	DHB4_MOUSE	Hsd17b4	Peroxisomal multifunctional enzyme type 2	2.63279	0.432525	+	17.8656	17.7223	17.6855	17.7736	18.1216	18.0162	18.2948	18.3445
P17563	SBP1_MOUSE	Selenbp1	Methanethiol oxidase	0.914079	0.431625		17.904	18.3151	18.4343	17.6068	18.1579	18.7445	18.7352	18.3491
Q60759	GCDH_MOUSE	Gcdh	Glutaryl-CoA dehydrogenase, mitochondrial	1.55713	0.431449		17.2314	17.61	17.3598	17.3539	17.4749	17.884	18.0812	17.8408
Q9JIY5	HTRA2_MOUSE	Htra2	Serine protease HTRA2, mitochondrial	1.02003	0.430775		16.1318	16.0416	15.9392	16.5638	16.6134	16.1936	16.5711	17.0214
Q9WTM5	RUVB2_MOUSE	Ruvbl2	RuvB-like 2	2.91251	0.430425	+	17.1242	17.2706	17.3132	17.1244	17.5444	17.7639	17.7053	17.5405
P61924	COPZ1_MOUSE	Copz1	Coatomer subunit zeta-1	1.21662	0.429726		16.9583	16.4208	17.2552	17.0784	17.4936	17.3068	17.3647	17.2665
Q9CPW2	FDX2_MOUSE	Fdx2	Ferredoxin-2, mitochondrial	0.920765	0.42945		15.2398	15.0855	14.6504	15.2354	15.266	15.1194	15.5515	15.992
P68368	TBA4A_MOUSE	Tuba4a	Tubulin alpha-4A chain	1.96543	0.429025	+	21.5074	21.3892	21.5275	21.7018	22.226	21.9878	21.8509	21.7773
Q8BGD8	COA6_MOUSE	Coa6	Cytochrome c oxidase assembly factor 6 homolog	0.862063	0.4281		15.1982	14.9701	14.7052	15.5049	15.3784	15.0711	15.8108	15.8305
Q8VE18	SMG8_MOUSE	Smg8	Nonsense-mediated mRNA decay factor SMG8	0.342902	0.42775		14.5535	15.0585	14.5993	14.2592	16.1638	14.8514	13.751	15.4153
Q3ULF4	SPG7_MOUSE	Spg7	Paraplegin	1.36319	0.4276		16.1995	16.3886	15.8129	16.5229	16.7843	16.49	16.6265	16.7335
Q8BWY4	MBLC1_MOUSE	Mblac1	Metallo-beta-lactamase domain-containing protein 1	0.543968	0.427327		12.9998	13.33	13.1847	11.7629	13.1086	13.4284	13.2086	13.2411
Q99M87	DNJA3_MOUSE	Dnaja3	DnaJ homolog subfamily A member 3, mitochondrial	0.884919	0.42695		16.5249	16.5224	16.8491	16.8037	16.9179	16.5552	17.3672	17.5676
Q9Z2H5	E41L1_MOUSE	Epb41l1	Band 4.1-like protein 1	0.19413	0.426236		11.5177	9.13465	11.6746	13.1709	11.8009	11.1738	12.2291	11.999
Q07813	BAX_MOUSE	Bax	Apoptosis regulator BAX	1.44053	0.426125		16.1207	15.9783	16.3527	16.4328	16.4933	16.8539	16.3938	16.848
P61979	HNRPK_MOUSE	Hnrnpk	Heterogeneous nuclear ribonucleoprotein K	2.18711	0.4255	+	19.4587	19.2127	19.6821	19.4301	19.8757	19.9691	19.7697	19.8711
Q9DC16	ERGI1_MOUSE	Ergic1	Endoplasmic reticulum-Golgi intermediate compartment protein 1	1.06466	0.424975		16.4474	15.922	16.7272	16.0651	16.7477	16.9559	16.6722	16.4858
Q78PY7	SND1_MOUSE	Snd1	Staphylococcal nuclease domain-containing protein 1	2.80672	0.424975	+	18.0291	17.9399	18.0797	18.0557	18.3584	18.6423	18.4769	18.3267
Q9Z1Q5	CLIC1_MOUSE	Clic1	Chloride intracellular channel protein 1	1.10291	0.4247		17.4962	17.3201	18.0768	17.9733	18.2394	18.0454	17.9614	18.319
A2A8Z1	OSBL9_MOUSE	Osbpl9	Oxysterol-binding protein-related protein 9	0.981648	0.424525		16.6399	15.7464	15.9129	15.9468	16.3779	16.7681	16.4876	16.3105
P63087	PP1G_MOUSE	Ppp1cc	Serine/threonine-protein phosphatase PP1-gamma catalytic subunit	1.90698	0.42405	+	16.663	16.6319	16.4315	16.699	16.9045	17.2631	17.1422	16.8118
Q9ER72	SYCC_MOUSE	Cars1	Cysteine--tRNA ligase, cytoplasmic	1.49617	0.42375		17.6015	17.413	17.4151	17.5046	17.7486	18.2794	17.9849	17.6163
Q99KV1	DJB11_MOUSE	Dnajb11	DnaJ homolog subfamily B member 11	1.56139	0.423125		16.4922	16.1367	16.7799	16.5548	17.0328	16.8798	16.9816	16.7619
P39447	ZO1_MOUSE	Tjp1	Tight junction protein ZO-1	0.644787	0.423025		15.0297	14.0088	14.8234	14.0756	14.4196	15.0344	14.9168	15.2588
O35166	GOSR2_MOUSE	Gosr2	Golgi SNAP receptor complex member 2	1.33611	0.422575		16.2791	15.8433	16.1413	16.1892	16.4787	16.8222	16.6687	16.1736
Q9JIF9	MYOTI_MOUSE	Myot	Myotilin	1.06515	0.422525		20.9995	21.3937	20.8471	20.7496	21.5921	21.0318	21.3487	21.7074
P42208	SEPT2_MOUSE	Septin2	Septin-2	1.77722	0.4219		17.4854	17.2662	17.8001	17.5153	18.0853	17.7864	17.874	18.0089
P52875	TM165_MOUSE	Tmem165	Transmembrane protein 165	0.777209	0.421775		15.3098	14.8531	15.8577	15.3265	16.2362	15.6285	15.423	15.7465
Q9Z1G3	VATC1_MOUSE	Atp6v1c1	V-type proton ATPase subunit C 1	0.668078	0.4217		15.3629	15.3033	15.4448	15.0025	15.8488	16.2781	14.9024	15.771
Q60766	IRGM1_MOUSE	Irgm1	Immunity-related GTPase family M protein 1	0.998367	0.421451		17.6188	17.8063	17.5031	16.9809	17.9453	17.5529	17.9384	18.1583
Q8VHG2	AMOT_MOUSE	Amot	Angiomotin	0.214206	0.421232		12.8412	12.4977	15.0811	13.0022	14.298	14.8348	12.419	13.5553
Q8CBY0	GATC_MOUSE	Gatc	Glutamyl-tRNA(Gln) amidotransferase subunit C, mitochondrial	0.204306	0.420975		16.1073	16.2648	12.9916	16.1797	15.4803	15.6978	16.2873	15.7619
P70255	NFIC_MOUSE	Nfic	Nuclear factor 1 C-type	0.669288	0.4199		15.2833	15.1152	15.9528	14.9888	15.8132	16.2101	15.1808	15.8156
P10833	RRAS_MOUSE	Rras	Ras-related protein R-Ras	0.692498	0.419425		16.285	15.5948	16.7834	16.7365	16.9904	16.6358	16.5646	16.8866
P62858	RS28_MOUSE	Rps28	40S ribosomal protein S28	2.92387	0.41905	+	19.8302	19.7591	19.9733	19.9191	20.3094	20.1283	20.369	20.3512
Q9R1Q9	VAS1_MOUSE	Atp6ap1	V-type proton ATPase subunit S1	0.465718	0.418908		12.5396	13.9637	12.9456	12.3544	12.8725	13.2816	13.6231	13.7017
P38647	GRP75_MOUSE	Hspa9	Stress-70 protein, mitochondrial	1.73423	0.4188		20.7495	20.9983	20.5647	20.6753	20.9776	21.0518	21.2493	21.3843
P48036	ANXA5_MOUSE	Anxa5	Annexin A5	0.733827	0.418701		20.0045	19.9376	21.072	20.1943	20.895	20.509	20.6078	20.8714
Q00262	STX2_MOUSE	Stx2	Syntaxin-2	0.359318	0.418591		12.5218	14.0984	14.2694	12.9678	14.0186	14.2423	13.0962	14.1747
Q3TZZ7	ESYT2_MOUSE	Esyt2	Extended synaptotagmin-2	3.20741	0.418225	+	16.6269	16.6464	16.8303	16.7701	17.1003	17.2179	17.0378	17.1906
P22892	AP1G1_MOUSE	Ap1g1	AP-1 complex subunit gamma-1	1.03151	0.418		16.199	16.336	16.4423	15.5583	16.4586	16.6273	16.7031	16.4186
P26516	PSMD7_MOUSE	Psmd7	26S proteasome non-ATPase regulatory subunit 7	2.31618	0.416375	+	19.8802	19.5869	19.6442	19.5686	20.0547	20.258	20.0784	19.9543
Q8BK63	KC1A_MOUSE	Csnk1a1	Casein kinase I isoform alpha	1.23017	0.415625		17.8522	17.4824	17.3049	17.3111	17.6017	18.1994	17.9634	17.8486
Q91VA6	PDIP2_MOUSE	Poldip2	Polymerase delta-interacting protein 2	0.59085	0.4139		16.4451	15.6051	16.108	15.7528	15.7348	16.6985	16.9513	16.182
Q80X90	FLNB_MOUSE	Flnb	Filamin-B	0.686751	0.4135		17.1829	16.946	17.7706	16.5101	17.6545	17.2281	17.3935	17.7875
Q99JY9	ARP3_MOUSE	Actr3	Actin-related protein 3	1.60118	0.4125		17.8709	17.5952	18.1445	17.9293	18.482	18.2158	18.1187	18.3734
Q9ERB0	SNP29_MOUSE	Snap29	Synaptosomal-associated protein 29	0.775676	0.41215		16.1042	16.093	15.0646	15.8181	16.2376	16.1277	16.4115	15.9517
Q7M6Y3	PICAL_MOUSE	Picalm	Phosphatidylinositol-binding clathrin assembly protein	1.61708	0.412074		17.7857	17.3101	17.8813	17.6277	18.1197	17.8919	18.1216	18.1199
Q61151	2A5E_MOUSE	Ppp2r5e	Serine/threonine-protein phosphatase 2A 56 kDa regulatory subunit epsilon isoform	0.952561	0.411799		16.0663	16.0041	15.9976	15.228	16.1531	16.4599	16.0204	16.3098
Q60929	MEF2A_MOUSE	Mef2a	Myocyte-specific enhancer factor 2A	0.243283	0.411561		14.8678	14.8997	13.0227	13.3563	14.6902	15.5708	14.2604	13.2713
Q91VE0	S27A4_MOUSE	Slc27a4	Long-chain fatty acid transport protein 4	0.741919	0.411425		15.9009	15.4894	15.9408	14.7972	15.9855	15.8882	16.0881	15.8122
Q61545	EWS_MOUSE	Ewsr1	RNA-binding protein EWS	1.94414	0.4114	+	17.9378	17.8252	18.0896	17.955	18.1302	18.6165	18.3912	18.3153
Q9CWL8	CTBL1_MOUSE	Ctnnbl1	Beta-catenin-like protein 1	1.29279	0.411275		15.2889	14.6197	14.934	14.8872	15.366	15.6123	15.2214	15.1752
P56959	FUS_MOUSE	Fus	RNA-binding protein FUS	1.91781	0.4112	+	17.4181	17.4291	17.872	17.4808	17.9585	18.0781	17.9181	17.8901
Q6PHQ9	Q6PHQ9_MOUSE	Pabpc4	Polyadenylate-binding protein	3.57198	0.411049	+	18.7136	18.6809	18.7992	18.8204	19.2603	19.1145	19.2083	19.0752
Q61733	RT31_MOUSE	Mrps31	28S ribosomal protein S31, mitochondrial	0.989066	0.410825		15.2951	15.6856	15.1017	14.9962	15.7203	15.2734	15.9967	15.7315
Q8C0Q2	ZHX3_MOUSE	Zhx3	Zinc fingers and homeoboxes protein 3	0.21271	0.410584		10.1907	13.8258	12.0728	11.803	12.6907	11.8545	12.3276	12.6619
Q9JJH1	RNAS4_MOUSE	Rnase4	Ribonuclease 4	0.123126	0.410091		13.5129	13.1901	17.2584	12.69	14.1879	15.8051	15.4661	12.8327
Q8CDG3	VCIP1_MOUSE	Vcpip1	Deubiquitinating protein VCPIP1	0.828958	0.40975		14.2826	13.6731	14.5947	14.4188	14.782	14.9904	14.3458	14.49
Q61210	ARHG1_MOUSE	Arhgef1	Rho guanine nucleotide exchange factor 1	0.253538	0.409517		11.9204	13.3707	14.5152	14.1121	13.9627	14.3321	12.9318	14.3298
Q501J6	DDX17_MOUSE	Ddx17	Probable ATP-dependent RNA helicase DDX17	1.40516	0.409426		16.9966	16.7309	17.4361	16.8962	17.4962	17.318	17.4067	17.4766
P15508	SPTB1_MOUSE	Sptb	Spectrin beta chain, erythrocytic	0.982282	0.408425		17.8951	17.9064	17.7731	17.0787	18.1276	18.1849	18.1449	17.8296
J3QN89	J3QN89_MOUSE	Aamp	Angio-associated migratory protein	1.00071	0.40785		16.3475	15.9866	16.3747	16.2951	16.8293	17.03	16.6309	16.1451
Q8BX02	KANK2_MOUSE	Kank2	KN motif and ankyrin repeat domain-containing protein 2	0.407712	0.4069		14.5355	14.3691	15.4653	13.9158	15.2825	14.1143	15.0852	15.4313
P43406	ITAV_MOUSE	Itgav	Integrin alpha-V	1.13229	0.406349		15.7284	15.9504	16.2117	15.4931	16.5279	16.1925	16.2813	16.0073
Q9CQW9	IFM3_MOUSE	Ifitm3	Interferon-induced transmembrane protein 3	0.638571	0.406325		15.6182	15.2146	15.2584	15.7996	16.4849	15.2116	16.0744	15.7452
Q60936	COQ8A_MOUSE	Coq8a	Atypical kinase COQ8A, mitochondrial	0.596218	0.405849		20.1951	20.6161	19.7374	19.94	20.4427	19.8643	20.7026	21.1024
E9Q0S6	E9Q0S6_MOUSE	Tns1	Tensin 1	0.765157	0.40575		17.7496	17.1332	17.7381	16.6826	17.8156	17.65	17.7872	17.6737
Q9WVA2	TIM8A_MOUSE	Timm8a1	Mitochondrial import inner membrane translocase subunit Tim8 A	1.48854	0.404325		17.6152	17.7617	17.4975	17.7156	17.8757	17.8003	18.1454	18.3859
Q5FW52	MLIP_MOUSE	Mlip	Muscular LMNA-interacting protein	0.581669	0.404225		16.6148	16.9013	16.8968	15.5348	16.9777	16.8812	16.7955	16.9102
Q8CCT4	TCAL5_MOUSE	Tceal5	Transcription elongation factor A protein-like 5	0.984323	0.403675		16.6648	16.9275	16.9546	17.2519	17.6981	17.5142	16.8926	17.3086
Q9WV98	TIM9_MOUSE	Timm9	Mitochondrial import inner membrane translocase subunit Tim9	1.28986	0.403425		16.3782	16.591	16.7748	16.0096	16.8251	16.81	16.8167	16.9155
O88685	PRS6A_MOUSE	Psmc3	26S proteasome regulatory subunit 6A	2.50839	0.40325	+	18.8948	18.744	18.9451	18.8513	19.2812	19.4585	19.1831	19.1254
Q8K2I3	FMO2_MOUSE	Fmo2	Dimethylaniline monooxygenase [N-oxide-forming] 2	0.873454	0.401925		15.5668	15.2706	14.9404	15.2071	15.8333	15.8539	15.0692	15.8362
Q9CRC3	CO040_MOUSE		UPF0235 protein C15orf40 homolog	0.996248	0.401875		15.2597	15.0475	14.897	15.2367	15.7609	15.0218	15.4122	15.8535
O35643	AP1B1_MOUSE	Ap1b1	AP-1 complex subunit beta-1	1.18023	0.401451		17.2536	16.5236	17.0613	16.8039	17.3742	17.3931	17.0643	17.4166
Q6P8X1	SNX6_MOUSE	Snx6	Sorting nexin-6	1.85294	0.401425		18.0426	17.7114	17.9457	17.8029	18.3257	18.0085	18.3652	18.4089
Q9WV92	E41L3_MOUSE	Epb41l3	Band 4.1-like protein 3	0.572927	0.401398		13.1507	12.534	12.9272	13.7993	13.8957	13.5694	13.5841	12.9676
P60766	CDC42_MOUSE	Cdc42	Cell division control protein 42 homolog	2.73317	0.4013	+	18.7689	18.5165	18.7483	18.7476	19.2278	19.0963	19.0449	19.0175
P40124	CAP1_MOUSE	Cap1	Adenylyl cyclase-associated protein 1	1.15993	0.400975		17.6644	17.4959	18.0347	17.7204	18.4598	17.8202	17.9814	18.2579
Q6NVF9	CPSF6_MOUSE	Cpsf6	Cleavage and polyadenylation specificity factor subunit 6	0.95171	0.400775		15.4154	15.1187	15.653	15.0805	15.7189	16.0108	15.2478	15.8932
P30412	PPIC_MOUSE	Ppic	Peptidyl-prolyl cis-trans isomerase C	1.13325	0.400025		18.6468	18.2665	18.7799	18.6476	18.8734	19.2376	19.212	18.6179
P83917	CBX1_MOUSE	Cbx1	Chromobox protein homolog 1	0.954355	0.399525		16.3185	15.8383	16.6633	16.2871	16.6969	16.6897	16.9792	16.3395
P07356	ANXA2_MOUSE	Anxa2	Annexin A2	0.515928	0.3992		21.1625	20.4283	21.9201	20.884	21.9559	21.2257	21.2562	21.5539
Q9QYB5	ADDG_MOUSE	Add3	Gamma-adducin	0.800977	0.397575		17.4957	16.7639	17.7162	17.2384	18.087	17.4444	17.683	17.5901
Q8BZW8	NHLC2_MOUSE	Nhlrc2	NHL repeat-containing protein 2	1.40166	0.397575		15.6261	15.4009	15.5194	15.8766	15.6712	16.1127	16.171	16.0584
Q9JIM1	S29A1_MOUSE	Slc29a1	Equilibrative nucleoside transporter 1	1.66894	0.39715		16.1771	15.8603	16.4122	16.0035	16.5302	16.6313	16.395	16.4852
Q9CPT5	NOP16_MOUSE	Nop16	Nucleolar protein 16	0.778758	0.397016		12.9427	12.164	13.0742	12.3416	13.3113	12.8182	12.8482	13.1329
Q9WUU7	CATZ_MOUSE	Ctsz	Cathepsin Z	1.07331	0.397		17.235	16.8081	17.3936	17.1312	17.8081	17.2861	17.2824	17.7793
Q9QZQ8	H2AY_MOUSE	Macroh2a1	Core histone macro-H2A.1	0.889634	0.396775		14.772	14.9662	14.9033	14.9124	14.86	15.683	14.9453	15.6527
Q9QYC0	ADDA_MOUSE	Add1	Alpha-adducin	0.88128	0.396674		17.0142	16.5407	17.4988	16.9375	17.6962	17.1434	17.3576	17.3807
E9Q9K5	TRDN_MOUSE	Trdn	Triadin	0.698312	0.396575		17.6742	17.341	18.1737	17.872	18.4241	18.5643	18.0457	17.6131
O55142	RL35A_MOUSE	Rpl35a	60S ribosomal protein L35a	0.924553	0.39645		18.3277	18.5594	18.2468	19.1744	18.8614	18.8879	19.0343	19.1105
Q3UHJ0	AAK1_MOUSE	Aak1	AP2-associated protein kinase 1	0.735628	0.396175		13.6507	12.4866	13.4445	12.9713	13.6399	13.5182	13.4166	13.5631
P61148	FGF1_MOUSE	Fgf1	Fibroblast growth factor 1	0.376546	0.39573		15.8323	15.7563	15.6698	14.0087	15.568	15.4072	15.9572	15.9176
Q8CC88	VWA8_MOUSE	Vwa8	von Willebrand factor A domain-containing protein 8	1.30296	0.3941		16.7784	16.8426	16.6689	16.643	17.0143	16.8135	17.1385	17.543
P83741	WNK1_MOUSE	Wnk1	Serine/threonine-protein kinase WNK1	0.901411	0.393725		16.1985	15.5701	15.6457	15.2936	16.2029	15.8091	15.9595	16.3113
P34928	APOC1_MOUSE	Apoc1	Apolipoprotein C-I	1.64036	0.393575		17.7964	17.4394	17.4884	17.2007	17.8812	17.7538	17.9171	17.9471
Q99J93	IFM2_MOUSE	Ifitm2	Interferon-induced transmembrane protein 2	0.507868	0.393075		14.4727	14.0506	14.0961	14.4601	15.339	13.7376	14.8652	14.71
P47962	RL5_MOUSE	Rpl5	60S ribosomal protein L5	3.78222	0.39285	+	19.3244	19.3854	19.3109	19.4345	19.8598	19.69	19.7131	19.7637
Q99KK7	DPP3_MOUSE	Dpp3	Dipeptidyl peptidase 3	1.64784	0.392751		18.7249	18.5787	18.6683	19.0738	19.2084	19.3113	18.9853	19.1117
Q8VCX5	MICU1_MOUSE	Micu1	Calcium uptake protein 1, mitochondrial	1.29546	0.3927		16.1768	16.4357	15.9271	15.7524	16.4252	16.3468	16.4543	16.6365
Q5SUE8	ANR40_MOUSE	Ankrd40	Ankyrin repeat domain-containing protein 40	0.407656	0.392003		11.7849	12.8854	12.991	13.5761	13.326	12.7384	13.0568	13.6842
Q9R1P0	PSA4_MOUSE	Psma4	Proteasome subunit alpha type-4	2.02534	0.391025	+	19.0996	18.9544	18.7783	19.0007	19.1827	19.528	19.4328	19.2536
O35226	PSMD4_MOUSE	Psmd4	26S proteasome non-ATPase regulatory subunit 4	2.34666	0.3908	+	18.7578	18.536	18.5321	18.7628	19.129	19.1518	18.9535	18.9176
Q9WUR2	ECI2_MOUSE	Eci2	Enoyl-CoA delta isomerase 2	1.35508	0.390675		17.9696	17.952	17.5289	17.8312	18.0728	17.9748	18.3137	18.4831
Q9EST5	AN32B_MOUSE	Anp32b	Acidic leucine-rich nuclear phosphoprotein 32 family member B	0.99442	0.39025		17.2481	17.1315	17.3492	17.2522	17.529	18.2085	17.3118	17.4927
Q62093	SRSF2_MOUSE	Srsf2	Serine/arginine-rich splicing factor 2	1.75091	0.389925		18.1897	18.0953	18.4264	18.2856	18.5354	18.8744	18.7138	18.4331
Q9CZR8	EFTS_MOUSE	Tsfm	Elongation factor Ts, mitochondrial	1.59667	0.38795		17.7429	17.6201	17.5105	18.086	18.0925	18.1184	18.0576	18.2428
A2AN08	UBR4_MOUSE	Ubr4	E3 ubiquitin-protein ligase UBR4	1.87707	0.387626		18.0321	17.88	17.9684	17.588	18.3393	18.3543	18.1657	18.1597
Q9CZA6	NDE1_MOUSE	Nde1	Nuclear distribution protein nudE homolog 1	0.511313	0.387175		14.8005	14.6031	13.588	13.7023	14.3855	14.9334	14.7059	14.2178
Q99K51	PLST_MOUSE	Pls3	Plastin-3	0.473503	0.387074		16.8218	16.8997	18.2395	16.8997	17.8978	17.2573	17.4954	17.7585
Q9QYF9	NDRG3_MOUSE	Ndrg3	Protein NDRG3	1.74231	0.386876		16.2556	16.1126	16.3646	16.3921	16.6627	16.8152	16.8129	16.3816
P62196	PRS8_MOUSE	Psmc5	26S proteasome regulatory subunit 8	2.39756	0.386775	+	18.9036	18.8223	18.8784	18.8009	19.2854	19.45	19.1165	19.1004
Q05793	PGBM_MOUSE	Hspg2	Basement membrane-specific heparan sulfate proteoglycan core protein	1.193	0.386575		18.0896	18.0035	17.8665	17.4946	18.0458	18.1736	18.2236	18.5575
P11930	NUD19_MOUSE	Nudt19	Acyl-coenzyme A diphosphatase NUDT19	0.636651	0.38655		15.526	15.8832	16.0294	16.1832	15.5535	16.6996	16.5103	16.4046
Q99KR7	PPIF_MOUSE	Ppif	Peptidyl-prolyl cis-trans isomerase F, mitochondrial	1.46414	0.38625		17.1131	17.1501	16.875	17.2663	17.3475	17.2537	17.5849	17.7634
P40142	TKT_MOUSE	Tkt	Transketolase	0.927137	0.386175		18.1566	18.1029	18.8106	18.4708	19.061	18.7299	18.4211	18.8736
Q61129	CFAI_MOUSE	Cfi	Complement factor I	0.885262	0.38615		15.4237	15.5751	15.2104	14.7538	15.949	15.3215	15.6513	15.5858
P10107	ANXA1_MOUSE	Anxa1	Annexin A1	0.389912	0.38605		18.4928	17.57	19.2763	18.2195	19.1135	18.3779	18.3141	19.2973
Q60605	MYL6_MOUSE	Myl6	Myosin light polypeptide 6	1.28506	0.385875		21.8916	22.0923	21.9404	21.5337	22.4996	22.1398	22.0177	22.3444
Q9EP53	TSC1_MOUSE	Tsc1	Hamartin	0.979673	0.38545		13.4118	13.5204	13.8877	13.0512	13.6783	13.8968	14.1335	13.7043
P61255	RL26_MOUSE	Rpl26	60S ribosomal protein L26	1.67464	0.38485		19.208	18.7511	19.2303	19.2351	19.5	19.5802	19.4852	19.3985
O35465	FKBP8_MOUSE	Fkbp8	Peptidyl-prolyl cis-trans isomerase FKBP8	1.46438	0.384675		15.9067	16.0146	15.6211	15.7664	16.4184	16.1424	15.9262	16.3605
Q9CR20	IR3IP_MOUSE	Ier3ip1	Immediate early response 3-interacting protein 1	1.70895	0.383925		17.3287	17.0975	16.9005	17.0702	17.7305	17.4413	17.3814	17.3794
P48193	EPB41_MOUSE	Epb41	Protein 4.1	1.07908	0.383525		15.94	16.1758	15.8322	15.6835	16.2977	16.5243	16.4867	15.8569
Q3U9G9	LBR_MOUSE	Lbr	Delta(14)-sterol reductase LBR	1.39063	0.382799		16.5589	16.1179	16.306	16.4286	16.6666	16.9757	16.8471	16.4532
P26638	SYSC_MOUSE	Sars1	Serine--tRNA ligase, cytoplasmic	1.44687	0.38275		19.4356	19.2153	19.4262	19.5528	19.6794	20.1489	19.7402	19.5924
Q8BVQ5	PPME1_MOUSE	Ppme1	Protein phosphatase methylesterase 1	2.08122	0.382675	+	16.2568	16.3288	16.2687	16.5412	16.7297	16.9346	16.5877	16.6742
Q505F5	LRC47_MOUSE	Lrrc47	Leucine-rich repeat-containing protein 47	1.14265	0.382625		18.112	17.9548	17.7366	17.6	17.9398	18.5874	18.2275	18.1792
Q9JKY7	Q9JKY7_MOUSE	Cyp2d22	Cytochrome P450	1.17631	0.3824		14.2823	14.3742	14.3104	14.6558	14.5456	15.0945	14.5236	14.9886
Q922R8	PDIA6_MOUSE	Pdia6	Protein disulfide-isomerase A6	2.16136	0.382024	+	19.4834	19.1759	19.4962	19.4253	19.9273	19.8114	19.6974	19.6728
Q9CZ42	NNRD_MOUSE	Naxd	ATP-dependent (S)-NAD(P)H-hydrate dehydratase	1.60382	0.381899		17.0135	16.8892	16.5918	16.7339	17.2498	17.0686	17.0224	17.4152
Q00519	XDH_MOUSE	Xdh	Xanthine dehydrogenase/oxidase	1.13684	0.3816		16.6094	16.1615	16.6451	16.2742	17.0236	17.0237	16.543	16.6263
P62889	RL30_MOUSE	Rpl30	60S ribosomal protein L30	1.58798	0.381326		18.4872	18.505	18.5067	18.2079	18.9908	18.5003	18.8441	18.8969
P70428	EXT2_MOUSE	Ext2	Exostosin-2	1.23104	0.3802		14.0999	13.9877	13.4683	13.9313	14.3853	14.0483	14.1725	14.4019
D3Z7X0	D3Z7X0_MOUSE	Acad12	Acyl-Coenzyme A dehydrogenase family, member 12	1.52333	0.37895		18.3506	18.4877	18.0568	18.2852	18.5694	18.4655	18.7449	18.9163
P97314	CSRP2_MOUSE	Csrp2	Cysteine and glycine-rich protein 2	0.309346	0.377934		13.7114	14.6858	15.2425	13.1184	14.5025	14.0965	14.6365	15.0343
P97372	PSME2_MOUSE	Psme2	Proteasome activator complex subunit 2	1.51012	0.37765		15.8749	15.368	15.616	15.3956	15.8237	15.9391	16.1239	15.8784
Q9D7I5	LHPP_MOUSE	Lhpp	Phospholysine phosphohistidine inorganic pyrophosphate phosphatase	0.808207	0.377349		16.5081	16.5855	16.9282	16.1317	16.6931	17.0929	17.2888	16.5881
P60603	ROMO1_MOUSE	Romo1	Reactive oxygen species modulator 1	0.742341	0.377275		16.1561	16.6633	16.2064	15.6209	16.5248	16.1935	16.8072	16.6303
Q9Z0P4	PALM_MOUSE	Palm	Paralemmin-1	0.496596	0.375999		15.6042	15.3926	16.6459	15.5883	16.7706	15.94	15.9474	16.077
Q6P1B1	XPP1_MOUSE	Xpnpep1	Xaa-Pro aminopeptidase 1	1.11274	0.37525		17.2499	17.1752	17.4683	17.0701	17.3542	18.031	17.4083	17.671
Q9DAR7	DCPS_MOUSE	Dcps	m7GpppX diphosphatase	0.600752	0.374775		14.6198	14.5811	15.5669	15.2212	14.9305	15.4164	15.3742	15.767
Q8C3F7	KLH30_MOUSE	Klhl30	Kelch-like protein 30	0.818732	0.374675		14.8031	14.0395	14.3641	14.3836	14.9528	14.6595	14.3618	15.1149
G5E829	AT2B1_MOUSE	Atp2b1	Plasma membrane calcium-transporting ATPase 1	2.03864	0.374325		17.1982	17.182	17.3287	16.9601	17.3778	17.6545	17.6239	17.5101
Q9WVK4	EHD1_MOUSE	Ehd1	EH domain-containing protein 1	2.64944	0.374175	+	17.7195	17.5703	17.7584	17.7436	18.1328	18.1046	17.8966	18.1545
O88531	PPT1_MOUSE	Ppt1	Palmitoyl-protein thioesterase 1	0.5536	0.374076		17.1397	16.431	16.342	16.709	17.381	16.9874	16.3138	17.4358
Q8BU30	SYIC_MOUSE	Iars1	Isoleucine--tRNA ligase, cytoplasmic	2.09317	0.37395	+	18.4198	18.4188	18.5792	18.2451	18.8961	18.8799	18.7813	18.6014
Q62433	NDRG1_MOUSE	Ndrg1	Protein NDRG1	0.837945	0.37365		15.7622	15.9922	16.5592	15.5881	16.3258	16.4124	16.1614	16.4967
P97370	AT1B3_MOUSE	Atp1b3	Sodium/potassium-transporting ATPase subunit beta-3	0.540486	0.373625		17.4078	16.7817	17.398	16.5427	17.1944	18.0516	17.4137	16.965
P70302	STIM1_MOUSE	Stim1	Stromal interaction molecule 1	2.45095	0.372075	+	18.7641	18.6592	18.614	18.4368	19.0609	19.0603	18.8917	18.9495
Q8JZQ9	EIF3B_MOUSE	Eif3b	Eukaryotic translation initiation factor 3 subunit B	4.18846	0.371751	+	17.9085	17.852	17.9963	17.8893	18.2574	18.3369	18.2371	18.3017
Q8R1Z9	RN121_MOUSE	Rnf121	RING finger protein 121	0.722609	0.371725		16.1204	16.3506	16.3464	15.7864	16.7442	15.953	16.9324	16.4611
Q64152	BTF3_MOUSE	Btf3	Transcription factor BTF3	1.29217	0.3708		17.9517	17.9067	17.5047	17.4017	17.8871	18.0703	18.1175	18.1731
P52293	IMA1_MOUSE	Kpna2	Importin subunit alpha-1	0.654547	0.37		14.0532	14.5433	13.7081	14.6869	14.9966	14.6455	14.5681	14.2613
G3X972	G3X972_MOUSE	Sec24c	Sec24-related gene family, member C (S. cerevisiae)	1.63104	0.3699		16.9852	16.9006	16.7631	16.4611	17.0405	17.2455	17.1637	17.1399
P62830	RL23_MOUSE	Rpl23	60S ribosomal protein L23	2.18455	0.36975	+	18.8039	18.7934	18.9269	18.7274	19.3746	19.0715	19.0292	19.2553
Q8VCF0	MAVS_MOUSE	Mavs	Mitochondrial antiviral-signaling protein	1.23754	0.369525		17.8691	18.109	17.4692	17.528	18.0529	18.2224	18.1651	18.013
Q9CZD3	GARS_MOUSE	Gars1	Glycine--tRNA ligase	0.802502	0.369525		19.0527	18.8976	18.8462	18.9534	19.0944	19.9336	19.3022	18.8978
Q9EPC1	PARVA_MOUSE	Parva	Alpha-parvin	0.496782	0.369475		15.683	15.6709	16.579	15.8119	16.8837	15.8287	15.8978	16.6125
Q9JI39	ABCBA_MOUSE	Abcb10	ATP-binding cassette sub-family B member 10, mitochondrial	0.899512	0.3687		14.8016	15.131	14.3654	14.5545	15.065	14.9031	14.9177	15.4415
E9PWZ3	E9PWZ3_MOUSE	Rpl3l	Ribosomal protein L3-like	0.959647	0.36865		17.2503	17.1535	17.2407	16.6366	17.5628	17.3895	17.7069	17.0965
Q9Z2A7	DGAT1_MOUSE	Dgat1	Diacylglycerol O-acyltransferase 1	0.157823	0.368395		16.1654	12.7992	13.8756	15.8494	15.524	14.7384	14.0732	15.8275
Q8VE70	PDC10_MOUSE	Pdcd10	Programmed cell death protein 10	1.29657	0.36775		16.1061	15.721	16.3194	16.3505	16.5046	16.5312	16.3726	16.5596
O08808	DIAP1_MOUSE	Diaph1	Protein diaphanous homolog 1	0.670637	0.367674		17.5713	16.5948	16.5116	17.1795	17.5333	17.2798	17.1407	17.3741
O54931	AKAP2_MOUSE	Akap2	A-kinase anchor protein 2	0.581905	0.367525		16.0927	15.5548	15.7183	15.515	16.195	15.3429	16.2072	16.6058
Q9D8U8	SNX5_MOUSE	Snx5	Sorting nexin-5	1.26446	0.367425		17.0005	16.4479	16.9149	16.7944	17.3575	16.9797	17.0111	17.2791
Q6KAU4	MB12B_MOUSE	Mvb12b	Multivesicular body subunit 12B	1.10018	0.3673		14.5776	14.9518	15.3071	15.2031	15.3583	15.4849	15.4591	15.2065
Q9QXD8	LIMD1_MOUSE	Limd1	LIM domain-containing protein 1	0.702866	0.367175		14.0962	13.785	14.2379	13.146	14.3926	14.1445	14.0383	14.1584
Q91ZV0	MIA2_MOUSE	Mia2	Melanoma inhibitory activity protein 2	1.13743	0.366825		15.5677	15.3218	15.1868	15.0713	15.9053	15.8409	15.3596	15.5091
O35551	RABE1_MOUSE	Rabep1	Rab GTPase-binding effector protein 1	0.522167	0.36645		14.3726	13.1574	13.5442	13.1899	13.974	14.2089	13.4842	14.0628
Q8C0D5	EFL1_MOUSE	Efl1	Elongation factor-like GTPase 1	1.6665	0.36635		17.0495	16.9028	16.9311	17.0788	17.3462	17.6731	17.2103	17.198
Q1HFZ0	NSUN2_MOUSE	Nsun2	RNA cytosine C(5)-methyltransferase NSUN2	0.553441	0.3656		15.0728	13.9105	14.8732	13.9752	14.8384	14.914	14.91	14.6317
D3Z7H8	CILP2_MOUSE	Cilp2	Cartilage intermediate layer protein 2	0.154339	0.365135		16.4788	15.6902	17.6646	13.5891	16.6872	15.7211	16.7653	15.7096
Q9CYG7	TOM34_MOUSE	Tomm34	Mitochondrial import receptor subunit TOM34	1.12168	0.36385		17.48	16.8145	17.2034	17.4252	17.6001	17.7788	17.5978	17.4018
Q9D0S9	HINT2_MOUSE	Hint2	Adenosine 5'-monophosphoramidase HINT2	0.580025	0.363625		17.3736	17.5763	17.255	16.7234	16.9093	17.7584	17.795	17.9201
Q8VC30	TKFC_MOUSE	Tkfc	Triokinase/FMN cyclase	0.727676	0.363225		15.5538	15.0673	15.572	15.7934	15.8249	15.9449	15.3746	16.295
Q9CXJ4	MITOS_MOUSE	Abcb8	Mitochondrial potassium channel ATP-binding subunit	1.72424	0.362476		17.5763	17.6761	17.3921	17.4518	17.8197	17.6569	18.0869	17.9827
Q8BVF2	PDCL3_MOUSE	Pdcl3	Phosducin-like protein 3	2.26585	0.361351	+	17.2948	17.2418	17.2965	17.3156	17.5435	17.8985	17.5758	17.5763
Q6A4J8	UBP7_MOUSE	Usp7	Ubiquitin carboxyl-terminal hydrolase 7	1.11202	0.360825		15.8585	15.8146	15.5468	15.284	15.8029	16.2659	16.027	15.8514
P34022	RANG_MOUSE	Ranbp1	Ran-specific GTPase-activating protein	1.87364	0.360225		17.5213	17.1337	17.4085	17.4879	17.5841	17.7827	17.8263	17.7992
Q80X50	UBP2L_MOUSE	Ubap2l	Ubiquitin-associated protein 2-like	2.21104	0.3593	+	16.8816	16.5095	16.6785	16.7157	17.0863	16.9821	16.9944	17.1597
P39054	DYN2_MOUSE	Dnm2	Dynamin-2	2.49617	0.358799	+	16.978	16.7189	16.8483	16.9157	17.2516	17.2965	17.0721	17.2759
O70209	PDLI3_MOUSE	Pdlim3	PDZ and LIM domain protein 3	1.04179	0.358725		20.9673	20.5671	20.556	20.7702	21.1813	21.4423	20.8946	20.7773
Q9CX56	PSMD8_MOUSE	Psmd8	26S proteasome non-ATPase regulatory subunit 8	2.57898	0.3585	+	19.3715	19.1966	19.3157	19.3938	19.6868	19.8331	19.6315	19.5602
P97789	XRN1_MOUSE	Xrn1	5'-3' exoribonuclease 1	0.856964	0.357925		13.6344	14.0964	14.1578	13.6635	14.2969	14.6712	13.9872	14.0285
Q99020	ROAA_MOUSE	Hnrnpab	Heterogeneous nuclear ribonucleoprotein A/B	0.91653	0.357825		17.2647	17.2099	17.3117	16.7232	17.3061	17.8469	17.58	17.2078
P27641	XRCC5_MOUSE	Xrcc5	X-ray repair cross-complementing protein 5	0.771666	0.357		15.6347	15.2457	15.4667	14.78	15.5464	16.0265	15.5687	15.4135
Q9JLJ1	SELK_MOUSE	Selenok	Selenoprotein K	0.216137	0.356949		14.4807	14.9255	12.5729	13.413	14.6046	14.7062	13.0372	14.4719
Q3URE1	ACSF3_MOUSE	Acsf3	Malonate--CoA ligase ACSF3, mitochondrial	1.14404	0.356275		16.6599	16.6237	16.1726	16.5699	16.5954	16.7909	16.9047	17.1602
Q6ZWY3	RS27L_MOUSE	Rps27l	40S ribosomal protein S27-like	0.734706	0.356		16.6601	16.2884	15.9589	16.3328	17.0212	16.1536	16.8624	16.627
Q3U308	CTU2_MOUSE	Ctu2	Cytoplasmic tRNA 2-thiolation protein 2	0.621849	0.355875		13.3116	12.8471	13.521	12.6951	13.6792	13.8573	13.0388	13.223
Q9WUP7	UCHL5_MOUSE	Uchl5	Ubiquitin carboxyl-terminal hydrolase isozyme L5	1.63459	0.355801		17.3871	17.029	17.1855	17.201	17.6165	17.7406	17.5648	17.3039
P62264	RS14_MOUSE	Rps14	40S ribosomal protein S14	1.26098	0.355751		18.8835	18.8984	19.3109	18.8919	19.4486	19.2547	19.11	19.5944
Q9JHS3	LTOR2_MOUSE	Lamtor2	Ragulator complex protein LAMTOR2	0.940329	0.355575		17.2346	17.0555	17.4993	17.4841	17.8997	17.8629	17.2047	17.7285
P24547	IMDH2_MOUSE	Impdh2	Inosine-5'-monophosphate dehydrogenase 2	1.66787	0.35555		17.1482	16.9278	17.0676	17.2875	17.5546	17.2647	17.6544	17.3796
P01942	HBA_MOUSE	Hba	Hemoglobin subunit alpha	0.632512	0.355175		23.5516	24.474	23.8603	23.8517	24.7402	24.0548	24.436	23.9273
P97449	AMPN_MOUSE	Anpep	Aminopeptidase N	0.401443	0.35485		16.8576	16.5419	17.9165	16.5478	17.9404	17.185	16.9645	17.1933
Q9JII5	DAZP1_MOUSE	Dazap1	DAZ-associated protein 1	0.874982	0.354626		16.7277	16.3353	16.7592	16.4565	16.9442	17.2509	17.0715	16.4306
P24452	CAPG_MOUSE	Capg	Macrophage-capping protein	0.645548	0.354525		17.8396	17.4359	18.5394	17.9903	18.5656	18.1286	18.0391	18.49
Q64362	AKTIP_MOUSE	Aktip	AKT-interacting protein	1.37669	0.353025		14.9862	14.7052	14.8941	15.1975	15.2283	15.3142	15.5421	15.1105
P97855	G3BP1_MOUSE	G3bp1	Ras GTPase-activating protein-binding protein 1	1.29305	0.3518		17.6949	17.5504	17.6439	17.4507	17.6961	18.2926	17.9907	17.7677
Q99L43	CDS2_MOUSE	Cds2	Phosphatidate cytidylyltransferase 2	1.30331	0.351625		15.9585	15.6818	15.8424	15.9564	16.322	16.0321	15.9726	16.5189
Q63850	NUP62_MOUSE	Nup62	Nuclear pore glycoprotein p62	0.491421	0.351025		14.4131	15.131	15.3639	15.1081	15.6823	15.8282	14.7141	15.1956
Q6ZWM4	LSM8_MOUSE	Lsm8	U6 snRNA-associated Sm-like protein LSm8	0.447004	0.35005		16.968	15.6812	17.0938	16.1058	16.9026	16.9211	16.8672	16.5581
Q99P88	NU155_MOUSE	Nup155	Nuclear pore complex protein Nup155	1.50526	0.3494		14.9185	14.7117	14.5291	14.4568	14.8352	15.1621	14.9543	15.0621
P54775	PRS6B_MOUSE	Psmc4	26S proteasome regulatory subunit 6B	2.43976	0.34835	+	18.0739	17.9977	18.0825	17.8566	18.4191	18.4558	18.3146	18.2146
Q3TC93	H1BP3_MOUSE	Hs1bp3	HCLS1-binding protein 3	0.662107	0.3475		14.7382	14.4383	14.6862	15.0628	15.48	14.7932	14.6228	15.4195
P70122	SBDS_MOUSE	Sbds	Ribosome maturation protein SBDS	0.94374	0.3465		15.9941	15.7207	16.1419	16.5478	16.2435	16.5631	16.5409	16.443
P70195	PSB7_MOUSE	Psmb7	Proteasome subunit beta type-7	1.13731	0.3463		18.71	18.7515	19.158	19.03	19.1396	19.609	19.1587	19.1274
Q8VCH8	UBXN4_MOUSE	Ubxn4	UBX domain-containing protein 4	0.820641	0.346126		16.2988	16.1491	15.8479	15.5131	16.0296	16.6077	16.2859	16.2702
Q9DB50	AP1S2_MOUSE	Ap1s2	AP-1 complex subunit sigma-2	1.14906	0.3454		16.3329	15.7651	15.7274	15.7114	16.1463	16.3372	16.149	16.2859
Q9CQZ6	NDUB3_MOUSE	Ndufb3	NADH dehydrogenase [ubiquinone] 1 beta subcomplex subunit 3	0.337341	0.345174		20.3236	20.6024	19.5659	18.9091	20.2172	19.6307	20.2787	20.6551
Q8BH86	GLUCM_MOUSE	Dglucy	D-glutamate cyclase, mitochondrial	0.932255	0.344949		16.1692	16.2611	16.1682	15.9091	15.9746	16.5374	16.7664	16.609
P00329	ADH1_MOUSE	Adh1	Alcohol dehydrogenase 1	1.84026	0.344475		18.2218	18.3209	18.1816	18.524	18.5233	18.8399	18.6411	18.6219
O70318	E41L2_MOUSE	Epb41l2	Band 4.1-like protein 2	0.811624	0.344325		17.222	16.9189	17.7836	17.0781	17.8184	17.3527	17.5709	17.6379
Q99MS7	EH1L1_MOUSE	Ehbp1l1	EH domain-binding protein 1-like protein 1	1.58359	0.34355		17.9451	17.5684	17.6285	17.8974	18.2207	18.2244	17.9705	17.998
Q8R1B4	EIF3C_MOUSE	Eif3c	Eukaryotic translation initiation factor 3 subunit C	1.89731	0.343201		18.2795	18.056	18.1372	17.8472	18.4139	18.3951	18.5293	18.3544
O09167	RL21_MOUSE	Rpl21	60S ribosomal protein L21	1.97189	0.343125		18.1126	18.2404	18.2606	17.9337	18.3345	18.5988	18.459	18.5275
P08113	ENPL_MOUSE	Hsp90b1	Endoplasmin	1.03219	0.341975		19.9154	19.808	20.4216	20.1281	20.6516	20.1399	20.4438	20.4057
Q3U0V1	FUBP2_MOUSE	Khsrp	Far upstream element-binding protein 2	1.12469	0.341774		17.9185	17.32	17.9632	17.5846	17.9558	18.111	18.1334	17.9532
P28658	ATX10_MOUSE	Atxn10	Ataxin-10	1.11764	0.341675		16.0194	15.8216	16.033	15.5681	16.2858	15.9473	16.0909	16.4848
Q9D1G5	LRC57_MOUSE	Lrrc57	Leucine-rich repeat-containing protein 57	1.23467	0.34145		16.1041	15.8389	15.5037	15.6659	16.1875	16.0744	16.2693	15.9472
Q9Z2Z6	MCAT_MOUSE	Slc25a20	Mitochondrial carnitine/acylcarnitine carrier protein	1.03653	0.340425		19.6818	19.8464	19.3654	19.443	19.7853	19.6307	20.1595	20.1228
Q9CRD0	OCAD1_MOUSE	Ociad1	OCIA domain-containing protein 1	1.49323	0.340299		18.2921	18.2667	18.0147	17.9831	18.3342	18.717	18.3361	18.5305
O08997	ATOX1_MOUSE	Atox1	Copper transport protein ATOX1	1.32496	0.340275		19.1875	19.0936	19.2244	19.1326	19.4896	19.842	19.1886	19.479
P62137	PP1A_MOUSE	Ppp1ca	Serine/threonine-protein phosphatase PP1-alpha catalytic subunit	1.02524	0.340026		17.6253	17.495	17.8548	17.7685	18.2831	18.2872	17.7042	17.8292
Q8CEI1	BOLA3_MOUSE	Bola3	BolA-like protein 3	0.21756	0.339825		14.4787	14.7665	15.2278	14.5357	15.3752	13.3193	15.8437	15.8298
P68254	1433T_MOUSE	Ywhaq	14-3-3 protein theta	0.592378	0.339601		17.347	17.3324	18.139	17.7846	18.4441	17.7019	17.6588	18.1566
Q9JLN9	MTOR_MOUSE	Mtor	Serine/threonine-protein kinase mTOR	0.750371	0.33955		16.7994	16.4403	16.7049	15.9327	17.077	16.5504	16.8318	16.7763
Q91VJ2	CAVN3_MOUSE	Cavin3	Caveolae-associated protein 3	0.74114	0.339525		17.9662	17.4136	18.3897	17.556	18.3036	18.1068	18.1631	18.1101
Q91YM4	FAKD4_MOUSE	Tbrg4	FAST kinase domain-containing protein 4	1.15284	0.338675		16.767	16.8241	16.6488	16.5886	16.762	16.8608	17.167	17.3934
P60867	RS20_MOUSE	Rps20	40S ribosomal protein S20	1.3817	0.338525		17.9662	18.0147	18.2161	18.1334	18.5682	18.0686	18.5111	18.5366
Q3V009	TMED1_MOUSE	Tmed1	Transmembrane emp24 domain-containing protein 1	1.06907	0.338475		16.7759	16.486	16.9158	16.7475	17.0618	17.1113	17.389	16.717
Q8BR90	RIMC1_MOUSE	Rimoc1	RAB7A-interacting MON1-CCZ1 complex subunit 1	0.277911	0.33845		14.3819	12.8725	15.0484	14.8345	14.855	14.2999	14.7108	14.6254
P57776	EF1D_MOUSE	Eef1d	Elongation factor 1-delta	2.51822	0.337924	+	20.4098	20.3387	20.2436	20.1016	20.5598	20.6558	20.6449	20.5849
Q6P3D0	NUD16_MOUSE	Nudt16	U8 snoRNA-decapping enzyme	1.16719	0.33765		16.9969	17.1124	17.0607	17.2447	17.1961	17.8312	17.2656	17.4724
Q9DB73	NB5R1_MOUSE	Cyb5r1	NADH-cytochrome b5 reductase 1	1.16649	0.337575		19.2494	19.0325	18.9083	19.2457	19.3759	19.7976	19.4188	19.1939
Q04736	YES_MOUSE	Yes1	Tyrosine-protein kinase Yes	0.878246	0.33709		14.1993	14.62	14.4226	14.0083	14.8769	14.368	14.4472	14.9065
Q9CQV7	TIM14_MOUSE	Dnajc19	Mitochondrial import inner membrane translocase subunit TIM14	0.104264	0.336859		15.8138	15.9735	15.0953	13.1993	16.1841	12.3498	16.5368	16.3586
P46467	VPS4B_MOUSE	Vps4b	Vacuolar protein sorting-associated protein 4B	0.715909	0.33585		14.576	14.3383	14.3516	14.4847	14.1295	15.0985	14.8387	15.0273
Q99LD8	DDAH2_MOUSE	Ddah2	N(G),N(G)-dimethylarginine dimethylaminohydrolase 2	0.825466	0.3358		16.822	16.6777	17.506	17.2136	17.57	17.3896	17.1964	17.4065
Q8BWA5	KLH31_MOUSE	Klhl31	Kelch-like protein 31	1.3532	0.335649		18.6641	18.5226	18.3571	18.6002	19.022	19.0745	18.8204	18.5697
O54946	DNJB6_MOUSE	Dnajb6	DnaJ homolog subfamily B member 6	0.434963	0.33505		13.863	13.4323	14.8521	14.0382	14.6898	14.4049	13.8938	14.5373
P97493	THIOM_MOUSE	Txn2	Thioredoxin, mitochondrial	0.477924	0.334526		16.4674	17.7254	16.6237	16.6107	17.1039	16.8761	17.4162	17.3691
Q07417	ACADS_MOUSE	Acads	Short-chain specific acyl-CoA dehydrogenase, mitochondrial	1.09826	0.3337		19.9502	20.1586	19.8838	19.8488	20.3791	19.9564	20.2079	20.6328
Q8VDM4	PSMD2_MOUSE	Psmd2	26S proteasome non-ATPase regulatory subunit 2	1.66341	0.33285		18.5519	18.4064	18.4743	18.3843	18.7102	19.0732	18.7646	18.6003
Q9CVB6	ARPC2_MOUSE	Arpc2	Actin-related protein 2/3 complex subunit 2	1.16259	0.3326		17.7232	17.5575	18.1169	17.6495	18.2656	18.1401	17.8556	18.1162
Q8R4N0	CLYBL_MOUSE	Clybl	Citramalyl-CoA lyase, mitochondrial	2.22683	0.331924		18.6238	18.576	18.3208	18.4561	18.704	18.8385	18.8919	18.87
Q8BFY9	TNPO1_MOUSE	Tnpo1	Transportin-1	0.947891	0.33165		16.1194	15.7731	15.9811	15.6758	16.4171	16.3635	15.7797	16.3157
Q8BX70	VP13C_MOUSE	Vps13c	Intermembrane lipid transfer protein VPS13C	0.805637	0.33115		14.8948	15.3084	15.7608	15.4887	15.6133	15.852	15.4675	15.8445
Q9CQ85	TIM22_MOUSE	Timm22	Mitochondrial import inner membrane translocase subunit Tim22	0.743362	0.329775		14.6308	15.1689	15.3952	15.5117	15.5356	15.2655	15.4913	15.7333
Q8BTM8	FLNA_MOUSE	Flna	Filamin-A	0.939406	0.329574		18.0303	18.3461	18.478	17.8833	18.7023	18.258	18.3837	18.712
Q0GNC1	INF2_MOUSE	Inf2	Inverted formin-2	0.295636	0.329373		11.5609	10.625	10.4773	12.0365	12.1551	11.0111	11.0741	11.7769
Q8BMJ7	CGRF1_MOUSE	Cgrrf1	Cell growth regulator with RING finger domain protein 1	0.668448	0.329075		13.5313	13.025	13.4323	14.0301	13.8593	13.5434	14.1122	13.8201
P40237	CD82_MOUSE	Cd82	CD82 antigen	0.466434	0.32905		15.9614	15.6605	16.1084	16.826	16.7424	16.8547	15.9923	16.2831
P14733	LMNB1_MOUSE	Lmnb1	Lamin-B1	0.700633	0.32865		18.4394	18.2837	18.0846	17.5394	18.5242	18.662	18.1275	18.348
Q9Z1P7	KANK3_MOUSE	Kank3	KN motif and ankyrin repeat domain-containing protein 3	0.411418	0.328625		14.1366	13.491	14.0417	12.6449	13.9749	13.6484	13.9988	14.0066
Q8CHH9	SEPT8_MOUSE	Septin8	Septin-8	0.440262	0.328351		15.0587	15.2478	16.0113	15.4058	16.1287	15.0105	15.7815	16.1163
Q8VCS0	PGRP2_MOUSE	Pglyrp2	N-acetylmuramoyl-L-alanine amidase	0.238262	0.328342		13.0612	13.6535	14.6024	12.1089	14.0843	13.8073	13.1571	13.6907
O88653	LTOR3_MOUSE	Lamtor3	Ragulator complex protein LAMTOR3	1.58141	0.328		16.6528	16.5928	16.3392	16.4563	17.0836	16.8374	16.7361	16.696
Q9DCB8	ISCA2_MOUSE	Isca2	Iron-sulfur cluster assembly 2 homolog, mitochondrial	1.35173	0.3276		17.7532	17.8904	17.5496	17.9544	18.1033	17.9394	18.0398	18.3755
Q78PG9	CCD25_MOUSE	Ccdc25	Coiled-coil domain-containing protein 25	0.305055	0.327525		17.2568	15.708	17.2	17.5731	16.7701	17.4236	17.5608	17.2935
Q8CCJ3	UFL1_MOUSE	Ufl1	E3 UFM1-protein ligase 1	0.568913	0.32715		16.6609	16.293	16.2927	15.4913	16.7323	16.231	16.4742	16.609
Q9WV85	NDK3_MOUSE	Nme3	Nucleoside diphosphate kinase 3	0.561085	0.32705		16.4673	16.1514	16.2067	15.6189	16.3002	16.7626	16.7733	15.9164
O35382	EXOC4_MOUSE	Exoc4	Exocyst complex component 4	1.12988	0.3259		15.7197	15.5529	15.8767	15.8694	16.2696	15.8787	15.8352	16.3388
Q9JJI8	RL38_MOUSE	Rpl38	60S ribosomal protein L38	1.77409	0.3252		16.9253	16.7287	16.8862	16.7935	17.412	17.0121	17.1426	17.0678
O89086	RBM3_MOUSE	Rbm3	RNA-binding protein 3	0.272233	0.324675		17.9851	16.8294	17.1956	17.2871	16.7118	18.7819	17.6759	17.4263
O88811	STAM2_MOUSE	Stam2	Signal transducing adapter molecule 2	0.184906	0.324564		13.4107	13.7923	14.7664	12.2068	12.562	14.1799	14.3894	14.3431
Q3UE37	UBE2Z_MOUSE	Ube2z	Ubiquitin-conjugating enzyme E2 Z	0.448989	0.324425		15.5952	16.0971	16.8832	15.8621	16.2949	16.8697	16.4898	16.0809
P98083	SHC1_MOUSE	Shc1	SHC-transforming protein 1	0.121987	0.323294		15.5548	12.5128	15.2482	12.8655	14.6002	15.1711	12.6136	15.0896
Q9JIG7	CCD22_MOUSE	Ccdc22	Coiled-coil domain-containing protein 22	0.347167	0.32295		13.7358	15.1255	15.3235	14.9517	15.3518	14.9659	14.6716	15.439
P97315	CSRP1_MOUSE	Csrp1	Cysteine and glycine-rich protein 1	0.846442	0.32295		16.9371	17.5195	17.0839	17.1271	17.6617	17.6275	17.0546	17.6156
P63276	RS17_MOUSE	Rps17	40S ribosomal protein S17	2.01184	0.322801		18.0912	17.953	17.8948	17.8378	18.3661	18.0799	18.3644	18.2576
Q8JZQ2	AFG32_MOUSE	Afg3l2	AFG3-like protein 2	1.5355	0.321549		17.8185	17.7926	17.5557	17.4997	17.9008	17.8543	17.9904	18.2072
P84091	AP2M1_MOUSE	Ap2m1	AP-2 complex subunit mu	1.55123	0.321425		18.5135	18.1481	18.5239	18.1447	18.7358	18.604	18.6629	18.6132
Q9CXY9	GPI8_MOUSE	Pigk	GPI-anchor transamidase	1.51404	0.320974		16.6109	16.5167	16.4521	16.2674	16.8303	16.6739	17.0097	16.6171
Q8BH50	CR025_MOUSE		Uncharacterized protein C18orf25 homolog	0.94578	0.320671		13.3529	13.1834	13.0548	13.4536	13.2457	13.4284	13.7601	13.8932
Q9CR64	KISHA_MOUSE	Tmem167a	Protein kish-A	1.07988	0.31975		16.6817	16.6628	16.34	16.2467	16.9889	16.8405	16.8844	16.4964
E9Q4N7	ARI1B_MOUSE	Arid1b	AT-rich interactive domain-containing protein 1B	0.542478	0.319646		12.7683	12.5754	13.1907	11.9641	13.1213	12.7508	13.1084	12.7966
Q9D8T7	SLIRP_MOUSE	Slirp	SRA stem-loop-interacting RNA-binding protein, mitochondrial	0.105832	0.319607		13.8499	15.1113	11.5698	15.0228	14.5431	14.7738	12.0431	15.4722
Q78IK4	MIC27_MOUSE	Apool	MICOS complex subunit Mic27	0.956948	0.318975		18.6035	18.8902	18.4063	18.2724	18.7593	18.6452	18.913	19.1308
Q05D44	IF2P_MOUSE	Eif5b	Eukaryotic translation initiation factor 5B	0.95359	0.318651		16.5789	15.8165	16.4046	16.2536	16.5179	16.5704	16.5116	16.7283
P62073	TIM10_MOUSE	Timm10	Mitochondrial import inner membrane translocase subunit Tim10	1.39787	0.318425		16.3646	16.4673	16.2735	16.4522	16.5417	16.5434	17.0231	16.7231
Q9CR62	M2OM_MOUSE	Slc25a11	Mitochondrial 2-oxoglutarate/malate carrier protein	1.02352	0.317925		21.2033	21.47	21.0552	20.9727	21.4297	21.2151	21.7777	21.5504
Q69ZN7	MYOF_MOUSE	Myof	Myoferlin	0.441235	0.317875		16.9749	16.0778	17.4401	16.3942	17.2943	16.967	16.779	17.1182
Q6PAR5	GAPD1_MOUSE	Gapvd1	GTPase-activating protein and VPS9 domain-containing protein 1	1.23906	0.31765		15.4679	15.3437	15.713	15.349	15.6512	15.6111	15.81	16.0719
Q99K01	PDXD1_MOUSE	Pdxdc1	Pyridoxal-dependent decarboxylase domain-containing protein 1	0.454179	0.31735		13.8414	14.2027	15.1644	14.1583	14.9071	14.6757	14.2949	14.7585
Q9Z0X1	AIFM1_MOUSE	Aifm1	Apoptosis-inducing factor 1, mitochondrial	0.986425	0.316375		19.2852	19.1957	19.0626	18.8217	19.2339	19.1414	19.681	19.5744
Q8K297	GT251_MOUSE	Colgalt1	Procollagen galactosyltransferase 1	0.537195	0.31615		15.2958	15.467	15.9896	15.2586	16.2398	15.9631	15.2252	15.8475
Q8BY89	CTL2_MOUSE	Slc44a2	Choline transporter-like protein 2	0.397506	0.316075		18.6866	18.4986	18.2409	18.0933	18.5771	18.9156	19.4159	17.8751
E9PVA8	GCN1_MOUSE	Gcn1	eIF-2-alpha kinase activator GCN1	0.631642	0.3159		15.5054	15.313	15.8027	14.9987	15.9724	15.3243	15.5591	16.0276
Q9CR26	VTA1_MOUSE	Vta1	Vacuolar protein sorting-associated protein VTA1 homolog	1.90233	0.315775		16.4243	16.0911	16.1914	16.3397	16.7035	16.5471	16.4639	16.5951
Q9JKP5	MBNL1_MOUSE	Mbnl1	Muscleblind-like protein 1	0.402933	0.315225		16.2281	16.0494	16.029	14.863	15.7326	16.1169	16.4331	16.1478
A2AUC9	KLH41_MOUSE	Klhl41	Kelch-like protein 41	0.651416	0.314825		19.9463	20.1732	20.2096	19.3256	20.3385	20.1063	19.9943	20.4749
Q8VDM6	HNRL1_MOUSE	Hnrnpul1	Heterogeneous nuclear ribonucleoprotein U-like protein 1	0.374276	0.314775		14.7883	15.2945	15.3546	14.7025	15.9991	15.7817	14.6209	14.9973
Q8BYK6	YTHD3_MOUSE	Ythdf3	YTH domain-containing family protein 3	1.4192	0.31355		14.9635	14.7313	14.4444	14.8191	15.1668	14.9465	15.0404	15.0588
Q9DAW6	PRP4_MOUSE	Prpf4	U4/U6 small nuclear ribonucleoprotein Prp4	1.00635	0.31335		15.0117	15.4942	15.7197	15.5056	15.7502	15.9074	15.6513	15.6757
Q8CHU3	EPN2_MOUSE	Epn2	Epsin-2	1.40381	0.312975		15.4151	15.1073	15.1287	14.9527	15.5632	15.3099	15.3809	15.6017
Q5U3K5	RABL6_MOUSE	Rabl6	Rab-like protein 6	0.594401	0.312875		14.9937	14.9919	15.5628	15.9159	15.9769	15.5922	15.5451	15.6016
Q8R409	HEXI1_MOUSE	Hexim1	Protein HEXIM1	0.589595	0.312705		14.1097	13.8322	14.3505	13.5212	14.222	14.7163	13.8652	14.2609
Q3U3R4	LMF1_MOUSE	Lmf1	Lipase maturation factor 1	0.923578	0.31235		15.1198	14.9908	14.6025	14.5985	15.0047	15.1551	15.4392	14.962
P28352	APEX1_MOUSE	Apex1	DNA-(apurinic or apyrimidinic site) endonuclease	1.06658	0.311749		16.4849	16.3735	16.3502	16.4148	16.9673	16.4639	16.4557	16.9835
Q7TSI3	PP6R1_MOUSE	Ppp6r1	Serine/threonine-protein phosphatase 6 regulatory subunit 1	0.970765	0.310775		13.0659	13.4913	12.9077	13.4217	13.7238	13.4902	13.3204	13.5953
Q8CCN5	BCAS3_MOUSE	Bcas3	BCAS3 microtubule associated cell migration factor	0.354202	0.310775		14.7537	13.806	13.6273	13.458	14.896	14.0909	14.1611	13.7401
Q4ZJN1	C1QT9_MOUSE	C1qtnf9	Complement C1q and tumor necrosis factor-related protein 9	0.330448	0.31075		15.4052	15.1455	13.7855	14.8128	15.5096	14.6531	14.9692	15.2601
Q99LR1	ABD12_MOUSE	Abhd12	Lysophosphatidylserine lipase ABHD12	0.958592	0.31025		15.8461	15.3902	15.7579	15.3528	15.775	16.1782	15.9443	15.6905
Q8R1V4	TMED4_MOUSE	Tmed4	Transmembrane emp24 domain-containing protein 4	0.803676	0.310225		16.7158	16.6724	16.6502	15.9456	16.8053	16.9105	16.8538	16.6553
P59999	ARPC4_MOUSE	Arpc4	Actin-related protein 2/3 complex subunit 4	1.16939	0.31005		18.9433	18.7604	19.0311	18.7935	19.4156	19.0027	18.9538	19.3964
Q8K4L3	SVIL_MOUSE	Svil	Supervillin	0.536149	0.309525		16.413	16.3866	16.3945	15.7046	16.7231	16.3696	16.0564	16.9877
P35279	RAB6A_MOUSE	Rab6a	Ras-related protein Rab-6A	1.37387	0.3094		18.0352	18.1156	18.2506	18.5133	18.6277	18.6048	18.3667	18.5531
Q9CQV6	MLP3B_MOUSE	Map1lc3b	Microtubule-associated proteins 1A/1B light chain 3B	0.641623	0.309374		17.391	16.9335	17.7233	17.8164	17.9154	18.0106	17.6732	17.5025
Q9CWX2	CIA30_MOUSE	Ndufaf1	Complex I intermediate-associated protein 30, mitochondrial	0.531888	0.3093		16.1511	16.5826	16.5246	15.7245	16.1219	16.3898	16.8862	16.8221
P67778	PHB1_MOUSE	Phb1	Prohibitin 1	1.02998	0.3079		19.5951	19.7012	19.7242	19.4908	19.8033	19.5978	20.1018	20.24
Q61160	FADD_MOUSE	Fadd	FAS-associated death domain protein	2.04307	0.30715		16.3902	16.4047	16.3943	16.6286	16.8527	16.8575	16.628	16.7082
Q03141	MARK3_MOUSE	Mark3	MAP/microtubule affinity-regulating kinase 3	0.794209	0.30675		14.9609	14.1495	14.4167	14.3266	14.918	14.8674	14.5684	14.7269
P47955	RLA1_MOUSE	Rplp1	60S acidic ribosomal protein P1	0.674648	0.305975		20.071	20.0492	20.131	19.6073	19.7748	20.2937	20.3609	20.653
P68033	ACTC_MOUSE	Actc1	Actin, alpha cardiac muscle 1	0.0528217	0.305923		19.1115	18.759	15.7235	12.4848	19.0539	13.9472	15.1975	19.1039
Q8VI36	PAXI_MOUSE	Pxn	Paxillin	1.21336	0.3058		17.1521	16.6744	16.8016	16.7657	17.1997	16.9256	17.3153	17.1764
Q91ZR2	SNX18_MOUSE	Snx18	Sorting nexin-18	0.267725	0.3058		12.5602	12.8392	13.9774	13.31	14.3575	12.6482	13.309	13.5953
P63325	RS10_MOUSE	Rps10	40S ribosomal protein S10	1.9568	0.305551		18.3832	18.0775	18.1963	18.1536	18.3806	18.5428	18.6347	18.4747
Q3THE2	ML12B_MOUSE	Myl12b	Myosin regulatory light chain 12B	1.15866	0.305125		17.0808	17.1728	17.6411	17.2461	17.6753	17.5267	17.447	17.7123
Q61768	KINH_MOUSE	Kif5b	Kinesin-1 heavy chain	1.65494	0.30505		17.5053	17.3205	17.4272	17.0745	17.606	17.7299	17.5747	17.6371
Q8K2F8	LS14A_MOUSE	Lsm14a	Protein LSM14 homolog A	0.99338	0.304425		15.2493	15.0279	15.2575	14.6544	15.4516	15.4855	15.2733	15.1964
P14431	HA19_MOUSE	H2-Q9	H-2 class I histocompatibility antigen, Q9 alpha chain (Fragment)	0.907325	0.304275		15.9033	15.9623	15.8023	16.1922	16.1595	16.0916	16.7132	16.1129
P09055	ITB1_MOUSE	Itgb1	Integrin beta-1	1.02893	0.303976		18.5483	18.1257	18.7177	18.4757	18.9472	18.5277	18.7799	18.8285
O35379	MRP1_MOUSE	Abcc1	Multidrug resistance-associated protein 1	0.761429	0.30345		13.7626	13.751	13.1493	13.1251	13.7901	13.7368	13.9328	13.5421
Q62048	PEA15_MOUSE	Pea15	Astrocytic phosphoprotein PEA-15	0.235916	0.3034		16.4974	15.1828	16.8995	17.0107	17.0207	15.8408	17.2394	16.7031
Q91V92	ACLY_MOUSE	Acly	ATP-citrate synthase	0.272627	0.303325		16.4205	17.0474	17.3329	17.6913	18.102	16.8839	16.6855	18.034
Q8R4R6	NUP35_MOUSE	Nup35	Nucleoporin NUP35	0.360026	0.30315		14.5048	14.3063	15.1627	13.5476	14.2998	14.605	14.8952	14.934
Q8VDN2	AT1A1_MOUSE	Atp1a1	Sodium/potassium-transporting ATPase subunit alpha-1	1.72533	0.3028		18.5467	18.3543	18.3886	18.4356	18.7786	18.914	18.5047	18.7391
Q923D2	BLVRB_MOUSE	Blvrb	Flavin reductase (NADPH)	0.95412	0.301825		17.9443	18.4419	18.0985	18.5249	18.7923	18.4605	18.549	18.4151
Q7TMW6	CIAO3_MOUSE	Ciao3	Cytosolic iron-sulfur assembly component 3	0.311288	0.301675		12.7406	13.8563	13.8962	14.0903	13.5216	13.6449	13.898	14.7256
Q9ER00	STX12_MOUSE	Stx12	Syntaxin-12	1.68625	0.3016		17.3153	17.1994	17.6392	17.417	17.669	17.7007	17.7612	17.6464
Q9ERG2	STRN3_MOUSE	Strn3	Striatin-3	1.36263	0.30145		16.9281	16.8995	16.8874	16.4737	17.2336	17.0907	17.016	17.0542
Q9CQ79	TXND9_MOUSE	Txndc9	Thioredoxin domain-containing protein 9	0.219219	0.300705		13.9348	12.6375	12.8393	14.6281	14.3798	13.1919	14.201	13.4698
Q99LI8	HGS_MOUSE	Hgs	Hepatocyte growth factor-regulated tyrosine kinase substrate	1.02485	0.300475		16.2839	15.7976	16.4016	16.3896	16.4156	16.6315	16.4526	16.5749
Q8CD91	SMOC2_MOUSE	Smoc2	SPARC-related modular calcium-binding protein 2	1.12747	0.3002		14.3472	14.6634	14.1319	14.1623	14.6671	14.6716	14.4307	14.7362
P61022	CHP1_MOUSE	Chp1	Calcineurin B homologous protein 1	0.994886	0.29945		17.046	16.7661	16.5036	16.7688	16.9755	17.3945	16.9469	16.9654
Q8VDP6	CDIPT_MOUSE	Cdipt	CDP-diacylglycerol--inositol 3-phosphatidyltransferase	0.649326	0.299425		20.7428	19.9208	19.8708	20.2823	20.5015	20.3958	20.7594	20.3577
Q9Z0H4	CELF2_MOUSE	Celf2	CUGBP Elav-like family member 2	0.421182	0.299248		13.6634	13.9037	14.2913	13.2509	14.0637	14.5437	13.4616	14.2373
Q9Z1Z0	USO1_MOUSE	Uso1	General vesicular transport factor p115	1.98501	0.299026		17.7537	17.7589	17.7853	17.6182	18.2213	18.0533	17.9346	17.903
Q61712	DNJC1_MOUSE	Dnajc1	DnaJ homolog subfamily C member 1	0.310889	0.2979		14.8585	14.1327	15.0187	13.4673	14.999	14.9395	14.541	14.1893
Q9WTP6	KAD2_MOUSE	Ak2	Adenylate kinase 2, mitochondrial	1.55096	0.297475		18.491	18.5107	18.5249	18.7748	18.9354	18.6422	18.916	18.9977
Q8VDC0	SYLM_MOUSE	Lars2	Probable leucine--tRNA ligase, mitochondrial	1.51109	0.29675		16.6565	16.506	16.1665	16.4479	16.6668	16.7598	16.7857	16.7516
Q9R111	GUAD_MOUSE	Gda	Guanine deaminase	1.05961	0.296524		16.0524	16.0873	16.349	16.2747	16.8151	16.5225	16.397	16.2149
Q91YR1	TWF1_MOUSE	Twf1	Twinfilin-1	0.365107	0.296325		15.7608	14.9003	15.7713	15.4263	16.2332	15.5904	15.026	16.1944
P97351	RS3A_MOUSE	Rps3a	40S ribosomal protein S3a	2.78031	0.296124	+	19.4234	19.4207	19.528	19.5261	19.8501	19.6728	19.8468	19.713
Q9QY93	DCTP1_MOUSE	Dctpp1	dCTP pyrophosphatase 1	0.24671	0.295798		14.5805	14.6899	14.634	13.2317	13.7471	14.6472	15.4008	14.5242
Q9WUQ2	PREB_MOUSE	Preb	Prolactin regulatory element-binding protein	0.862447	0.295775		18.458	18.0161	18.1348	17.7757	18.4052	18.6046	18.4284	18.1295
Q99KW3	TARA_MOUSE	Triobp	TRIO and F-actin-binding protein	0.426137	0.295092		12.634	13.0854	12.433	13.4377	13.2242	13.3535	13.5862	12.6066
Q62523	ZYX_MOUSE	Zyx	Zyxin	1.69641	0.29415		15.8572	15.6692	15.7413	15.6966	16.0347	15.9024	15.9312	16.2726
Q99KF1	TMED9_MOUSE	Tmed9	Transmembrane emp24 domain-containing protein 9	1.09152	0.294126		17.9714	17.6012	18.1954	17.8739	18.3903	18.2105	18.0797	18.1379
Q8BNI4	DERL2_MOUSE	Derl2	Derlin-2	0.654228	0.294125		15.2641	14.309	14.6678	14.8772	15.2562	15.0572	15.1188	14.8624
Q99KN9	EPN4_MOUSE	Clint1	Clathrin interactor 1	1.27057	0.294075		15.7475	15.5628	15.9503	15.4892	15.8633	16.0697	15.8718	16.1213
Q6PIC6	AT1A3_MOUSE	Atp1a3	Sodium/potassium-transporting ATPase subunit alpha-3	0.31096	0.2938		14.4821	15.6342	15.6841	15.4712	16.31	15.5366	14.9387	15.6615
Q9QYI5	DNJB2_MOUSE	Dnajb2	DnaJ homolog subfamily B member 2	0.564696	0.293474		16.4871	16.4601	15.7503	16.6035	16.6474	16.2868	16.9926	16.5481
Q60760	GRB10_MOUSE	Grb10	Growth factor receptor-bound protein 10	0.336496	0.292879		13.9058	12.7665	12.9751	12.1786	12.955	13.3378	13.3601	13.3446
P98078	DAB2_MOUSE	Dab2	Disabled homolog 2	0.466176	0.29265		16.6588	15.8953	17.1996	16.4469	17.0806	16.8204	16.6591	16.8111
P70290	EM55_MOUSE	Mpp1	55 kDa erythrocyte membrane protein	0.915623	0.29185		16.4661	16.1184	16.4911	16.2561	16.8403	16.3684	16.8762	16.4142
P14427	HA14_MOUSE	H2-D1	H-2 class I histocompatibility antigen, D-P alpha chain	0.116317	0.291787		15.638	15.3361	15.3097	13.7	16.1276	12.8216	16.219	15.9828
A0A6I8MWX0	A0A6I8MWX0_MOUSE	Fndc1	Fibronectin type III domain-containing 1	0.254303	0.290915		13.9413	12.947	14.3314	13.2572	14.3774	12.8828	14.179	14.2013
Q8BH55	THNS1_MOUSE	Thnsl1	Threonine synthase-like 1	0.683247	0.290575		14.4879	13.9099	14.0818	13.6178	14.2828	14.4594	14.0554	14.4621
Q64727	VINC_MOUSE	Vcl	Vinculin	1.56643	0.29045		19.3306	19.0666	19.3452	19.3615	19.7469	19.5451	19.3994	19.5743
Q9JHU2	PALMD_MOUSE	Palmd	Palmdelphin	0.805995	0.290151		16.1387	15.6555	16.0688	16.335	16.3325	16.0382	16.5188	16.4691
Q6PDM2	SRSF1_MOUSE	Srsf1	Serine/arginine-rich splicing factor 1	1.13633	0.29005		18.7321	18.3218	18.6954	18.4856	18.6745	19.0597	18.9501	18.7108
Q7M729	SCN4B_MOUSE	Scn4b	Sodium channel subunit beta-4	0.572419	0.289999		17.6073	17.428	16.8586	16.8066	17.557	17.1879	17.7664	17.3492
Q60668	HNRPD_MOUSE	Hnrnpd	Heterogeneous nuclear ribonucleoprotein D0	0.966718	0.2893		18.4959	18.5887	18.545	18.0744	18.505	18.9716	18.7212	18.6634
P61161	ARP2_MOUSE	Actr2	Actin-related protein 2	1.12562	0.289249		18.3068	18.1634	18.5049	17.9472	18.6179	18.5012	18.3427	18.6175
Q8BTW3	EXOS6_MOUSE	Exosc6	Exosome complex component MTR3	0.34354	0.288984		13.8242	12.7056	13.856	13.2942	13.0987	13.6736	13.8105	14.2531
Q60902	EP15R_MOUSE	Eps15l1	Epidermal growth factor receptor substrate 15-like 1	0.421844	0.2889		16.4578	15.2878	15.8536	16.0666	16.6167	16.0107	15.8112	16.3828
P54823	DDX6_MOUSE	Ddx6	Probable ATP-dependent RNA helicase DDX6	1.23707	0.288175		17.7239	17.5391	17.4612	17.2303	17.7276	17.7507	17.9739	17.655
A2AAJ9	OBSCN_MOUSE	Obscn	Obscurin	0.323636	0.288051		19.0369	19.135	19.0634	17.5724	18.9435	18.9597	19.0351	19.0216
P19221	THRB_MOUSE	F2	Prothrombin	2.93966	0.28725	+	17.1217	17.216	17.1532	17.0521	17.5169	17.3876	17.3508	17.4367
P11859	ANGT_MOUSE	Agt	Angiotensinogen	0.653512	0.287012		12.962	12.9111	13.0413	13.7342	13.4605	13.4943	13.2159	13.6259
Q61879	MYH10_MOUSE	Myh10	Myosin-10	0.645144	0.28665		15.5443	15.2855	15.6868	14.9941	15.5096	15.553	15.4874	16.1073
Q8BG95	MYPT2_MOUSE	Ppp1r12b	Protein phosphatase 1 regulatory subunit 12B	0.801286	0.28605		17.8202	17.698	17.4292	17.1373	17.5561	17.8769	17.8062	17.9897
Q9D2P4	URM1_MOUSE	Urm1	Ubiquitin-related modifier 1	0.203877	0.28485		16.9183	16.8144	16.7634	14.8031	16.6307	17.1387	16.0627	16.6065
Q9D6S7	RRFM_MOUSE	Mrrf	Ribosome-recycling factor, mitochondrial	1.34772	0.28475		17.0396	17.2754	17.3162	17.5212	17.6128	17.4315	17.5576	17.6895
Q8VE88	F1142_MOUSE	Fam114a2	Protein FAM114A2	1.069	0.282975		16.7886	16.2689	16.5308	16.342	16.5819	16.7612	16.7756	16.9435
Q8CES0	NAA30_MOUSE	Naa30	N-alpha-acetyltransferase 30	0.424925	0.28255		14.9767	14.4511	14.4479	14.9118	14.2753	14.9114	15.3308	15.4002
P21126	UBL4A_MOUSE	Ubl4a	Ubiquitin-like protein 4A	1.4068	0.281925		17.0149	17.3538	17.2983	17.378	17.4113	17.4747	17.72	17.5667
Q80YV2	ZC3C1_MOUSE	Zc3hc1	Zinc finger C3HC-type protein 1	0.501935	0.28155		13.0977	13.7819	14.1332	13.6735	14.2748	13.7803	13.6644	14.093
P84084	ARF5_MOUSE	Arf5	ADP-ribosylation factor 5	1.00138	0.28095		18.8845	18.95	19.1188	19.4148	19.579	19.4075	19.1836	19.3218
Q60591	NFAC2_MOUSE	Nfatc2	Nuclear factor of activated T-cells, cytoplasmic 2	0.251666	0.28015		12.3229	11.6943	12.478	10.916	12.1226	11.3369	12.5816	12.4907
P50516	VATA_MOUSE	Atp6v1a	V-type proton ATPase catalytic subunit A	1.67375	0.280025		17.6059	17.3775	17.4247	17.7198	17.8501	17.887	17.6902	17.8207
E9PWQ3	E9PWQ3_MOUSE	Col6a3	Collagen, type VI, alpha 3	0.531453	0.279425		18.0186	18.127	18.5712	17.6145	18.3921	18.256	18.0612	18.7397
Q91WC0	SETD3_MOUSE	Setd3	Actin-histidine N-methyltransferase	3.15451	0.2794	+	16.2924	16.3987	16.315	16.4429	16.5749	16.6366	16.6546	16.7005
Q62407	SPEG_MOUSE	Speg	Striated muscle-specific serine/threonine-protein kinase	0.281827	0.279374		17.9645	17.9913	17.9351	16.4389	17.7381	18.2053	18.0073	17.4966
P97822	AN32E_MOUSE	Anp32e	Acidic leucine-rich nuclear phosphoprotein 32 family member E	0.731979	0.27915		17.2969	17.111	17.5539	17.663	17.4807	18.0953	17.5905	17.5749
Q925I1	ATAD3_MOUSE	Atad3	ATPase family AAA domain-containing protein 3	1.00058	0.279125		17.5471	17.7377	17.6899	17.2613	17.6787	17.6707	17.9651	18.038
P17047	LAMP2_MOUSE	Lamp2	Lysosome-associated membrane glycoprotein 2	0.546865	0.27895		16.5507	16.2878	16.8605	16.0282	16.7519	17.0896	16.6731	16.3284
P24369	PPIB_MOUSE	Ppib	Peptidyl-prolyl cis-trans isomerase B	0.925997	0.278625		19.9082	19.4702	20.1758	19.9569	20.2349	20.1011	20.2139	20.0757
Q8CFE4	SCYL2_MOUSE	Scyl2	SCY1-like protein 2	0.486213	0.278025		14.7154	14.1325	14.996	14.665	15.2258	14.7109	15.2124	14.4719
Q9QZD9	EIF3I_MOUSE	Eif3i	Eukaryotic translation initiation factor 3 subunit I	2.04939	0.278025		17.5715	17.3448	17.3555	17.3113	17.6485	17.7998	17.6117	17.6352
Q9R0Q3	TMED2_MOUSE	Tmed2	Transmembrane emp24 domain-containing protein 2	0.820628	0.2776		17.1675	17.4341	17.5552	17.5132	18.0323	17.8344	17.4103	17.5034
O55022	PGRC1_MOUSE	Pgrmc1	Membrane-associated progesterone receptor component 1	0.439379	0.2769		17.3416	17.3773	18.253	18.227	18.1853	17.7674	18.0213	18.3325
P07724	ALBU_MOUSE	Alb	Albumin	0.774154	0.2764		24.0069	24.3827	24.1574	24.1768	24.8275	24.0697	24.3811	24.5511
Q924C5	ALPK3_MOUSE	Alpk3	Alpha-protein kinase 3	1.12714	0.275775		16.5994	16.4472	16.4359	16.2258	16.6915	16.8971	16.8002	16.4226
Q9WTQ8	TIM23_MOUSE	Timm23	Mitochondrial import inner membrane translocase subunit Tim23	0.895948	0.275375		16.5744	16.7441	16.4991	16.5719	16.8623	16.5066	16.8984	17.2237
Q9R1P1	PSB3_MOUSE	Psmb3	Proteasome subunit beta type-3	0.881239	0.27515		18.1278	17.8621	18.1188	17.7613	18.0217	18.5474	18.3599	18.0416
Q69ZR2	HECD1_MOUSE	Hectd1	E3 ubiquitin-protein ligase HECTD1	0.668247	0.2746		18.1159	17.867	18.1217	17.858	18.1151	18.7589	18.2924	17.8946
Q9DC11	PXDC2_MOUSE	Plxdc2	Plexin domain-containing protein 2	0.338633	0.274175		15.6406	14.7974	16.2538	15.2363	15.9808	16.062	15.4482	15.5338
Q3TAS6	EMC10_MOUSE	Emc10	ER membrane protein complex subunit 10	0.545471	0.273699		16.683	16.7626	17.3798	17.3328	17.4348	17.5824	17.3214	16.9144
Q8BVU5	NUDT9_MOUSE	Nudt9	ADP-ribose pyrophosphatase, mitochondrial	0.908562	0.2733		16.1441	16.2675	16.068	15.6605	16.1502	16.3858	16.2112	16.4861
Q9ESP1	SDF2L_MOUSE	Sdf2l1	Stromal cell-derived factor 2-like protein 1	0.163122	0.27323		13.2533	13.5787	13.592	11.0429	13.2819	13.5642	13.1139	12.5998
P61620	S61A1_MOUSE	Sec61a1	Protein transport protein Sec61 subunit alpha isoform 1	0.705334	0.272575		16.8076	16.6861	17.3978	16.8281	17.3776	16.9196	17.2143	17.2984
Q64669	NQO1_MOUSE	Nqo1	NAD(P)H dehydrogenase [quinone] 1	0.432853	0.272575		17.3189	17.4478	17.6709	17.6655	17.272	17.421	18.1306	18.3698
P47964	RL36_MOUSE	Rpl36	60S ribosomal protein L36	1.20171	0.272475		18.3119	18.2842	18.2709	18.0801	18.2244	18.5485	18.7439	18.5202
Q8VI75	IPO4_MOUSE	Ipo4	Importin-4	0.932482	0.27195		16.6599	16.5172	16.6746	16.3757	16.9575	16.8594	16.4528	17.0455
Q9DBZ5	EIF3K_MOUSE	Eif3k	Eukaryotic translation initiation factor 3 subunit K	1.29195	0.27135		18.0467	17.8789	17.6663	17.5541	18.054	18.0973	18.0757	18.0044
P49817	CAV1_MOUSE	Cav1	Caveolin-1	0.923935	0.270975		18.9492	19.0552	18.8633	18.6434	19.454	18.9012	19.0222	19.2176
Q00897	A1AT4_MOUSE	Serpina1d	Alpha-1-antitrypsin 1-4	0.69034	0.270725		18.3769	18.5106	18.5303	18.8997	18.7772	19.0583	19.1175	18.4474
O35459	ECH1_MOUSE	Ech1	Delta(3,5)-Delta(2,4)-dienoyl-CoA isomerase, mitochondrial	0.468712	0.269774		18.1547	18.4286	17.9575	18.1284	18.3799	17.8277	18.5446	18.9961
Q99JX3	GORS2_MOUSE	Gorasp2	Golgi reassembly-stacking protein 2	1.15996	0.269425		17.003	16.8036	17.0824	16.8093	16.9978	17.4711	17.1747	17.1324
Q91X72	HEMO_MOUSE	Hpx	Hemopexin	0.521333	0.269175		19.3099	19.6282	19.3148	19.4984	19.3717	19.8364	20.2882	19.3317
P20065	TYB4_MOUSE	Tmsb4x	Thymosin beta-4	0.614969	0.269075		18.1413	18.1532	18.5968	18.5141	19.102	18.411	18.3529	18.6158
P18242	CATD_MOUSE	Ctsd	Cathepsin D	1.14641	0.26835		20.2571	20.174	20.0634	20.4218	20.4834	20.775	20.3781	20.3532
Q00612	G6PD1_MOUSE	G6pdx	Glucose-6-phosphate 1-dehydrogenase X	0.411327	0.268325		15.2341	15.2585	15.8679	16.1566	16.3281	15.5605	15.6704	16.0314
Q3TCN2	PLBL2_MOUSE	Plbd2	Putative phospholipase B-like 2	0.933455	0.26795		16.264	15.6947	16.1224	16.0804	16.461	16.1686	16.1681	16.4356
Q7TNC4	LC7L2_MOUSE	Luc7l2	Putative RNA-binding protein Luc7-like 2	0.806924	0.267875		15.9259	15.9366	16.5227	15.8294	16.275	16.4402	16.3496	16.2213
Q91V41	RAB14_MOUSE	Rab14	Ras-related protein Rab-14	2.64943	0.26755		18.3723	18.2061	18.3572	18.3101	18.5632	18.6432	18.4816	18.6279
Q6PHZ2	KCC2D_MOUSE	Camk2d	Calcium/calmodulin-dependent protein kinase type II subunit delta	0.887652	0.26715		17.8007	17.4442	17.6808	17.1903	17.8773	17.8638	17.5865	17.857
P99026	PSB4_MOUSE	Psmb4	Proteasome subunit beta type-4	2.27866	0.26595		18.4256	18.2793	18.3569	18.2833	18.5087	18.7195	18.5221	18.6586
Q9D3D9	ATPD_MOUSE	Atp5f1d	ATP synthase subunit delta, mitochondrial	0.881957	0.263575		22.547	23.0273	22.4571	22.5268	22.8243	22.7745	22.8974	23.1163
P70288	HDAC2_MOUSE	Hdac2	Histone deacetylase 2	0.398566	0.26345		15.1655	14.5892	14.7183	14.0904	14.3943	15.2952	15.0176	14.9101
Q9D142	NUD14_MOUSE	Nudt14	Uridine diphosphate glucose pyrophosphatase NUDT14	1.11544	0.261875		15.4404	15.2659	15.3122	15.4111	15.3023	15.6359	15.6844	15.8545
Q6NZB0	DNJC8_MOUSE	Dnajc8	DnaJ homolog subfamily C member 8	0.731852	0.261875		16.2649	15.6682	16.4388	16.086	16.5217	16.3615	16.3829	16.2393
O35206	COFA1_MOUSE	Col15a1	Collagen alpha-1(XV) chain	0.470184	0.260825		16.1006	16.3672	16.1568	15.664	16.0951	15.886	16.6353	16.7155
P55258	RAB8A_MOUSE	Rab8a	Ras-related protein Rab-8A	0.390665	0.26065		14.6735	15.2205	14.9646	15.1078	14.7523	15.8205	15.5934	14.8428
Q8CGK3	LONM_MOUSE	Lonp1	Lon protease homolog, mitochondrial	1.80682	0.26045		18.546	18.6425	18.5786	18.5805	18.6529	18.8486	19.0201	18.8678
O70378	EMC8_MOUSE	Emc8	ER membrane protein complex subunit 8	0.740753	0.260075		15.7636	15.1218	15.7416	15.3952	15.7722	15.5523	15.8096	15.9284
Q3UH68	LIMC1_MOUSE	Limch1	LIM and calponin homology domains-containing protein 1	0.447236	0.259974		16.4794	15.9826	16.3717	15.3956	16.257	16.094	16.4827	16.4355
Q9CYR6	AGM1_MOUSE	Pgm3	Phosphoacetylglucosamine mutase	0.669529	0.25965		16.6465	16.0724	16.7152	16.7103	16.6639	16.7391	17.1033	16.6767
Q8BML3	Q8BML3_MOUSE	Glt28d2	N-acetylglucosaminyldiphosphodolichol N-acetylglucosaminyltransferase	0.164475	0.258882		14.1905	14.3428	13.5998	12.2289	13.6115	14.6081	14.2511	12.9268
Q80WJ7	LYRIC_MOUSE	Mtdh	Protein LYRIC	0.905453	0.25765		18.2003	17.9368	18.1886	17.6635	18.3852	18.3148	18.2553	18.0645
O88569	ROA2_MOUSE	Hnrnpa2b1	Heterogeneous nuclear ribonucleoproteins A2/B1	1.77819	0.25745		19.0031	18.9611	19.2556	19.0974	19.3484	19.3371	19.4361	19.2254
Q9R078	AAKB1_MOUSE	Prkab1	5'-AMP-activated protein kinase subunit beta-1	0.103448	0.257325		16.3942	13.6499	13.3419	16.1642	15.5196	14.0452	16.0641	14.9506
P59266	FITM2_MOUSE	Fitm2	Acyl-coenzyme A diphosphatase FITM2	0.370261	0.256225		17.8534	17.3883	17.7681	16.7467	17.9455	17.2416	17.9223	17.672
Q99LD9	EI2BB_MOUSE	Eif2b2	Translation initiation factor eIF-2B subunit beta	0.385789	0.256225		16.226	17.0747	16.4943	16.214	16.4633	17.0752	17.1577	16.3377
Q5XKN4	JAGN1_MOUSE	Jagn1	Protein jagunal homolog 1	0.155206	0.25621		16.542	16.7638	14.5001	17.2586	16.5504	16.7402	16.7839	16.0148
Q8JZN5	ACAD9_MOUSE	Acad9	Complex I assembly factor ACAD9, mitochondrial	1.21171	0.256025		18.6348	18.3487	18.2603	18.4923	18.4792	18.6865	18.814	18.7805
Q3TVI8	PBIP1_MOUSE	Pbxip1	Pre-B-cell leukemia transcription factor-interacting protein 1	0.463669	0.25535		20.4176	20.0822	20.0779	20.2507	20.6991	20.9693	20.2822	19.8992
Q2TPA8	HSDL2_MOUSE	Hsdl2	Hydroxysteroid dehydrogenase-like protein 2	0.477245	0.25515		16.9395	17.2191	17.3234	17.3278	17.2845	16.9211	17.6776	17.9472
Q9CYT6	CAP2_MOUSE	Cap2	Adenylyl cyclase-associated protein 2	1.49974	0.25505		19.3742	19.2326	19.1378	19.0445	19.5413	19.5336	19.4445	19.2899
P19157	GSTP1_MOUSE	Gstp1	Glutathione S-transferase P 1	0.356108	0.254175		20.8247	21.1629	20.4614	20.749	21.3002	21.4196	21.2498	20.2451
P35282	RAB21_MOUSE	Rab21	Ras-related protein Rab-21	2.70917	0.254025		17.7413	17.8511	17.908	17.9162	18.0336	18.1028	18.1501	18.1462
Q59J78	NDUF2_MOUSE	Ndufaf2	NADH dehydrogenase [ubiquinone] 1 alpha subcomplex assembly factor 2	0.403531	0.253675		15.7244	15.7054	16.3578	16.5173	16.5261	16.0569	16.0017	16.7349
Q8VD04	GRAP1_MOUSE	Gripap1	GRIP1-associated protein 1	0.677993	0.2534		14.5381	13.8957	14.2567	14.5923	14.4992	14.7444	14.678	14.3748
Q03734	SPA3M_MOUSE	Serpina3m	Serine protease inhibitor A3M	0.101634	0.25245		18.0287	17.9385	15.9497	15.7159	16.3096	18.412	18.1783	15.7427
P23198	CBX3_MOUSE	Cbx3	Chromobox protein homolog 3	1.39537	0.2522		16.7905	16.4456	16.3712	16.431	16.7248	16.7948	16.7905	16.737
Q3USB7	PLCL1_MOUSE	Plcl1	Inactive phospholipase C-like protein 1	0.528329	0.2521		15.5655	15.0444	15.5531	15.056	15.7204	15.9174	15.4162	15.1734
Q9JME7	TPC2L_MOUSE	Trappc2l	Trafficking protein particle complex subunit 2-like protein	1.14064	0.251474		16.1683	16.1303	16.0322	16.084	16.5176	16.0623	16.5409	16.2999
Q9WVR4	FXR2_MOUSE	Fxr2	Fragile X mental retardation syndrome-related protein 2	0.698667	0.2512		15.5913	15.4821	15.5625	15.997	15.6048	15.9569	15.8405	16.2355
P01921	HB2D_MOUSE	H2-Ab1	H-2 class II histocompatibility antigen, A-D beta chain	0.0839091	0.250749		13.0955	13.2893	13.6503	13.4502	15.2163	10.6888	13.3379	15.2453
Q99KK2	NEUA_MOUSE	Cmas	N-acylneuraminate cytidylyltransferase	0.379855	0.249725		14.9598	14.1073	15.015	13.9123	14.6903	14.8118	14.7753	14.7159
Q9Z2U0	PSA7_MOUSE	Psma7	Proteasome subunit alpha type-7	1.36656	0.2492		19.6352	19.6549	19.8241	19.6092	19.8195	20.1645	19.9408	19.7954
Q9D8N0	EF1G_MOUSE	Eef1g	Elongation factor 1-gamma	3.5293	0.2487		20.2372	20.3159	20.2064	20.2908	20.5046	20.4735	20.5746	20.4924
Q9QUM9	PSA6_MOUSE	Psma6	Proteasome subunit alpha type-6	1.34777	0.24785		18.4513	18.5966	18.7682	18.6749	18.8804	19.0674	18.7411	18.7935
O08539	BIN1_MOUSE	Bin1	Myc box-dependent-interacting protein 1	0.632371	0.2478		22.2036	21.862	21.7984	22.1441	22.1703	22.7093	22.1219	21.9978
Q9R1P4	PSA1_MOUSE	Psma1	Proteasome subunit alpha type-1	1.45276	0.247775		18.9066	18.8024	18.9063	18.7544	19.0527	19.298	19.1144	18.8957
Q5SRX1	TM1L2_MOUSE	Tom1l2	TOM1-like protein 2	0.785947	0.247625		16.8697	16.6363	17.1127	17.1264	17.1845	17.4086	16.9058	17.2367
O09061	PSB1_MOUSE	Psmb1	Proteasome subunit beta type-1	1.27395	0.2468		19.2696	19.1385	19.273	19.1209	19.2877	19.6792	19.5223	19.3
Q9DCD0	6PGD_MOUSE	Pgd	6-phosphogluconate dehydrogenase, decarboxylating	0.949202	0.2466		18.9209	18.8568	19.0049	19.1717	19.3685	19.297	18.898	19.3772
Q8BJ05	ZC3HE_MOUSE	Zc3h14	Zinc finger CCCH domain-containing protein 14	0.180629	0.24651		11.7555	12.8398	10.8016	12.2627	11.8126	12.9341	12.3696	11.5293
P08122	CO4A2_MOUSE	Col4a2	Collagen alpha-2(IV) chain	0.390627	0.246475		17.2071	17.2687	16.5844	16.3279	16.7349	17.38	16.9604	17.2987
Q9EQG9	CERT_MOUSE	Cert1	Ceramide transfer protein	0.638886	0.2459		16.008	15.6209	15.9301	16.1037	15.909	16.6006	16.0908	16.0459
Q60973	RBBP7_MOUSE	Rbbp7	Histone-binding protein RBBP7	1.72559	0.24565		17.7445	17.5641	17.7934	17.7664	17.8904	18.1039	18.0031	17.8536
Q920A5	RISC_MOUSE	Scpep1	Retinoid-inducible serine carboxypeptidase	0.389287	0.245425		16.4159	16.0153	16.9433	16.9932	17.2119	16.5766	16.6206	16.9403
Q60949	TBCD1_MOUSE	Tbc1d1	TBC1 domain family member 1	0.25102	0.24525		16.0021	16.1851	16.1358	14.8564	16.0241	16.1733	16.5689	15.3941
P60229	EIF3E_MOUSE	Eif3e	Eukaryotic translation initiation factor 3 subunit E	1.84924	0.24505		18.0364	18.0061	17.8242	17.787	18.081	18.2026	18.2274	18.1229
Q8QZY1	EIF3L_MOUSE	Eif3l	Eukaryotic translation initiation factor 3 subunit L	2.19217	0.24485		17.6718	17.6245	17.7269	17.4857	17.9449	17.8969	17.8101	17.8364
O09174	AMACR_MOUSE	Amacr	Alpha-methylacyl-CoA racemase	0.609265	0.244725		16.7632	16.6328	16.2676	16.1632	16.511	16.5644	16.6662	17.0641
A2A8R0	A2A8R0_MOUSE	Zfyve9	Zinc finger FYVE domain-containing protein	0.249264	0.244725		12.5722	10.7969	12.1505	12.1469	11.9572	12.3608	12.3204	12.007
Q4VAE3	TMM65_MOUSE	Tmem65	Transmembrane protein 65	0.286762	0.244425		17.636	17.9306	17.5809	17.7176	17.7899	17.0538	18.5633	18.4358
P09242	PPBT_MOUSE	Alpl	Alkaline phosphatase, tissue-nonspecific isozyme	0.267795	0.2443		13.4933	13.6489	14.4177	14.2123	14.3022	13.627	14.9941	13.8261
Q61749	EI2BD_MOUSE	Eif2b4	Translation initiation factor eIF-2B subunit delta	2.24124	0.244125		16.0273	16.2006	16.2235	16.236	16.3993	16.3397	16.4923	16.4326
P52479	UBP10_MOUSE	Usp10	Ubiquitin carboxyl-terminal hydrolase 10	1.02362	0.24385		16.4473	16.2578	16.354	15.9982	16.4787	16.4436	16.728	16.3824
E0CYV9	CD054_MOUSE		Uncharacterized protein C4orf54 homolog	0.561089	0.243625		14.41	14.2311	14.1393	14.5802	14.7302	14.1856	14.4209	14.9984
P68510	1433F_MOUSE	Ywhah	14-3-3 protein eta	0.591651	0.243376		17.8443	17.5409	17.6162	18.3561	18.2045	17.9205	18.0629	18.1431
Q9D1X0	NOL3_MOUSE	Nol3	Nucleolar protein 3	0.913465	0.2428		18.6784	18.4856	18.3245	18.8159	18.8179	19.04	18.6545	18.7632
P16627	HS71L_MOUSE	Hspa1l	Heat shock 70 kDa protein 1-like	0.535577	0.2428		18.6428	18.4703	18.3202	18.0685	18.7319	18.6013	18.1618	18.978
P23116	EIF3A_MOUSE	Eif3a	Eukaryotic translation initiation factor 3 subunit A	1.70825	0.242701		18.1262	17.9798	18.0456	17.8655	18.2625	18.385	18.2108	18.1296
P50580	PA2G4_MOUSE	Pa2g4	Proliferation-associated protein 2G4	1.45024	0.2424		18.007	17.9883	18.0324	18.2706	18.3988	18.4268	18.1611	18.2812
Q91W45	PAI2B_MOUSE	Paip2b	Polyadenylate-binding protein-interacting protein 2B	0.226984	0.24135		14.7362	14.0625	15.2665	14.6403	15.4696	15.3992	13.9571	14.845
Q8BZ52	FSD2_MOUSE	Fsd2	Fibronectin type III and SPRY domain-containing protein 2	0.214585	0.241275		17.4269	17.4616	17.3342	15.6698	17.148	17.4409	17.3266	16.9421
Q91VR2	ATPG_MOUSE	Atp5f1c	ATP synthase subunit gamma, mitochondrial	0.966656	0.240925		21.4052	21.606	21.3671	21.2905	21.5685	21.4048	21.9006	21.7586
Q9EPB5	SERHL_MOUSE	Serhl	Serine hydrolase-like protein	0.517204	0.2407		15.3243	15.6185	14.9627	15.5022	15.6258	15.3081	15.4095	16.0271
Q58A65	JIP4_MOUSE	Spag9	C-Jun-amino-terminal kinase-interacting protein 4	1.05984	0.24		16.9217	16.948	17.2844	16.949	17.1235	17.3223	17.1523	17.465
O88696	CLPP_MOUSE	Clpp	ATP-dependent Clp protease proteolytic subunit, mitochondrial	1.60713	0.238874		17.354	17.0527	17.1892	17.117	17.3084	17.3939	17.4299	17.5362
P01029	CO4B_MOUSE	C4b	Complement C4-B	0.946032	0.238801		19.2046	19.0255	19.0292	19.2769	19.5056	19.0418	19.5175	19.4265
Q9CWW6	PIN4_MOUSE	Pin4	Peptidyl-prolyl cis-trans isomerase NIMA-interacting 4	0.390231	0.238175		17.0767	16.3993	17.1058	17.3277	17.0175	17.6584	17.3262	16.8601
Q80WW9	DDRGK_MOUSE	Ddrgk1	DDRGK domain-containing protein 1	0.293031	0.237975		14.8448	15.0106	15.0382	13.7411	15.2525	14.6977	14.9887	14.6477
Q8BP47	SYNC_MOUSE	NARS1	Asparagine--tRNA ligase, cytoplasmic	0.748926	0.237825		19.4031	19.1257	19.1856	19.2909	19.3818	19.9048	19.4233	19.2467
Q99J39	DCMC_MOUSE	Mlycd	Malonyl-CoA decarboxylase, mitochondrial	0.398559	0.2374		16.6393	16.9471	16.3861	16.812	16.4819	16.6253	17.1418	17.4851
P67871	CSK2B_MOUSE	Csnk2b	Casein kinase II subunit beta	0.275749	0.237325		15.5501	15.6684	14.8192	14.6095	15.062	16.0967	15.3355	15.1023
Q91VK1	5MP1_MOUSE	Bzw2	eIF5-mimic protein 1	0.789211	0.236775		18.8577	18.6158	18.8081	19.0475	18.8416	19.3601	19.1648	18.9097
O70305	ATX2_MOUSE	Atxn2	Ataxin-2	0.874992	0.236275		15.7069	15.874	15.8404	15.5273	15.8629	15.8026	15.9309	16.2973
P60670	NPL4_MOUSE	Nploc4	Nuclear protein localization protein 4 homolog	0.820413	0.236075		18.2587	17.8826	18.0707	18.036	18.0961	18.6476	18.1937	18.2549
Q8CG14	CS1A_MOUSE	C1s1	Complement C1s-1 subcomponent	0.0501844	0.235764		13.4383	16.6045	17.2792	18.2121	18.1254	12.7844	17.7411	17.8262
Q8BRK9	MA2A2_MOUSE	Man2a2	Alpha-mannosidase 2x	0.430179	0.23575		17.2993	17.2612	17.1222	17.0328	17.7277	17.8878	17.1593	16.8837
Q9EPE9	AT131_MOUSE	Atp13a1	Endoplasmic reticulum transmembrane helix translocase	1.06951	0.235		17.6547	17.4753	17.4	17.3494	17.7172	17.9549	17.6269	17.5204
Q91ZX7	LRP1_MOUSE	Lrp1	Prolow-density lipoprotein receptor-related protein 1	0.27743	0.234899		16.2757	15.8075	16.9838	15.8479	16.9798	15.921	16.3769	16.5768
P21619	LMNB2_MOUSE	Lmnb2	Lamin-B2	0.597377	0.234225		14.8387	14.4344	14.6331	14.0617	14.7348	14.8395	14.8418	14.4887
Q9D0L8	MCES_MOUSE	Rnmt	mRNA cap guanine-N7 methyltransferase	0.648629	0.233675		15.7045	15.6132	15.7849	15.9419	15.9793	16.4444	15.8138	15.7417
A2AGT5	CKAP5_MOUSE	Ckap5	Cytoskeleton-associated protein 5	0.372384	0.233475		16.5259	16.5917	16.2473	15.4557	16.5991	16.2216	16.4637	16.4701
P00416	COX3_MOUSE	mt-Co3	Cytochrome c oxidase subunit 3	0.229186	0.233225		15.1166	15.7751	15.4316	14.2403	15.8951	15.0832	14.8501	15.6681
Q9R060	NUBP1_MOUSE	Nubp1	Cytosolic Fe-S cluster assembly factor NUBP1	0.226269	0.232125		14.2465	13.5667	13.8619	12.7874	13.7229	13.1267	14.2888	14.2526
Q9DB25	ALG5_MOUSE	Alg5	Dolichyl-phosphate beta-glucosyltransferase	0.592218	0.232		17.3908	16.872	17.2806	16.6631	17.3661	17.3554	17.3383	17.0747
P10605	CATB_MOUSE	Ctsb	Cathepsin B	0.731658	0.231825		19.0438	18.8834	18.8771	19.2533	19.5264	19.0863	18.9821	19.3901
Q9DCH4	EIF3F_MOUSE	Eif3f	Eukaryotic translation initiation factor 3 subunit F	1.52226	0.231675		17.5533	17.4471	17.6389	17.2999	17.7273	17.7496	17.7791	17.6099
O35129	PHB2_MOUSE	Phb2	Prohibitin-2	0.991259	0.231451		19.4543	19.612	19.5482	19.3224	19.6518	19.4566	19.8458	19.9085
P52430	PON1_MOUSE	Pon1	Serum paraoxonase/arylesterase 1	0.304435	0.2312		14.9142	14.5101	13.7743	14.0209	15.0183	14.4678	14.0801	14.5781
Q921G7	ETFD_MOUSE	Etfdh	Electron transfer flavoprotein-ubiquinone oxidoreductase, mitochondrial	0.517077	0.2312		19.3462	19.6334	19.0654	19.2152	19.3353	19.2015	19.736	19.9122
O54988	SLK_MOUSE	Slk	STE20-like serine/threonine-protein kinase	0.955005	0.2306		17.227	17.5583	17.5853	17.4212	17.715	17.549	17.5254	17.9248
Q9DCW4	ETFB_MOUSE	Etfb	Electron transfer flavoprotein subunit beta	0.542233	0.23055		20.581	20.8041	20.4538	20.5896	20.714	20.3808	21.0528	21.2031
P35235	PTN11_MOUSE	Ptpn11	Tyrosine-protein phosphatase non-receptor type 11	0.92364	0.230375		17.9149	17.8191	17.5911	18.1181	17.921	18.14	18.2251	18.0786
Q5SWT3	S2535_MOUSE	Slc25a35	Solute carrier family 25 member 35	0.248588	0.2302		14.4371	15.4605	14.8693	14.0752	14.7145	14.4017	15.3858	15.2609
P09541	MYL4_MOUSE	Myl4	Myosin light chain 4	0.126111	0.230101		21.5726	22.8343	20.7106	23.0788	21.6207	23.114	21.5702	22.8118
Q8K190	SMDC1_MOUSE	Saysd1	SAYSvFN domain-containing protein 1	0.385458	0.2298		15.0755	14.4497	14.646	14.5909	15.5421	14.8754	14.7756	14.4882
Q99JI6	RAP1B_MOUSE	Rap1b	Ras-related protein Rap-1b	0.312358	0.2295		17.9924	17.1846	17.7357	17.7431	18.5236	17.2555	17.9123	17.8824
O70624	MYOC_MOUSE	Myoc	Myocilin	0.139897	0.229351		16.8429	15.8368	18.6244	16.351	17.4785	17.0112	16.8535	17.2293
Q8BJ71	NUP93_MOUSE	Nup93	Nuclear pore complex protein Nup93	0.752849	0.22915		15.7318	15.3892	15.5676	15.1614	15.8193	15.8306	15.4632	15.6535
P62754	RS6_MOUSE	Rps6	40S ribosomal protein S6	0.915157	0.22835		19.4125	19.2867	19.6453	19.2383	19.5345	19.5395	19.8887	19.5335
P10852	4F2_MOUSE	Slc3a2	4F2 cell-surface antigen heavy chain	0.386475	0.2278		17.6627	17.1963	17.8589	17.9478	17.8703	18.4259	17.7943	17.4864
P08556	RASN_MOUSE	Nras	GTPase NRas	0.907203	0.2273		19.0308	18.7241	18.7363	18.8025	19.1296	19.1987	19.136	18.7386
Q9D0R2	SYTC_MOUSE	Tars1	Threonine--tRNA ligase 1, cytoplasmic	1.19286	0.22535		18.2092	18.1234	18.1526	18.0457	18.4499	18.5715	18.2521	18.1588
P48722	HS74L_MOUSE	Hspa4l	Heat shock 70 kDa protein 4L	0.875931	0.224725		15.9075	15.8446	15.6787	15.7909	16.2046	15.7268	15.9499	16.2393
Q8BH64	EHD2_MOUSE	Ehd2	EH domain-containing protein 2	2.9565	0.224424		19.5687	19.5384	19.7001	19.6513	19.8334	19.8153	19.8471	19.8604
P99029	PRDX5_MOUSE	Prdx5	Peroxiredoxin-5, mitochondrial	1.21347	0.224325		20.6344	20.8542	20.6987	20.6979	20.8976	20.7446	20.9858	21.1545
Q61792	LASP1_MOUSE	Lasp1	LIM and SH3 domain protein 1	0.718515	0.224		17.2992	17.1704	17.6283	17.3763	17.683	17.2675	17.8207	17.599
Q80XI3	IF4G3_MOUSE	Eif4g3	Eukaryotic translation initiation factor 4 gamma 3	0.5057	0.2239		17.4544	17.1607	17.3167	17.2493	17.4776	18.0726	17.3305	17.196
Q9JK92	HSPB8_MOUSE	Hspb8	Heat shock protein beta-8	0.717421	0.223875		18.7404	18.4996	18.577	18.6543	18.8036	18.9455	18.4686	19.1491
O70439	STX7_MOUSE	Stx7	Syntaxin-7	1.10415	0.22355		16.6956	16.2554	16.6406	16.6654	16.8332	16.8009	16.7336	16.7835
Q5IRJ6	ZNT9_MOUSE	Slc30a9	Zinc transporter 9	0.430704	0.223475		16.6833	16.8589	16.3785	16.206	16.5962	16.3491	17.1635	16.9118
Q8QZT1	THIL_MOUSE	Acat1	Acetyl-CoA acetyltransferase, mitochondrial	0.56641	0.22265		20.4429	20.7599	20.2289	20.4003	20.3576	20.5089	20.8956	20.9605
Q9D8P7	TF3C6_MOUSE	Gtf3c6	General transcription factor 3C polypeptide 6	0.436675	0.2224		20.2371	20.1925	20.2958	20.4988	20.9188	19.9478	20.4532	20.794
Q9D6K5	SYJ2B_MOUSE	Synj2bp	Synaptojanin-2-binding protein	0.968356	0.221975		18.472	18.295	17.9719	18.2396	18.3464	18.4513	18.6147	18.454
Q68FL4	SAHH3_MOUSE	Ahcyl2	Putative adenosylhomocysteinase 3	0.237879	0.221026		12.6885	13.9152	13.772	14.2736	14.1718	13.8282	13.4612	14.0721
P62082	RS7_MOUSE	Rps7	40S ribosomal protein S7	0.695829	0.220225		19.3998	19.3462	19.6703	19.9049	20.0259	19.667	19.6869	19.8223
O70514	FGFP1_MOUSE	Fgfbp1	Fibroblast growth factor-binding protein 1	0.170014	0.219894		12.9373	12.0766	14.3712	12.9158	13.2711	13.147	13.7368	13.0256
P08207	S10AA_MOUSE	S100a10	Protein S100-A10	0.239642	0.2197		18.4366	17.8047	18.7674	17.1651	18.3484	17.9535	18.4784	18.2723
Q6PGF7	EXOC8_MOUSE	Exoc8	Exocyst complex component 8	0.399649	0.21955		13.6669	12.9126	12.9475	12.7505	13.05	13.0803	13.4877	13.5377
A2A9K7	A2A9K7_MOUSE	Cnksr1	Connector enhancer of kinase suppressor of Ras 1	0.461844	0.2195		16.5353	16.1527	16.3404	16.6948	16.653	17.1558	16.3818	16.4106
P16045	LEG1_MOUSE	Lgals1	Galectin-1	0.410463	0.21915		22.2545	21.5318	21.6387	22.2236	22.3065	22.389	21.7682	22.0615
Q99JR1	SFXN1_MOUSE	Sfxn1	Sideroflexin-1	0.2996	0.218749		17.0352	16.4859	17.5312	16.8253	17.2697	17.2771	16.5927	17.6131
Q9ESW4	AGK_MOUSE	Agk	Acylglycerol kinase, mitochondrial	0.829984	0.21805		16.0907	16.3213	16.6379	16.2247	16.4188	16.5986	16.6764	16.453
Q9QZM0	UBQL2_MOUSE	Ubqln2	Ubiquilin-2	0.727294	0.217826		16.6356	16.2736	16.75	16.9214	16.7623	16.8297	16.8539	17.006
P50518	VATE1_MOUSE	Atp6v1e1	V-type proton ATPase subunit E 1	1.36864	0.217075		18.5636	18.3046	18.4957	18.3046	18.6144	18.7839	18.6005	18.538
Q6PB66	LPPRC_MOUSE	Lrpprc	Leucine-rich PPR motif-containing protein, mitochondrial	0.814627	0.21665		18.6163	18.7063	18.4959	18.5882	18.6515	18.5568	19.0446	19.0204
Q5NBX1	COBL_MOUSE	Cobl	Protein cordon-bleu	0.716526	0.21655		17.4236	17.0372	17.2225	17.0206	17.5099	17.6118	17.3568	17.0916
Q80XL6	ACD11_MOUSE	Acad11	Acyl-CoA dehydrogenase family member 11	0.21182	0.215632		12.8517	11.6977	12.805	13.5557	13.0363	13.2693	12.6969	12.7702
Q8BG51	MIRO1_MOUSE	Rhot1	Mitochondrial Rho GTPase 1	0.882598	0.215		16.2246	16.0213	16.4709	16.1677	16.4765	16.2521	16.3844	16.6315
Q3UDE2	TTL12_MOUSE	Ttll12	Tubulin--tyrosine ligase-like protein 12	0.863292	0.214949		16.804	16.8417	16.9113	17.1074	17.1398	17.4214	16.9342	17.0288
Q6RUT7	CSMT1_MOUSE	Ccsmst1	Protein CCSMST1	0.174091	0.214825		15.5877	14.5833	15.6253	15.7188	15.712	14.4844	15.7984	16.3796
Q9JK23	PSMG1_MOUSE	Psmg1	Proteasome assembly chaperone 1	0.19863	0.214359		14.3254	12.502	13.6446	13.983	13.4444	14.0534	14.1192	13.6954
Q3UE31	K0930_MOUSE		Uncharacterized protein KIAA0930 homolog	0.298333	0.21355		15.9368	15.263	15.6576	15.7481	15.8625	15.9113	16.4888	15.1971
P08121	CO3A1_MOUSE	Col3a1	Collagen alpha-1(III) chain	0.316569	0.212925		15.9704	15.651	16.3551	16.6969	16.5191	15.9505	16.3015	16.754
Q80XI4	PI42B_MOUSE	Pip4k2b	Phosphatidylinositol 5-phosphate 4-kinase type-2 beta	0.954467	0.212925		16.8038	16.8484	16.7223	16.7194	17.0028	17.226	17.0219	16.6949
Q9WTP7	KAD3_MOUSE	Ak3	GTP:AMP phosphotransferase AK3, mitochondrial	2.02399	0.212775		18.8341	18.933	18.9817	18.9231	19.1607	18.9978	19.1415	19.223
O70251	EF1B_MOUSE	Eef1b	Elongation factor 1-beta	0.865578	0.211976		19.1347	19.2064	19.6155	19.2881	19.6424	19.6191	19.4002	19.4309
Q08642	PADI2_MOUSE	Padi2	Protein-arginine deiminase type-2	0.304707	0.211625		20.5504	21.1126	20.4979	20.172	21.2016	20.1818	20.8634	20.9326
O55143	AT2A2_MOUSE	Atp2a2	Sarcoplasmic/endoplasmic reticulum calcium ATPase 2	0.102143	0.211275		18.6546	21.1117	20.2235	18.2971	19.2285	19.0916	20.1691	20.6428
Q8BPG6	SUMF2_MOUSE	Sumf2	Inactive C-alpha-formylglycine-generating enzyme 2	0.377251	0.21115		14.4616	13.9076	14.2931	14.7713	14.7639	14.8047	14.6181	14.0915
Q99J09	MEP50_MOUSE	Wdr77	Methylosome protein 50	0.251769	0.2102		15.4116	14.9433	13.9257	14.2053	14.8725	14.7814	14.8836	14.7892
Q8CIB5	FERM2_MOUSE	Fermt2	Fermitin family homolog 2	0.697493	0.20925		17.7167	17.2563	17.9458	17.5981	17.8479	17.7956	17.8107	17.8997
Q9D5T0	ATAD1_MOUSE	Atad1	Outer mitochondrial transmembrane helix translocase	1.03084	0.208575		17.044	17.1388	17.3752	17.2103	17.4621	17.1684	17.4736	17.4985
Q8R317	UBQL1_MOUSE	Ubqln1	Ubiquilin-1	0.693732	0.208476		17.0745	16.9296	16.9066	16.5738	16.9748	17.3395	17.124	16.8801
Q99LC8	EI2BA_MOUSE	Eif2b1	Translation initiation factor eIF-2B subunit alpha	0.4945	0.207625		15.7566	14.9227	15.1998	15.3117	15.4023	15.6494	15.639	15.3306
Q9DBS1	TMM43_MOUSE	Tmem43	Transmembrane protein 43	0.58535	0.207225		18.3684	17.7409	18.1588	18.2164	18.5754	18.3903	18.2187	18.129
Q5SSK3	TEFM_MOUSE	Tefm	Transcription elongation factor, mitochondrial	0.417139	0.20715		15.869	15.5767	15.6044	15.9839	16.2621	16.3333	15.5406	15.7266
P62852	RS25_MOUSE	Rps25	40S ribosomal protein S25	1.24749	0.207125		20.3981	20.2653	20.3571	20.0869	20.5961	20.5577	20.3847	20.3974
Q9CQU0	TXD12_MOUSE	Txndc12	Thioredoxin domain-containing protein 12	0.602427	0.2071		18.0845	17.6095	17.9889	17.9607	18.1337	18.2547	18.322	17.7616
P51163	HEM4_MOUSE	Uros	Uroporphyrinogen-III synthase	0.681517	0.206726		16.8003	16.6913	16.8203	16.6922	16.6936	17.3426	16.9936	16.8012
P02469	LAMB1_MOUSE	Lamb1	Laminin subunit beta-1	0.964265	0.2064		18.4631	18.4983	18.2439	18.2986	18.3389	18.7699	18.6424	18.5783
Q922V4	PLRG1_MOUSE	Plrg1	Pleiotropic regulator 1	0.275906	0.206382		13.559	12.3927	13.0417	12.6477	13.449	13.1958	12.6162	13.2056
Q5HZI9	S2551_MOUSE	Slc25a51	Mitochondrial nicotinamide adenine dinucleotide transporter SLC25A51	0.30822	0.205425		15.9263	16.2853	15.7407	15.3882	16.0229	15.5084	16.5287	16.1022
Q8K0U4	HS12A_MOUSE	Hspa12a	Heat shock 70 kDa protein 12A	0.190754	0.204925		14.7007	15.6012	15.9201	16.7049	16.0368	15.7006	15.9932	16.016
O55135	IF6_MOUSE	Eif6	Eukaryotic translation initiation factor 6	0.523228	0.2047		18.0301	17.7896	18.2	18.5633	18.3092	18.5042	18.1505	18.4379
Q8K1L5	PP1RB_MOUSE	Ppp1r11	E3 ubiquitin-protein ligase PPP1R11	0.450005	0.204375		15.1298	15.0773	15.4644	15.78	15.5129	15.9083	15.5193	15.3285
Q9CQX2	CYB5B_MOUSE	Cyb5b	Cytochrome b5 type B	1.05841	0.20435		18.8332	18.7108	18.5516	18.9623	18.9672	18.8556	18.9595	19.093
Q8R2U4	NTM1A_MOUSE	Ntmt1	N-terminal Xaa-Pro-Lys N-methyltransferase 1	0.523385	0.204275		15.9667	15.7402	15.6334	16.2496	15.7926	16.046	16.2929	16.2755
O88342	WDR1_MOUSE	Wdr1	WD repeat-containing protein 1	1.59858	0.204201		19.5931	19.5101	19.4432	19.737	19.7078	19.7914	19.7628	19.8382
Q61166	MARE1_MOUSE	Mapre1	Microtubule-associated protein RP/EB family member 1	0.7428	0.204075		17.7887	17.5251	17.5013	17.9325	17.6702	17.8523	18.0583	17.9831
Q9JJL8	SYSM_MOUSE	Sars2	Serine--tRNA ligase, mitochondrial	0.597795	0.20405		16.2749	16.301	16.0545	16.4709	16.1732	16.3417	16.7816	16.621
O08677	KNG1_MOUSE	Kng1	Kininogen-1	1.00974	0.203926		18.6209	18.8285	18.8413	18.962	19.099	18.7923	19.054	19.1231
O70306	TBX15_MOUSE	Tbx15	T-box transcription factor TBX15	0.216273	0.203909		14.0428	14.2927	14.468	13.1037	14.3613	13.9146	13.7297	14.7172
Q3V3R4	ITA1_MOUSE	Itga1	Integrin alpha-1	0.668399	0.203775		17.5069	17.3166	17.6764	17.8175	17.4988	17.8546	17.8197	17.9594
P00397	COX1_MOUSE	Mtco1	Cytochrome c oxidase subunit 1	0.286407	0.20375		16.8506	17.2159	16.1995	16.239	16.8142	16.3855	16.9642	17.1561
Q9CQF4	MRES1_MOUSE	Mtres1	Mitochondrial transcription rescue factor 1	0.706051	0.203425		16.8001	17.0253	16.5773	17.0506	17.1047	16.8273	17.0989	17.2361
Q80U63	MFN2_MOUSE	Mfn2	Mitofusin-2	0.444234	0.203125		15.3758	14.9066	14.7226	15.03	15.273	15.3076	15.4874	14.7795
Q8K1M6	DNM1L_MOUSE	Dnm1l	Dynamin-1-like protein	3.24114	0.202974		18.7436	18.7737	18.7456	18.7042	18.9683	18.8768	19.0036	18.9303
P70670	NACAM_MOUSE	Naca	Nascent polypeptide-associated complex subunit alpha, muscle-specific form	1.51781	0.202425		20.7078	20.6183	20.5901	20.3803	20.8122	20.7416	20.8053	20.7471
P36916	GNL1_MOUSE	Gnl1	Guanine nucleotide-binding protein-like 1	0.937904	0.2023		16.183	15.9244	16.1353	15.8287	16.3225	16.3567	16.0706	16.1308
Q61830	MRC1_MOUSE	Mrc1	Macrophage mannose receptor 1	0.310249	0.200775		16.8962	16.0153	16.9781	16.763	17.3134	16.5963	16.6739	16.8721
Q8BRN9	C2D1B_MOUSE	Cc2d1b	Coiled-coil and C2 domain-containing protein 1B	0.192639	0.200033		13.9403	12.4619	14.0852	13.9312	13.8407	13.718	14.1736	13.4864
Q9R0P4	SMAP_MOUSE	Smap	Small acidic protein	0.293778	0.2		14.1217	14.3737	14.8193	15.1693	14.7808	15.0763	14.3736	15.0533
Q6P5E4	UGGG1_MOUSE	Uggt1	UDP-glucose:glycoprotein glucosyltransferase 1	0.660116	0.1988		18.6443	18.263	18.3224	18.343	18.7548	18.6936	18.6743	18.2452
Q8BFR5	EFTU_MOUSE	Tufm	Elongation factor Tu, mitochondrial	1.67849	0.198175		20.7344	20.903	20.7514	20.8956	20.9512	20.9355	21.1181	21.0723
Q64314	CD34_MOUSE	Cd34	Hematopoietic progenitor cell antigen CD34	0.205023	0.198001		16.8293	15.165	16.4653	16.3858	16.5645	16.0662	16.6247	16.382
P63001	RAC1_MOUSE	Rac1	Ras-related C3 botulinum toxin substrate 1	0.994627	0.197825		20.5969	20.3841	20.4107	20.5185	20.6723	20.9298	20.5555	20.5439
Q8CEE7	RDH13_MOUSE	Rdh13	Retinol dehydrogenase 13	0.221716	0.1976		13.6574	13.9482	13.9443	13.0046	13.7264	13.1545	13.9582	14.5058
O55222	ILK_MOUSE	Ilk	Integrin-linked protein kinase	0.506528	0.197075		18.3539	17.923	18.5147	17.7991	18.398	18.2189	18.3062	18.4559
Q8K2C6	SIR5_MOUSE	Sirt5	NAD-dependent protein deacylase sirtuin-5, mitochondrial	0.383694	0.19585		16.3053	16.4213	15.5077	15.938	16.1058	16.2028	16.1604	16.4867
P60843	IF4A1_MOUSE	Eif4a1	Eukaryotic initiation factor 4A-I	0.868468	0.195725		18.0583	17.8473	18.0445	18.0938	18.159	18.3512	17.9465	18.3701
Q8K274	KT3K_MOUSE	Fn3krp	Ketosamine-3-kinase	0.2451	0.195718		12.8079	12.3777	12.7928	12.083	12.5793	13.4121	12.7625	12.0904
Q9Z1K5	ARI1_MOUSE	Arih1	E3 ubiquitin-protein ligase ARIH1	0.950286	0.195125		17.7873	17.8834	17.6303	17.9431	18.0985	18.1809	17.8984	17.8468
P35564	CALX_MOUSE	Canx	Calnexin	0.811649	0.194825		18.6617	18.6648	19.0325	18.8141	19.0219	19.1119	19.0692	18.7494
P49586	PCY1A_MOUSE	Pcyt1a	Choline-phosphate cytidylyltransferase A	0.495956	0.194624		17.1629	17.0603	17.253	17.0349	17.0339	17.8149	17.2865	17.1543
Q9Z2D6	MECP2_MOUSE	Mecp2	Methyl-CpG-binding protein 2	0.481843	0.194525		16.7593	16.4506	16.9053	16.3659	16.9389	16.9816	16.9185	16.4202
P52194	CLGN_MOUSE	Clgn	Calmegin	1.02612	0.194025		17.6317	17.7158	17.8433	17.7607	17.9269	18.1314	17.9618	17.7075
Q3UJD6	UBP19_MOUSE	Usp19	Ubiquitin carboxyl-terminal hydrolase 19	0.724518	0.193975		15.2613	14.8007	15.0993	14.8315	15.2161	15.0396	15.3725	15.1405
P40630	TFAM_MOUSE	Tfam	Transcription factor A, mitochondrial	1.33223	0.1938		18.9075	18.7834	18.6742	18.7648	18.9199	18.9245	19.1583	18.9024
A6X935	ITIH4_MOUSE	Itih4	Inter alpha-trypsin inhibitor, heavy chain 4	0.656359	0.193775		16.2159	16.3619	16.6662	16.5799	16.8115	16.7492	16.669	16.3693
Q64213	SF01_MOUSE	Sf1	Splicing factor 1	0.27156	0.1929		14.5736	14.8456	15.1141	15.8131	15.3627	15.0082	15.5786	15.1685
Q9CQW2	ARL8B_MOUSE	Arl8b	ADP-ribosylation factor-like protein 8B	1.15098	0.19265		18.5901	18.8309	18.7369	18.8645	19.0382	19.0735	18.8289	18.8524
P01897	HA1L_MOUSE	H2-L	H-2 class I histocompatibility antigen, L-D alpha chain	0.106338	0.19225		14.4819	15.1814	14.9894	15.9453	15.798	13.6391	16.3813	15.5486
Q80W54	FACE1_MOUSE	Zmpste24	CAAX prenyl protease 1 homolog	0.393288	0.192125		16.7963	16.7187	17.0608	16.9254	17.3897	17.2658	17.1266	16.4876
Q8BVE3	VATH_MOUSE	Atp6v1h	V-type proton ATPase subunit H	0.497294	0.19155		15.2148	14.9641	14.7755	14.7118	15.4892	14.9726	14.8737	15.0969
Q8K358	PIGU_MOUSE	Pigu	Phosphatidylinositol glycan anchor biosynthesis class U protein	0.234548	0.19145		17.293	16.328	16.8069	16.6159	17.1248	17.2972	17.2082	16.1794
Q64433	CH10_MOUSE	Hspe1	10 kDa heat shock protein, mitochondrial	1.31918	0.191375		21.2705	21.3291	21.2117	21.1961	21.3873	21.2708	21.5859	21.5289
Q9CZX8	RS19_MOUSE	Rps19	40S ribosomal protein S19	0.633583	0.19085		19.2536	18.9228	19.243	19.0914	19.2918	19.1169	19.6651	19.2004
Q9QX60	DGUOK_MOUSE	Dguok	Deoxyguanosine kinase, mitochondrial	0.33294	0.190625		16.0418	16.7802	16.5341	16.3602	16.917	16.1567	16.4684	16.9367
Q99JX4	EIF3M_MOUSE	Eif3m	Eukaryotic translation initiation factor 3 subunit M	1.14637	0.190325		17.7021	17.3755	17.4411	17.52	17.6642	17.6435	17.8518	17.6405
P17427	AP2A2_MOUSE	Ap2a2	AP-2 complex subunit alpha-2	0.485097	0.190275		17.717	17.1942	17.77	17.1172	17.7841	17.5853	17.5483	17.6418
O54983	CRYM_MOUSE	Crym	Ketimine reductase mu-crystallin	0.218071	0.190175		15.6118	14.6587	15.6514	15.895	15.9008	15.9176	15.7593	14.9999
Q9Z1Z2	STRAP_MOUSE	Strap	Serine-threonine kinase receptor-associated protein	0.796368	0.189199		17.5715	17.4617	17.5637	17.4811	17.5548	17.9194	17.8898	17.4708
Q99J47	DRS7B_MOUSE	Dhrs7b	Dehydrogenase/reductase SDR family member 7B	0.714597	0.189176		16.7566	17.0787	16.963	17.1559	17.127	17.1389	17.4473	16.9977
Q8BGX2	TIM29_MOUSE	Timm29	Mitochondrial import inner membrane translocase subunit Tim29	0.405618	0.189175		18.0639	18.759	18.5794	18.3622	18.9601	18.5656	18.7104	18.2851
B2RUR8	OTU7B_MOUSE	Otud7b	OTU domain-containing protein 7B	0.360953	0.1888		12.6044	12.9347	12.2488	12.0527	12.3898	12.5242	12.8392	12.8426
Q9WTI7	MYO1C_MOUSE	Myo1c	Unconventional myosin-Ic	0.393273	0.1886		15.9734	16.2847	16.7314	16.7145	16.8148	16.6012	16.332	16.7104
Q9ERE7	MESD_MOUSE	Mesd	LRP chaperone MESD	0.646805	0.1883		16.9097	17.2465	17.0011	17.4462	17.5396	17.2303	17.2993	17.2875
Q9ES56	TPPC4_MOUSE	Trappc4	Trafficking protein particle complex subunit 4	0.222103	0.1876		14.3899	14.5106	15.0103	15.3014	14.8145	15.7664	14.7811	14.6006
Q9CXW3	CYBP_MOUSE	Cacybp	Calcyclin-binding protein	0.579649	0.187125		17.6464	17.5766	17.532	17.6261	17.9787	17.3424	17.8492	17.9593
Q3V132	ADT4_MOUSE	Slc25a31	ADP/ATP translocase 4	0.26282	0.1869		18.466	18.8204	17.5837	18.1992	18.0874	18.4423	18.6591	18.6281
Q3UHX2	HAP28_MOUSE	Pdap1	28 kDa heat- and acid-stable phosphoprotein	0.66702	0.186775		17.7181	17.7566	18.0872	18.0719	17.931	18.1548	18.3267	17.9684
Q9CXI5	MANF_MOUSE	Manf	Mesencephalic astrocyte-derived neurotrophic factor	0.549354	0.18615		16.9128	16.337	16.7154	16.5343	16.7619	16.7275	17.0984	16.6563
Q9JHU4	DYHC1_MOUSE	Dync1h1	Cytoplasmic dynein 1 heavy chain 1	0.836281	0.185676		18.3032	18.1202	18.6356	18.2424	18.53	18.4934	18.4803	18.5404
Q9CRD2	EMC2_MOUSE	Emc2	ER membrane protein complex subunit 2	0.557907	0.1854		17.9212	17.8711	17.7574	17.6517	17.8113	18.2954	18.1519	17.6844
Q9JJ28	FLII_MOUSE	Flii	Protein flightless-1 homolog	0.326608	0.185275		14.5982	14.8586	14.4776	14.0782	14.1846	14.7059	14.9973	14.8659
Q9JJ43	RFOX1_MOUSE	Rbfox1	RNA binding protein fox-1 homolog 1	0.285085	0.184775		16.5696	16.2178	16.353	16.668	16.8814	17.2064	16.1042	16.3555
P35585	AP1M1_MOUSE	Ap1m1	AP-1 complex subunit mu-1	0.397981	0.18335		17.0519	16.3439	17.0926	16.4574	17.0449	16.9691	16.8258	16.8394
Q8BMF3	MAON_MOUSE	Me3	NADP-dependent malic enzyme, mitochondrial	0.408559	0.182925		17.9391	17.8765	17.4254	17.4675	17.5595	18.0825	18.1337	17.6645
P63101	1433Z_MOUSE	Ywhaz	14-3-3 protein zeta/delta	0.451116	0.182875		20.0966	19.9212	20.5032	20.6886	20.5346	20.5466	20.3657	20.4942
Q9D1D4	TMEDA_MOUSE	Tmed10	Transmembrane emp24 domain-containing protein 10	0.866878	0.182825		18.6233	18.5442	18.7172	18.5066	19.054	18.761	18.6846	18.623
Q8R0F8	FAHD1_MOUSE	Fahd1	Acylpyruvase FAHD1, mitochondrial	0.311909	0.182625		17.201	17.5006	17.093	16.564	16.9707	17.2801	17.6842	17.1541
Q6PEE2	CTIF_MOUSE	Ctif	CBP80/20-dependent translation initiation factor	0.167486	0.181467		12.511	12.929	13.0964	14.3126	13.2523	13.6663	13.0068	13.6495
Q6PGH0	UBTD2_MOUSE	Ubtd2	Ubiquitin domain-containing protein 2	0.254947	0.181225		15.7829	14.8268	15.2402	14.8832	15.4445	15.7588	15.4101	14.8446
Q9DCT5	SDF2_MOUSE	Sdf2	Stromal cell-derived factor 2	0.798591	0.1811		16.9164	16.5558	16.3881	16.5879	16.8439	16.7615	16.8149	16.7523
Q9CWK8	SNX2_MOUSE	Snx2	Sorting nexin-2	0.37656	0.1803		17.4238	16.6148	17.409	17.3605	17.5584	17.4154	17.2267	17.3288
Q8BH95	ECHM_MOUSE	Echs1	Enoyl-CoA hydratase, mitochondrial	0.3171	0.180025		19.6265	20.3404	19.8857	19.8045	19.8608	19.6947	20.4218	20.3999
Q60739	BAG1_MOUSE	Bag1	BAG family molecular chaperone regulator 1	1.39221	0.179676		16.1953	16.1946	16.1943	16.1666	16.5261	16.3918	16.192	16.3596
Q9D1H7	GET4_MOUSE	Get4	Golgi to ER traffic protein 4 homolog	1.06851	0.178876		17.0211	17.0326	17.2424	17.0719	17.2068	17.4699	17.2597	17.1471
Q6PD26	PIGS_MOUSE	Pigs	GPI transamidase component PIG-S	0.328597	0.1779		17.3624	16.844	16.7951	16.8515	17.0648	17.4081	17.4503	16.6414
Q9CPQ8	ATP5L_MOUSE	Atp5mg	ATP synthase subunit g, mitochondrial	0.641813	0.177626		20.7636	20.8359	20.6908	20.4816	20.6436	20.729	21.0376	21.0722
Q60715	P4HA1_MOUSE	P4ha1	Prolyl 4-hydroxylase subunit alpha-1	0.154066	0.177599		16.6664	16.2388	17.8255	16.5245	17.2551	16.1799	17.2609	17.2697
Q62086	PON2_MOUSE	Pon2	Serum paraoxonase/arylesterase 2	0.471425	0.17735		16.5657	16.2822	16.3028	16.9252	16.6821	16.8954	16.5015	16.7063
Q91YJ5	IF2M_MOUSE	Mtif2	Translation initiation factor IF-2, mitochondrial	1.02219	0.176875		15.4295	15.7493	15.3948	15.5496	15.6601	15.6212	15.7653	15.7841
Q99M51	NCK1_MOUSE	Nck1	Cytoplasmic protein NCK1	0.973003	0.176875		16.3353	16.5667	16.3757	16.4806	16.5063	16.841	16.5255	16.593
E9Q236	MRP4_MOUSE	Abcc4	ATP-binding cassette sub-family C member 4	0.374149	0.175975		14.7153	14.4548	14.7697	14.6896	15.1497	15.178	14.5591	14.4465
Q61738	ITA7_MOUSE	Itga7	Integrin alpha-7	0.391114	0.175825		18.0042	17.2051	17.9447	17.6351	18.0041	17.9942	17.7585	17.7356
Q9D187	CIA2B_MOUSE	Ciao2b	Cytosolic iron-sulfur assembly component 2B	0.282263	0.175525		15.181	15.3686	14.5142	15.1286	15.319	15.69	14.8974	14.9881
Q3UQN2	FCHO2_MOUSE	Fcho2	F-BAR domain only protein 2	0.190695	0.174275		12.9332	12.7272	13.5025	12.9777	12.9287	13.7885	13.6773	12.4432
Q61147	CERU_MOUSE	Cp	Ceruloplasmin	0.690545	0.173599		17.524	17.6592	17.6623	17.8365	17.5535	17.8633	18.0395	17.9201
Q01405	SC23A_MOUSE	Sec23a	Protein transport protein Sec23A	0.522172	0.173575		17.7522	17.396	17.7308	17.1357	17.659	17.6594	17.7954	17.5952
Q9D1I5	MCEE_MOUSE	Mcee	Methylmalonyl-CoA epimerase, mitochondrial	0.326146	0.173575		16.7881	17.0509	16.553	16.6495	16.7437	16.4868	17.1222	17.3831
O88983	STX8_MOUSE	Stx8	Syntaxin-8	0.245392	0.173325		16.9036	16.8294	15.6808	16.6863	16.6145	16.7194	16.7846	16.6749
Q99LM2	CK5P3_MOUSE	Cdk5rap3	CDK5 regulatory subunit-associated protein 3	0.536225	0.173025		16.7554	16.1204	16.5373	16.2872	16.7011	16.6124	16.6309	16.448
Q7TNP2	2AAB_MOUSE	Ppp2r1b	Serine/threonine-protein phosphatase 2A 65 kDa regulatory subunit A beta isoform	0.10337	0.172773		14.5139	12.4031	13.7463	13.3515	12.7269	14.3606	14.4493	13.1691
Q9CR51	VATG1_MOUSE	Atp6v1g1	V-type proton ATPase subunit G 1	0.853845	0.17275		16.9867	16.5554	16.6847	16.7553	16.9701	16.8435	17.0226	16.8369
P27612	PLAP_MOUSE	Plaa	Phospholipase A-2-activating protein	1.19817	0.17275		17.926	17.9384	17.8796	18.1054	18.2027	18.2614	18.0576	18.0187
Q8R3Q6	MIX23_MOUSE	Mix23	Protein MIX23	0.712666	0.172075		17.6991	17.6695	17.4432	17.5467	17.6752	17.546	18.0239	17.8017
Q9CQH7	BT3L4_MOUSE	Btf3l4	Transcription factor BTF3 homolog 4	1.01682	0.172		18.5427	18.4501	18.3943	18.302	18.7662	18.5449	18.4297	18.6363
Q8VD26	TM143_MOUSE	Tmem143	Transmembrane protein 143	0.829811	0.171825		16.895	17.1625	16.9063	16.9989	17.1987	16.9944	17.3775	17.0794
Q9JJG0	TACC2_MOUSE	Tacc2	Transforming acidic coiled-coil-containing protein 2	0.304509	0.1717		16.879	16.6382	16.6517	16.0061	16.6747	17.016	16.3344	16.8367
Q61584	FXR1_MOUSE	Fxr1	Fragile X mental retardation syndrome-related protein 1	0.796312	0.17155		17.7288	17.3924	17.3477	17.5886	17.5711	17.7388	17.8292	17.6046
Q8BHN3	GANAB_MOUSE	Ganab	Neutral alpha-glucosidase AB	0.915757	0.169749		18.0449	17.9461	18.3169	18.1807	18.404	18.3412	18.2114	18.211
Q3URS9	MITOK_MOUSE	Ccdc51	Mitochondrial potassium channel	0.259158	0.169225		15.3737	15.6995	15.498	14.8622	15.5038	14.9918	15.6779	15.9368
Q8C0E2	VP26B_MOUSE	Vps26b	Vacuolar protein sorting-associated protein 26B	0.566792	0.1692		17.6156	17.1925	17.2815	17.2706	17.4133	17.6838	17.6764	17.2635
Q6X893	CTL1_MOUSE	Slc44a1	Choline transporter-like protein 1	0.358578	0.16845		13.9325	13.4867	13.7897	13.519	14.3411	13.7617	13.5377	13.7612
Q922D4	PP6R3_MOUSE	Ppp6r3	Serine/threonine-protein phosphatase 6 regulatory subunit 3	0.991581	0.168425		16.6905	16.6542	16.6282	16.4597	16.9506	16.8067	16.6109	16.7381
Q8K0Z7	TACO1_MOUSE	Taco1	Translational activator of cytochrome c oxidase 1	0.382162	0.168425		18.6392	18.822	18.3883	18.9316	18.7266	18.5019	19.1005	19.1258
Q8VHH5	AGAP3_MOUSE	Agap3	Arf-GAP with GTPase, ANK repeat and PH domain-containing protein 3	0.218198	0.168125		12.2613	11.4836	12.4776	12.0736	12.7172	11.7448	12.4982	12.0084
Q9CX30	YIF1B_MOUSE	Yif1b	Protein YIF1B	0.930858	0.167799		15.9722	15.7403	15.8331	16.0491	16.2041	16.0114	16.1208	15.9296
P81117	NUCB2_MOUSE	Nucb2	Nucleobindin-2	0.183608	0.167425		15.9397	15.6523	17.0093	15.4812	16.2939	15.9208	16.3664	16.1711
Q6QD59	SEC20_MOUSE	Bnip1	Vesicle transport protein SEC20	0.858901	0.167275		17.9905	17.9356	17.7417	17.9158	18.2038	18.0697	18.1472	17.832
Q9ES46	PARVB_MOUSE	Parvb	Beta-parvin	0.459673	0.1672		18.1368	17.6994	17.9944	17.4883	18.096	17.8583	17.8797	18.1537
P41216	ACSL1_MOUSE	Acsl1	Long-chain-fatty-acid--CoA ligase 1	0.5319	0.167049		20.6445	20.9358	20.4419	20.5695	20.7158	20.5923	20.9037	21.0481
P49722	PSA2_MOUSE	Psma2	Proteasome subunit alpha type-2	0.456787	0.166775		18.1048	17.8896	17.8995	17.7041	17.7974	18.4264	18.1575	17.8838
P23492	PNPH_MOUSE	Pnp	Purine nucleoside phosphorylase	0.998648	0.166474		17.1376	17.2957	17.4171	17.4122	17.6356	17.3776	17.4366	17.4787
O08807	PRDX4_MOUSE	Prdx4	Peroxiredoxin-4	0.706968	0.166224		21.861	22.0417	22.0912	22.106	22.116	22.2095	22.4555	21.9838
P97311	MCM6_MOUSE	Mcm6	DNA replication licensing factor MCM6	0.119268	0.165701		13.7729	12.4489	11.4342	12.4193	12.3478	13.2426	12.5213	12.6265
Q8VDJ3	VIGLN_MOUSE	Hdlbp	Vigilin	0.383363	0.165424		17.8742	17.6117	18.1802	17.691	18.1401	17.5905	18.1983	18.0899
P28659	CELF1_MOUSE	Celf1	CUGBP Elav-like family member 1	0.748123	0.165025		17.1634	16.7863	16.9621	17.0577	17.2141	16.9459	17.1897	17.2799
O70252	HMOX2_MOUSE	Hmox2	Heme oxygenase 2	0.685951	0.164525		17.2651	17.0692	16.8346	17.1487	17.036	17.3062	17.2688	17.3647
A0A571BE98	A0A571BE98_MOUSE	Lsmem2	Leucine-rich single-pass membrane protein 2	0.469924	0.16415		17.9509	17.9256	17.7116	17.3367	18.0081	18.0208	17.7575	17.795
Q60692	PSB6_MOUSE	Psmb6	Proteasome subunit beta type-6	0.833806	0.16375		19.7083	19.5734	19.5193	19.6864	19.6916	20.0211	19.8071	19.6226
O08600	NUCG_MOUSE	Endog	Endonuclease G, mitochondrial	0.197231	0.16325		18.536	18.2851	17.8078	17.8771	17.5122	18.4618	18.8227	18.3623
Q9CQQ7	AT5F1_MOUSE	Atp5pb	ATP synthase F(0) complex subunit B1, mitochondrial	0.44208	0.163175		21.5454	21.7554	21.4266	21.2027	21.4974	21.3968	21.8928	21.7958
Q3UZA1	CPZIP_MOUSE	Rcsd1	CapZ-interacting protein	0.377066	0.1626		18.7977	18.1637	18.2395	18.5011	18.5592	18.7208	18.8116	18.2608
Q9D7S9	CHMP5_MOUSE	Chmp5	Charged multivesicular body protein 5	0.52163	0.162251		16.4089	15.9356	16.3114	16.3891	16.569	16.3847	16.1811	16.5592
O70194	EIF3D_MOUSE	Eif3d	Eukaryotic translation initiation factor 3 subunit D	0.704393	0.16225		17.0909	16.9767	17.4664	17.1942	17.4247	17.3993	17.2638	17.2894
Q9DC61	MPPA_MOUSE	Pmpca	Mitochondrial-processing peptidase subunit alpha	0.65714	0.161974		18.1203	18.0259	18.0997	18.1002	17.9981	18.1029	18.4646	18.4284
Q8C3X2	CC90B_MOUSE	Ccdc90b	Coiled-coil domain-containing protein 90B, mitochondrial	0.0990928	0.161718		14.7357	14.7225	15.5181	14.0786	15.5923	13.3885	15.1747	15.5463
P21278	GNA11_MOUSE	Gna11	Guanine nucleotide-binding protein subunit alpha-11	0.324688	0.161601		16.5984	16.1399	16.9856	16.8279	16.7835	17.093	16.7089	16.6128
P32233	DRG1_MOUSE	Drg1	Developmentally-regulated GTP-binding protein 1	1.41166	0.161425		19.2927	19.2411	19.339	19.2286	19.4648	19.3963	19.3111	19.5749
Q8BMS1	ECHA_MOUSE	Hadha	Trifunctional enzyme subunit alpha, mitochondrial	0.301938	0.16115		20.8246	21.0011	20.5722	20.3231	20.6254	20.4876	21.0763	21.1763
Q8C079	STRP1_MOUSE	Strip1	Striatin-interacting protein 1	0.0841032	0.160899		14.6732	14.8593	14.9609	13.2236	15.3009	14.9377	12.9242	15.1978
P14206	RSSA_MOUSE	Rpsa	40S ribosomal protein SA	1.16749	0.160824		20.0925	19.9991	20.0732	20.2801	20.3168	20.2776	20.3382	20.1556
O70435	PSA3_MOUSE	Psma3	Proteasome subunit alpha type-3	0.81455	0.160675		19.1162	19.1497	19.1467	19.3067	19.2759	19.5607	19.3832	19.1422
O35685	NUDC_MOUSE	Nudc	Nuclear migration protein nudC	0.484597	0.160125		17.1612	17.0795	17.2521	17.7115	17.528	17.5616	17.3389	17.4163
Q3ZK22	VEZA_MOUSE	Vezt	Vezatin	0.179862	0.159975		13.9834	12.6282	13.478	13.7714	14.1231	13.3138	13.6283	13.4357
Q9Z2S7	T22D3_MOUSE	Tsc22d3	TSC22 domain family protein 3	0.402842	0.159075		16.9887	17.292	16.674	17.1917	17.1543	17.4576	17.2355	16.9353
Q9CQD1	RAB5A_MOUSE	Rab5a	Ras-related protein Rab-5A	0.43297	0.158675		18.3879	18.0183	18.2849	18.4971	18.4251	18.7917	18.173	18.4331
Q8BMF4	ODP2_MOUSE	Dlat	Dihydrolipoyllysine-residue acetyltransferase component of pyruvate dehydrogenase complex, mitochondrial	0.397372	0.158401		21.6765	21.9137	21.6299	21.3168	21.6186	21.5405	21.9697	22.0417
P08003	PDIA4_MOUSE	Pdia4	Protein disulfide-isomerase A4	0.266501	0.157351		17.7494	17.4389	18.4621	17.9705	18.3923	17.8868	17.9587	18.0125
Q61335	BAP31_MOUSE	Bcap31	B-cell receptor-associated protein 31	0.302282	0.157275		16.8017	16.6327	16.7984	16.949	17.1298	17.4552	16.6747	16.5512
Q9DB20	ATPO_MOUSE	Atp5po	ATP synthase subunit O, mitochondrial	0.477584	0.1571		22.2442	22.4214	22.1911	21.9289	22.1124	22.2264	22.5556	22.5196
Q9Z130	HNRDL_MOUSE	Hnrnpdl	Heterogeneous nuclear ribonucleoprotein D-like	0.466718	0.156975		18.5201	18.4653	18.5837	18.5739	18.6514	19.1259	18.5284	18.4652
Q61316	HSP74_MOUSE	Hspa4	Heat shock 70 kDa protein 4	1.03176	0.156576		18.9815	19.1365	18.9664	19.2107	19.2338	19.3561	19.1068	19.2247
O35887	CALU_MOUSE	Calu	Calumenin	0.741974	0.156526		19.8996	19.8996	20.269	20.0428	20.2723	20.2752	20.1458	20.0438
Q9D1M0	SEC13_MOUSE	Sec13	Protein SEC13 homolog	0.735919	0.156526		16.8864	16.733	16.7601	16.6528	16.9273	16.8122	16.7504	17.1685
Q9CQV8	1433B_MOUSE	Ywhab	14-3-3 protein beta/alpha	0.309382	0.156325		17.6379	17.8529	18.4033	18.3381	18.4492	18.2874	17.9609	18.16
P63038	CH60_MOUSE	Hspd1	60 kDa heat shock protein, mitochondrial	0.677405	0.15575		20.1164	20.3801	20.2186	20.3201	20.449	20.1389	20.5602	20.5101
Q8R3B1	PLCD1_MOUSE	Plcd1	1-phosphatidylinositol 4,5-bisphosphate phosphodiesterase delta-1	0.28233	0.15525		16.3742	15.8328	16.7825	16.4221	16.4985	16.7425	16.6024	16.1892
Q8BWF0	SSDH_MOUSE	Aldh5a1	Succinate-semialdehyde dehydrogenase, mitochondrial	0.343789	0.1552		16.4595	16.3863	16.3663	16.55	16.3503	16.211	17.0151	16.8065
Q922J3	CLIP1_MOUSE	Clip1	CAP-Gly domain-containing linker protein 1	0.645813	0.154875		18.7165	18.4271	18.5372	18.4287	18.6557	18.9499	18.538	18.5854
Q99LC5	ETFA_MOUSE	Etfa	Electron transfer flavoprotein subunit alpha, mitochondrial	0.336634	0.154375		21.0481	21.3784	20.9972	21.0908	21.0011	20.9579	21.5446	21.6284
P27773	PDIA3_MOUSE	Pdia3	Protein disulfide-isomerase A3	0.372256	0.152775		19.9714	19.5885	20.3736	19.9375	20.248	19.8955	20.1576	20.181
O55102	BL1S1_MOUSE	Bloc1s1	Biogenesis of lysosome-related organelles complex 1 subunit 1	0.102941	0.152568		14.7766	14.5797	14.3674	14.3374	15.1469	15.1813	13.0638	15.2793
P10711	TCEA1_MOUSE	Tcea1	Transcription elongation factor A protein 1	0.829609	0.152501		16.6778	16.4369	16.4494	16.3491	16.7096	16.454	16.6807	16.6789
Q8BIJ6	SYIM_MOUSE	Iars2	Isoleucine--tRNA ligase, mitochondrial	1.03757	0.151975		18.1438	18.2105	18.0695	18.2053	18.2922	18.2637	18.18	18.5011
Q920Q6	MSI2H_MOUSE	Msi2	RNA-binding protein Musashi homolog 2	0.413895	0.151474		17.5517	17.2569	17.5956	17.6425	17.734	18.0193	17.4294	17.4699
Q60710	SAMH1_MOUSE	Samhd1	Deoxynucleoside triphosphate triphosphohydrolase SAMHD1	0.325843	0.151375		19.225	18.5536	19.2044	18.6775	19.2174	18.9063	19.2327	18.9096
Q6PGC1	DHX29_MOUSE	Dhx29	ATP-dependent RNA helicase DHX29	0.218766	0.150675		16.6185	16.2205	16.1708	15.5636	16.4166	15.792	16.5269	16.4406
Q2VLH6	C163A_MOUSE	Cd163	Scavenger receptor cysteine-rich type 1 protein M130	0.0678329	0.15026		16.3197	12.9836	15.8582	15.9523	15.8067	15.3812	15.5334	14.9935
P24668	MPRD_MOUSE	M6pr	Cation-dependent mannose-6-phosphate receptor	0.46085	0.150126		16.2855	16.1398	16.5255	16.0399	16.5653	16.5826	16.2448	16.1985
P62983	RS27A_MOUSE	Rps27a	Ubiquitin-40S ribosomal protein S27a	0.271692	0.150125		21.9575	22.2348	22.0551	21.3639	21.8743	22.4309	21.9931	21.9135
Q3U2P1	SC24A_MOUSE	Sec24a	Protein transport protein Sec24A	0.310483	0.14985		15.5269	15.1109	15.0941	15.068	15.2345	15.7204	15.5139	14.9305
Q7TQ95	LNP_MOUSE	Lnpk	Endoplasmic reticulum junction formation protein lunapark	0.441604	0.149825		17.7909	17.7152	17.7805	17.2068	17.6175	17.8526	17.7468	17.8758
Q9CXT8	MPPB_MOUSE	Pmpcb	Mitochondrial-processing peptidase subunit beta	0.640985	0.149401		17.0241	17.1267	16.735	16.9124	17.1205	17.0439	16.9416	17.2898
P68040	RACK1_MOUSE	Rack1	Receptor of activated protein C kinase 1	0.918349	0.149375		19.9636	19.8129	19.8646	20.1008	20.0824	20.0356	20.2332	19.9882
Q03265	ATPA_MOUSE	Atp5f1a	ATP synthase subunit alpha, mitochondrial	0.606662	0.148775		23.6946	23.8266	23.6319	23.6836	23.73	23.6223	24.0794	24.0001
P32921	SYWC_MOUSE	Wars1	Tryptophan--tRNA ligase, cytoplasmic	0.27289	0.148476		19.0526	18.9243	18.762	18.9793	18.552	19.1495	19.6016	19.009
Q9CZX9	EMC4_MOUSE	Emc4	ER membrane protein complex subunit 4	0.372449	0.14845		17.5196	17.5236	17.1587	17.1893	17.4083	17.6194	17.8065	17.1508
P37889	FBLN2_MOUSE	Fbln2	Fibulin-2	0.129693	0.147875		15.9273	14.7999	15.8446	15.1942	15.585	14.6827	15.8262	16.2636
E9PYF4	E9PYF4_MOUSE	Lmo7	LIM domain only 7	0.288649	0.1478		16.1054	15.9321	16.2237	15.9442	16.5053	15.6451	16.1547	16.4915
P06909	CFAH_MOUSE	Cfh	Complement factor H	0.626219	0.14775		15.7852	16.1465	15.7391	15.6939	16.0915	15.8884	16.0222	15.9536
Q91Z38	TTC1_MOUSE	Ttc1	Tetratricopeptide repeat protein 1	0.177623	0.147175		16.6813	17.1164	16.8701	15.8149	16.8782	17.1506	16.4581	16.5845
P97346	NXN_MOUSE	Nxn	Nucleoredoxin	0.35806	0.146874		16.7614	16.0667	16.121	16.6158	16.5604	16.5404	16.4571	16.5945
Q8BJW6	EIF2A_MOUSE	Eif2a	Eukaryotic translation initiation factor 2A	0.684316	0.146601		17.9902	17.7809	17.9628	18.0754	17.92	18.3187	18.1069	18.0501
Q8R3V5	SHLB2_MOUSE	Sh3glb2	Endophilin-B2	0.189676	0.1466		13.4655	13.705	14.4953	13.8698	14.0975	13.8162	13.6232	14.5851
Q99LT0	DPY30_MOUSE	Dpy30	Protein dpy-30 homolog	0.149703	0.145075		17.7773	17.3447	16.6007	16.7691	16.6233	17.6722	17.6696	17.107
D3Z4S3	PTRD1_MOUSE	Ptrhd1	Putative peptidyl-tRNA hydrolase PTRHD1	0.308826	0.144574		16.6574	16.191	16.37	16.5337	16.9599	16.7661	16.23	16.3744
P15532	NDKA_MOUSE	Nme1	Nucleoside diphosphate kinase A	0.233607	0.144225		18.3932	19.1341	18.8711	18.7733	18.4707	19.1638	18.7694	19.3447
Q99JY8	PLPP3_MOUSE	Plpp3	Phospholipid phosphatase 3	0.14488	0.143725		16.4097	15.2632	16.5268	16.0064	15.5253	16.6794	16.4099	16.1664
Q80VD1	FA98B_MOUSE	Fam98b	Protein FAM98B	0.726104	0.14305		16.3219	16.4431	16.2038	16.1977	16.6501	16.3625	16.43	16.2961
P62821	RAB1A_MOUSE	Rab1A	Ras-related protein Rab-1A	0.547601	0.142475		19.2843	19.1994	19.4689	19.6387	19.7174	19.4295	19.4224	19.5919
Q7TSE6	ST38L_MOUSE	Stk38l	Serine/threonine-protein kinase 38-like	0.0655001	0.141858		15.955	12.8776	15.8709	15.8747	15.4187	14.8544	15.3374	15.5351
P35821	PTN1_MOUSE	Ptpn1	Tyrosine-protein phosphatase non-receptor type 1	0.526233	0.140775		16.4509	16.3405	16.5904	16.1173	16.708	16.5382	16.4434	16.3726
D3YZZ5	D3YZZ5_MOUSE	Tmed7	Transmembrane p24-trafficking protein 7	0.275007	0.14015		15.6926	16.0606	15.5685	15.4836	16.2152	15.421	15.9686	15.7611
Q61990	PCBP2_MOUSE	Pcbp2	Poly(rC)-binding protein 2	0.42878	0.139775		18.6932	18.2981	18.3716	18.4898	18.5093	18.8771	18.6904	18.335
Q9Z1J3	NFS1_MOUSE	Nfs1	Cysteine desulfurase, mitochondrial	0.28908	0.1397		15.185	15.1347	15.0974	14.7588	15.1743	14.7856	15.1294	15.6454
P28481	CO2A1_MOUSE	Col2a1	Collagen alpha-1(II) chain	0.0753366	0.138225		19.183	17.2294	19.0118	16.7559	18.5604	17.8832	18.6004	17.689
Q99KI0	ACON_MOUSE	Aco2	Aconitate hydratase, mitochondrial	0.690878	0.137926		23.3436	23.4448	23.1837	23.3259	23.2523	23.5258	23.6324	23.4392
P60904	DNJC5_MOUSE	Dnajc5	DnaJ homolog subfamily C member 5	0.2933	0.136851		16.2237	15.7835	16.1617	16.5663	16.1874	16.6425	16.162	16.2907
Q9CY58	PAIRB_MOUSE	Serbp1	Plasminogen activator inhibitor 1 RNA-binding protein	0.535753	0.13655		19.3967	19.2308	19.2953	18.8772	19.2849	19.3813	19.409	19.271
Q9QZB7	ARP10_MOUSE	Actr10	Actin-related protein 10	0.425251	0.136325		14.951	15.4427	14.9974	15.0879	15.3874	15.4093	15.0312	15.1964
Q8BTJ4	ENPP4_MOUSE	Enpp4	Bis(5'-adenosyl)-triphosphatase enpp4	0.242916	0.136175		16.3458	16.0234	16.0493	15.6821	15.7953	16.4373	16.5118	15.9009
P97807	FUMH_MOUSE	Fh	Fumarate hydratase, mitochondrial	0.636301	0.136125		21.0552	21.3034	20.9527	21.2269	21.131	21.1942	21.3858	21.3717
Q8VE47	UBA5_MOUSE	Uba5	Ubiquitin-like modifier-activating enzyme 5	0.34061	0.136075		16.4015	16.2162	15.9922	16.5417	16.1695	16.7497	16.4497	16.327
Q149B8	PERM1_MOUSE	Perm1	PGC-1 and ERR-induced regulator in muscle protein 1	0.134191	0.136024		16.4401	16.688	16.228	15.8558	16.4481	15.4955	16.7407	17.0717
Q3TFQ1	SPRY7_MOUSE	Spryd7	SPRY domain-containing protein 7	0.27624	0.135975		15.7153	15.2994	15.5522	16.1542	15.7954	15.613	15.7799	16.0767
P02468	LAMC1_MOUSE	Lamc1	Laminin subunit gamma-1	0.597583	0.135499		18.69	18.6777	18.5153	18.3761	18.4868	18.7501	18.7127	18.8515
Q9WUM4	COR1C_MOUSE	Coro1c	Coronin-1C	0.305278	0.1354		16.2539	15.94	16.5912	16.0882	16.3041	16.5555	16.5305	16.0248
Q9CQN1	TRAP1_MOUSE	Trap1	Heat shock protein 75 kDa, mitochondrial	0.515621	0.1352		18.6599	18.7101	18.5361	18.8853	18.6868	18.6519	19.0403	18.9532
Q9CVD2	ATX3_MOUSE	Atxn3	Ataxin-3	0.096072	0.13455		13.409	12.3495	12.3384	13.2336	13.5494	12.8568	11.8055	13.657
Q9CR21	ACPM_MOUSE	Ndufab1	Acyl carrier protein, mitochondrial	0.201946	0.13445		16.9543	17.6269	17.1431	17.3288	17.7906	16.8647	17.2045	17.7311
Q9D0R8	LSM12_MOUSE	Lsm12	Protein LSM12 homolog	1.07007	0.13365		16.6815	16.482	16.4034	16.5108	16.637	16.6205	16.7358	16.619
Q6P549	SHIP2_MOUSE	Inppl1	Phosphatidylinositol 3,4,5-trisphosphate 5-phosphatase 2	0.428718	0.133425		17.2981	16.9668	17.0402	16.648	17.1536	17.022	17.1235	17.1877
Q505D7	OPA3_MOUSE	Opa3	Optic atrophy 3 protein homolog	0.202565	0.132975		17.6263	17.6339	17.3462	16.7158	17.5546	17.0523	17.5128	17.7344
Q99PT1	GDIR1_MOUSE	Arhgdia	Rho GDP-dissociation inhibitor 1	0.516658	0.132975		20.4246	20.4623	20.6093	20.6709	20.601	20.9818	20.5612	20.555
O55100	SNG1_MOUSE	Syngr1	Synaptogyrin-1	0.403046	0.132451		16.6889	16.4382	16.711	16.7501	16.8103	16.5774	17.1247	16.6056
Q61543	GSLG1_MOUSE	Glg1	Golgi apparatus protein 1	0.140493	0.132425		13.7361	14.0776	14.8956	13.6742	14.6538	13.6088	14.3056	14.345
Q8BWM0	PGES2_MOUSE	Ptges2	Prostaglandin E synthase 2	0.356595	0.131649		17.692	17.5515	17.1375	17.3307	17.3645	17.4075	17.6887	17.7776
P63017	HSP7C_MOUSE	Hspa8	Heat shock cognate 71 kDa protein	0.699374	0.131525		22.702	22.7198	22.6492	22.8158	22.8782	23.0711	22.7949	22.6687
Q8BFZ3	ACTBL_MOUSE	Actbl2	Beta-actin-like protein 2	0.105678	0.1315		20.2743	19.9987	20.4325	20.1823	21.2288	19.106	20.4071	20.6719
P03930	ATP8_MOUSE	Mtatp8	ATP synthase protein 8	0.561788	0.131475		19.9677	20.3767	20.054	20.0059	20.095	20.3595	20.2779	20.1978
P42227	STAT3_MOUSE	Stat3	Signal transducer and activator of transcription 3	0.193695	0.1314		15.3556	14.6898	15.7586	14.9873	15.4438	14.9698	15.3071	15.5962
A0A338P6I9	A0A338P6I9_MOUSE	Gm56451	Uncharacterized protein	0.24594	0.130875		18.1122	18.0017	18.1502	18.136	17.9513	17.8566	18.7994	18.3163
P97450	ATP5J_MOUSE	Atp5pf	ATP synthase-coupling factor 6, mitochondrial	0.459406	0.1308		21.7952	22.2471	22.1622	22.1503	22.047	22.1605	22.2431	22.4274
Q9DBJ1	PGAM1_MOUSE	Pgam1	Phosphoglycerate mutase 1	0.28908	0.1307		18.0477	18.0006	18.7382	18.249	18.3208	18.528	18.1833	18.5262
Q99KH8	STK24_MOUSE	Stk24	Serine/threonine-protein kinase 24	0.1573	0.13055		13.7404	14.6044	15.1329	14.8688	14.9093	14.5459	14.5385	14.875
Q61206	PA1B2_MOUSE	Pafah1b2	Platelet-activating factor acetylhydrolase IB subunit alpha2	0.195717	0.1303		17.764	17.248	17.6065	17.0138	17.1086	18.0626	17.5789	17.4034
Q02788	CO6A2_MOUSE	Col6a2	Collagen alpha-2(VI) chain	0.225572	0.128575		17.7551	17.7628	18.07	17.2168	17.7534	17.8653	17.5007	18.1996
Q06185	ATP5I_MOUSE	Atp5me	ATP synthase subunit e, mitochondrial	0.452997	0.127925		21.3346	21.6873	21.407	21.379	21.3496	21.5166	21.6355	21.8179
Q8BGH2	SAM50_MOUSE	Samm50	Sorting and assembly machinery component 50 homolog	0.228453	0.12785		19.1798	19.4391	19.1942	18.657	19.24	18.8123	19.4601	19.4691
Q9CPT4	MYDGF_MOUSE	Mydgf	Myeloid-derived growth factor	0.254283	0.1277		17.9296	17.542	17.7608	18.1203	18.1789	18.1831	18.0144	17.4871
Q5SSW2	PSME4_MOUSE	Psme4	Proteasome activator complex subunit 4	0.199098	0.127625		15.4872	14.8362	15.2585	15.6196	15.1887	15.9306	15.4849	15.1078
Q8BSY0	ASPH_MOUSE	Asph	Aspartyl/asparaginyl beta-hydroxylase	0.560144	0.127075		19.8215	19.8079	20.1551	19.7618	20.0783	20.0838	20.0418	19.8507
Q60737	CSK21_MOUSE	Csnk2a1	Casein kinase II subunit alpha	0.335724	0.1263		18.4215	18.2803	18.0795	18.5057	18.2537	18.8341	18.3632	18.3412
Q99K23	UFSP2_MOUSE	Ufsp2	Ufm1-specific protease 2	0.403655	0.1263		16.9591	16.7772	16.8195	16.9043	16.8449	17.301	17.106	16.7134
Q9CQ92	FIS1_MOUSE	Fis1	Mitochondrial fission 1 protein	0.247174	0.125875		18.7946	18.712	18.0618	18.455	18.5799	18.4258	18.9971	18.5241
Q8R3E3	WIPI1_MOUSE	Wipi1	WD repeat domain phosphoinositide-interacting protein 1	0.158069	0.12485		14.5364	14.3833	14.9069	15.5671	14.8773	15.3167	14.6123	15.0868
Q922Q1	MARC2_MOUSE	Mtarc2	Mitochondrial amidoxime reducing component 2	0.429647	0.12375		18.0685	17.9092	17.7889	17.563	17.8152	18.0068	18.1331	17.8695
Q9CQN6	TM14C_MOUSE	Tmem14c	Transmembrane protein 14C	0.204337	0.123549		18.1697	18.1961	17.4834	17.5846	17.9435	18.1139	18.2815	17.5891
[truncated: 1,683 more rows]
