# Supplementary material for: Blockage of autophagy causes severe skeletal muscle disruption in a mouse model for myofibrillar myopathy 6
Source: Nat Commun. 2026 Apr 11;17:3436. doi: 10.1038/s41467-026-71749-6 (PMC13076893; doi:10.1038/s41467-026-71749-6)
Supplement: Supplementary file 10 — Supplementary Dataset 8 [file 41467_2026_71749_MOESM10_ESM.xlsx]

## Sheet: Table S8_supernatant_unique
Protein.Group	Protein.Names	Genes	First.Protein.Description	Unique in Ctrl_Sup	Unique in CAG-BAG3P209L_Sup	Ctrl_Sup_1	Ctrl_Sup_2	Ctrl_Sup_3	Ctrl_Sup_4	CAG-BAG3P209L_Sup_1	CAG-BAG3P209L_Sup_2	CAG-BAG3P209L_Sup_3	CAG-BAG3P209L_Sup_4
Q811L6	MAST4_MOUSE	Mast4	Microtubule-associated serine/threonine-protein kinase 4	+		10.4679	NaN	11.2027	10.5473	NaN	NaN	NaN	NaN
Q8CH72	TRI32_MOUSE	Trim32	E3 ubiquitin-protein ligase TRIM32	+		14.2243	13.3725	14.2484	NaN	NaN	NaN	NaN	NaN
O88843	CRADD_MOUSE	Cradd	Death domain-containing protein CRADD	+		16.0265	16.277	15.4187	15.5515	NaN	NaN	NaN	NaN
A2AF33	A2AF33_MOUSE	Tmsb15b1	Thymosin beta		+	NaN	NaN	NaN	NaN	12.9369	13.8901	11.3689	11.997
E9Q401	RYR2_MOUSE	Ryr2	Ryanodine receptor 2		+	NaN	NaN	NaN	NaN	16.6791	16.6366	17.2515	15.5563
L7MU53	L7MU53_MOUSE	Olfr1221	Olfactory receptor		+	NaN	NaN	NaN	NaN	16.7706	16.8717	16.9306	16.3251
O08739	AMPD3_MOUSE	Ampd3	AMP deaminase 3		+	NaN	NaN	NaN	NaN	14.9593	14.239	NaN	15.0422
O55106	STRN_MOUSE	Strn	Striatin		+	NaN	NaN	NaN	NaN	15.4388	15.7314	15.4494	14.7576
O70200	AIF1_MOUSE	Aif1	Allograft inflammatory factor 1		+	NaN	NaN	NaN	NaN	14.7463	12.8996	NaN	14.0552
O88667	RAD_MOUSE	Rrad	GTP-binding protein RAD		+	NaN	NaN	NaN	NaN	16.1669	16.1789	NaN	16.8739
P11835	ITB2_MOUSE	Itgb2	Integrin beta-2		+	NaN	NaN	NaN	NaN	16.2415	15.3984	14.5526	15.5489
P17918	PCNA_MOUSE	Pcna	Proliferating cell nuclear antigen		+	NaN	NaN	NaN	NaN	15.3561	15.0529	15.417	15.9434
P18052	PTPRA_MOUSE	Ptpra	Receptor-type tyrosine-protein phosphatase alpha		+	NaN	NaN	NaN	NaN	14.5586	14.3719	NaN	14.7135
P18155	MTDC_MOUSE	Mthfd2	Bifunctional methylenetetrahydrofolate dehydrogenase/cyclohydrolase, mitochondrial		+	NaN	NaN	NaN	NaN	16.5019	18.1404	17.0157	16.4335
P26450	P85A_MOUSE	Pik3r1	Phosphatidylinositol 3-kinase regulatory subunit alpha		+	NaN	NaN	NaN	NaN	14.0553	14.5597	14.1821	13.8517
P28666	MUG2_MOUSE	Mug2	Murinoglobulin-2		+	NaN	NaN	NaN	NaN	16.3902	15.6322	16.1129	16.2011
P31725	S10A9_MOUSE	S100a9	Protein S100-A9		+	NaN	NaN	NaN	NaN	16.1129	16.044	NaN	16.267
P39654	LOX15_MOUSE	Alox15	Polyunsaturated fatty acid lipoxygenase ALOX15		+	NaN	NaN	NaN	NaN	15.0117	12.9944	12.1742	13.6102
P48759	PTX3_MOUSE	Ptx3	Pentraxin-related protein PTX3		+	NaN	NaN	NaN	NaN	16.2865	16.1928	NaN	15.3417
P54265	DMPK_MOUSE	Dmpk	Myotonin-protein kinase		+	NaN	NaN	NaN	NaN	14.2917	14.2265	13.3308	13.8178
P60898	RPB9_MOUSE	Polr2i	DNA-directed RNA polymerase II subunit RPB9		+	NaN	NaN	NaN	NaN	15.0038	NaN	14.5975	15.373
P70158	ASM3A_MOUSE	Smpdl3a	Acid sphingomyelinase-like phosphodiesterase 3a		+	NaN	NaN	NaN	NaN	16.9253	17.111	NaN	16.2503
P83510	TNIK_MOUSE	Tnik	Traf2 and NCK-interacting protein kinase		+	NaN	NaN	NaN	NaN	13.3971	13.1114	NaN	14.0675
Q02248	CTNB1_MOUSE	Ctnnb1	Catenin beta-1		+	NaN	NaN	NaN	NaN	15.9451	15.592	NaN	15.5096
Q09M05	CBPC4_MOUSE	Agbl1	Cytosolic carboxypeptidase 4		+	NaN	NaN	NaN	NaN	13.0351	12.8368	13.2046	14.2834
Q3TBW2	RM10_MOUSE	Mrpl10	39S ribosomal protein L10, mitochondrial		+	NaN	NaN	NaN	NaN	NaN	13.3315	13.8209	13.7101
Q3UDW8	HGNAT_MOUSE	Hgsnat	Heparan-alpha-glucosaminide N-acetyltransferase		+	NaN	NaN	NaN	NaN	13.8178	13.4758	NaN	13.035
Q3UHZ5	LMOD2_MOUSE	Lmod2	Leiomodin-2		+	NaN	NaN	NaN	NaN	16.61	NaN	16.561	17.3624
Q5BLK4	TUT7_MOUSE	Tut7	Terminal uridylyltransferase 7		+	NaN	NaN	NaN	NaN	12.6808	12.5021	12.4004	10.978
Q5FWI3	CEIP2_MOUSE	Cemip2	Cell surface hyaluronidase		+	NaN	NaN	NaN	NaN	14.5731	15.5891	14.6757	14.7576
Q61024	ASNS_MOUSE	Asns	Asparagine synthetase [glutamine-hydrolyzing]		+	NaN	NaN	NaN	NaN	15.2022	17.3329	NaN	16.45
Q62314	TGON2_MOUSE	Tgoln2	Trans-Golgi network integral membrane protein 2		+	NaN	NaN	NaN	NaN	13.0935	12.9855	10.9983	13.0878
Q64012	RALY_MOUSE	Raly	RNA-binding protein Raly		+	NaN	NaN	NaN	NaN	16.0196	NaN	14.7656	15.1912
Q80ZK0	RT10_MOUSE	Mrps10	28S ribosomal protein S10, mitochondrial		+	NaN	NaN	NaN	NaN	14.4202	15.2768	15.0407	15.4038
Q8BS95	GPHR_MOUSE	Gpr89	Golgi pH regulator		+	NaN	NaN	NaN	NaN	13.9283	13.2624	NaN	13.9585
Q8BYB9	PGLT1_MOUSE	Poglut1	Protein O-glucosyltransferase 1		+	NaN	NaN	NaN	NaN	14.1368	15.4044	NaN	14.6583
Q8C522	ENDD1_MOUSE	Endod1	Endonuclease domain-containing 1 protein		+	NaN	NaN	NaN	NaN	16.5654	14.8982	16.4637	16.3532
Q91XB0	TREX1_MOUSE	Trex1	Three-prime repair exonuclease 1		+	NaN	NaN	NaN	NaN	14.51	14.2108	NaN	13.4121
Q921E2	RAB31_MOUSE	Rab31	Ras-related protein Rab-31		+	NaN	NaN	NaN	NaN	15.2502	NaN	15.1307	16.0597
Q922P9	GLYR1_MOUSE	Glyr1	Putative oxidoreductase GLYR1		+	NaN	NaN	NaN	NaN	12.2302	13.0082	8.61713	13.1556
Q9CR89	ERGI2_MOUSE	Ergic2	Endoplasmic reticulum-Golgi intermediate compartment protein 2		+	NaN	NaN	NaN	NaN	NaN	16.2575	15.5921	15.0403
Q9CZS1	AL1B1_MOUSE	Aldh1b1	Aldehyde dehydrogenase X, mitochondrial		+	NaN	NaN	NaN	NaN	14.5603	NaN	13.9844	13.9332
Q9D1K2	VATF_MOUSE	Atp6v1f	V-type proton ATPase subunit F		+	NaN	NaN	NaN	NaN	17.699	17.7032	17.505	17.5859
Q9DBS9	OSBL3_MOUSE	Osbpl3	Oxysterol-binding protein-related protein 3		+	NaN	NaN	NaN	NaN	13.9697	14.6891	11.9228	13.5658
Q9EQ61	PESC_MOUSE	Pes1	Pescadillo homolog		+	NaN	NaN	NaN	NaN	13.0657	NaN	12.527	12.9536
Q9ER69	FL2D_MOUSE	Wtap	Pre-mRNA-splicing regulator WTAP		+	NaN	NaN	NaN	NaN	12.0038	12.679	12.4211	12.5173
Q9ERG0	LIMA1_MOUSE	Lima1	LIM domain and actin-binding protein 1		+	NaN	NaN	NaN	NaN	16.3217	15.6208	15.6067	15.8607
Q9JJN6	CNBP1_MOUSE	Ctnnbip1	Beta-catenin-interacting protein 1		+	NaN	NaN	NaN	NaN	NaN	13.9582	14.8714	13.8162
Q9QXY9	PEX3_MOUSE	Pex3	Peroxisomal biogenesis factor 3		+	NaN	NaN	NaN	NaN	15.3314	16.1681	15.6921	15.9744
