# Supplementary material for: Blockage of autophagy causes severe skeletal muscle disruption in a mouse model for myofibrillar myopathy 6
Source: Nat Commun. 2026 Apr 11;17:3436. doi: 10.1038/s41467-026-71749-6 (PMC13076893; doi:10.1038/s41467-026-71749-6)
Supplement: Supplementary file 13 — Source Data [file 41467_2026_71749_MOESM13_ESM.xlsx]

## Sheet: Fig.1m-p
Fig.1m
Quadriceps muscle		centralized nuclei / fibre number (%)
	CTRL 1	0
	CTRL 2	1.0582
	CTRL 3	0.555556
	CAG-BAG3P209L 1	34.286
	CAG-BAG3P209L 2	29.9907
	CAG-BAG3P209L 3	49.0598
Fig.1n
EDL muscle		centralized nuclei / fibre number (%)
	CTRL 1	0
	CTRL 2	0
	CTRL 3	1.02
	CTRL 4	0
	CTRL 5	0.54
	CTRL 6	0
	CTRL 7	0
	CTRL 8	0.250627
	CTRL 9	0.372439
	CAG-BAG3P209L 1	4.79
	CAG-BAG3P209L 2	6.02
	CAG-BAG3P209L 3	12.42
	CAG-BAG3P209L 4	17.6246
	CAG-BAG3P209L 5	9.60334
Fig.1o
Soleus muscle		centralized nuclei / fibre number (%)
	CTRL 1	0
	CTRL 2	1.01
	CTRL 3	0
	CTRL 4	0
	CTRL 5	0
	CTRL 6	0
	CTRL 7	0.35461
	CTRL 8	1.2504
	CAG-BAG3P209L 1	31.31
	CAG-BAG3P209L 2	51.1123
	CAG-BAG3P209L 3	42.0518
Fig.1p
Diaphragm muscle		centralized nuclei / fibre number (%)
	CTRL 1	0
	CTRL 2	0.520833
	CTRL 3	0.531915
	CTRL 4	0.896861
	CAG-BAG3P209L 1	15.7895
	CAG-BAG3P209L 2	42.6752
	CAG-BAG3P209L 3	68.9922
	CAG-BAG3P209L 4	26.087

## Sheet: Fig.2b-h
Fig.2b
EDL muscle		fibrosis area (%) / section
	CTRL 1	4.80287
	CTRL 2	1.56327
	CTRL 3	6.29676
	CAG-BAG3P209L 1	9.84915
	CAG-BAG3P209L 2	9.40529
	CAG-BAG3P209L 3	9.1066
	CAG-BAG3P209L 4	14.99
Fig.2c
Soleus muscle		fibrosis area (%) / section
	CTRL 1	6.91896
	CTRL 2	4.92836
	CTRL 3	7.872
	CAG-BAG3P209L 1	10.95
	CAG-BAG3P209L 2	10.66
	CAG-BAG3P209L 3	20.98
	CAG-BAG3P209L 4	14.57
Fig.2d
Diaphragm muscle		fibrosis area (%) / section
	CTRL 1	5.03937
	CTRL 2	5.06232
	CTRL 3	7.56061
	CAG-BAG3P209L 1	39.6308
	CAG-BAG3P209L 2	36.3286
	CAG-BAG3P209L 3	29.8656
Fig.2e		Frequency (Hz)
Soleus muscle		10	25	50	75	100	125
absolute force [mN]	CTRL 1	33.6	85.32	100.5	107.7	109.6	108.3
	CAG-BAG3P209L 1	11.06	33.64	38.36	39.79	40.09	39.62
Fig.2f		Frequency (Hz)
EDL muscle		10	25	50	75	100	125
absolute force [mN]	CTRL 1	33.95	76.46	89	94.98	97.19	97.48
	CAG-BAG3P209L 1	3.738	12	20.27	26.61	31.36	34.43
Fig.2g		Frequency (Hz)
Soleus muscle		10	25	50	75	100	125
normalized force [mN/mm2]	CTRL 1	108.736	185.883	215.26	220.849	216.767	206.27
	CTRL 2	103.719	180.189	192.389	211.563	214.529	213.889
	CTRL 3	100.794	159.103	195.929	189.25	201.186	211.458
	CTRL 4	99.697	149.086	183.673	200.09	206.99	209.049
	CAG-BAG3P209L 1	114.022	267.688	298.048	308.474	312.277	315.224
	CAG-BAG3P209L 2	79.5148	201.911	237.834	254.873	259.37	256.293
	CAG-BAG3P209L 3	149.877	252.632	294.175	310.91	312.671	294.175
	CAG-BAG3P209L 4	78.3313	163.64	199.288	207.784	208.222	204.864
	CAG-BAG3P209L 5	58.1209	158.771	201.798	216.604	219.119	213.617
	CAG-BAG3P209L 6	157.922	216.19	234.752	238.058	235.1	231.387
		44.8182	104.772	136.754	144.657	146.419	137.391
Fig.2h		Frequency (Hz)
EDL muscle		10	25	50	75	100	125
normalized force [mN/mm2]	CTRL 1	112.558	172.476	182.188	173.536	188.505	195.549
	CTRL 2	90.2988	137.413	152.311	195.884	211.695	224.833
	CTRL 3	90.3255	140.788	159.68	197.19	204.317	211.536
	CTRL 4	64.4962	110.164	193.146	199.057	231.648	229.137
	CTRL 5	34.9073	131.783	152.812	159.252	157.964	154.456
	CTRL 6	61.7244	108.141	203.592	240.09	250.717	269.505
	CAG-BAG3P209L 1	10.9386	26.7565	93.5777	120.816	131.996	121.872
	CAG-BAG3P209L 2	47.9637	87.5138	151.046	158.84	107.499	72.725
	CAG-BAG3P209L 3	12.7999	41.0911	69.4098	91.1196	107.385	117.897
	CAG-BAG3P209L 4	20.176	42.4995	87.9165	117.603	129.694	124.551
	CAG-BAG3P209L 5	34.2347	63.8703	104.022	134.872	162.802	170.037

## Sheet: Fig.3f-g
Fig.3f
Quadriceps muscle		SQSTM1 area (%)
	CTRL 1	0.028
	CTRL 2	0.089
	CTRL 3	0.055
	CTRL 4	0.043
	CAG-BAG3P209L 1	2.135
	CAG-BAG3P209L 2	2.205
	CAG-BAG3P209L 3	2.697
	CAG-BAG3P209L 4	2.356
Fig.3g
Quadriceps muscle		LC3B area (%)
	CTRL 1	5.54
	CTRL 2	7.54
	CTRL 3	7.25
	CTRL 4	6.11
	CAG-BAG3P209L 1	15.17
	CAG-BAG3P209L 2	27.17
	CAG-BAG3P209L 3	28.82
	CAG-BAG3P209L 4	24.13

## Sheet: Fig.4a,b
Fig 4a
See Suppl. Table S1
Fig. 4b
See Suppl. Table S2
Fig. 4b GO-analysis
	Overr-represented terms in CAG-hBAG3P209L CMs
ID	Term	Ontology Source	Term PValue	Term PValue Corrected with Bonferroni step down	log (P-value)	Group PValue	Group PValue Corrected with Bonferroni step down	GOLevels	GOGroups	% Associated Genes	Nr. Genes	Associated Genes Found
GO:0006412	translation	GO_BiologicalProcess-EBI-UniProt-GOA-ACAP-ARAP_25.05.2022_00h00	1.64195e-29	2.65339e-26	25.5762	2.30125e-26	2.99163e-25	[4, 5, 6, 7]	Group12	15.6206	112	[Cars, Cirbp, Cnot10, Cyp1b1, Drg1, Eef2, Eif1, Eif2a, Eif2b1, Eif2b5, Eif2s2, Eif3c, Eif3e, Eif3f, Eif3g, Eif3h, Eif3j2, Eif3m, Eif4b, Eif4ebp1, Eif4ebp2, Eif4g3, Eif5, Eprs, Exosc5, Fau, Foxo3, Fxr2, Gars, Gle1, Hbb-b1, Kars, Kxd1, Malsu1, Mapkapk5, Mars1, Mknk2, Mrps18a, Mrps26, Mrps30, Npm1, Pabpc1, Paip2b, Per1, Pink1, Ppp1ca, Ppp1r15a, Ptcd1, Qars, Rack1, Rbm3, Rcc1l, Rpl10a, Rpl11, Rpl12, …
GO:0009059	macromolecule biosynthetic process	GO_BiologicalProcess-EBI-UniProt-GOA-ACAP-ARAP_25.05.2022_00h00	5.48405e-18	8.8019e-15	14.0554	2.30125e-26	2.99163e-25	[4]	Group12	7.16934	348	[2010315B03Rik, Ablim2, Acer2, Actr8, Acvr1b, Adrb2, Adrm1, Aebp1, Agt, Agtr2, Akap8l, Ap3b1, Arntl, Atf4, Atg101, Atmin, Axin1, B3galt1, B4galt1, Bach2, Bap1, Bcl11a, Bcl7b, Bend5, Brms1, Camta1, Cars, Cbx7, Ccn1, Ccn2, Ccnk, Ccpg1, Cdkn1b, Cebpd, Cebpz, Cirbp, Cited2, Cnot10, Cops5, Crebrf, Cry2, Cth, Ctnnbip1, Cyp1b1, Ddrgk1, Ddx1, Ddx20, Dek, Dmd, Dnajb6, Dntt, Dpm1, Drg1, Dusp26, E2f4, Eapp,…
GO:0044249	cellular biosynthetic process	GO_BiologicalProcess-EBI-UniProt-GOA-ACAP-ARAP_25.05.2022_00h00	1.15441e-15	1.85053e-12	11.7327	2.30125e-26	2.99163e-25	[3]	Group12	6.70773	392	[2010315B03Rik, Abat, Ablim2, Acer2, Acer3, Acsl6, Acss1, Actr8, Acvr1b, Adh1, Adrb2, Adrm1, Aebp1, Agt, Agtr2, Akap8l, Ap3b1, Arntl, Asns, Asnsd1, Atf4, Atg101, Atmin, Atp5g2, Axin1, B3galt1, B4galnt1, B4galt1, Bach2, Bap1, Bbox1, Bcl11a, Bcl7b, Bend5, Bpnt2, Brms1, Camta1, Cars, Cbs, Cbx7, Ccn1, Ccn2, Ccnk, Ccpg1, Cdkn1b, Cebpd, Cebpz, Cirbp, Cited2, Cnot10, Cops5, Crebrf, Cry2, Cth, Ctnnbip1, …
GO:0044248	cellular catabolic process	GO_BiologicalProcess-EBI-UniProt-GOA-ACAP-ARAP_25.05.2022_00h00	3.01404e-12	4.81342e-09	8.31755	1.72012e-12	1.72012e-11	[3]	Group07	8.06452	170	[Abat, Acer2, Acer3, Adrb2, Adrm1, Agap3, Arih2, Arntl, Asrgl1, Atg101, Aup1, Axin1, Bap1, Bckdhb, Bnip3, Bnip3l, Cbs, Cdc26, Chac1, Chmp1a, Cirbp, Cln6, Cnot10, Crbn, Csnk1a1, Cyp1b1, Dcxr, Dda1, Ddrgk1, Depp1, Dis3, Dnajb12, Dnph1, Echs1, Ecpas, Eif3e, Eif3h, Erlec1, Exosc5, Faf1, Fbxl3, Fbxl4, Fbxo17, Fbxo31, Fbxo9, Foxk1, Foxo3, Fxr2, Gcat, Gcdh, Glud1, Gpt2, Gpx3, Gstm1, Gstm2, Gstm5, Gstm7,…
GO:0042254	ribosome biogenesis	GO_BiologicalProcess-EBI-UniProt-GOA-ACAP-ARAP_25.05.2022_00h00	3.9489e-11	6.2985e-08	7.20076	2.30125e-26	2.99163e-25	[5]	Group12	14.2857	45	[Ddx27, Ddx51, Ddx56, Dis3, Drosha, Ebna1bp2, Eif2a, Exosc5, Fau, Glul, Kat2b, Lsg1, Lyar, Malsu1, Mrto4, Nob1, Nop14, Nop53, Npm1, Nsa2, Nudt16, Pwp1, Rpl10a, Rpl11, Rpl14, Rpl24, Rpl27, Rpl35, Rpl38, Rpl5, Rpl6, Rpl7a, Rps14, Rps15, Rps16, Rps17, Rps19, Rps25, Rps27, Rps27rt, Rps28, Rps5, Rps6, Tsc1, Wdr43]
GO:0006511	ubiquitin-dependent protein catabolic process	GO_BiologicalProcess-EBI-UniProt-GOA-ACAP-ARAP_25.05.2022_00h00	8.96109e-09	1.41585e-05	4.84898	1.60118e-27	2.24165e-26	[7, 8]	Group11	10	67	[Adrm1, Agap3, Arih2, Arntl, Aup1, Axin1, Bap1, Cdc26, Chmp1a, Crbn, Csnk1a1, Dda1, Ddrgk1, Dnajb12, Ecpas, Eif3h, Erlec1, Faf1, Fbxl3, Fbxl4, Fbxo17, Fbxo31, Fbxo9, Il33, Keap1, Klhl22, Marchf6, Mib1, Mkrn2, Nop53, Nploc4, Prkn, Psma5, Psma6, Psma7, Psmb3, Psmc1, Psmc3, Psmc6, Psmd1, Psmd13, Psmd2, Psmd4, Psmd8, Psmf1, Rack1, Rmnd5a, Rnf114, Rnf13, Rpl11, Rpl23, Rpl5, Selenos, Sh3rf2, Siah1a, Sp…
GO:0043161	proteasome-mediated ubiquitin-dependent protein catabolic process	GO_BiologicalProcess-EBI-UniProt-GOA-ACAP-ARAP_25.05.2022_00h00	2.69108e-08	4.22769e-05	4.3739	1.60118e-27	2.24165e-26	[6, 7, 8, 9]	Group11	11.1359	50	[Agap3, Arih2, Arntl, Aup1, Axin1, Cdc26, Crbn, Csnk1a1, Dda1, Ddrgk1, Dnajb12, Ecpas, Eif3h, Erlec1, Faf1, Fbxl3, Fbxl4, Fbxo17, Fbxo31, Fbxo9, Il33, Klhl22, Marchf6, Mkrn2, Nop53, Nploc4, Prkn, Psma5, Psmb3, Psmc1, Psmc3, Psmc6, Psmd1, Psmd2, Psmd4, Psmd8, Psmf1, Rack1, Rmnd5a, Rpl11, Selenos, Sh3rf2, Siah1a, Spsb1, Stt3b, Tbl1xr1, Trib3, Ube2j2, Ube4a, Zfand2a]
GO:0006914	autophagy	GO_BiologicalProcess-EBI-UniProt-GOA-ACAP-ARAP_25.05.2022_00h00	2.41097e-06	0.00369843	2.43198	1.72012e-12	1.72012e-11	[3, 4]	Group07	9.79592	48	[Acer2, Adrb2, Atg101, Aup1, Bnip3, Bnip3l, Chmp1a, Ddrgk1, Depp1, Fbxl4, Foxk1, Foxo3, Kat8, Keap1, Klhl22, Map1lc3b, Mcl1, Mtdh, Npc1, Optn, Phb2, Pink1, Prkn, Rab12, Retreg1, S100a8, S100a9, Sesn1, Smcr8, Snap29, Snapin, Sqstm1, Tecpr1, Tex264, Tollip, Tpcn1, Trib3, Trp53inp1, Tsc1, Ubxn6, Ulk1, Uvrag, Vps33a, Washc1, Wdr45, Wipi2, Xpa, Zfyve1]
GO:0016236	macroautophagy	GO_BiologicalProcess-EBI-UniProt-GOA-ACAP-ARAP_25.05.2022_00h00	2.63266e-06	0.00403587	2.39406	1.72012e-12	1.72012e-11	[4, 5]	Group07	11.8774	31	[Adrb2, Atg101, Aup1, Bnip3, Bnip3l, Chmp1a, Ddrgk1, Map1lc3b, Npc1, Optn, Phb2, Pink1, Prkn, Rab12, Retreg1, Sesn1, Smcr8, Snap29, Snapin, Sqstm1, Tecpr1, Tex264, Trp53inp1, Tsc1, Ubxn6, Ulk1, Uvrag, Vps33a, Wdr45, Wipi2, Zfyve1]
GO:0036503	ERAD pathway	GO_BiologicalProcess-EBI-UniProt-GOA-ACAP-ARAP_25.05.2022_00h00	1.1416e-05	0.0173295	1.76121	1.60118e-27	2.24165e-26	[5, 6, 7, 8]	Group11	15.8879	17	[Aup1, Dnajb12, Ecpas, Erlec1, Faf1, Fbxo17, Marchf6, Ngly1, Nploc4, Psmc6, Selenos, Stt3b, Ube2j2, Ube4a, Ubxn6, Uggt1, Usp25]
GO:0031929	TOR signaling	GO_BiologicalProcess-EBI-UniProt-GOA-ACAP-ARAP_25.05.2022_00h00	1.23356e-05	0.0186884	1.72843	1.23356e-05	3.70068e-05	[4, 5, 6]	Group03	14.6154	19	[Akt3, Arntl, Bmt2, Castor2, Ddit4, Eif4ebp1, Eif4ebp2, Fbxo9, Fnip1, Gpr137c, Itfg2, Klhl22, Lamtor5, Mapkapk5, Ros1, Rps6, Sesn1, Smcr8, Tsc1]
GO:0006915	apoptotic process	GO_BiologicalProcess-EBI-UniProt-GOA-ACAP-ARAP_25.05.2022_00h00	2.28728e-05	0.0345151	1.46199	4.18917e-13	4.60809e-12	[4]	Group10	6.71748	141	[Acer2, Acvr1b, Adamtsl4, Adm, Adrb2, Agt, Agtr2, Aldoc, Alpk2, Arhgap10, Asns, Atf4, Axin1, B4galt1, Bap1, Bcap29, Bcl7b, Bnip3, Bnip3l, Brms1, Card19, Cbs, Ccn1, Ccn2, Cd24a, Cdkn1b, Cep63, Chac1, Cited2, Cops5, Coro1a, Cth, Cyp1b1, Ddit4, Ddrgk1, Ddx20, Dnajb6, Edar, Edn1, Egln3, Eif2b5, Epc1, Epc2, Erbb4, Eya2, Faf1, Fnip1, Foxo3, Gabra5, Gadd45g, Gm20594, Gramd4, Grina, Gsdma, Hdac5, Hif3a, …
GO:0012501	programmed cell death	GO_BiologicalProcess-EBI-UniProt-GOA-ACAP-ARAP_25.05.2022_00h00	2.9528e-05	0.0444102	1.35252	1.55196e-24	1.86235e-23	[3]	Group13	6.65434	144	[Acer2, Acer3, Acvr1b, Adamtsl4, Adm, Adrb2, Agt, Agtr2, Aldoc, Alpk2, Arhgap10, Asns, Atf4, Axin1, B4galt1, Bap1, Bcap29, Bcl7b, Bnip3, Bnip3l, Brms1, Card19, Cbs, Ccn1, Ccn2, Cd24a, Cdkn1b, Cep63, Chac1, Cited2, Cops5, Coro1a, Cth, Cyp1b1, Ddit4, Ddrgk1, Ddx20, Dnajb6, Edar, Edn1, Egln3, Eif2b5, Epc1, Epc2, Erbb4, Eya2, Faf1, Fcer2a, Fnip1, Foxo3, Gabra5, Gadd45g, Gm20594, Gramd4, Grina, Gsdma,…
	genes log2 larger 1
GO:0098780	response to mitochondrial depolarisation	GO_BiologicalProcess-EBI-UniProt-GOA-ACAP-ARAP_08.05.2020_00h00	1.88657e-05	0.0159793	1.79644	4.09568e-07	4.91481e-06	[4]	Group14	27.2727	6	[Gps2, Optn, Pink1, Prkn, Sqstm1, Ulk1]
GO:0000422	autophagy of mitochondrion	GO_BiologicalProcess-EBI-UniProt-GOA-ACAP-ARAP_08.05.2020_00h00	1.90681e-05	0.0161125	1.79284	4.09568e-07	4.91481e-06	[4, 5, 7]	Group14	14.0845	10	[Bnip3, Bnip3l, Map1lc3b, Optn, Pink1, Prkn, Sqstm1, Ulk1, Wdr45, Wipi2]
GO:0061726	mitochondrion disassembly	GO_BiologicalProcess-EBI-UniProt-GOA-ACAP-ARAP_08.05.2020_00h00	1.90681e-05	0.0161125	1.79284	4.09568e-07	4.91481e-06	[6]	Group14	14.0845	10	[Bnip3, Bnip3l, Map1lc3b, Optn, Pink1, Prkn, Sqstm1, Ulk1, Wdr45, Wipi2]
	Under-represented terms in CAG-hBAG3P209L CMs
GOID	GOTerm	Ontology Source	Term PValue	Term PValue Corrected with Bonferroni step down	minus log (P-value)	Group PValue	Group PValue Corrected with Bonferroni step down	GOLevels	GOGroups	% Associated Genes	Nr. Genes	Associated Genes Found
GO:0048731	system development	GO_BiologicalProcess-EBI-UniProt-GOA-ACAP-ARAP_08.05.2020_00h00	1.13055e-16	2.08699e-13	12.6805	2.06964e-16	6.41588e-15	[3, 4]	Group34	6.01861	304	[Abcd2, Ackr3, Acta2, Actc1, Actg1, Adam12, Adam15, Adam17, Adam19, Adamts1, Adamts12, Adamts16, Adamts9, Adgrl2, Afdn, Agrn, Aifm1, Akap5, Akr1c14, Alas1, Alpl, Amhr2, Amotl1, Angpt1, Angptl4, Anxa3, Apln, Aplnr, Apold1, Aqp1, Arf4, Arf6, Asb4, Aspa, Aspm, B2m, Bace2, Bgn, Bmp1, Brip1, Btbd3, Cacna1a, Calcr, Camk2d, Casp8, Casp9, Cav1, Ccna2, Ccnb1, Ccnb2, Ccnd1, Cd1d1, Cd248, Cd28, Cd34, Cd38, …
GO:0016477	cell migration	GO_BiologicalProcess-EBI-UniProt-GOA-ACAP-ARAP_08.05.2020_00h00	6.28582e-16	1.15911e-12	11.9359	2.62708e-17	8.66936e-16	[3, 4]	Group32	8.30608	127	[Abhd6, Ackr3, Acta2, Actg1, Adam15, Adam17, Adamts1, Adamts12, Adamts9, Adora2b, Afdn, Amotl1, Angpt1, Anxa3, Aoc3, Aqp1, Arf4, Arf6, Asap3, Aspm, Camk2d, Cav1, Ccna2, Cd248, Cd34, Cd81, Cdk5r1, Cend1, Cfl1, Col18a1, Col1a1, Col3a1, Col5a1, Cxcl9, D1Ertd622e, Dach1, Ddx58, Dusp1, Dusp10, Edn3, Efemp1, Efs, Ephb3, Fadd, Flna, Fscn1, Gja1, Gli3, Gm266, Has2, Hes1, Hsp90aa1, Hyal1, Igf1, Igfbp5, Ir…
GO:0001944	vasculature development	GO_BiologicalProcess-EBI-UniProt-GOA-ACAP-ARAP_08.05.2020_00h00	1.25552e-11	2.28881e-08	7.64039	2.62708e-17	8.66936e-16	[4, 5, 6, 7]	Group32	9.22693	74	[Ackr3, Acta2, Actg1, Adam12, Adam15, Adamts1, Adamts9, Amhr2, Amotl1, Angpt1, Angptl4, Anxa3, Apln, Aplnr, Apold1, Aqp1, Asb4, Casp8, Cav1, Ccna2, Cd34, Col18a1, Col1a1, Col1a2, Col3a1, Col4a1, Col4a2, Col5a1, Creb3l1, Dhcr7, Dll1, E2f2, Emcn, Ephb3, Flna, Gja1, Gli3, Has2, Heg1, Hes1, Hpgd, Hyal1, Igf1, Itgav, Kdr, Klf2, Lama4, Lep, Loxl2, Nrarp, Nrcam, Nrp1, Nrp2, Nrxn3, Pak3, Parva, Pdgfb, Pi…
GO:0000278	mitotic cell cycle	GO_BiologicalProcess-EBI-UniProt-GOA-ACAP-ARAP_08.05.2020_00h00	2.03972e-10	3.69189e-07	6.43275	2.24088e-07	2.24088e-06	[3]	Group26	8.54606	77	[Adam17, Adamts1, Afap1l2, Asah2, Aurkb, Birc5, Brip1, Bub1, Camk2d, Ccna2, Ccnb1, Ccnb2, Ccnd1, Ccnd2, Cd28, Cdc25c, Cdk1, Cdk15, Cdk17, Cdkn1c, Cenpe, Cenpf, Cenpj, Cep55, Cfl1, Ckap2, Dusp1, E2f3, Ect2, Edn3, Fbxl7, Flna, Gja1, Gnai1, Hes1, Hspa1b, Hyal1, Igf1, Kank2, Kif11, Kif18a, Kif20b, Kif23, Kif4, Kntc1, Larp7, Lsm11, Map2k6, Map4k4, Map9, Met, Mki67, Nabp1, Nacc2, Ncapg, Nuf2, Ovol1, Pa…
GO:0001525	angiogenesis	GO_BiologicalProcess-EBI-UniProt-GOA-ACAP-ARAP_08.05.2020_00h00	5.1647e-10	9.31712e-07	6.03072	2.06964e-16	6.41588e-15	[3, 4, 5, 6, 7, 8, 9, 10]	Group34	9.90991	55	[Ackr3, Actg1, Adam12, Adam15, Adamts1, Adamts9, Amotl1, Angpt1, Angptl4, Anxa3, Apln, Aplnr, Apold1, Aqp1, Casp8, Cav1, Ccna2, Cd34, Col18a1, Col4a1, Col4a2, Creb3l1, Dll1, E2f2, Emcn, Ephb3, Flna, Hyal1, Itgav, Kdr, Klf2, Lep, Loxl2, Nrarp, Nrcam, Nrp1, Nrp2, Nrxn3, Pak3, Parva, Pik3r3, Plxnd1, Prcp, Prkx, Pten, Sema6a, Sparc, Stab1, Stard13, Stat1, Thy1, Tlr3, Vegfa, Vegfc, Wnt5a]
GO:0001501	skeletal system development	GO_BiologicalProcess-EBI-UniProt-GOA-ACAP-ARAP_08.05.2020_00h00	1.15501e-07	0.000201434	3.69587	2.06964e-16	6.41588e-15	[4, 5]	Group34	8.88099	50	[Adamts12, Alpl, Bgn, Bmp1, Ccna2, Cdkn1c, Clec3b, Col1a1, Col1a2, Col3a1, Col5a2, Col6a1, Col6a2, Col6a3, Efemp1, Fbn1, Frzb, Gja1, Gli3, Has2, Hoxa4, Hoxd8, Hyal1, Igf1, Kdr, Lep, Loxl2, Lrrc17, Lum, Mex3c, Mycn, Ncan, Pax7, Pls3, Ppargc1b, Ptgfrn, Rbp4, Rflnb, Serpinh1, Sfrp4, Slc38a10, Snai2, Sox9, Sparc, Sulf2, Thpo, Tyms, Vcan, Vegfa, Wnt5a]
GO:0003158	endothelium development	GO_BiologicalProcess-EBI-UniProt-GOA-ACAP-ARAP_08.05.2020_00h00	1.64534e-07	0.000285301	3.5447	5.27042e-15	1.58112e-13	[5]	Group19	15.5039	20	[Adamts12, Afdn, Apold1, Cd34, Col18a1, Dll1, Fasn, Gja1, Heg1, Kdr, Marveld2, Met, Myadm, Pdgfb, Plod3, Ptprs, S1pr2, S1pr3, Stard13, Vegfa]
GO:0006635	fatty acid beta-oxidation	GO_BiologicalProcess-EBI-UniProt-GOA-ACAP-ARAP_08.05.2020_00h00	2.33469e-07	0.000402033	3.39574	1.70174e-07	2.04209e-06	[5, 6, 7, 8, 9]	Group30	19.7368	15	[Abcd2, Abcd3, Acaa2, Acadvl, Acat2, Cnr1, Cpt1a, Cpt2, Decr1, Echdc1, Echdc2, Hadha, Hadhb, Irs1, Lep]
GO:0043068	positive regulation of programmed cell death	GO_BiologicalProcess-EBI-UniProt-GOA-ACAP-ARAP_08.05.2020_00h00	5.81441e-07	0.000991358	3.00377	2.44619e-07	2.20157e-06	[4, 5, 6]	Group22	8.07636	55	[Adam17, Agrn, Aifm1, Aifm2, Anxa5, Bub1, Camk2d, Casp8, Casp9, Cav1, Ccna2, Cd248, Cdk5r1, Cnr1, Col18a1, Dap, Dnaja1, Dusp1, E2f3, Ect2, Eif2ak2, Epha7, Fadd, Frzb, Gsdme, Hmgcr, Hpgd, Hspd1, Irf5, Itga1, Itga6, Itm2c, Lep, Maged1, Map2k6, Nacc2, Ntrk3, Pak3, Pea15a, Ppid, Ppm1f, Ppp2r2b, Pten, Ret, Sfrp4, Sox7, Stat1, Steap3, Stk3, Tlr3, Tnfrsf10b, Tnfrsf22, Top2a, Trim35, Wnt5a]
GO:0022008	neurogenesis	GO_BiologicalProcess-EBI-UniProt-GOA-ACAP-ARAP_08.05.2020_00h00	8.45177e-07	0.00143258	2.84388	4.55844e-09	7.74934e-08	[4, 5, 6]	Group24	6.19375	117	[Adam17, Adamts1, Afdn, Agrn, Aifm1, Akap5, Arf4, Arf6, Aspa, Aspm, B2m, Bace2, Btbd3, Cacna1a, Cav1, Cd38, Cdk5r1, Cdkn1c, Cend1, Cfl1, Clmn, Cnr1, Col3a1, Dlg2, Dlg4, Dll1, Dusp10, Ect2, Edn3, Efemp1, Efhd1, Epb41l3, Epha7, Ephb3, Flna, Galr2, Gas7, Gja1, Gli3, Gsdme, H2-Q10, Hes1, Heyl, Hsp90aa1, Igf1, Inpp5j, Irx3, Itga1, Itga6, Itm2c, Kctd11, Kdr, Kif20b, Klf7, Lep, Lmx1a, Map4k4, Mdga1, Mdg…
GO:0033002	muscle cell proliferation	GO_BiologicalProcess-EBI-UniProt-GOA-ACAP-ARAP_08.05.2020_00h00	2.87603e-06	0.00478859	2.31979	2.87603e-06	2.30082e-05	[3]	Group00	10.9244	26	[Adamts1, Angpt1, Apln, Camk2d, Cav1, Ccnb1, Cdk1, Dipk2a, Gja1, Hmgcr, Hpgd, Igf1, Igfbp5, Irak4, Megf10, Myog, Ndrg4, P2ry6, Pdgfb, Pten, Rbp4, Rgs5, Selenon, Stat1, Tenm4, Vegfa]
GO:0048666	neuron development	GO_BiologicalProcess-EBI-UniProt-GOA-ACAP-ARAP_08.05.2020_00h00	4.0052e-06	0.00664463	2.17753	4.55844e-09	7.74934e-08	[4, 5, 7, 8, 9]	Group24	6.57386	85	[Adam17, Adamts1, Afdn, Agrn, Akap5, Arf4, Arf6, B2m, Btbd3, Cacna1a, Cd38, Cdk5r1, Cdkn1c, Cfl1, Clmn, Cnr1, Dlg2, Dlg4, Efemp1, Efhd1, Epb41l3, Epha7, Ephb3, Flna, Galr2, Gas7, Gja1, Gli3, H2-Q10, Hes1, Hsp90aa1, Inpp5j, Itga1, Itga6, Itm2c, Kdr, Kif20b, Klf7, Lep, Lmx1a, Map4k4, Met, Mgll, Micall2, Ndrg4, Nr4a2, Nrcam, Nrep, Nrp1, Nrp2, Ntng2, Ntrk3, Pak3, Pdgfb, Pld2, Plxna1, Plxnd1, Prdm1, P…
GO:0051216	cartilage development	GO_BiologicalProcess-EBI-UniProt-GOA-ACAP-ARAP_08.05.2020_00h00	7.66512e-06	0.0125478	1.90143	3.2736e-10	6.21985e-09	[4, 5, 6]	Group12	10.5932	25	[Adamts12, Bgn, Bmp1, Ccna2, Col1a1, Col6a1, Col6a2, Col6a3, Efemp1, Frzb, Gli3, Hyal1, Lep, Loxl2, Lum, Mex3c, Mycn, Pax7, Rflnb, Serpinh1, Snai2, Sox9, Sulf2, Tyms, Wnt5a]
GO:0061564	axon development	GO_BiologicalProcess-EBI-UniProt-GOA-ACAP-ARAP_08.05.2020_00h00	2.08126e-05	0.0332794	1.47783	5.3654e-09	8.58463e-08	[6, 7, 9, 10, 11]	Group28	7.92453	42	[Adam17, Agrn, Cacna1a, Cdk5r1, Cnr1, Epha7, Ephb3, Flna, Gli3, Hsp90aa1, Klf7, Lmx1a, Mgll, Nr4a2, Nrcam, Nrep, Nrp1, Nrp2, Ntng2, Ntrk3, Pak3, Plxna1, Plxnd1, Pten, Ptprs, Ret, Rtn4rl1, Sema6a, Sema6d, Sipa1l1, Slitrk6, Stmn1, Thy1, Tiam1, Tmeff2, Tnfrsf21, Tspan2, Vasp, Vegfa, Vim, Wnt5a, Zeb2]

## Sheet: Fig.5b
Fig.5b
Quadriceps muscle	Anti-LC3B				Anti-HSPB7							Membrane 1
	Anti-HSPB6				Anti-SYNPO2							Membrane 2
	Anti-SQSTM1				Anti-CRYAB							Membrane 3
	Anti-HSPB8										Anti-BAG3P209L-eGFP						Anti-mBag3							Membrane 4
	Anti-Pink1				Membrane 5

## Sheet: Fig.5c-n
Fig.5c
Quadriceps muscle		BAG3 (rel. Expr.)
	CTRL 1	23.574
	CTRL 2	23.5715
	CTRL 3	25.4626
	CTRL 4	18.9981
	CAG-BAG3P209L 1	154.992
	CAG-BAG3P209L 2	147.057
	CAG-BAG3P209L 3	140.968
	CAG-BAG3P209L 4	129.919
Fig.5d
Quadriceps muscle		CRYAB (rel. Expr.)
	CTRL 1	0.847722
	CTRL 2	0.619667
	CTRL 3	0.338193
	CTRL 4	0.374627
	CAG-BAG3P209L 1	3.61161
	CAG-BAG3P209L 2	5.01149
	CAG-BAG3P209L 3	3.88779
	CAG-BAG3P209L 4	5.59461
Fig.5e
Quadriceps muscle		HSPB7 (rel. Expr.)
	CTRL 1	24.276
	CTRL 2	23.6391
	CTRL 3	20.7602
	CTRL 4	18.8293
	CAG-BAG3P209L 1	84.6475
	CAG-BAG3P209L 2	76.1838
	CAG-BAG3P209L 3	76.5416
	CAG-BAG3P209L 4	76.5332
Fig.5f
Quadriceps muscle		HSPB8 (rel. Expr.)
	CTRL 1	0.314134
	CTRL 2	0.670516
	CTRL 3	0.113015
	CTRL 4	0.449612
	CAG-BAG3P209L 1	2.116
	CAG-BAG3P209L 2	3.01118
	CAG-BAG3P209L 3	2.47707
	CAG-BAG3P209L 4	2.62771
Fig.5g
Quadriceps muscle		HSPB6 (rel. Expr.)
	CTRL 1	5.51293
	CTRL 2	5.07237
	CTRL 3	2.31195
	CTRL 4	3.57207
	CAG-BAG3P209L 1	4.68675
	CAG-BAG3P209L 2	9.93815
	CAG-BAG3P209L 3	5.17608
	CAG-BAG3P209L 4	8.62988
Fig.5h
Quadriceps muscle		LC3B (rel. Expr.)
	CTRL 1	2.51122
	CTRL 2	1.18066
	CTRL 3	1.2169
	CTRL 4	0.292195
	CAG-BAG3P209L 1	4.12265
	CAG-BAG3P209L 2	6.0994
	CAG-BAG3P209L 3	10.8874
	CAG-BAG3P209L 4	8.05336
Fig.5i
Quadriceps muscle		SQSTM1 (rel. Expr.)
	CTRL 1	1.0519
	CTRL 2	1.01923
	CTRL 3	0.963079
	CTRL 4	1.20387
	CAG-BAG3P209L 1	7.48673
	CAG-BAG3P209L 2	17.6924
	CAG-BAG3P209L 3	8.38592
	CAG-BAG3P209L 4	9.76889
Fig.5j
Quadriceps muscle		SYNPO2 (rel. Expr.)
	CTRL 1	0
	CTRL 2	0
	CTRL 3	0
	CTRL 4	0
	CAG-BAG3P209L 1	7.02758
	CAG-BAG3P209L 2	11.5813
	CAG-BAG3P209L 3	5.6974
	CAG-BAG3P209L 4	8.78346
Fig.5k
Quadriceps muscle		PINK1 (rel. Expr.)
	CTRL 1	15.3146
	CTRL 2	16.5528
	CTRL 3	16.2022
	CTRL 4	15.7909
	CAG-BAG3P209L 1	28.0509
	CAG-BAG3P209L 2	33.0962
	CAG-BAG3P209L 3	29.6545
	CAG-BAG3P209L 4	24.4442
Fig.5l
Quadriceps muscle		mBag3 (rel. Expr.)
	CTRL 1	1.07235
	CTRL 2	1.06976
	CTRL 3	1.11162
	CTRL 4	1.11299
	CAG-BAG3P209L 1	2.88077
	CAG-BAG3P209L 2	2.58391
	CAG-BAG3P209L 3	2.78208
	CAG-BAG3P209L 4	2.65043
Fig.5m
Quadriceps muscle		BAG3 (rel. Expr.)
	CAG-BAG3P209L 1 mBag3	2.88077
	CAG-BAG3P209L 2 mBag3	2.58391
	CAG-BAG3P209L 3 mBag3	2.78208
	CAG-BAG3P209L 4 mBag3	2.65043
	CAG-BAG3P209L 1 hBAG3	10.0897
	CAG-BAG3P209L 2 hBAG3	10.5557
	CAG-BAG3P209L 3 hBAG3	9.74445
	CAG-BAG3P209L 4 hBAG3	8.31754
Fig.5n
Quadriceps muscle		Ratio hBAG3/mBag3
	CAG-BAG3P209L 1	3.50243
	CAG-BAG3P209L 2	4.08517
	CAG-BAG3P209L 3	3.50258
	CAG-BAG3P209L 4	3.13818

## Sheet: figure_6d
Genes	Protein.Names	First.Protein.Description	Log 2 FC (CAG-BAG3P209L_Ctrl)_Pellet	Log 2 FC (CAG-BAG3P209L_Ctrl)_Supernatant
Prob1	A0A087WR45_MOUSE	Proline-rich basic protein 1	1.40998	0.826075
Slc37a4	A0A1L1SUI3_MOUSE	Solute carrier family 37 (glucose-6-phosphate transporter), member 4	-0.47725	-0.985751
Ighg3	A0A1Y7VJN6_MOUSE	Immunoglobulin heavy constant gamma 3 (Fragment)	-0.653364	-1.14757
Klhl33	A0A2I3BRZ3_MOUSE	Kelch-like 33	2.59943	NaN
Abi3bp	A0A338P6S8_MOUSE	ABI family member 3-binding protein	0.2363	-0.3036
Lsmem2	A0A571BE98_MOUSE	Leucine-rich single-pass membrane protein 2	0.97964	0.16415
Mybpc1	A0A571BEN1_MOUSE	Myosin-binding protein C, slow-type	0.9949	1.0109
Gm8251	A0A571BEV2_MOUSE	Predicted gene 8251	3.34251	NaN
Neb	A0A571BF58_MOUSE	Nebulin	-0.712925	-0.5918
Tnxb	A0A5F8MPH8_MOUSE	Tenascin XB	0.288875	-0.1083
Ahnak2	A0A7N9VR94_MOUSE	AHNAK nucleoprotein 2	3.88823	1.7927
Osbpl9	OSBL9_MOUSE	Oxysterol-binding protein-related protein 9	-1.25939	0.424525
Cnksr1	A2A9K7_MOUSE	Connector enhancer of kinase suppressor of Ras 1	0.527665	0.2195
Mettl23	MET23_MOUSE	Histone-arginine methyltransferase METTL23	2.38954	NaN
Obscn	OBSCN_MOUSE	Obscurin	0.303325	0.288051
Myom3	MYOM3_MOUSE	Myomesin-3	2.05925	2.03235
Ndufaf6	NDUF6_MOUSE	NADH dehydrogenase (ubiquinone) complex I, assembly factor 6	1.51041	NaN
Hmcn2	HMCN2_MOUSE	Hemicentin-2	2.99215	NaN
Map7d1	MA7D1_MOUSE	MAP7 domain-containing protein 1	1.70902	1.02323
Ppp1r3d	A2AJW4_MOUSE	Protein phosphatase 1 regulatory subunit	2.0836	NaN
Cavin4	CAVN4_MOUSE	Caveolae-associated protein 4	1.35762	0.685075
Ubr4	UBR4_MOUSE	E3 ubiquitin-protein ligase UBR4	-0.00464988	0.387626
Skt	SKT_MOUSE	Sickle tail protein	2.09785	-0.0255249
Myh7b	MYH7B_MOUSE	Myosin-7B	-0.32365	-1.81343
Ttn	TITIN_MOUSE	Titin	-0.587574	-0.300375
Klhl41	KLH41_MOUSE	Kelch-like protein 41	0.5371	0.314825
Nt5c1a	5NT1A_MOUSE	Cytosolic 5'-nucleotidase 1A	3.48468	-2.33059
Ttc38	TTC38_MOUSE	Tetratricopeptide repeat protein 38	2.14538	-0.0888
Aldoart1	A6ZI46_MOUSE	Fructose-bisphosphate aldolase	0.766582	-0.416899
Hbb-bs	A8DUK4_MOUSE	Beta-globin	1.10755	0.5086
Myh13	B1AR69_MOUSE	Myosin, heavy polypeptide 13, skeletal muscle	-0.59335	-0.155
Thoc2	THOC2_MOUSE	THO complex subunit 2	0.631771	NaN
Otud4	OTUD4_MOUSE	OTU domain-containing protein 4	1.11858	-0.0283999
Trappc11	TPC11_MOUSE	Trafficking protein particle complex subunit 11	1.70814	NaN
Ppp2r3a	B2RXC8_MOUSE	3222402P14Rik protein	1.90841	0.635575
Sec14l5	B2RXM5_MOUSE	SEC14-like 5 (S. cerevisiae)	2.50393	NaN
Bag3P209L_GFP	BAG3P209L_GFP_HUMAN	BAG3 P209L GFP fusion	7.3177	1.98497
Safb	SAFB1_MOUSE	Scaffold attachment factor B1	1.90137	NaN
Obsl1	OBSL1_MOUSE	Obscurin-like protein 1	0.52455	0.493525
CEFIP	CEFIP_MOUSE	Cardiac-enriched FHL2-interacting protein	-0.792324	NaN
Tmem233	TM233_MOUSE	Transmembrane protein 233	-0.320025	-0.713349
Tpm3-rs7	D3Z2H9_MOUSE	Tropomyosin 3, related sequence 7	1.00475	0.74215
Hnrnph3	D3Z3N4_MOUSE	Heterogeneous nuclear ribonucleoprotein H3	1.78433	0.569021
Cilp2	CILP2_MOUSE	Cartilage intermediate layer protein 2	-0.00917387	0.365135
Acad12	D3Z7X0_MOUSE	Acyl-Coenzyme A dehydrogenase family, member 12	0.816675	0.37895
Dnajc13	D4AFX7_MOUSE	DnaJ heat shock protein family (Hsp40) member C13	0.786109	0.585225
	CD054_MOUSE	Uncharacterized protein C4orf54 homolog	1.88023	0.243625
Fga	FIBA_MOUSE	Fibrinogen alpha chain	0.25975	-0.0789242
Myo18b	E9PV66_MOUSE	Myosin XVIIIb	0.369875	NaN
Gcn1	GCN1_MOUSE	eIF-2-alpha kinase activator GCN1	1.38438	0.3159
Col6a3	E9PWQ3_MOUSE	Collagen, type VI, alpha 3	0.40605	0.279425
Rpl3l	E9PWZ3_MOUSE	Ribosomal protein L3-like	0.0837502	0.36865
Lmo7	E9PYF4_MOUSE	LIM domain only 7	1.5328	0.1478
Ryr1	RYR1_MOUSE	Ryanodine receptor 1	-0.2194	-0.467825
Tns1	E9Q0S6_MOUSE	Tensin 1	0.651075	0.40575
Myh15	E9Q264_MOUSE	Myosin, heavy chain 15	-0.2518	NaN
C2cd2	C2CD2_MOUSE	C2 domain-containing protein 2	0.186625	0.0636744
Coq10a	E9Q3H6_MOUSE	Coenzyme Q10A	3.34005	-0.491675
Ryr2	RYR2_MOUSE	Ryanodine receptor 2	0.856514	NaN
Nbas	E9Q411_MOUSE	Neuroblastoma-amplified sequence	1.42346	0.908692
Acacb	ACACB_MOUSE	Acetyl-CoA carboxylase 2	0.39795	0.089375
Nolc1	NOLC1_MOUSE	Nucleolar and coiled-body phosphoprotein 1	0.0359228	NaN
Ahnak	E9Q616_MOUSE	AHNAK nucleoprotein (desmoyokin)	0.701925	0.488276
Numa1	NUMA1_MOUSE	Nuclear mitotic apparatus protein 1	0.7605	0.755017
Trdn	TRDN_MOUSE	Triadin	-0.0277247	0.396575
Lmod3	LMOD3_MOUSE	Leiomodin-3	1.52978	1.23181
Gm4841	E9QAA8_MOUSE	Interferon-gamma-inducible GTPase Ifgga3 protein	3.73287	NaN
Agl	F8VPN4_MOUSE	Glycogen debranching enzyme	-0.703901	-0.5335
Myh2	G3UW82_MOUSE	Myosin, heavy polypeptide 2, skeletal muscle, adult	1.18667	0.65885
Zkscan2	G3X952_MOUSE	Zinc finger with KRAB and SCAN domains 2	-0.2987	-0.31355
Sec24c	G3X972_MOUSE	Sec24-related gene family, member C (S. cerevisiae)	1.47502	0.3699
Atp2b1	AT2B1_MOUSE	Plasma membrane calcium-transporting ATPase 1	1.48569	0.374325
Ank3	ANK3_MOUSE	Ankyrin-3	1.11852	0.578499
Hk2	HXK2_MOUSE	Hexokinase-2	0.288725	-0.172825
Capn2	CAN2_MOUSE	Calpain-2 catalytic subunit	0.64095	-0.103549
Cacna2d1	CA2D1_MOUSE	Voltage-dependent calcium channel subunit alpha-2/delta-1	-0.722425	-0.787125
Bin1	BIN1_MOUSE	Myc box-dependent-interacting protein 1	0.26595	0.2478
Dpysl2	DPYL2_MOUSE	Dihydropyrimidinase-related protein 2	0.880825	0.439175
Lgals9	LEG9_MOUSE	Galectin-9	0.7246	1.1528
Emd	EMD_MOUSE	Emerin	2.61552	-0.00750017
Alyref	THOC4_MOUSE	THO complex subunit 4	1.42328	0.499751
Endog	NUCG_MOUSE	Endonuclease G, mitochondrial	0.700825	0.16325
Myh11	MYH11_MOUSE	Myosin-11	0.583375	0.0117254
Metap2	MAP2_MOUSE	Methionine aminopeptidase 2	1.03353	-0.0675001
Prdx6	PRDX6_MOUSE	Peroxiredoxin-6	-0.0215745	-0.249374
Akap1	AKAP1_MOUSE	A-kinase anchor protein 1, mitochondrial	1.74908	0.719775
Dld	DLDH_MOUSE	Dihydrolipoyl dehydrogenase, mitochondrial	0.20995	-0.19535
Hsd17b10	HCD2_MOUSE	3-hydroxyacyl-CoA dehydrogenase type-2	0.6126	-0.0342245
Ube3a	UBE3A_MOUSE	Ubiquitin-protein ligase E3A	1.0472	0.0286498
Dctn1	DCTN1_MOUSE	Dynactin subunit 1	0.892275	-0.0180249
Diaph1	DIAP1_MOUSE	Protein diaphanous homolog 1	-0.145133	0.367674
Eftud2	U5S1_MOUSE	116 kDa U5 small nuclear ribonucleoprotein component	0.589225	1.0307
Mapk12	MK12_MOUSE	Mitogen-activated protein kinase 12	2.61945	-0.82095
Flot1	FLOT1_MOUSE	Flotillin-1	1.6683	0.5221
Sdcbp	SDCB1_MOUSE	Syntenin-1	0.73767	-0.435875
Pex5	PEX5_MOUSE	Peroxisomal targeting signal 1 receptor	-0.250107	0.566249
Psmb1	PSB1_MOUSE	Proteasome subunit beta type-1	1.58653	0.2468
Map2k3	MP2K3_MOUSE	Dual specificity mitogen-activated protein kinase kinase 3	1.20457	0.0678754
Ndufb11	NDUBB_MOUSE	NADH dehydrogenase [ubiquinone] 1 beta subcomplex subunit 11, mitochondrial	0.522125	-0.3189
Sypl1	SYPL1_MOUSE	Synaptophysin-like protein 1	0.726846	-0.461925
Casq2	CASQ2_MOUSE	Calsequestrin-2	1.50467	1.0309
Casq1	CASQ1_MOUSE	Calsequestrin-1	-0.470925	-0.438425
Rpl21	RL21_MOUSE	60S ribosomal protein L21	0.493599	0.343125
Phb2	PHB2_MOUSE	Prohibitin-2	0.492825	0.231451
Emg1	NEP1_MOUSE	Ribosomal RNA small subunit methyltransferase NEP1	1.27704	NaN
Col15a1	COFA1_MOUSE	Collagen alpha-1(XV) chain	0.5715	0.260825
Psmd4	PSMD4_MOUSE	26S proteasome non-ATPase regulatory subunit 4	0.55175	0.3908
Dhx15	DHX15_MOUSE	ATP-dependent RNA helicase DHX15	1.44652	0.61165
Purb	PURB_MOUSE	Transcriptional activator protein Pur-beta	1.01045	0.50365
Kpna4	IMA3_MOUSE	Importin subunit alpha-3	0.719789	-0.19265
Kpna3	IMA4_MOUSE	Importin subunit alpha-4	1.52041	-0.133825
Kpna6	IMA7_MOUSE	Importin subunit alpha-7	2.06908	-0.329723
Capn1	CAN1_MOUSE	Calpain-1 catalytic subunit	0.343475	-0.79185
Kera	KERA_MOUSE	Keratocan	0.523	-0.37975
Exoc4	EXOC4_MOUSE	Exocyst complex component 4	2.76923	0.3259
Dhodh	PYRD_MOUSE	Dihydroorotate dehydrogenase (quinone), mitochondrial	0.414661	-0.291825
Psmd14	PSDE_MOUSE	26S proteasome non-ATPase regulatory subunit 14	1.48962	0.576176
Anxa3	ANXA3_MOUSE	Annexin A3	2.82111	-0.2462
Ap1b1	AP1B1_MOUSE	AP-1 complex subunit beta-1	0.974577	0.401451
C1qbp	C1QBP_MOUSE	Complement component 1 Q subcomponent-binding protein, mitochondrial	0.232115	0.00399971
Gstm6	GSTM6_MOUSE	Glutathione S-transferase Mu 6	1.80971	0.0581508
Myadm	MYADM_MOUSE	Myeloid-associated differentiation marker	1.53025	0.6042
Ndufa1	NDUA1_MOUSE	NADH dehydrogenase [ubiquinone] 1 alpha subcomplex subunit 1	0.959125	-0.486075
Pnn	PININ_MOUSE	Pinin	0.776989	NaN
Hnrnph1	HNRH1_MOUSE	Heterogeneous nuclear ribonucleoprotein H	0.393575	0.0107498
Bcat2	BCAT2_MOUSE	Branched-chain-amino-acid aminotransferase, mitochondrial	2.57028	-0.3345
Timm44	TIM44_MOUSE	Mitochondrial import inner membrane translocase subunit TIM44	1.49208	0.471425
Cops5	CSN5_MOUSE	COP9 signalosome complex subunit 5	1.81069	-0.0300999
Calu	CALU_MOUSE	Calumenin	0.514017	0.156526
Gamt	GAMT_MOUSE	Guanidinoacetate N-methyltransferase	3.33782	-1.35697
Mrpl23	RM23_MOUSE	39S ribosomal protein L23, mitochondrial	2.70255	1.00973
Cavin1	CAVN1_MOUSE	Caveolae-associated protein 1	0.530425	0.6323
Ddost	OST48_MOUSE	Dolichyl-diphosphooligosaccharide--protein glycosyltransferase 48 kDa subunit	-0.0515754	-0.180974
Srpk2	SRPK2_MOUSE	SRSF protein kinase 2	1.26573	1.68277
Bysl	BYST_MOUSE	Bystin	1.18123	NaN
Dnajb6	DNJB6_MOUSE	DnaJ homolog subfamily B member 6	4.2857	0.33505
Prkag1	AAKG1_MOUSE	5'-AMP-activated protein kinase subunit gamma-1	0.62875	-0.129775
Banf1	BAF_MOUSE	Barrier-to-autointegration factor	0.295526	0.0444002
Bnip3	BNIP3_MOUSE	BCL2/adenovirus E1B 19 kDa protein-interacting protein 3	1.50853	0.50755
Bckdk	BCKD_MOUSE	[3-methyl-2-oxobutanoate dehydrogenase [lipoamide]] kinase, mitochondrial	0.743951	-0.00612521
Copb2	COPB2_MOUSE	Coatomer subunit beta'	0.676325	0.47715
Prx	PRAX_MOUSE	Periaxin	1.70703	0.661422
Nipsnap2	NIPS2_MOUSE	Protein NipSnap homolog 2	1.08777	-0.414525
Sap18	SAP18_MOUSE	Histone deacetylase complex subunit SAP18	1.83838	NaN
Septin7	SEPT7_MOUSE	Septin-7	1.88042	0.539525
Rpl35a	RL35A_MOUSE	60S ribosomal protein L35a	0.17285	0.39645
Atp2a2	AT2A2_MOUSE	Sarcoplasmic/endoplasmic reticulum calcium ATPase 2	1.03443	0.211275
Ilk	ILK_MOUSE	Integrin-linked protein kinase	1.2226	0.197075
Chad	CHAD_MOUSE	Chondroadherin	-0.500107	NaN
Psmb5	PSB5_MOUSE	Proteasome subunit beta type-5	1.80113	-0.0118246
Dhx9	DHX9_MOUSE	ATP-dependent RNA helicase A	0.6167	1.05181
Dpm1	DPM1_MOUSE	Dolichol-phosphate mannosyltransferase subunit 1	4.24706	1.36245
Eif3d	EIF3D_MOUSE	Eukaryotic translation initiation factor 3 subunit D	0.240674	0.16225
Pdlim3	PDLI3_MOUSE	PDZ and LIM domain protein 3	1.05278	0.358725
Pgam2	PGAM2_MOUSE	Phosphoglycerate mutase 2	-0.14885	-1.02437
Eef1b	EF1B_MOUSE	Elongation factor 1-beta	0.28825	0.211976
Tbx15	TBX15_MOUSE	T-box transcription factor TBX15	2.63404	0.203909
Nmt1	NMT1_MOUSE	Glycylpeptide N-tetradecanoyltransferase 1	1.07094	0.0202999
Epb41l2	E41L2_MOUSE	Band 4.1-like protein 2	3.73992	0.344325
Gpx4	GPX4_MOUSE	Phospholipid hydroperoxide glutathione peroxidase	0.167799	-0.0860505
Xirp1	XIRP1_MOUSE	Xin actin-binding repeat-containing protein 1	1.83697	1.07695
Pdlim1	PDLI1_MOUSE	PDZ and LIM domain protein 1	1.72931	0.805825
Psma3	PSA3_MOUSE	Proteasome subunit alpha type-3	1.05003	0.160675
Snx3	SNX3_MOUSE	Sorting nexin-3	3.345	-0.15605
Tcap	TELT_MOUSE	Telethonin	1.16965	1.38367
Rtn2	RTN2_MOUSE	Reticulon-2	-0.194575	-0.538651
Col5a1	CO5A1_MOUSE	Collagen alpha-1(V) chain	-1.10985	NaN
Znf326	ZN326_MOUSE	DBIRD complex subunit ZNF326	1.70218	0.689233
Nid2	NID2_MOUSE	Nidogen-2	0.939775	1.17175
Wdr1	WDR1_MOUSE	WD repeat-containing protein 1	0.288375	0.204201
Tnnt1	TNNT1_MOUSE	Troponin T, slow skeletal muscle	1.65426	NaN
Mtx2	MTX2_MOUSE	Metaxin-2	1.61571	2.73693
Capns1	CPNS1_MOUSE	Calpain small subunit 1	0.72845	-0.30915
Dync1i2	DC1I2_MOUSE	Cytoplasmic dynein 1 intermediate chain 2	0.294925	0.0255752
Plin4	PLIN4_MOUSE	Perilipin-4	-0.0873995	-0.250175
Dnmt3a	DNM3A_MOUSE	DNA (cytosine-5)-methyltransferase 3A	1.38935	-0.18461
Cops3	CSN3_MOUSE	COP9 signalosome complex subunit 3	0.169282	-0.10515
Cops4	CSN4_MOUSE	COP9 signalosome complex subunit 4	0.629225	-0.24965
Cops6	CSN6_MOUSE	COP9 signalosome complex subunit 6	3.41291	-0.181725
Hnrnpa2b1	ROA2_MOUSE	Heterogeneous nuclear ribonucleoproteins A2/B1	0.655775	0.25745
Comt	COMT_MOUSE	Catechol O-methyltransferase	1.39389	-0.224976
Usp2	UBP2_MOUSE	Ubiquitin carboxyl-terminal hydrolase 2	1.5019	0.093987
Psmc3	PRS6A_MOUSE	26S proteasome regulatory subunit 6A	0.436875	0.40325
Tom1	TOM1_MOUSE	Target of Myb protein 1	2.66812	-0.2803
Idh1	IDHC_MOUSE	Isocitrate dehydrogenase [NADP] cytoplasmic	1.86459	-0.305924
Yme1l1	YMEL1_MOUSE	ATP-dependent zinc metalloprotease YME1L1	2.16745	0.70985
Actn3	ACTN3_MOUSE	Alpha-actinin-3	-2.87117	-1.60285
Coro1a	COR1A_MOUSE	Coronin-1A	1.72275	0.796276
Cope	COPE_MOUSE	Coatomer subunit epsilon	1.05349	0.50505
Sypl2	SYPL2_MOUSE	Synaptophysin-like protein 2	0.395025	-0.325775
Dnajb5	DNJB5_MOUSE	DnaJ homolog subfamily B member 5	2.32483	-0.5107
Adh1	ADH1_MOUSE	Alcohol dehydrogenase 1	2.20926	0.344475
Mtco2	COX2_MOUSE	Cytochrome c oxidase subunit 2	0.575175	-0.0721254
Ca2	CAH2_MOUSE	Carbonic anhydrase 2	1.38568	0.55705
C3	CO3_MOUSE	Complement C3	0.634475	0.0610752
Igkc	IGKC_MOUSE	Immunoglobulin kappa constant	-0.135909	-0.436451
Hba	HBA_MOUSE	Hemoglobin subunit alpha	0.89125	0.355175
Col4a1	CO4A1_MOUSE	Collagen alpha-1(IV) chain	-0.259474	1.68428
Lamc1	LAMC1_MOUSE	Laminin subunit gamma-1	0.3721	0.135499
Lamb1	LAMB1_MOUSE	Laminin subunit beta-1	0.539899	0.2064
Mtnd1	NU1M_MOUSE	NADH-ubiquinone oxidoreductase chain 1	-0.21485	-0.246749
mt-Nd2	NU2M_MOUSE	NADH-ubiquinone oxidoreductase chain 2	-0.146475	-0.306099
Mtnd4	NU4M_MOUSE	NADH-ubiquinone oxidoreductase chain 4	-0.214925	-0.148925
Mtnd5	NU5M_MOUSE	NADH-ubiquinone oxidoreductase chain 5	-0.385251	-0.210175
Mtatp8	ATP8_MOUSE	ATP synthase protein 8	0.0260496	0.131475
Iap	IGEB_MOUSE	IgE-binding protein	1.45073	NaN
Fabp4	FABP4_MOUSE	Fatty acid-binding protein, adipocyte	0.990525	0.6216
Mb	MYG_MOUSE	Myoglobin	0.68175	0.46125
Mbp	MBP_MOUSE	Myelin basic protein	1.62742	3.52425
Slc4a1	B3AT_MOUSE	Band 3 anion transport protein	1.06375	0.68335
Aldoa	ALDOA_MOUSE	Fructose-bisphosphate aldolase A	-0.519776	-0.7863
Prkaca	KAPCA_MOUSE	cAMP-dependent protein kinase catalytic subunit alpha	0.24955	-0.3147
Got1	AATC_MOUSE	Aspartate aminotransferase, cytoplasmic	1.17888	-0.327425
Got2	AATM_MOUSE	Aspartate aminotransferase, mitochondrial	0.534675	0.0503497
Myl1	MYL1_MOUSE	Myosin light chain 1/3, skeletal muscle isoform	-0.389975	-0.528299
Ldha	LDHA_MOUSE	L-lactate dehydrogenase A chain	-0.520075	-0.688175
Gpi	G6PI_MOUSE	Glucose-6-phosphate isomerase	-0.349076	-0.4327
Me1	MAOX_MOUSE	NADP-dependent malic enzyme	-0.327725	-1.17747
Ttr	TTHY_MOUSE	Transthyretin	0.18425	-0.678125
Ckm	KCRM_MOUSE	Creatine kinase M-type	-0.710474	-0.943775
Anxa2	ANXA2_MOUSE	Annexin A2	0.66845	0.3992
Alb	ALBU_MOUSE	Albumin	0.628125	0.2764
Serpina3k	SPA3K_MOUSE	Serine protease inhibitor A3K	-0.966769	-0.64185
Hsp90aa1	HS90A_MOUSE	Heat shock protein HSP 90-alpha	1.97683	0.51635
Phkg1	PHKG1_MOUSE	Phosphorylase b kinase gamma catalytic chain, skeletal muscle/heart isoform	-0.057375	-0.958
Aprt	APT_MOUSE	Adenine phosphoribosyltransferase	4.12717	-1.60003
Spta1	SPTA1_MOUSE	Spectrin alpha chain, erythrocytic 1	0.75555	NaN
Hsp90b1	ENPL_MOUSE	Endoplasmin	0.61195	0.341975
Col3a1	CO3A1_MOUSE	Collagen alpha-1(III) chain	-1.14065	0.212925
Col4a2	CO4A2_MOUSE	Collagen alpha-2(IV) chain	-0.252924	0.246475
S100a10	S10AA_MOUSE	Protein S100-A10	1.76523	0.2197
Mdh2	MDHM_MOUSE	Malate dehydrogenase, mitochondrial	0.174675	-0.12335
Nefl	NFL_MOUSE	Neurofilament light polypeptide	2.54325	2.28735
Nefm	NFM_MOUSE	Neurofilament medium polypeptide	2.44975	2.61135
Gnai2	GNAI2_MOUSE	Guanine nucleotide-binding protein G(i) subunit alpha-2	0.512875	0.578925
Itgb1	ITB1_MOUSE	Integrin beta-1	0.404525	0.303976
P4hb	PDIA1_MOUSE	Protein disulfide-isomerase	0.286875	0.0134249
Ncl	NUCL_MOUSE	Nucleolin	0.29815	0.6025
Pgk1	PGK1_MOUSE	Phosphoglycerate kinase 1	-0.353825	-0.6264
Fth1	FRIH_MOUSE	Ferritin heavy chain	0.7344	-0.605525
Myl4	MYL4_MOUSE	Myosin light chain 4	2.38615	0.230101
Myl3	MYL3_MOUSE	Myosin light chain 3	-1.26832	-0.98925
Sod2	SODM_MOUSE	Superoxide dismutase [Mn], mitochondrial	0.7298	-0.0209503
Sbk2	SBK2_MOUSE	Serine/threonine-protein kinase SBK2	1.81352	0.969224
Ndufb1	NDUB1_MOUSE	NADH dehydrogenase [ubiquinone] 1 beta subcomplex subunit 1	0.578511	-0.1766
Anxa1	ANXA1_MOUSE	Annexin A1	1.1656	0.38605
Eef1a1	EF1A1_MOUSE	Elongation factor 1-alpha 1	0.796725	0.7139
Nid1	NID1_MOUSE	Nidogen-1	0.36865	0.0597
Alad	HEM2_MOUSE	Delta-aminolevulinic acid dehydratase	1.87504	-0.0864
Eif4a2	IF4A2_MOUSE	Eukaryotic initiation factor 4A-II	0.75945	-0.115075
Mapt	TAU_MOUSE	Microtubule-associated protein tau	0.73051	0.0552249
Txn	THIO_MOUSE	Thioredoxin	0.721225	-0.1856
Gstm1	GSTM1_MOUSE	Glutathione S-transferase Mu 1	0.179501	-0.268701
Rras	RRAS_MOUSE	Ras-related protein R-Ras	1.45472	0.419425
H1-0	H10_MOUSE	Histone H1.0	0.207375	0.442825
Sub1	TCP4_MOUSE	Activated RNA polymerase II transcriptional coactivator p15	3.13942	0.49395
Col1a1	CO1A1_MOUSE	Collagen alpha-1(I) chain	-0.548275	0.02635
Parp1	PARP1_MOUSE	Poly [ADP-ribose] polymerase 1	1.04142	-0.355851
Fn1	FINC_MOUSE	Fibronectin	0.65895	0.00432491
Gpx1	GPX1_MOUSE	Glutathione peroxidase 1	1.00775	0.791174
Fabp3	FABPH_MOUSE	Fatty acid-binding protein, heart	1.25052	0.513851
Hsp90ab1	HS90B_MOUSE	Heat shock protein HSP 90-beta	0.237549	-0.0078249
Dmd	DMD_MOUSE	Dystrophin	0.64305	-0.1565
Camk2a	KCC2A_MOUSE	Calcium/calmodulin-dependent protein kinase type II subunit alpha	-0.2018	-0.600049
Tcp1	TCPA_MOUSE	T-complex protein 1 subunit alpha	0.646625	0.0392489
Prkar2a	KAP2_MOUSE	cAMP-dependent protein kinase type II-alpha regulatory subunit	0.101974	-0.24585
Pfkl	PFKAL_MOUSE	ATP-dependent 6-phosphofructokinase, liver type	-0.2213	-0.570875
Cox5a	COX5A_MOUSE	Cytochrome c oxidase subunit 5A, mitochondrial	0.74965	0.0636249
Rpl7a	RL7A_MOUSE	60S ribosomal protein L7a	0.483624	0.613875
Gsn	GELS_MOUSE	Gelsolin	0.708125	-0.0981994
Tnni2	TNNI2_MOUSE	Troponin I, fast skeletal muscle	-0.416875	-0.561299
Myh3	MYH3_MOUSE	Myosin-3	-0.264124	0.829961
Myh8	MYH8_MOUSE	Myosin-8	-0.0812998	-0.16935
Ncam1	NCAM1_MOUSE	Neural cell adhesion molecule 1	1.43069	1.3582
Gpd1	GPDA_MOUSE	Glycerol-3-phosphate dehydrogenase [NAD(+)], cytoplasmic	-0.5721	-0.710025
Atp1b1	AT1B1_MOUSE	Sodium/potassium-transporting ATPase subunit beta-1	2.51348	1.61385
Rpl27a	RL27A_MOUSE	60S ribosomal protein L27a	0.33515	0.480474
Rps16	RS16_MOUSE	40S ribosomal protein S16	0.459999	0.602624
Slc2a4	GLUT4_MOUSE	Solute carrier family 2, facilitated glucose transporter member 4	2.05913	0.646601
Rpl7	RL7_MOUSE	60S ribosomal protein L7	0.4139	0.54495
Mdh1	MDHC_MOUSE	Malate dehydrogenase, cytoplasmic	0.255175	-0.0456247
Rpsa	RSSA_MOUSE	40S ribosomal protein SA	1.60415	0.160824
Calr	CALR_MOUSE	Calreticulin	0.4868	0.0520749
Atp1b2	AT1B2_MOUSE	Sodium/potassium-transporting ATPase subunit beta-2	0.560626	-0.00454998
Hspb1	HSPB1_MOUSE	Heat shock protein beta-1	4.19133	0.524925
Psmd3	PSMD3_MOUSE	26S proteasome non-ATPase regulatory subunit 3	0.4904	0.50265
Lmnb1	LMNB1_MOUSE	Lamin-B1	0.54925	0.32865
Anxa6	ANXA6_MOUSE	Annexin A6	0.206875	-0.0478501
Rplp0	RLA0_MOUSE	60S acidic ribosomal protein P0	0.653474	0.501699
Map1b	MAP1B_MOUSE	Microtubule-associated protein 1B	1.07991	1.22693
Cpa3	CBPA3_MOUSE	Mast cell carboxypeptidase A	0.435825	NaN
Glul	GLNA_MOUSE	Glutamine synthetase	1.76995	-0.242125
Sptb	SPTB1_MOUSE	Spectrin beta chain, erythrocytic	0.736499	0.408425
Gstm2	GSTM2_MOUSE	Glutathione S-transferase Mu 2	0.868324	0.00499964
H1-2	H12_MOUSE	Histone H1.2	1.29955	1.97419
Ca3	CAH3_MOUSE	Carbonic anhydrase 3	-0.66315	-1.21635
Lgals1	LEG1_MOUSE	Galectin-1	0.558925	0.21915
Lgals3	LEG3_MOUSE	Galectin-3	1.65696	3.87829
Ldhb	LDHB_MOUSE	L-lactate dehydrogenase B chain	0.28275	0.722425
Sptan1	SPTN1_MOUSE	Spectrin alpha chain, non-erythrocytic 1	0.849475	0.4636
Hspa1l	HS71L_MOUSE	Heat shock 70 kDa protein 1-like	1.54063	0.2428
Gapdh	G3P_MOUSE	Glyceraldehyde-3-phosphate dehydrogenase	-0.579525	-0.898275
Hspa2	HSP72_MOUSE	Heat shock-related 70 kDa protein 2	-1.04092	1.25485
Eno1	ENOA_MOUSE	Alpha-enolase	-0.336625	-0.2329
Eno2	ENOG_MOUSE	Gamma-enolase	-0.571024	-1.0996
Ptbp1	PTBP1_MOUSE	Polypyrimidine tract-binding protein 1	1.03575	0.589775
Ap2a1	AP2A1_MOUSE	AP-2 complex subunit alpha-1	1.6423	-0.0803003
Ap2a2	AP2A2_MOUSE	AP-2 complex subunit alpha-2	0.208925	0.190275
Selenbp1	SBP1_MOUSE	Methanethiol oxidase	1.76492	0.431625
Ppia	PPIA_MOUSE	Peptidyl-prolyl cis-trans isomerase A	0.717576	-0.0457253
Tpi1	TPIS_MOUSE	Triosephosphate isomerase	-0.258101	-0.133725
Slc2a1	GTR1_MOUSE	Solute carrier family 2, facilitated glucose transporter member 1	0.82458	1.932
Ctsd	CATD_MOUSE	Cathepsin D	1.6564	0.26835
Bsg	BASI_MOUSE	Basigin	-0.37955	-0.549825
Rps6ka3	KS6A3_MOUSE	Ribosomal protein S6 kinase alpha-3	0.993922	-0.493475
Phka1	KPB1_MOUSE	Phosphorylase b kinase regulatory subunit alpha, skeletal muscle isoform	-0.87875	-0.98595
Fasn	FAS_MOUSE	Fatty acid synthase	-0.362867	0.0151753
Tnnc1	TNNC1_MOUSE	Troponin C, slow skeletal and cardiac muscles	1.10418	NaN
Gstp1	GSTP1_MOUSE	Glutathione S-transferase P 1	0.806825	0.254175
Nefh	NFH_MOUSE	Neurofilament heavy polypeptide	3.84482	1.74966
Rpl13a	RL13A_MOUSE	60S ribosomal protein L13a	0.350425	0.654726
Serpinh1	SERPH_MOUSE	Serpin H1	0.919675	0.000450134
Cox5b	COX5B_MOUSE	Cytochrome c oxidase subunit 5B, mitochondrial	0.846099	-0.0763006
Cox4i1	COX41_MOUSE	Cytochrome c oxidase subunit 4 isoform 1, mitochondrial	0.840475	0.0857
Mgp	MGP_MOUSE	Matrix Gla protein	0.00686049	NaN
Hspa5	BIP_MOUSE	Endoplasmic reticulum chaperone BiP	0.504674	0.45225
Prdx3	PRDX3_MOUSE	Thioredoxin-dependent peroxide reductase, mitochondrial	0.1658	0.0376506
Vim	VIME_MOUSE	Vimentin	1.01728	0.61095
Tnnc2	TNNC2_MOUSE	Troponin C, skeletal muscle	-0.217525	-1.2121
Plg	PLMN_MOUSE	Plasminogen	3.01371	-0.105575
Tpm3	TPM3_MOUSE	Tropomyosin alpha-3 chain	-0.877776	0.0381494
Eno3	ENOB_MOUSE	Beta-enolase	-0.544001	-0.747351
Gc	VTDB_MOUSE	Vitamin D-binding protein	-0.0667496	0.06005
Lmnb2	LMNB2_MOUSE	Lamin-B2	0.707901	0.234225
Mcpt4	MCPT4_MOUSE	Mast cell protease 4	0.90645	NaN
Ache	ACES_MOUSE	Acetylcholinesterase	3.08683	1.44685
Cma1	CMA1_MOUSE	Chymase	0.165225	NaN
Tpsb2	TRYB2_MOUSE	Tryptase beta-2	1.22568	NaN
Mfge8	MFGM_MOUSE	Lactadherin	1.03546	-0.1759
Tgm2	TGM2_MOUSE	Protein-glutamine gamma-glutamyltransferase 2	0.244376	-0.0310507
Fech	HEMH_MOUSE	Ferrochelatase, mitochondrial	0.594225	-0.4364
Ap1g1	AP1G1_MOUSE	AP-1 complex subunit gamma-1	2.1521	0.418
Eif3a	EIF3A_MOUSE	Eukaryotic translation initiation factor 3 subunit A	0.19425	0.242701
Pcmt1	PIMT_MOUSE	Protein-L-isoaspartate(D-aspartate) O-methyltransferase	0.482675	-0.568675
Cryab	CRYAB_MOUSE	Alpha-crystallin B chain	3.64098	-1.0035
Cat	CATA_MOUSE	Catalase	3.72456	0.8639
Ppib	PPIB_MOUSE	Peptidyl-prolyl cis-trans isomerase B	0.942375	0.278625
Capg	CAPG_MOUSE	Macrophage-capping protein	0.70939	0.354525
Gsta4	GSTA4_MOUSE	Glutathione S-transferase A4	0.942096	-0.328225
Lta4h	LKHA4_MOUSE	Leukotriene A-4 hydrolase	0.16285	-0.37035
Rps2	RS2_MOUSE	40S ribosomal protein S2	0.502299	0.645075
Tln1	TLN1_MOUSE	Talin-1	0.78645	0.749625
Msn	MOES_MOUSE	Moesin	1.16937	0.59235
Rdx	RADI_MOUSE	Radixin	0.272725	-0.3088
Ctnna1	CTNA1_MOUSE	Catenin alpha-1	0.185625	0.61515
Glud1	DHE3_MOUSE	Glutamate dehydrogenase 1, mitochondrial	0.4875	-0.0165501
Psmd7	PSMD7_MOUSE	26S proteasome non-ATPase regulatory subunit 7	0.128075	0.416375
Sars1	SYSC_MOUSE	Serine--tRNA ligase, cytoplasmic	1.14155	0.38275
Fkbp1a	FKB1A_MOUSE	Peptidyl-prolyl cis-trans isomerase FKBP1A	0.0946498	-0.566725
Map4	MAP4_MOUSE	Microtubule-associated protein 4	0.871575	0.9438
Mpz	MYP0_MOUSE	Myelin protein P0	1.51815	1.64875
Plaa	PLAP_MOUSE	Phospholipase A-2-activating protein	2.23062	0.17275
Rpl3	RL3_MOUSE	60S ribosomal protein L3	1.278	1.65237
Pdia3	PDIA3_MOUSE	Protein disulfide-isomerase A3	0.531225	0.152775
Col2a1	CO2A1_MOUSE	Collagen alpha-1(II) chain	-1.3078	0.138225
Adss1	PURA1_MOUSE	Adenylosuccinate synthetase isozyme 1	1.94387	-0.210675
Camk2b	KCC2B_MOUSE	Calcium/calmodulin-dependent protein kinase type II subunit beta	0.0947504	-0.286974
Bgn	PGS1_MOUSE	Biglycan	0.588325	-0.13385
Dcn	PGS2_MOUSE	Decorin	0.0596247	-0.583525
Nap1l1	NP1L1_MOUSE	Nucleosome assembly protein 1-like 1	0.842925	0.8668
Mug1	MUG1_MOUSE	Murinoglobulin-1	0.2005	-0.445825
Ftl1	FRIL1_MOUSE	Ferritin light chain 1	0.8104	0.511925
Oat	OAT_MOUSE	Ornithine aminotransferase, mitochondrial	3.56709	-0.167175
Vtn	VTNC_MOUSE	Vitronectin	3.72118	1.72161
Ppic	PPIC_MOUSE	Peptidyl-prolyl cis-trans isomerase C	2.27964	0.400025
Ctnnd1	CTND1_MOUSE	Catenin delta-1	1.83622	0.68135
Des	DESM_MOUSE	Desmin	2.12578	1.50493
Aimp1	AIMP1_MOUSE	Aminoacyl tRNA synthase complex-interacting multifunctional protein 1	-0.21915	-0.0622249
Dpep1	DPEP1_MOUSE	Dipeptidase 1	0.6875	0.648351
Dbi	ACBP_MOUSE	Acyl-CoA-binding protein	0.230726	-0.119325
Ssb	LA_MOUSE	Lupus La protein homolog	-0.0215497	0.603376
Pvalb	PRVA_MOUSE	Parvalbumin alpha	-0.231349	-0.801724
Wars1	SYWC_MOUSE	Tryptophan--tRNA ligase, cytoplasmic	3.98446	0.148476
Nedd1	NEDD1_MOUSE	Protein NEDD1	0.7911	-0.14818
Mif	MIF_MOUSE	Macrophage migration inhibitory factor	0.20705	-0.46015
Usp4	UBP4_MOUSE	Ubiquitin carboxyl-terminal hydrolase 4	2.41862	-0.0328498
Rab5c	RAB5C_MOUSE	Ras-related protein Rab-5C	0.335275	0.462975
Rab21	RAB21_MOUSE	Ras-related protein Rab-21	1.64814	0.254025
Rab18	RAB18_MOUSE	Ras-related protein Rab-18	3.01822	0.0974994
Hspb7	HSPB7_MOUSE	Heat shock protein beta-7	3.26497	2.15928
Pdha1	ODPA_MOUSE	Pyruvate dehydrogenase E1 component subunit alpha, somatic form, mitochondrial	0.134275	-0.053175
Fbl	FBRL_MOUSE	rRNA 2'-O-methyltransferase fibrillarin	0.3948	1.56974
Canx	CALX_MOUSE	Calnexin	0.897875	0.194825
Prdx1	PRDX1_MOUSE	Peroxiredoxin-1	0.160675	-0.0638504
Rpl12	RL12_MOUSE	60S ribosomal protein L12	0.197175	0.55885
Rpl18	RL18_MOUSE	60S ribosomal protein L18	0.368899	0.6341
Sar1a	SAR1A_MOUSE	GTP-binding protein SAR1a	2.26012	-0.0888748
Ppm1b	PPM1B_MOUSE	Protein phosphatase 1B	0.982351	0.1228
Hmgcl	HMGCL_MOUSE	Hydroxymethylglutaryl-CoA lyase, mitochondrial	3.20444	0.0416756
Hspa9	GRP75_MOUSE	Stress-70 protein, mitochondrial	0.528326	0.4188
Dnm2	DYN2_MOUSE	Dynamin-2	2.26064	0.358799
Col18a1	COIA1_MOUSE	Collagen alpha-1(XVIII) chain	0.760751	0.446275
Tjp1	ZO1_MOUSE	Tight junction protein ZO-1	1.46008	0.423025
Tkt	TKT_MOUSE	Transketolase	0.565158	0.386175
Vps26a	VP26A_MOUSE	Vacuolar protein sorting-associated protein 26A	2.26757	0.679349
Rpl28	RL28_MOUSE	60S ribosomal protein L28	0.129549	0.818225
Acsl1	ACSL1_MOUSE	Long-chain-fatty-acid--CoA ligase 1	0.551875	0.167049
Eci1	ECI1_MOUSE	Enoyl-CoA delta isomerase 1, mitochondrial	0.348275	-0.130475
Septin2	SEPT2_MOUSE	Septin-2	1.67732	0.4219
Stat3	STAT3_MOUSE	Signal transducer and activator of transcription 3	1.37944	0.1314
Stat5b	STA5B_MOUSE	Signal transducer and activator of transcription 5B	0.857018	-0.60645
Pura	PURA_MOUSE	Transcriptional activator protein Pur-alpha	-0.02665	0.00192499
Pxmp2	PXMP2_MOUSE	Peroxisomal membrane protein 2	0.89722	1.0234
Cct8	TCPQ_MOUSE	T-complex protein 1 subunit theta	0.0298502	-0.038425
H1-4	H14_MOUSE	Histone H1.4	0.57965	0.888325
H1-1	H11_MOUSE	Histone H1.1	3.62278	NaN
H1-5	H15_MOUSE	Histone H1.5	0.899175	1.00028
H1-3	H13_MOUSE	Histone H1.3	1.70575	1.13598
Akr1b1	ALDR_MOUSE	Aldo-keto reductase family 1 member B1	-0.0367746	-0.70755
Cfl2	COF2_MOUSE	Cofilin-2	0.358201	-0.249925
Acadm	ACADM_MOUSE	Medium-chain specific acyl-CoA dehydrogenase, mitochondrial	1.5992	0.0682001
Rangap1	RAGP1_MOUSE	Ran GTPase-activating protein 1	1.22457	-0.0151246
Gpx3	GPX3_MOUSE	Glutathione peroxidase 3	0.0968003	-0.353701
Psmc2	PRS7_MOUSE	26S proteasome regulatory subunit 7	0.37485	0.455275
Nedd4	NEDD4_MOUSE	E3 ubiquitin-protein ligase NEDD4	0.7776	-0.00975084
Aldh2	ALDH2_MOUSE	Aldehyde dehydrogenase, mitochondrial	0.7698	0.52365
Capza1	CAZA1_MOUSE	F-actin-capping protein subunit alpha-1	0.3256	0.603349
Capza2	CAZA2_MOUSE	F-actin-capping protein subunit alpha-2	-0.6773	-0.262975
Capzb	CAPZB_MOUSE	F-actin-capping protein subunit beta	-0.6301	-0.3833
Srprb	SRPRB_MOUSE	Signal recognition particle receptor subunit beta	0.253	-0.118125
Gsr	GSHR_MOUSE	Glutathione reductase, mitochondrial	0.250741	-0.345225
Mtx1	MTX1_MOUSE	Metaxin-1	1.15653	0.46485
Mapk14	MK14_MOUSE	Mitogen-activated protein kinase 14	3.83431	-0.2941
Pfkm	PFKAM_MOUSE	ATP-dependent 6-phosphofructokinase, muscle type	-0.23665	-0.695374
Rpl6	RL6_MOUSE	60S ribosomal protein L6	0.273551	0.67815
Crat	CACP_MOUSE	Carnitine O-acetyltransferase	0.871875	-0.252275
Rplp1	RLA1_MOUSE	60S acidic ribosomal protein P1	0.12225	0.305975
Rpl5	RL5_MOUSE	60S ribosomal protein L5	0.0914001	0.39285
Rpl13	RL13_MOUSE	60S ribosomal protein L13	0.34945	0.509275
Rpl36	RL36_MOUSE	60S ribosomal protein L36	0.222974	0.272475
Rpia	RPIA_MOUSE	Ribose-5-phosphate isomerase	0.606157	-1.05975
Anxa5	ANXA5_MOUSE	Annexin A5	0.725475	0.418701
Epb41	EPB41_MOUSE	Protein 4.1	1.48114	0.383525
Abcd1	ABCD1_MOUSE	ATP-binding cassette sub-family D member 1	1.58492	-0.135084
Ppp3cb	PP2BB_MOUSE	Serine/threonine-protein phosphatase 2B catalytic subunit beta isoform	3.15219	-0.43495
Lmna	LMNA_MOUSE	Prelamin-A/C	0.870624	0.492725
Pcnt	PCNT_MOUSE	Pericentrin	1.23822	NaN
Cbr1	CBR1_MOUSE	Carbonyl reductase [NADPH] 1	1.21307	-0.309075
Ptx3	PTX3_MOUSE	Pentraxin-related protein PTX3	3.20445	NaN
Cox7a2	CX7A2_MOUSE	Cytochrome c oxidase subunit 7A2, mitochondrial	0.916225	0.5107
Gstm5	GSTM5_MOUSE	Glutathione S-transferase Mu 5	2.64199	-0.832299
Slc25a4	ADT1_MOUSE	ADP/ATP translocase 1	0.081275	-0.161775
Mapkapk2	MAPK2_MOUSE	MAP kinase-activated protein kinase 2	1.67881	0.0603752
Epx	PERE_MOUSE	Eosinophil peroxidase	1.19388	NaN
Hnrnpa1	ROA1_MOUSE	Heterogeneous nuclear ribonucleoprotein A1	0.62745	0.472075
Pcyt1a	PCY1A_MOUSE	Choline-phosphate cytidylyltransferase A	1.31838	0.194624
Cdk5	CDK5_MOUSE	Cyclin-dependent kinase 5	1.86802	-0.32815
Psma2	PSA2_MOUSE	Proteasome subunit alpha type-2	1.7797	0.166775
Tmod1	TMOD1_MOUSE	Tropomodulin-1	-1.06005	-0.560575
Cav1	CAV1_MOUSE	Caveolin-1	1.0046	0.270975
Bckdha	ODBA_MOUSE	2-oxoisovalerate dehydrogenase subunit alpha, mitochondrial	2.18636	-0.119125
Hsd17b8	DHB8_MOUSE	(3R)-3-hydroxyacyl-CoA dehydrogenase	0.40145	-0.205
Atp6v1a	VATA_MOUSE	V-type proton ATPase catalytic subunit A	1.83837	0.280025
Atp6v1e1	VATE1_MOUSE	V-type proton ATPase subunit E 1	1.523	0.217075
Acadvl	ACADV_MOUSE	Very long-chain specific acyl-CoA dehydrogenase, mitochondrial	0.5189	0.042675
Pa2g4	PA2G4_MOUSE	Proliferation-associated protein 2G4	2.63142	0.2424
Fmod	FMOD_MOUSE	Fibromodulin	0.318075	-0.4095
Acadl	ACADL_MOUSE	Long-chain specific acyl-CoA dehydrogenase, mitochondrial	0.954675	0.533475
Rpl9	RL9_MOUSE	60S ribosomal protein L9	0.36125	0.6185
Cav3	CAV3_MOUSE	Caveolin-3	0.704	0.7338
Hsd17b4	DHB4_MOUSE	Peroxisomal multifunctional enzyme type 2	2.12443	0.432525
Myl2	MLRV_MOUSE	Myosin regulatory light chain 2, ventricular/cardiac muscle isoform	0.103575	-0.481075
Slc25a5	ADT2_MOUSE	ADP/ATP translocase 2	1.68785	0.632575
Lum	LUM_MOUSE	Lumican	0.464175	-0.340875
Jak1	JAK1_MOUSE	Tyrosine-protein kinase JAK1	0.65578	0.51455
Pkm	KPYM_MOUSE	Pyruvate kinase PKM	-0.459975	-0.5921
Ndufs6	NDUS6_MOUSE	NADH dehydrogenase [ubiquinone] iron-sulfur protein 6, mitochondrial	1.74226	-0.2068
Cpt2	CPT2_MOUSE	Carnitine O-palmitoyltransferase 2, mitochondrial	0.94165	-0.186875
Rpl10a	RL10A_MOUSE	60S ribosomal protein L10a	0.275075	0.4753
Dbt	ODB2_MOUSE	Lipoamide acyltransferase component of branched-chain alpha-keto acid dehydrogenase complex, mitochondrial	-0.00467539	0.0390744
Slc16a1	MOT1_MOUSE	Monocarboxylate transporter 1	0.59775	0.602425
Rab2a	RAB2A_MOUSE	Ras-related protein Rab-2A	1.84527	-0.13165
Idh2	IDHP_MOUSE	Isocitrate dehydrogenase [NADP], mitochondrial	1.03792	0.50045
Eln	ELN_MOUSE	Elastin	-0.887742	NaN
Faf1	FAF1_MOUSE	FAS-associated factor 1	2.88946	-0.550975
Psmc4	PRS6B_MOUSE	26S proteasome regulatory subunit 6B	0.482601	0.34835
Adsl	PUR8_MOUSE	Adenylosuccinate lyase	0.344575	-0.582825
Ddx6	DDX6_MOUSE	Probable ATP-dependent RNA helicase DDX6	0.788375	0.288175
Slc12a2	S12A2_MOUSE	Solute carrier family 12 member 2	1.77879	0.0504742
Abcd3	ABCD3_MOUSE	ATP-binding cassette sub-family D member 3	1.93739	2.1689
Cdh5	CADH5_MOUSE	Cadherin-5	1.50428	NaN
Atp5mf	ATPK_MOUSE	ATP synthase subunit f, mitochondrial	0.4552	0.0554996
Cox6b1	CX6B1_MOUSE	Cytochrome c oxidase subunit 6B1	0.2312	-0.2189
Cox7a1	CX7A1_MOUSE	Cytochrome c oxidase subunit 7A1, mitochondrial	0.527851	0.0109754
Usp5	UBP5_MOUSE	Ubiquitin carboxyl-terminal hydrolase 5	0.669625	-0.0650749
Atp5f1b	ATPB_MOUSE	ATP synthase subunit beta, mitochondrial	0.358776	0.0918245
Ucp3	UCP3_MOUSE	Mitochondrial uncoupling protein 3	0.8399	0.0194497
Wfs1	WFS1_MOUSE	Wolframin	1.48769	0.73895
Fus	FUS_MOUSE	RNA-binding protein FUS	0.309675	0.4112
Erp29	ERP29_MOUSE	Endoplasmic reticulum resident protein 29	0.63365	0.11565
Eef1d	EF1D_MOUSE	Elongation factor 1-delta	0.0273252	0.337924
Actn4	ACTN4_MOUSE	Alpha-actinin-4	1.04063	0.689149
Slc16a3	MOT4_MOUSE	Monocarboxylate transporter 4	-0.596075	-0.830575
Mrps21	RT21_MOUSE	28S ribosomal protein S21, mitochondrial	1.73588	0.894075
Eef2	EF2_MOUSE	Elongation factor 2	-0.0407505	-0.312949
Opa1	OPA1_MOUSE	Dynamin-like 120 kDa protein, mitochondrial	0.3646	0.0010004
Ptpa	PTPA_MOUSE	Serine/threonine-protein phosphatase 2A activator	1.12049	-0.254075
Tpm1	TPM1_MOUSE	Tropomyosin alpha-1 chain	-0.690675	-0.819499
Tpm2	TPM2_MOUSE	Tropomyosin beta chain	-0.206775	-0.218099
Bcl2l13	B2L13_MOUSE	Bcl-2-like protein 13	1.83717	0.0899997
Cpne2	CPNE2_MOUSE	Copine-2	1.91009	1.41028
Fitm2	FITM2_MOUSE	Acyl-coenzyme A diphosphatase FITM2	0.748825	0.256225
Sf3b6	SF3B6_MOUSE	Splicing factor 3B subunit 6	3.4397	0.832287
Arpc4	ARPC4_MOUSE	Actin-related protein 2/3 complex subunit 4	1.6719	0.31005
Ruvbl1	RUVB1_MOUSE	RuvB-like 1	1.51168	0.683974
Eif3e	EIF3E_MOUSE	Eukaryotic translation initiation factor 3 subunit E	1.58475	0.24505
Pcbp1	PCBP1_MOUSE	Poly(rC)-binding protein 1	1.54035	0.0965252
Nploc4	NPL4_MOUSE	Nuclear protein localization protein 4 homolog	1.75881	0.236075
Cdc42	CDC42_MOUSE	Cell division control protein 42 homolog	1.91495	0.4013
Eif4a1	IF4A1_MOUSE	Eukaryotic initiation factor 4A-I	1.69555	0.195725
Rps20	RS20_MOUSE	40S ribosomal protein S20	0.467225	0.338525
Rab5b	RAB5B_MOUSE	Ras-related protein Rab-5B	1.15832	-0.0480752
Chp1	CHP1_MOUSE	Calcineurin B homologous protein 1	2.68461	0.29945
Rab10	RAB10_MOUSE	Ras-related protein Rab-10	0.498725	-0.320025
Ube2n	UBE2N_MOUSE	Ubiquitin-conjugating enzyme E2 N	0.269275	-0.250675
Actr2	ARP2_MOUSE	Actin-related protein 2	1.18077	0.289249
Actr1a	ACTZ_MOUSE	Alpha-centractin	0.250125	-0.331925
Cops2	CSN2_MOUSE	COP9 signalosome complex subunit 2	-0.0792501	-0.2119
Arl1	ARL1_MOUSE	ADP-ribosylation factor-like protein 1	2.07139	0.555725
Abce1	ABCE1_MOUSE	ATP-binding cassette sub-family E member 1	0.951652	-0.2404
Rpl26	RL26_MOUSE	60S ribosomal protein L26	0.0658002	0.38485
Rpl27	RL27_MOUSE	60S ribosomal protein L27	0.2878	0.453624
Rpl37a	RL37A_MOUSE	60S ribosomal protein L37a	0.2174	0.68495
Arf4	ARF4_MOUSE	ADP-ribosylation factor 4	0.628021	0.0777247
Vbp1	PFD3_MOUSE	Prefoldin subunit 3	1.32639	-0.116925
Ufm1	UFM1_MOUSE	Ubiquitin-fold modifier 1	0.11765	0.109525
Dcaf7	DCAF7_MOUSE	DDB1- and CUL4-associated factor 7	2.29128	0.105825
Nutf2	NTF2_MOUSE	Nuclear transport factor 2	1.97414	-0.9328
Hnrnpk	HNRPK_MOUSE	Heterogeneous nuclear ribonucleoprotein K	0.468776	0.4255
Ywhag	1433G_MOUSE	14-3-3 protein gamma	0.1718	-0.522025
Timm13	TIM13_MOUSE	Mitochondrial import inner membrane translocase subunit Tim13	2.33775	0.63015
Rps7	RS7_MOUSE	40S ribosomal protein S7	0.263875	0.220225
Ppp1ca	PP1A_MOUSE	Serine/threonine-protein phosphatase PP1-alpha catalytic subunit	3.69809	0.340026
Ppp1cb	PP1B_MOUSE	Serine/threonine-protein phosphatase PP1-beta catalytic subunit	1.83957	-0.102449
Psmc1	PRS4_MOUSE	26S proteasome regulatory subunit 4	0.4231	0.45635
Psmc5	PRS8_MOUSE	26S proteasome regulatory subunit 8	0.6283	0.386775
Rps8	RS8_MOUSE	40S ribosomal protein S8	0.42945	0.5402
Rps15a	RS15A_MOUSE	40S ribosomal protein S15a	0.365125	0.471275
Ywhae	1433E_MOUSE	14-3-3 protein epsilon	0.16815	-0.376725
Rps14	RS14_MOUSE	40S ribosomal protein S14	0.486775	0.355751
Rps18	RS18_MOUSE	40S ribosomal protein S18	0.44395	0.478525
Rps29	RS29_MOUSE	40S ribosomal protein S29	1.06429	0.750725
Rps11	RS11_MOUSE	40S ribosomal protein S11	0.14755	0.482425
Rps13	RS13_MOUSE	40S ribosomal protein S13	0.552025	0.580799
Snrpe	RUXE_MOUSE	Small nuclear ribonucleoprotein E	1.3591	NaN
Lsm3	LSM3_MOUSE	U6 snRNA-associated Sm-like protein LSm3	0.94655	-0.106676
Snrpd1	SMD1_MOUSE	Small nuclear ribonucleoprotein Sm D1	0.143475	NaN
Snrpd2	SMD2_MOUSE	Small nuclear ribonucleoprotein Sm D2	0.5927	0.600426
Snrpd3	SMD3_MOUSE	Small nuclear ribonucleoprotein Sm D3	1.0211	NaN
Psmc6	PRS10_MOUSE	26S proteasome regulatory subunit 10B	0.584375	0.4638
Selenot	SELT_MOUSE	Thioredoxin reductase-like selenoprotein T	0.0710247	-0.32745
Dynlrb1	DLRB1_MOUSE	Dynein light chain roadblock-type 1	0.2293	0.12015
Eef1a2	EF1A2_MOUSE	Elongation factor 1-alpha 2	-0.17745	-0.523149
Rps4x	RS4X_MOUSE	40S ribosomal protein S4, X isoform	0.365975	0.597101
Rpl18a	RL18A_MOUSE	60S ribosomal protein L18a	0.0430751	0.657424
Ap2s1	AP2S1_MOUSE	AP-2 complex subunit sigma	2.4707	0.0940495
Rpl23a	RL23A_MOUSE	60S ribosomal protein L23a	0.11585	0.525724
Rps6	RS6_MOUSE	40S ribosomal protein S6	0.5051	0.22835
H4f16	H4_MOUSE	Histone H4	0.7901	0.4808
Atp6v1b2	VATB2_MOUSE	V-type proton ATPase subunit B, brain isoform	1.75787	0.100749
Ran	RAN_MOUSE	GTP-binding nuclear protein Ran	0.715575	-0.121525
Rpl23	RL23_MOUSE	60S ribosomal protein L23	0.219725	0.36975
Rap1a	RAP1A_MOUSE	Ras-related protein Rap-1A	0.5585	0.022975
Rps15	RS15_MOUSE	40S ribosomal protein S15	0.270675	0.664075
Rps24	RS24_MOUSE	40S ribosomal protein S24	0.444975	0.50095
Rps25	RS25_MOUSE	40S ribosomal protein S25	0.320699	0.207125
Rps26	RS26_MOUSE	40S ribosomal protein S26	0.618975	0.6465
Rps28	RS28_MOUSE	40S ribosomal protein S28	0.237	0.41905
Elob	ELOB_MOUSE	Elongin-B	0.13635	-0.250249
Gnb2	GBB2_MOUSE	Guanine nucleotide-binding protein G(I)/G(S)/G(T) subunit beta-2	1.16143	-0.000324726
Rpl30	RL30_MOUSE	60S ribosomal protein L30	0.2951	0.381326
Cycs	CYC_MOUSE	Cytochrome c, somatic	0.170025	-0.0863748
Rpl31	RL31_MOUSE	60S ribosomal protein L31	0.26915	0.6393
Rps3	RS3_MOUSE	40S ribosomal protein S3	0.34755	0.5016
Rpl32	RL32_MOUSE	60S ribosomal protein L32	-0.0528502	0.6596
Rpl8	RL8_MOUSE	60S ribosomal protein L8	0.381799	0.610725
Fbxo40	FBX40_MOUSE	F-box only protein 40	2.1504	-0.55265
Ybx1	YBOX1_MOUSE	Y-box-binding protein 1	0.4896	0.742
Pfn1	PROF1_MOUSE	Profilin-1	2.26573	0.7827
Tra2b	TRA2B_MOUSE	Transformer-2 protein homolog beta	0.8972	0.716425
Rac1	RAC1_MOUSE	Ras-related C3 botulinum toxin substrate 1	0.43495	0.197825
Pafah1b1	LIS1_MOUSE	Platelet-activating factor acetylhydrolase IB subunit beta	0.246475	-0.209275
Rab3a	RAB3A_MOUSE	Ras-related protein Rab-3A	0.74433	0.0552502
Hspa8	HSP7C_MOUSE	Heat shock cognate 71 kDa protein	0.756025	0.131525
Tpt1	TCTP_MOUSE	Translationally-controlled tumor protein	0.203375	-0.225975
Mpc1	MPC1_MOUSE	Mitochondrial pyruvate carrier 1	0.494725	0.0546503
Dnaja1	DNJA1_MOUSE	DnaJ homolog subfamily A member 1	0.991801	0.92005
Hspd1	CH60_MOUSE	60 kDa heat shock protein, mitochondrial	0.315799	0.15575
Ppp1cc	PP1G_MOUSE	Serine/threonine-protein phosphatase PP1-gamma catalytic subunit	2.38965	0.42405
Ywhaz	1433Z_MOUSE	14-3-3 protein zeta/delta	1.01475	0.182875
Eif5a	IF5A1_MOUSE	Eukaryotic translation initiation factor 5A-1	0.402	-0.299325
Actg2	ACTH_MOUSE	Actin, gamma-enteric smooth muscle	-1.24728	0.506351
Rps17	RS17_MOUSE	40S ribosomal protein S17	-0.0536752	0.322801
Rala	RALA_MOUSE	Ras-related protein Ral-A	1.89602	0.0458007
Rps12	RS12_MOUSE	40S ribosomal protein S12	0.916756	0.114575
Rps10	RS10_MOUSE	40S ribosomal protein S10	0.243725	0.305551
Ppp3ca	PP2BA_MOUSE	Protein phosphatase 3 catalytic subunit alpha	1.3213	-0.171175
Phb1	PHB1_MOUSE	Prohibitin 1	0.318926	0.3079
Rpl22	RL22_MOUSE	60S ribosomal protein L22	0.621799	0.12245
Ube2l3	UB2L3_MOUSE	Ubiquitin-conjugating enzyme E2 L3	-0.27835	-0.157425
Rack1	RACK1_MOUSE	Receptor of activated protein C kinase 1	1.32425	0.149375
Acta1	ACTS_MOUSE	Actin, alpha skeletal muscle	-0.35825	-0.7547
Prkacb	KAPCB_MOUSE	cAMP-dependent protein kinase catalytic subunit beta	0.22375	-0.57535
Ywhaq	1433T_MOUSE	14-3-3 protein theta	1.66589	0.339601
Tuba4a	TBA4A_MOUSE	Tubulin alpha-4A chain	0.902925	0.429025
Tubb4b	TBB4B_MOUSE	Tubulin beta-4B chain	0.996775	0.485075
Tuba1c	TBA1C_MOUSE	Tubulin alpha-1C chain	1.78292	0.825675
Ywhah	1433F_MOUSE	14-3-3 protein eta	0.84555	0.243376
Ranbp9	RANB9_MOUSE	Ran-binding protein 9	1.60747	NaN
Cpeb1	CPEB1_MOUSE	Cytoplasmic polyadenylation element-binding protein 1	3.17957	NaN
Kpnb1	IMB1_MOUSE	Importin subunit beta-1	0.923175	0.506525
Abcc9	ABCC9_MOUSE	ATP-binding cassette sub-family C member 9	-0.256126	-0.276575
Psmb7	PSB7_MOUSE	Proteasome subunit beta type-7	1.58507	0.3463
Map2k6	MP2K6_MOUSE	Dual specificity mitogen-activated protein kinase kinase 6	-1.15388	-1.28327
Nfix	NFIX_MOUSE	Nuclear factor 1 X-type	1.80177	NaN
Pfkfb1	F261_MOUSE	6-phosphofructo-2-kinase/fructose-2,6-bisphosphatase 1	2.51705	-0.8796
Pebp1	PEBP1_MOUSE	Phosphatidylethanolamine-binding protein 1	-0.1861	-0.482124
Stim1	STIM1_MOUSE	Stromal interaction molecule 1	0.693	0.372075
Hnrnph2	HNRH2_MOUSE	Heterogeneous nuclear ribonucleoprotein H2	3.39491	0.942047
Rock2	ROCK2_MOUSE	Rho-associated protein kinase 2	3.00118	-0.7269
Hint1	HINT1_MOUSE	Adenosine 5'-monophosphoramidase HINT1	-0.503525	-0.588726
Ufd1	UFD1_MOUSE	Ubiquitin recognition factor in ER-associated degradation protein 1	2.8453	-0.0105
Elavl1	ELAV1_MOUSE	ELAV-like protein 1	0.4827	0.691925
Usp9x	USP9X_MOUSE	Probable ubiquitin carboxyl-terminal hydrolase FAF-X	-0.2797	0.109075
Mybph	MYBPH_MOUSE	Myosin-binding protein H	-1.0562	-1.07377
Idh3g	IDHG1_MOUSE	Isocitrate dehydrogenase [NAD] subunit gamma 1, mitochondrial	0.5927	-0.225825
Naca	NACAM_MOUSE	Nascent polypeptide-associated complex subunit alpha, muscle-specific form	0.347675	0.202425
Fbp2	F16P2_MOUSE	Fructose-1,6-bisphosphatase isozyme 2	0.2363	-0.6324
Ctps1	PYRG1_MOUSE	CTP synthase 1	0.763711	-0.22755
Cct7	TCPH_MOUSE	T-complex protein 1 subunit eta	0.23945	-0.0743999
Cct2	TCPB_MOUSE	T-complex protein 1 subunit beta	0.1631	0.00635004
Cct4	TCPD_MOUSE	T-complex protein 1 subunit delta	0.284675	0.0964994
Cct5	TCPE_MOUSE	T-complex protein 1 subunit epsilon	0.25285	-0.00932455
Cct6a	TCPZ_MOUSE	T-complex protein 1 subunit zeta	0.391175	0.0478249
Cct3	TCPG_MOUSE	T-complex protein 1 subunit gamma	0.362975	0.00582504
Tgfbi	BGH3_MOUSE	Transforming growth factor-beta-induced protein ig-h3	0.2265	-0.0170755
Sgcd	SGCD_MOUSE	Delta-sarcoglycan	0.442575	-0.0454001
Sgcg	SGCG_MOUSE	Gamma-sarcoglycan	0.433575	-0.00142479
Sgcb	SGCB_MOUSE	Beta-sarcoglycan	0.36855	0.0318003
Sgca	SGCA_MOUSE	Alpha-sarcoglycan	0.283525	-0.172925
Tubg1	TBG1_MOUSE	Tubulin gamma-1 chain	2.80637	NaN
Eloc	ELOC_MOUSE	Elongin-C	0.703425	-0.194825
Arf5	ARF5_MOUSE	ADP-ribosylation factor 5	2.51475	0.28095
Ap2m1	AP2M1_MOUSE	AP-2 complex subunit mu	0.846225	0.321425
Rhog	RHOG_MOUSE	Rho-related GTP-binding protein RhoG	1.83913	0.735075
Rpl19	RL19_MOUSE	60S ribosomal protein L19	-0.00239992	0.739076
Srsf3	SRSF3_MOUSE	Serine/arginine-rich splicing factor 3	3.64544	0.43435
H3c15	H32_MOUSE	Histone H3.2	0.3175	NaN
Isoc2a	ISC2A_MOUSE	Isochorismatase domain-containing protein 2A	3.77256	-0.221325
Serpinf1	PEDF_MOUSE	Pigment epithelium-derived factor	0.727051	-0.20365
Pkp1	PKP1_MOUSE	Plakophilin-1	0.625379	NaN
Rps3a	RS3A_MOUSE	40S ribosomal protein S3a	0.12695	0.296124
Sms	SPSY_MOUSE	Spermine synthase	0.839226	-0.8067
G3bp2	G3BP2_MOUSE	Ras GTPase-activating protein-binding protein 2	0.38995	0.589875
Anxa11	ANX11_MOUSE	Annexin A11	0.52045	-0.355675
Anxa4	ANXA4_MOUSE	Annexin A4	2.49034	0.469825
Smyd1	SMYD1_MOUSE	Histone-lysine N-methyltransferase Smyd1	-0.3089	-0.477925
Fhl1	FHL1_MOUSE	Four and a half LIM domains protein 1	1.9128	1.96048
Anpep	AMPN_MOUSE	Aminopeptidase N	1.20142	0.35485
Atp5pf	ATP5J_MOUSE	ATP synthase-coupling factor 6, mitochondrial	0.53695	0.1308
Bop1	BOP1_MOUSE	Ribosome biogenesis protein BOP1	2.67701	NaN
Mylpf	MLRS_MOUSE	Myosin regulatory light chain 2, skeletal muscle isoform	-0.5379	-0.910476
Rps5	RS5_MOUSE	40S ribosomal protein S5	0.54775	0.456275
Coq7	COQ7_MOUSE	5-demethoxyubiquinone hydroxylase, mitochondrial	3.63931	0.48875
Polr2c	RPB3_MOUSE	DNA-directed RNA polymerase II subunit RPB3	1.72462	NaN
Fh	FUMH_MOUSE	Fumarate hydratase, mitochondrial	0.259826	0.136125
Ctsc	CATC_MOUSE	Dipeptidyl peptidase 1	0.808685	-0.444925
Lypla1	LYPA1_MOUSE	Acyl-protein thioesterase 1	3.09847	-0.616125
G3bp1	G3BP1_MOUSE	Ras GTPase-activating protein-binding protein 1	1.14104	0.3518
Lama4	LAMA4_MOUSE	Laminin subunit alpha-4	0.779274	0.84315
Tubb5	TBB5_MOUSE	Tubulin beta-5 chain	1.41845	0.5337
Psmb4	PSB4_MOUSE	Proteasome subunit beta type-4	2.3833	0.26595
Rplp2	RLA2_MOUSE	60S acidic ribosomal protein P2	0.331049	0.4357
Uqcrh	QCR6_MOUSE	Cytochrome b-c1 complex subunit 6, mitochondrial	-0.01545	-0.142601
Prdx5	PRDX5_MOUSE	Peroxiredoxin-5, mitochondrial	0.46635	0.224325
Apoa1	APOA1_MOUSE	Apolipoprotein A-I	0.441649	0.122625
Serpina1d	A1AT4_MOUSE	Alpha-1-antitrypsin 1-4	-0.178025	0.270725
Serpina1e	A1AT5_MOUSE	Alpha-1-antitrypsin 1-5	-0.04265	-0.759
Hnrnpul2	HNRL2_MOUSE	Heterogeneous nuclear ribonucleoprotein U-like protein 2	0.20875	0.889175
Col1a2	CO1A2_MOUSE	Collagen alpha-2(I) chain	-0.132675	0.470625
Sec23a	SC23A_MOUSE	Protein transport protein Sec23A	1.5096	0.173575
Rsu1	RSU1_MOUSE	Ras suppressor protein 1	1.77425	-0.2447
Nme2	NDKB_MOUSE	Nucleoside diphosphate kinase B	-0.21595	-0.5286
Vcp	TERA_MOUSE	Transitional endoplasmic reticulum ATPase	0.881425	-0.00370026
Aqp1	AQP1_MOUSE	Aquaporin-1	-0.00372505	0.0228505
Uba1	UBA1_MOUSE	Ubiquitin-like modifier-activating enzyme 1	0.0450249	-0.239225
Prkcq	KPCT_MOUSE	Protein kinase C theta type	3.24749	-0.311975
Ctnnb1	CTNB1_MOUSE	Catenin beta-1	2.54885	NaN
Jup	PLAK_MOUSE	Junction plakoglobin	1.23863	0.104175
Ank1	ANK1_MOUSE	Ankyrin-1	-0.0768747	-0.131226
Myh6	MYH6_MOUSE	Myosin-6	0.973323	NaN
Col6a2	CO6A2_MOUSE	Collagen alpha-2(VI) chain	0.30385	0.128575
Cacna1s	CAC1S_MOUSE	Voltage-dependent L-type calcium channel subunit alpha-1S	-0.45285	-0.634301
Atp5f1a	ATPA_MOUSE	ATP synthase subunit alpha, mitochondrial	0.692475	0.148775
Serpina3m	SPA3M_MOUSE	Serine protease inhibitor A3M	0.156387	0.25245
Ckb	KCRB_MOUSE	Creatine kinase B-type	-0.76635	0.54125
Top1	TOP1_MOUSE	DNA topoisomerase 1	1.5089	0.735389
Col6a1	CO6A1_MOUSE	Collagen alpha-1(VI) chain	0.37145	0.0439744
Mark2	MARK2_MOUSE	Serine/threonine-protein kinase MARK2	1.75573	-0.738832
Hspg2	PGBM_MOUSE	Basement membrane-specific heparan sulfate proteoglycan core protein	0.4061	0.386575
Pc	PYC_MOUSE	Pyruvate carboxylase, mitochondrial	-0.39725	-0.67065
Eml1	EMAL1_MOUSE	Echinoderm microtubule-associated protein-like 1	-0.0940006	-0.398675
Cab39	CAB39_MOUSE	Calcium-binding protein 39	0.00740004	-0.434375
Atp5me	ATP5I_MOUSE	ATP synthase subunit e, mitochondrial	-0.04985	0.127925
Clu	CLUS_MOUSE	Clusterin	3.30629	-0.0697494
Anxa7	ANXA7_MOUSE	Annexin A7	4.38064	0.0274997
Serpine2	GDN_MOUSE	Glia-derived nexin	0.497759	NaN
Acads	ACADS_MOUSE	Short-chain specific acyl-CoA dehydrogenase, mitochondrial	1.17043	0.3337
Padi2	PADI2_MOUSE	Protein-arginine deiminase type-2	0.9963	0.211625
Cd36	CD36_MOUSE	Platelet glycoprotein 4	0.8836	0.729875
Ssrp1	SSRP1_MOUSE	FACT complex subunit SSRP1	2.96986	NaN
Npepps	PSA_MOUSE	Puromycin-sensitive aminopeptidase	-0.13895	-0.708526
Pepd	PEPD_MOUSE	Xaa-Pro dipeptidase	2.60733	-0.4949
Styxl2	STYL2_MOUSE	Serine/threonine/tyrosine-interacting-like protein 2	2.75588	-0.599818
Perm1	PERM1_MOUSE	PGC-1 and ERR-induced regulator in muscle protein 1	-0.4942	0.136024
Ppm1j	PPM1J_MOUSE	Protein phosphatase 1J	2.70119	-0.351287
Myom2	Q14BI5_MOUSE	Myomesin 2	-0.641675	-1.00045
Ptcd3	PTCD3_MOUSE	Pentatricopeptide repeat domain-containing protein 3, mitochondrial	1.11336	0.905875
Kcna7	KCNA7_MOUSE	Potassium voltage-gated channel subfamily A member 7	0.226275	-0.563412
Trim72	TRI72_MOUSE	Tripartite motif-containing protein 72	1.44378	-0.140251
Gsk3a	GSK3A_MOUSE	Glycogen synthase kinase-3 alpha	1.20894	-0.395825
Col24a1	COOA1_MOUSE	Collagen alpha-1(XXIV) chain	1.27492	NaN
Osbp	OSBP1_MOUSE	Oxysterol-binding protein 1	0.965864	-0.134599
Igfn1	IGFN1_MOUSE	Immunoglobulin-like and fibronectin type III domain-containing protein 1	1.1617	1.47958
Jsrp1	JSPR1_MOUSE	Junctional sarcoplasmic reticulum protein 1	0.127725	-0.0278997
Wdr36	Q3TAQ9_MOUSE	WD repeat domain 36	1.73049	NaN
Cul4a	CUL4A_MOUSE	Cullin-4A	0.296775	-0.18965
Abraxas2	ABRX2_MOUSE	BRISC complex subunit Abraxas 2	0.40705	0.00112486
Stt3b	STT3B_MOUSE	Dolichyl-diphosphooligosaccharide--protein glycosyltransferase subunit STT3B	0.177075	-0.209375
Hp1bp3	HP1B3_MOUSE	Heterochromatin protein 1-binding protein 3	0.576776	0.535475
Myl12b	ML12B_MOUSE	Myosin regulatory light chain 12B	1.06575	0.305125
Gmps	GUAA_MOUSE	GMP synthase [glutamine-hydrolyzing]	-0.0516016	0.0562253
Pdlim7	PDLI7_MOUSE	PDZ and LIM domain protein 7	-1.09825	-1.61685
Fam98a	FA98A_MOUSE	Protein FAM98A	1.74806	-0.0557504
Nlrx1	NLRX1_MOUSE	NLR family member X1	-0.54245	-0.0946999
Prrc2c	PRC2C_MOUSE	Protein PRRC2C	0.00967479	0.991775
Scrn3	SCRN3_MOUSE	Secernin-3	1.70673	-1.11465
Tmem38a	TM38A_MOUSE	Trimeric intracellular cation channel type A	-0.3468	-0.572025
Ctdnep1	CNEP1_MOUSE	CTD nuclear envelope phosphatase 1	1.84796	NaN
Pbxip1	PBIP1_MOUSE	Pre-B-cell leukemia transcription factor-interacting protein 1	0.619725	0.25535
Srsf6	SRSF6_MOUSE	Serine/arginine-rich splicing factor 6	0.3441	1.38523
Psmd1	PSMD1_MOUSE	26S proteasome non-ATPase regulatory subunit 1	0.305825	0.564024
Rasip1	RAIN_MOUSE	Ras-interacting protein 1	-0.475321	0.909525
Ddb1	DDB1_MOUSE	DNA damage-binding protein 1	0.246525	-0.187125
Dennd4b	DEN4B_MOUSE	DENN domain-containing protein 4B	-0.149714	NaN
Klhl21	KLH21_MOUSE	Kelch-like protein 21	2.66273	NaN
Esyt1	ESYT1_MOUSE	Extended synaptotagmin-1	0.611675	0.546875
Col5a2	CO5A2_MOUSE	Collagen alpha-2(V) chain	-0.733525	NaN
Lbr	LBR_MOUSE	Delta(14)-sterol reductase LBR	0.0299251	0.382799
Tmem109	TM109_MOUSE	Transmembrane protein 109	-0.76165	-0.536401
Trafd1	TRAD1_MOUSE	TRAF-type zinc finger domain-containing protein 1	5.16693	NaN
Hdhd2	HDHD2_MOUSE	Haloacid dehalogenase-like hydrolase domain-containing protein 2	1.2075	-0.491375
Limch1	LIMC1_MOUSE	LIM and calponin homology domains-containing protein 1	0.887	0.259974
Nt5dc3	NT5D3_MOUSE	5'-nucleotidase domain-containing protein 3	0.677409	-0.494075
Lmod2	LMOD2_MOUSE	Leiomodin-2	3.05338	NaN
Ndufb6	NDUB6_MOUSE	NADH dehydrogenase [ubiquinone] 1 beta subcomplex subunit 6	1.00852	-0.325926
Sf3b2	Q3UJB0_MOUSE	Splicing factor 3b, subunit 2	0.0471251	0.6604
Edc4	EDC4_MOUSE	Enhancer of mRNA-decapping protein 4	1.60023	0.699439
Smu1	SMU1_MOUSE	WD40 repeat-containing protein SMU1	1.12698	1.08525
Mccc2	MCCB_MOUSE	Methylcrotonoyl-CoA carboxylase beta chain, mitochondrial	0.08215	-0.0472751
Gpd1l	GPD1L_MOUSE	Glycerol-3-phosphate dehydrogenase 1-like protein	1.67046	-0.2716
Ppp1r7	PP1R7_MOUSE	Protein phosphatase 1 regulatory subunit 7	1.22558	-0.0485497
Smcr8	SMCR8_MOUSE	Guanine nucleotide exchange protein SMCR8	-0.54475	NaN
Mcu	MCU_MOUSE	Calcium uniporter protein, mitochondrial	2.93078	0.4717
Ppp1r12c	PP12C_MOUSE	Protein phosphatase 1 regulatory subunit 12C	-1.8102	1.268
Hdgfl2	HDGR2_MOUSE	Hepatoma-derived growth factor-related protein 2	3.25379	-0.203675
Arhgef40	ARH40_MOUSE	Rho guanine nucleotide exchange factor 40	0.925037	NaN
Sec31a	SC31A_MOUSE	Protein transport protein Sec31A	0.759974	0.627125
Slmap	SLMAP_MOUSE	Sarcolemmal membrane-associated protein	1.24914	1.21195
Kctd21	KCD21_MOUSE	BTB/POZ domain-containing protein KCTD21	1.7544	NaN
Sorbs2	SRBS2_MOUSE	Sorbin and SH3 domain-containing protein 2	0.548775	-0.759624
Ovos	OVOS_MOUSE	Ovostatin homolog	-0.405499	-0.3042
Lrrc30	LRC30_MOUSE	Leucine-rich repeat-containing protein 30	4.89878	NaN
Pdp1	PDP1_MOUSE	[Pyruvate dehydrogenase [acetyl-transferring]]-phosphatase 1, mitochondrial	1.15724	-0.34285
Lrrfip1	LRRF1_MOUSE	Leucine-rich repeat flightless-interacting protein 1	1.06705	NaN
Ampd1	AMPD1_MOUSE	AMP deaminase 1	-0.541725	-1.05005
Xirp2	XIRP2_MOUSE	Xin actin-binding repeat-containing protein 2	1.2902	0.440275
Tapt1	TAPT1_MOUSE	Transmembrane anterior posterior transformation protein 1	-0.2364	0.0255747
Ddx17	DDX17_MOUSE	Probable ATP-dependent RNA helicase DDX17	2.75568	0.409426
Opa3	OPA3_MOUSE	Optic atrophy 3 protein homolog	1.644	0.132975
Srrm1	SRRM1_MOUSE	Serine/arginine repetitive matrix protein 1	0.600835	1.31589
Thrap3	TR150_MOUSE	Thyroid hormone receptor-associated protein 3	0.631625	0.658599
Deptor	DPTOR_MOUSE	DEP domain-containing mTOR-interacting protein	2.59214	-0.358775
Spag9	JIP4_MOUSE	C-Jun-amino-terminal kinase-interacting protein 4	0.70145	0.24
Usp13	UBP13_MOUSE	Ubiquitin carboxyl-terminal hydrolase 13	3.19843	-2.16712
Mypn	MYPN_MOUSE	Myopalladin	1.10995	-0.2055
Hspb6	HSPB6_MOUSE	Heat shock protein beta-6	2.72303	0.677125
Nufip2	NUFP2_MOUSE	Nuclear fragile X mental retardation-interacting protein 2	1.1583	0.921875
Mlip	MLIP_MOUSE	Muscular LMNA-interacting protein	1.22152	0.404225
Sdr39u1	D39U1_MOUSE	Epimerase family protein SDR39U1	1.12645	-0.71105
Cobl	COBL_MOUSE	Protein cordon-bleu	0.52595	0.21655
Mief2	MID49_MOUSE	Mitochondrial dynamics protein MID49	2.45136	-0.711725
Rilp	RILP_MOUSE	Rab-interacting lysosomal protein	1.36525	-0.548225
Utp18	UTP18_MOUSE	U3 small nucleolar RNA-associated protein 18 homolog	0.726786	NaN
Tefm	TEFM_MOUSE	Transcription elongation factor, mitochondrial	0.50765	0.20715
Psme4	PSME4_MOUSE	Proteasome activator complex subunit 4	2.3598	0.127625
Cluh	CLU_MOUSE	Clustered mitochondria protein homolog	0.711541	0.5228
Myh4	MYH4_MOUSE	Myosin-4	-0.737375	-0.550275
Myh1	MYH1_MOUSE	Myosin-1	1.0532	1.5125
Myo1d	MYO1D_MOUSE	Unconventional myosin-Id	1.21502	NaN
Ubr3	UBR3_MOUSE	E3 ubiquitin-protein ligase UBR3	0.57425	-0.25365
Dnajc11	DJC11_MOUSE	DnaJ homolog subfamily C member 11	0.80215	0.552526
Thoc6	THOC6_MOUSE	THO complex subunit 6 homolog	2.62994	NaN
Mybpc2	MYPC2_MOUSE	Myosin-binding protein C, fast-type	-1.37292	-1.48157
Kif1b	KIF1B_MOUSE	Kinesin-like protein KIF1B	1.11888	0.0519249
Ogdh	ODO1_MOUSE	2-oxoglutarate dehydrogenase complex component E1	-0.0282497	-0.0444493
Cttn	SRC8_MOUSE	Src substrate cortactin	1.02458	0.697925
Myl6	MYL6_MOUSE	Myosin light polypeptide 6	0.86205	0.385875
Grb2	GRB2_MOUSE	Growth factor receptor-bound protein 2	0.596074	-0.457725
Flot2	FLOT2_MOUSE	Flotillin-2	2.67716	0.467225
Hnrnpd	HNRPD_MOUSE	Heterogeneous nuclear ribonucleoprotein D0	0.119551	0.2893
Lama2	LAMA2_MOUSE	Laminin subunit alpha-2	0.222674	-0.0388746
Psmb6	PSB6_MOUSE	Proteasome subunit beta type-6	2.40437	0.16375
Samhd1	SAMH1_MOUSE	Deoxynucleoside triphosphate triphosphohydrolase SAMHD1	0.628068	0.151375
Slc27a1	S27A1_MOUSE	Long-chain fatty acid transport protein 1	0.668575	0.444925
P4ha1	P4HA1_MOUSE	Prolyl 4-hydroxylase subunit alpha-1	2.45909	0.177599
Csnk2a1	CSK21_MOUSE	Casein kinase II subunit alpha	2.37577	0.1263
Gcdh	GCDH_MOUSE	Glutaryl-CoA dehydrogenase, mitochondrial	1.26498	0.431449
Col12a1	COCA1_MOUSE	Collagen alpha-1(XII) chain	0.719699	0.440225
Serpinb6	SPB6_MOUSE	Serpin B6	1.62723	0.472374
Stip1	STIP1_MOUSE	Stress-induced-phosphoprotein 1	0.5526	-0.111525
Caprin1	CAPR1_MOUSE	Caprin-1	-0.513225	0.80185
Pter	PTER_MOUSE	Phosphotriesterase-related protein	1.65191	-1.1959
Arhgef2	ARHG2_MOUSE	Rho guanine nucleotide exchange factor 2	2.15826	NaN
Vdac2	VDAC2_MOUSE	Voltage-dependent anion-selective channel protein 2	0.734625	-0.432675
Vdac3	VDAC3_MOUSE	Voltage-dependent anion-selective channel protein 3	0.633451	-0.38755
Vdac1	VDAC1_MOUSE	Voltage-dependent anion-selective channel protein 1	0.368949	-0.4765
Art1	NAR1_MOUSE	GPI-linked NAD(P)(+)--arginine ADP-ribosyltransferase 1	1.36264	0.7364
Coq8a	COQ8A_MOUSE	Atypical kinase COQ8A, mitochondrial	1.77117	0.405849
Kpna1	IMA5_MOUSE	Importin subunit alpha-5	1.78828	-0.536725
Rbbp7	RBBP7_MOUSE	Histone-binding protein RBBP7	0.220826	0.24565
Lama5	LAMA5_MOUSE	Laminin subunit alpha-5	0.27973	NaN
Tmpo	LAP2A_MOUSE	Lamina-associated polypeptide 2, isoforms alpha/zeta	0.401375	-0.021625
Tsc2	TSC2_MOUSE	Tuberin	0.425337	-0.0791998
Cdc37	CDC37_MOUSE	Hsp90 co-chaperone Cdc37	1.30867	-0.0515256
Ksr1	KSR1_MOUSE	Kinase suppressor of Ras 1	1.1436	-0.132525
Abcb7	ABCB7_MOUSE	Iron-sulfur clusters transporter ABCB7, mitochondrial	-0.1332	-0.37685
Prdx2	PRDX2_MOUSE	Peroxiredoxin-2	0.13025	0.0776753
Tsg101	TS101_MOUSE	Tumor susceptibility gene 101 protein	0.774248	-0.0139995
Lcp1	PLSL_MOUSE	Plastin-2	0.565241	1.0776
Snta1	SNTA1_MOUSE	Alpha-1-syntrophin	0.408	-0.394625
Sntb2	SNTB2_MOUSE	Beta-2-syntrophin	0.926675	0.5089
Fnta	FNTA_MOUSE	Protein farnesyltransferase/geranylgeranyltransferase type-1 subunit alpha	1.67431	-0.354325
Lamb2	LAMB2_MOUSE	Laminin subunit beta-2	0.05235	-0.1216
Hspa4	HSP74_MOUSE	Heat shock 70 kDa protein 4	0.32345	0.156576
Bcap31	BAP31_MOUSE	B-cell receptor-associated protein 31	-0.252255	0.157275
Cct6b	TCPW_MOUSE	T-complex protein 1 subunit zeta-2	1.17512	1.53297
Pcolce	PCOC1_MOUSE	Procollagen C-endopeptidase enhancer 1	1.03607	-0.0393252
Hadh	HCDH_MOUSE	Hydroxyacyl-coenzyme A dehydrogenase, mitochondrial	0.9485	0.111075
Rad21	RAD21_MOUSE	Double-strand-break repair protein rad21 homolog	2.56893	NaN
Fbn1	FBN1_MOUSE	Fibrillin-1	-1.08468	-0.1275
Fxr1	FXR1_MOUSE	Fragile X mental retardation syndrome-related protein 1	0.23535	0.17155
Gpam	GPAT1_MOUSE	Glycerol-3-phosphate acyltransferase 1, mitochondrial	0.690282	0.0960567
Ktn1	KTN1_MOUSE	Kinectin	-0.206325	0.552975
Gdi2	GDIB_MOUSE	Rab GDP dissociation inhibitor beta	0.619176	-0.04245
Ddx5	DDX5_MOUSE	Probable ATP-dependent RNA helicase DDX5	1.04932	0.857125
Hsph1	HS105_MOUSE	Heat shock protein 105 kDa	0.739533	0.0643501
Itih1	ITIH1_MOUSE	Inter-alpha-trypsin inhibitor heavy chain H1	1.61568	0.52385
Itih2	ITIH2_MOUSE	Inter-alpha-trypsin inhibitor heavy chain H2	1.20744	0.48105
Itih3	ITIH3_MOUSE	Inter-alpha-trypsin inhibitor heavy chain H3	0.833075	0.906651
Itga7	ITA7_MOUSE	Integrin alpha-7	1.77704	0.175825
Kcnj11	KCJ11_MOUSE	ATP-sensitive inward rectifier potassium channel 11	-0.1453	-0.415925
Eif2b4	EI2BD_MOUSE	Translation initiation factor eIF-2B subunit delta	3.48703	0.244125
Kif5b	KINH_MOUSE	Kinesin-1 heavy chain	0.625925	0.30505
Lasp1	LASP1_MOUSE	LIM and SH3 domain protein 1	1.74745	0.224
Pzp	PZP_MOUSE	Pregnancy zone protein	0.527275	-0.0804248
Prg2	PRG2_MOUSE	Bone marrow proteoglycan	1.85885	NaN
Myh10	MYH10_MOUSE	Myosin-10	1.44885	0.28665
Npm1	NPM_MOUSE	Nucleophosmin	0.147624	0.46905
Nnt	NNTM_MOUSE	NAD(P) transhydrogenase, mitochondrial	0.998123	-0.1312
Pcbp2	PCBP2_MOUSE	Poly(rC)-binding protein 2	0.92755	0.139775
Ogn	MIME_MOUSE	Mimecan	0.18745	-0.528075
Postn	POSTN_MOUSE	Periostin	1.70839	1.20005
Pick1	PICK1_MOUSE	PRKCA-binding protein	3.4819	NaN
Srsf2	SRSF2_MOUSE	Serine/arginine-rich splicing factor 2	0.760474	0.389925
Ptpn21	PTN21_MOUSE	Tyrosine-protein phosphatase non-receptor type 21	2.41805	NaN
Trim27	TRI27_MOUSE	Zinc finger protein RFP	1.79332	NaN
Dag1	DAG1_MOUSE	Dystroglycan 1	0.0986748	-0.2002
Ddx3x	DDX3X_MOUSE	ATP-dependent RNA helicase DDX3X	1.03095	NaN
Sema3c	SEM3C_MOUSE	Semaphorin-3C	-0.784225	-0.327302
Ssr4	SSRD_MOUSE	Translocon-associated protein subunit delta	0.3906	0.0730004
Dpysl3	DPYL3_MOUSE	Dihydropyrimidinase-related protein 3	2.08052	0.486175
Sf3a2	SF3A2_MOUSE	Splicing factor 3A subunit 2	1.00605	NaN
Myom1	MYOM1_MOUSE	Myomesin-1	-0.427475	-0.97955
Sptbn1	SPTB2_MOUSE	Spectrin beta chain, non-erythrocytic 1	0.805	0.441175
Trim28	TIF1B_MOUSE	Transcription intermediary factor 1-beta	0.188912	0.90085
Tfrc	TFR1_MOUSE	Transferrin receptor protein 1	1.85047	1.14132
Speg	SPEG_MOUSE	Striated muscle-specific serine/threonine-protein kinase	0.627275	0.279374
Sorbs1	SRBS1_MOUSE	Sorbin and SH3 domain-containing protein 1	1.83378	0.886325
Ndufa4	NDUA4_MOUSE	Cytochrome c oxidase subunit NDUFA4	0.233874	-0.0337005
Eif4g2	IF4G2_MOUSE	Eukaryotic translation initiation factor 4 gamma 2	1.3734	0.01335
Vat1	VAT1_MOUSE	Synaptic vesicle membrane protein VAT-1 homolog	2.78665	0.442275
Mapk3	MK03_MOUSE	Mitogen-activated protein kinase 3	-0.0387259	0.0378008
Nup62	NUP62_MOUSE	Nuclear pore glycoprotein p62	1.94398	0.351025
Cavin2	CAVN2_MOUSE	Caveolae-associated protein 2	0.309375	0.457975
Map2k2	MP2K2_MOUSE	Dual specificity mitogen-activated protein kinase kinase 2	0.758348	-0.269025
Raly	RALY_MOUSE	RNA-binding protein Raly	0.4357	NaN
Spr	SPRE_MOUSE	Sepiapterin reductase	0.502422	-0.62845
Surf4	SURF4_MOUSE	Surfeit locus protein 4	1.51326	0.111101
Sqstm1	SQSTM_MOUSE	Sequestosome-1	3.39598	1.31163
Hspe1	CH10_MOUSE	10 kDa heat shock protein, mitochondrial	-0.0766242	0.191375
Top2b	TOP2B_MOUSE	DNA topoisomerase 2-beta	0.831875	NaN
Tpp2	TPP2_MOUSE	Tripeptidyl-peptidase 2	0.509254	-0.0385256
Atp2a3	AT2A3_MOUSE	Sarcoplasmic/endoplasmic reticulum calcium ATPase 3	-0.184875	-0.206225
Gpd2	GPDM_MOUSE	Glycerol-3-phosphate dehydrogenase, mitochondrial	-0.691475	-1.12542
H2ac21	H2A2B_MOUSE	Histone H2A type 2-B	0.632651	0.0656791
Capn3	CAN3_MOUSE	Calpain-3	0.391099	-0.0121493
Vcl	VINC_MOUSE	Vinculin	0.6879	0.29045
Gart	PUR2_MOUSE	Trifunctional purine biosynthetic protein adenosine-3	0.187958	-0.2518
Col11a2	COBA2_MOUSE	Collagen alpha-2(XI) chain	-0.44075	NaN
Ptpmt1	PTPM1_MOUSE	Phosphatidylglycerophosphatase and protein-tyrosine phosphatase 1	0.785125	-0.00352478
Cilp	CILP1_MOUSE	Cartilage intermediate layer protein 1	1.20346	NaN
Cltc	CLH1_MOUSE	Clathrin heavy chain 1	0.630225	0.501899
Mars1	SYMC_MOUSE	Methionine--tRNA ligase, cytoplasmic	0.478475	-0.171725
Znf512	ZN512_MOUSE	Zinc finger protein 512	1.0233	0.785706
Pnkd	PNKD_MOUSE	Probable hydrolase PNKD	1.631	NaN
Myorg	MYORG_MOUSE	Myogenesis-regulating glycosidase	-0.326053	-0.419825
Hectd1	HECD1_MOUSE	E3 ubiquitin-protein ligase HECTD1	2.01276	0.2746
Hbs1l	HBS1L_MOUSE	HBS1-like protein	2.48486	-0.52425
FAM120A	F120A_MOUSE	Constitutive coactivator of PPAR-gamma-like protein 1	0.0771999	0.486761
Nop58	NOP58_MOUSE	Nucleolar protein 58	1.16343	0.74555
Lemd2	LEMD2_MOUSE	LEM domain-containing protein 2	0.5747	-0.173375
Utp14b	UT14B_MOUSE	U3 small nucleolar RNA-associated protein 14 homolog B	-1.25906	NaN
Nomo1	NOMO1_MOUSE	Nodal modulator 1	0.2515	-0.0652251
Tpm4	TPM4_MOUSE	Tropomyosin alpha-4 chain	1.2618	0.574749
Pdcd11	RRP5_MOUSE	Protein RRP5 homolog	1.99615	NaN
Dusp23	DUS23_MOUSE	Dual specificity protein phosphatase 23	0.73645	-0.384201
Eif4g1	IF4G1_MOUSE	Eukaryotic translation initiation factor 4 gamma 1	2.10127	-0.0885253
Ppp2r2a	2ABA_MOUSE	Serine/threonine-protein phosphatase 2A 55 kDa regulatory subunit B alpha isoform	0.29755	-0.3738
Snrnp200	U520_MOUSE	U5 small nuclear ribonucleoprotein 200 kDa helicase	0.6367	1.04515
Abcf1	ABCF1_MOUSE	ATP-binding cassette sub-family F member 1	0.942452	0.5552
Inppl1	SHIP2_MOUSE	Phosphatidylinositol 3,4,5-trisphosphate 5-phosphatase 2	2.34444	0.133425
Smug1	SMUG1_MOUSE	Single-strand selective monofunctional uracil DNA glycosylase	0.125533	NaN
Uggt1	UGGG1_MOUSE	UDP-glucose:glycoprotein glucosyltransferase 1	0.572675	0.1988
Nes	NEST_MOUSE	Nestin	2.05048	1.40767
Ckmt2	KCRS_MOUSE	Creatine kinase S-type, mitochondrial	0.266125	-0.0649247
Fhod1	FHOD1_MOUSE	FH1/FH2 domain-containing protein 1	-0.1593	-0.61995
Smarcd3	SMRD3_MOUSE	SWI/SNF-related matrix-associated actin-dependent regulator of chromatin subfamily D member 3	3.35596	0.734351
Atl2	ATLA2_MOUSE	Atlastin-2	0.67585	-0.392975
Prkab2	AAKB2_MOUSE	5'-AMP-activated protein kinase subunit beta-2	1.75335	-0.5129
Lrpprc	LPPRC_MOUSE	Leucine-rich PPR motif-containing protein, mitochondrial	0.134075	0.21665
Pigs	PIGS_MOUSE	GPI transamidase component PIG-S	0.58992	0.1779
Trak1	TRAK1_MOUSE	Trafficking kinesin-binding protein 1	2.54407	NaN
Ecpas	ECM29_MOUSE	Proteasome adapter and scaffold protein ECM29	0.309575	0.10875
Dync1li2	DC1L2_MOUSE	Cytoplasmic dynein 1 light intermediate chain 2	0.718825	0.436775
Srsf1	SRSF1_MOUSE	Serine/arginine-rich splicing factor 1	0.67445	0.29005
Chd4	CHD4_MOUSE	Chromodomain-helicase-DNA-binding protein 4	0.440219	0.807475
Snrnp40	SNR40_MOUSE	U5 small nuclear ribonucleoprotein 40 kDa protein	0.622589	1.4056
Mob4	PHOCN_MOUSE	MOB-like protein phocein	1.08452	0.45825
Mapre3	MARE3_MOUSE	Microtubule-associated protein RP/EB family member 3	0.919244	0.0420499
Rab35	RAB35_MOUSE	Ras-related protein Rab-35	0.9071	0.119425
Pabpc4	Q6PHQ9_MOUSE	Polyadenylate-binding protein	-0.0951252	0.411049
Camk2d	KCC2D_MOUSE	Calcium/calmodulin-dependent protein kinase type II subunit delta	0.457075	0.26715
Atp1a2	AT1A2_MOUSE	Sodium/potassium-transporting ATPase subunit alpha-2	1.02687	0.90735
Gnas	GNAS1_MOUSE	Guanine nucleotide-binding protein G(s) subunit alpha isoforms XLas	2.98808	-0.3012
Myh14	MYH14_MOUSE	Myosin-14	1.09188	0.705325
Kctd12	KCD12_MOUSE	BTB/POZ domain-containing protein KCTD12	1.22093	0.614551
Carns1	CRNS1_MOUSE	Carnosine synthase 1	2.60796	-0.854925
Cand1	CAND1_MOUSE	Cullin-associated NEDD8-dissociated protein 1	0.709826	0.0816007
Cand2	CAND2_MOUSE	Cullin-associated NEDD8-dissociated protein 2	0.0304751	-0.3612
Mlec	MLEC_MOUSE	Malectin	1.75441	0.0482249
Rps9	RS9_MOUSE	40S ribosomal protein S9	0.479775	0.492175
Syne2	SYNE2_MOUSE	Nesprin-2	0.244725	-0.0778
Syne1	SYNE1_MOUSE	Nesprin-1	1.95875	0.999
Rps27	RS27_MOUSE	40S ribosomal protein S27	0.81315	NaN
Rpl10	RL10_MOUSE	60S ribosomal protein L10	0.400725	0.57855
Rpl35	RL35_MOUSE	60S ribosomal protein L35	0.538675	0.5712
Eif2s1	IF2A_MOUSE	Eukaryotic translation initiation factor 2 subunit 1	1.00798	-0.264475
Rps27l	RS27L_MOUSE	40S ribosomal protein S27-like	1.96289	0.356
Synm	SYNEM_MOUSE	Synemin	0.802225	0.0436502
Cmya5	CMYA5_MOUSE	Cardiomyopathy-associated protein 5	0.489	0.435174
Tln2	TLN2_MOUSE	Talin-2	0.807475	-0.0394998
Ppp2r1a	2AAA_MOUSE	Serine/threonine-protein phosphatase 2A 65 kDa regulatory subunit A alpha isoform	0.3379	-0.131599
Atp5mk	ATPMK_MOUSE	ATP synthase membrane subunit K, mitochondrial	0.540325	0.469125
Apool	MIC27_MOUSE	MICOS complex subunit Mic27	0.603325	0.318975
Snd1	SND1_MOUSE	Staphylococcal nuclease domain-containing protein 1	0.951425	0.424975
Nap1l4	NP1L4_MOUSE	Nucleosome assembly protein 1-like 4	1.10773	-0.129801
Mtch2	MTCH2_MOUSE	Mitochondrial carrier homolog 2	0.45305	0.0134497
Ndufa12	NDUAC_MOUSE	NADH dehydrogenase [ubiquinone] 1 alpha subcomplex subunit 12	0.179525	-0.225276
Syncrip	HNRPQ_MOUSE	Heterogeneous nuclear ribonucleoprotein Q	0.229725	0.116125
Tubb2a	TBB2A_MOUSE	Tubulin beta-2A chain	3.05983	0.901125
Abcg2	ABCG2_MOUSE	Broad substrate specificity ATP-binding cassette transporter ABCG2	0.852775	0.522875
Ipo8	IPO8_MOUSE	Importin-8	1.03131	NaN
Huwe1	HUWE1_MOUSE	E3 ubiquitin-protein ligase HUWE1	0.521075	0.00874996
Cpeb3	CPEB3_MOUSE	Cytoplasmic polyadenylation element-binding protein 3	3.41249	0.552648
Ldhd	LDHD_MOUSE	Probable D-lactate dehydrogenase, mitochondrial	2.39788	0.6736
Ppp2r5d	Q7TNL5_MOUSE	Serine/threonine-protein phosphatase 2A 56 kDa regulatory subunit	1.61227	-0.4031
Actn1	ACTN1_MOUSE	Alpha-actinin-1	0.943525	0.564851
Mybbp1a	MBB1A_MOUSE	Myb-binding protein 1A	0.6901	0.67885
Nexn	NEXN_MOUSE	Nexilin	1.20272	1.06577
Srl	SRCA_MOUSE	Sarcalumenin	0.429675	-0.085825
Podn	PODN_MOUSE	Podocan	2.16562	NaN
Lnpk	LNP_MOUSE	Endoplasmic reticulum junction formation protein lunapark	-0.0936999	0.149825
Otub1	OTUB1_MOUSE	Ubiquitin thioesterase OTUB1	1.69075	-0.2225
Phkb	KPBB_MOUSE	Phosphorylase b kinase regulatory subunit beta	-1.11222	-1.0466
Pdpr	PDPR_MOUSE	Pyruvate dehydrogenase phosphatase regulatory subunit, mitochondrial	0.989825	-0.435325
Elp1	ELP1_MOUSE	Elongator complex protein 1	2.30196	NaN
Mib1	MIB1_MOUSE	E3 ubiquitin-protein ligase MIB1	1.05644	NaN
Naa15	NAA15_MOUSE	N-alpha-acetyltransferase 15, NatA auxiliary subunit	0.783838	-0.0361505
Kctd9	KCTD9_MOUSE	BTB/POZ domain-containing protein KCTD9	2.04722	NaN
Pgrmc2	PGRC2_MOUSE	Membrane-associated progesterone receptor component 2	0.164766	-0.0355
Polr2e	RPAB1_MOUSE	DNA-directed RNA polymerases I, II, and III subunit RPABC1	2.2236	NaN
Carnmt1	CARME_MOUSE	Carnosine N-methyltransferase	2.0069	-1.09135
Kcmf1	KCMF1_MOUSE	E3 ubiquitin-protein ligase KCMF1	0.915375	0.47695
Zmpste24	FACE1_MOUSE	CAAX prenyl protease 1 homolog	0.417182	0.192125
Mtdh	LYRIC_MOUSE	Protein LYRIC	0.3736	0.25765
Fbll1	FBLL1_MOUSE	rRNA/tRNA 2'-O-methyltransferase fibrillarin-like protein 1	0.867875	NaN
Col14a1	COEA1_MOUSE	Collagen alpha-1(XIV) chain	0.552975	0.44035
Ubap2l	UBP2L_MOUSE	Ubiquitin-associated protein 2-like	1.23473	0.3593
Mrps7	RT07_MOUSE	28S ribosomal protein S7, mitochondrial	1.53175	1.44475
Flnb	FLNB_MOUSE	Filamin-B	0.881675	0.4135
Rraga	RRAGA_MOUSE	Ras-related GTP-binding protein A	3.3378	0.0846248
Nrap	NRAP_MOUSE	Nebulin-related-anchoring protein	1.67672	1.16993
Eif4g3	IF4G3_MOUSE	Eukaryotic translation initiation factor 4 gamma 3	0.970624	0.2239
Rmnd5a	RMD5A_MOUSE	E3 ubiquitin-protein ligase RMND5A	3.08383	NaN
Pde4dip	MYOME_MOUSE	Myomegalin	1.98586	NaN
Pank4	PANK4_MOUSE	4'-phosphopantetheine phosphatase	1.43874	-0.612126
Tnc	TENA_MOUSE	Tenascin	0.570675	0.524929
Dlg1	DLG1_MOUSE	Disks large homolog 1	0.451505	0.0760491
Mfn1	MFN1_MOUSE	Mitofusin-1	2.25195	0.565176
Ankrd23	ANR23_MOUSE	Ankyrin repeat domain-containing protein 23	2.43337	NaN
Tufm	EFTU_MOUSE	Elongation factor Tu, mitochondrial	0.426275	0.198175
Lpp	LPP_MOUSE	Lipoma-preferred partner homolog	1.32185	0.0728002
Pef1	PEF1_MOUSE	Peflin	3.41782	-0.50245
Tnpo1	TNPO1_MOUSE	Transportin-1	1.12501	0.33165
Actbl2	ACTBL_MOUSE	Beta-actin-like protein 2	0.497925	0.1315
Erlin2	ERLN2_MOUSE	Erlin-2	0.627525	0.643325
Hnrnpa3	ROA3_MOUSE	Heterogeneous nuclear ribonucleoprotein A3	0.708875	0.432825
Psmd11	PSD11_MOUSE	26S proteasome non-ATPase regulatory subunit 11	0.273825	0.538549
Rhot1	MIRO1_MOUSE	Mitochondrial Rho GTPase 1	1.62945	0.215
Txnip	TXNIP_MOUSE	Thioredoxin-interacting protein	5.59394	0.574
Ppp1r12b	MYPT2_MOUSE	Protein phosphatase 1 regulatory subunit 12B	0.820725	0.28605
Samm50	SAM50_MOUSE	Sorting and assembly machinery component 50 homolog	0.58245	0.12785
Reep1	REEP1_MOUSE	Receptor expression-enhancing protein 1	0.587589	-0.310275
Prkag3	AAKG3_MOUSE	5'-AMP-activated protein kinase subunit gamma-3	2.85252	-1.1389
Aars1	SYAC_MOUSE	Alanine--tRNA ligase, cytoplasmic	1.14752	0.472575
Gpt2	ALAT2_MOUSE	Alanine aminotransferase 2	1.42006	-0.60005
Klhl26	KLH26_MOUSE	Kelch-like protein 26	1.17401	NaN
Fam210a	F210A_MOUSE	Protein FAM210A	0.0995331	-0.0380502
Tiprl	TIPRL_MOUSE	TIP41-like protein	2.20241	-0.312025
Slc25a12	CMC1_MOUSE	Calcium-binding mitochondrial carrier protein Aralar1	0.231925	-0.1246
F13a1	F13A_MOUSE	Coagulation factor XIII A chain	0.463399	-0.0261998
Ehd2	EHD2_MOUSE	EH domain-containing protein 2	0.474801	0.224424
Ano10	ANO10_MOUSE	Anoctamin-10	0.582968	-0.4682
Ankrd9	ANKR9_MOUSE	Ankyrin repeat domain-containing protein 9	5.03472	NaN
Echs1	ECHM_MOUSE	Enoyl-CoA hydratase, mitochondrial	2.07857	0.180025
Dcakd	DCAKD_MOUSE	Dephospho-CoA kinase domain-containing protein	0.754273	-0.0261996
Maip1	MAIP1_MOUSE	m-AAA protease-interacting protein 1, mitochondrial	1.51035	0.0363255
Rgp1	RGP1_MOUSE	RAB6A-GEF complex partner protein 2	1.36581	NaN
Iars2	SYIM_MOUSE	Isoleucine--tRNA ligase, mitochondrial	2.06547	0.151975
Prune1	PRUN1_MOUSE	Exopolyphosphatase PRUNE1	1.72675	-0.0363746
Nup93	NUP93_MOUSE	Nuclear pore complex protein Nup93	2.07596	0.22915
Itih5	ITIH5_MOUSE	Inter-alpha-trypsin inhibitor heavy chain H5	0.751575	0.687211
Sun2	SUN2_MOUSE	SUN domain-containing protein 2	0.179074	-0.780075
Eif2a	EIF2A_MOUSE	Eukaryotic translation initiation factor 2A	0.3968	0.146601
Mrps35	RT35_MOUSE	28S ribosomal protein S35, mitochondrial	1.2904	0.947025
Tmem11	TMM11_MOUSE	Transmembrane protein 11, mitochondrial	0.876775	-0.413199
Ndufv3	NDUV3_MOUSE	NADH dehydrogenase [ubiquinone] flavoprotein 3, mitochondrial	-0.1938	-0.420876
Csnk1a1	KC1A_MOUSE	Casein kinase I isoform alpha	1.84342	0.415625
Ahsa1	AHSA1_MOUSE	Activator of 90 kDa heat shock protein ATPase homolog 1	0.7544	0.0822997
Mrps27	RT27_MOUSE	28S ribosomal protein S27, mitochondrial	0.392099	0.8578
Dusp29	DUS29_MOUSE	Dual specificity phosphatase 29	0.76125	-0.906
Ipo5	IPO5_MOUSE	Importin-5	0.226225	-0.150351
Pdhx	ODPX_MOUSE	Pyruvate dehydrogenase protein X component, mitochondrial	-0.0717254	0.0477753
Ablim2	ABLM2_MOUSE	Actin-binding LIM protein 2	0.9552	0.6602
Srsf7	SRSF7_MOUSE	Serine/arginine-rich splicing factor 7	0.843175	0.54515
Dop1a	DOP1_MOUSE	Protein dopey-1	4.46507	NaN
Mettl21c	MT21C_MOUSE	Protein-lysine methyltransferase METTL21C	3.18605	-1.3186
Tars3	SYTC2_MOUSE	Threonine--tRNA ligase 2, cytoplasmic	-0.604175	-0.365276
Srp68	SRP68_MOUSE	Signal recognition particle subunit SRP68	0.73999	0.0954504
Eif4e2	IF4E2_MOUSE	Eukaryotic translation initiation factor 4E type 2	1.84433	0.682825
Me3	MAON_MOUSE	NADP-dependent malic enzyme, mitochondrial	0.962447	0.182925
Dlat	ODP2_MOUSE	Dihydrolipoyllysine-residue acetyltransferase component of pyruvate dehydrogenase complex, mitochondrial	-0.0772009	0.158401
Lars1	SYLC_MOUSE	Leucine--tRNA ligase, cytoplasmic	0.7038	0.54825
Eif1ax	IF1AX_MOUSE	Eukaryotic translation initiation factor 1A, X-chromosomal	0.860317	-0.498
Ckap4	CKAP4_MOUSE	Cytoskeleton-associated protein 4	0.660375	0.73585
Mical2	MICA2_MOUSE	[F-actin]-monooxygenase MICAL2	1.50205	NaN
Qars1	SYQ_MOUSE	Glutamine--tRNA ligase	0.160175	0.0844746
Hadha	ECHA_MOUSE	Trifunctional enzyme subunit alpha, mitochondrial	0.46705	0.16115
Tsen34	SEN34_MOUSE	tRNA-splicing endonuclease subunit Sen34	4.45591	NaN
Tcaf1	TCAF1_MOUSE	TRPM8 channel-associated factor 1	4.54808	NaN
NARS1	SYNC_MOUSE	Asparagine--tRNA ligase, cytoplasmic	2.20484	0.237825
Metap1	MAP11_MOUSE	Methionine aminopeptidase 1	3.42306	-0.696175
Rpl24	RL24_MOUSE	60S ribosomal protein L24	0.281025	0.438625
Rcn2	RCN2_MOUSE	Reticulocalbin-2	0.733845	-0.132175
Efemp1	FBLN3_MOUSE	EGF-containing fibulin-like extracellular matrix protein 1	-0.807539	-0.149675
Prkaa2	AAPK2_MOUSE	5'-AMP-activated protein kinase catalytic subunit alpha-2	2.06992	-0.437075
Man2a2	MA2A2_MOUSE	Alpha-mannosidase 2x	1.19159	0.23575
Clasp2	CLAP2_MOUSE	CLIP-associating protein 2	0.190275	0.49815
Klhl38	KLH38_MOUSE	Kelch-like protein 38	3.00342	NaN
Arf2	ARF2_MOUSE	ADP-ribosylation factor 2	0.40965	NaN
Asph	ASPH_MOUSE	Aspartyl/asparaginyl beta-hydroxylase	0.628725	0.127075
Flna	FLNA_MOUSE	Filamin-A	0.637675	0.329574
Exosc6	EXOS6_MOUSE	Exosome complex component MTR3	1.36691	0.288984
Kyat1	KAT1_MOUSE	Kynurenine--oxoglutarate transaminase 1	2.59951	-0.97845
Iars1	SYIC_MOUSE	Isoleucine--tRNA ligase, cytoplasmic	0.463375	0.37395
Mrpl22	RM22_MOUSE	39S ribosomal protein L22, mitochondrial	3.90854	2.04378
Hook3	HOOK3_MOUSE	Protein Hook homolog 3	1.32465	0.0943751
Gphn	GEPH_MOUSE	Gephyrin	-0.6263	-0.476151
Timmdc1	TIDC1_MOUSE	Complex I assembly factor TIMMDC1, mitochondrial	1.9081	-0.188776
Abra	ABRA_MOUSE	Actin-binding Rho-activating protein	1.16743	0.585166
Lmod1	LMOD1_MOUSE	Leiomodin-1	0.43705	NaN
Atp6v1h	VATH_MOUSE	V-type proton ATPase subunit H	1.90869	0.19155
Dpp9	DPP9_MOUSE	Dipeptidyl peptidase 9	0.0631685	-0.614175
Qdpr	DHPR_MOUSE	Dihydropteridine reductase	0.301725	-0.8626
Pomgnt2	PMGT2_MOUSE	Protein O-linked-mannose beta-1,4-N-acetylglucosaminyltransferase 2	0.472621	NaN
Maob	AOFB_MOUSE	Amine oxidase [flavin-containing] B	-0.468352	-0.790876
Klhl31	KLH31_MOUSE	Kelch-like protein 31	1.5128	0.335649
Synpo2l	SYP2L_MOUSE	Synaptopodin 2-like protein	0.316325	-0.3316
Ptges2	PGES2_MOUSE	Prostaglandin E synthase 2	1.89471	0.131649
Acaa2	THIM_MOUSE	3-ketoacyl-CoA thiolase, mitochondrial	1.038	0.4366
Naa25	NAA25_MOUSE	N-alpha-acetyltransferase 25, NatB auxiliary subunit	2.02456	-0.0209002
Kank2	KANK2_MOUSE	KN motif and ankyrin repeat domain-containing protein 2	1.24212	0.4069
Pgam5	PGAM5_MOUSE	Serine/threonine-protein phosphatase PGAM5, mitochondrial	2.0994	0.700675
Tmx3	TMX3_MOUSE	Protein disulfide-isomerase TMX3	-0.797562	0.1182
Usp47	UBP47_MOUSE	Ubiquitin carboxyl-terminal hydrolase 47	0.98085	-0.152075
Tbc1d17	TBC17_MOUSE	TBC1 domain family member 17	0.21855	-0.473325
Fsd2	FSD2_MOUSE	Fibronectin type III and SPRY domain-containing protein 2	0.6796	0.241275
Stac3	STAC3_MOUSE	SH3 and cysteine-rich domain-containing protein 3	-0.0376244	-0.7473
Tigar	TIGAR_MOUSE	Fructose-2,6-bisphosphatase TIGAR	1.6708	-1.88297
Pgm5	PGM5_MOUSE	Phosphoglucomutase-like protein 5	0.953475	0.653925
Sh3rf2	SH3R2_MOUSE	E3 ubiquitin-protein ligase SH3RF2	1.6588	NaN
Trim35	TRI35_MOUSE	E3 ubiquitin-protein ligase TRIM35	5.94573	NaN
Farsa	SYFA_MOUSE	Phenylalanine--tRNA ligase alpha subunit	0.767349	-0.608725
Trim47	TRI47_MOUSE	E3 ubiquitin-protein ligase TRIM47	2.29592	0.980409
Gpcpd1	GPCP1_MOUSE	Glycerophosphocholine phosphodiesterase GPCPD1	0.955637	-0.728075
Asrgl1	ASGL1_MOUSE	Isoaspartyl peptidase/L-asparaginase	0.888518	-1.14617
Lnpep	LCAP_MOUSE	Leucyl-cystinyl aminopeptidase	1.66989	1.0014
Thop1	THOP1_MOUSE	Thimet oligopeptidase	0.79055	-0.36415
Septin11	SEP11_MOUSE	Septin-11	0.669393	0.496475
Rbm14	RBM14_MOUSE	RNA-binding protein 14	0.92765	0.98925
Fam120c	F120C_MOUSE	Constitutive coactivator of PPAR-gamma-like protein 2	1.05454	NaN
Klhl30	KLH30_MOUSE	Kelch-like protein 30	4.98591	0.374675
Eri3	ERI3_MOUSE	ERI1 exoribonuclease 3	4.51847	-0.3255
Prr33	PRR33_MOUSE	Proline-rich protein 33	-0.7994	-1.35598
Prps1l1	Q8C5R8_MOUSE	Ribose-phosphate diphosphokinase	0.0422003	-0.88815
Mettl7a1	Q8C6B0_MOUSE	Methyltransferase-like 7A1	1.08446	-0.161701
Col6a6	CO6A6_MOUSE	Collagen alpha-6(VI) chain	-0.0984244	-0.748675
Btbd9	BTBD9_MOUSE	BTB/POZ domain-containing protein 9	2.64393	NaN
Vps52	VPS52_MOUSE	Vacuolar protein sorting-associated protein 52 homolog	0.5899	NaN
Crbn	CRBN_MOUSE	Protein cereblon	2.54055	-0.259775
Stbd1	STBD1_MOUSE	Starch-binding domain-containing protein 1	-0.23395	-0.0771246
Emc1	EMC1_MOUSE	ER membrane protein complex subunit 1	0.2214	-0.0112004
Ky	KY_MOUSE	Kyphoscoliosis peptidase	4.20208	NaN
Ank2	ANK2_MOUSE	Ankyrin-2	1.24174	0.545
Immt	MIC60_MOUSE	MICOS complex subunit Mic60	0.380975	0.0506248
Samd4a	SMAG1_MOUSE	Protein Smaug homolog 1	1.45905	0.833124
Dctn4	DCTN4_MOUSE	Dynactin subunit 4	2.03789	-0.244225
Synpo	SYNPO_MOUSE	Synaptopodin	0.0628748	-0.352825
Vwa8	VWA8_MOUSE	von Willebrand factor A domain-containing protein 8	0.6017	0.3941
Ufl1	UFL1_MOUSE	E3 UFM1-protein ligase 1	1.87568	0.32715
Macroh2a2	H2AW_MOUSE	Core histone macro-H2A.2	2.72175	NaN
Micu2	MICU2_MOUSE	Calcium uptake protein 2, mitochondrial	2.00406	2.21775
Txnl1	TXNL1_MOUSE	Thioredoxin-like protein 1	2.33651	0.082725
Map2k7	MP2K7_MOUSE	Dual specificity mitogen-activated protein kinase kinase 7	3.3113	NaN
Rdh13	RDH13_MOUSE	Retinol dehydrogenase 13	1.02268	0.1976
Smco1	SMCO1_MOUSE	Single-pass membrane and coiled-coil domain-containing protein 1	2.99668	NaN
Polr2b	RPB2_MOUSE	DNA-directed RNA polymerase II subunit RPB2	0.811833	NaN
Akr7a2	ARK72_MOUSE	Aflatoxin B1 aldehyde reductase member 2	2.44322	-0.649425
Tns2	TNS2_MOUSE	Tensin-2	1.22143	0.883707
Eprs1	SYEP_MOUSE	Bifunctional glutamate/proline--tRNA ligase	-0.148425	-0.14505
Lonp1	LONM_MOUSE	Lon protease homolog, mitochondrial	0.343	0.26045
Unc45b	UN45B_MOUSE	Protein unc-45 homolog B	0.561425	0.693975
Sltm	SLTM_MOUSE	SAFB-like transcription modulator	2.39475	NaN
Pgp	PGP_MOUSE	Glycerol-3-phosphate phosphatase	0.844575	-1.00275
Dhrs7c	DRS7C_MOUSE	Dehydrogenase/reductase SDR family member 7C	-0.31335	-0.48745
Aldh4a1	AL4A1_MOUSE	Delta-1-pyrroline-5-carboxylate dehydrogenase, mitochondrial	1.19225	0.1071
Smtnl2	SMTL2_MOUSE	Smoothelin-like protein 2	2.92763	-1.14185
Myl6b	MYL6B_MOUSE	Myosin light chain 6B	1.74545	1.11889
Pdlim5	PDLI5_MOUSE	PDZ and LIM domain protein 5	-0.204625	-0.5318
Pygb	PYGB_MOUSE	Glycogen phosphorylase, brain form	0.019875	-0.544849
Fermt2	FERM2_MOUSE	Fermitin family homolog 2	1.0438	0.20925
Copa	COPA_MOUSE	Coatomer subunit alpha	0.945825	0.5733
Trip10	CIP4_MOUSE	Cdc42-interacting protein 4	3.26726	-0.080925
Stau2	STAU2_MOUSE	Double-stranded RNA-binding protein Staufen homolog 2	1.79472	1.17616
Ahctf1	ELYS_MOUSE	Protein ELYS	0.787064	NaN
Ago2	AGO2_MOUSE	Protein argonaute-2	0.3155	-0.14565
Rhot2	MIRO2_MOUSE	Mitochondrial Rho GTPase 2	1.40207	0.788749
Afg3l2	AFG32_MOUSE	AFG3-like protein 2	0.158675	0.321549
Eif3b	EIF3B_MOUSE	Eukaryotic translation initiation factor 3 subunit B	0.5178	0.371751
Mrpl48	RM48_MOUSE	39S ribosomal protein L48, mitochondrial	2.69598	NaN
Oplah	OPLA_MOUSE	5-oxoprolinase	0.11135	-1.02182
Bclaf1	BCLF1_MOUSE	Bcl-2-associated transcription factor 1	0.844072	1.06762
Fgb	FIBB_MOUSE	Fibrinogen beta chain	0.345424	-0.0951748
Asb2	ASB2_MOUSE	Ankyrin repeat and SOCS box protein 2	2.7578	NaN
Zbtb20	ZBT20_MOUSE	Zinc finger and BTB domain-containing protein 20	2.69877	NaN
Taco1	TACO1_MOUSE	Translational activator of cytochrome c oxidase 1	1.94994	0.168425
Saysd1	SMDC1_MOUSE	SAYSvFN domain-containing protein 1	0.950475	0.2298
Alkbh3	ALKB3_MOUSE	Alpha-ketoglutarate-dependent dioxygenase alkB homolog 3	4.60667	-0.444776
Dnm1l	DNM1L_MOUSE	Dynamin-1-like protein	0.711925	0.202974
Nek9	NEK9_MOUSE	Serine/threonine-protein kinase Nek9	0.202625	-0.244575
Coq9	COQ9_MOUSE	Ubiquinone biosynthesis protein COQ9, mitochondrial	1.76723	-0.0144749
Nat10	NAT10_MOUSE	RNA cytidine acetyltransferase	-0.800675	NaN
Abcf3	ABCF3_MOUSE	ATP-binding cassette sub-family F member 3	1.4369	-0.134625
Alg3	ALG3_MOUSE	Dol-P-Man:Man(5)GlcNAc(2)-PP-Dol alpha-1,3-mannosyltransferase	2.23774	-0.7909
Sdha	SDHA_MOUSE	Succinate dehydrogenase [ubiquinone] flavoprotein subunit, mitochondrial	0.500775	0.112674
Mrpl38	RM38_MOUSE	39S ribosomal protein L38, mitochondrial	2.63512	1.40222
Commd9	COMD9_MOUSE	COMM domain-containing protein 9	3.75737	NaN
Matr3	MATR3_MOUSE	Matrin-3	0.595475	1.66037
Ddx18	DDX18_MOUSE	ATP-dependent RNA helicase DDX18	0.596275	NaN
Appl1	DP13A_MOUSE	DCC-interacting protein 13-alpha	0.923423	0.0684505
Ndufs8	NDUS8_MOUSE	NADH dehydrogenase [ubiquinone] iron-sulfur protein 8, mitochondrial	0.0339746	-0.418426
Plcd4	PLCD4_MOUSE	1-phosphatidylinositol 4,5-bisphosphate phosphodiesterase delta-4	3.11919	-0.9074
Pitrm1	PREP_MOUSE	Presequence protease, mitochondrial	1.50075	0.478125
Abhd11	ABHDB_MOUSE	Protein ABHD11	1.18593	-0.0187507
Ltbp4	LTBP4_MOUSE	Latent-transforming growth factor beta-binding protein 4	0.813915	NaN
Ablim1	ABLM1_MOUSE	Actin-binding LIM protein 1	1.30345	1.1024
Arhgef6	ARHG6_MOUSE	Rho guanine nucleotide exchange factor 6	2.67262	NaN
Svil	SVIL_MOUSE	Supervillin	1.0088	0.309525
Naxe	NNRE_MOUSE	NAD(P)H-hydrate epimerase	2.47778	-0.0420003
Sf3a1	SF3A1_MOUSE	Splicing factor 3A subunit 1	0.376625	0.552175
Dcaf8	DCAF8_MOUSE	DDB1- and CUL4-associated factor 8	0.69065	0.6154
Hibch	HIBCH_MOUSE	3-hydroxyisobutyryl-CoA hydrolase, mitochondrial	0.4433	-0.104775
Acat1	THIL_MOUSE	Acetyl-CoA acetyltransferase, mitochondrial	0.66465	0.22265
Eif3l	EIF3L_MOUSE	Eukaryotic translation initiation factor 3 subunit L	1.61805	0.24485
Aimp2	AIMP2_MOUSE	Aminoacyl tRNA synthase complex-interacting multifunctional protein 2	0.695975	-0.155725
Blmh	BLMH_MOUSE	Bleomycin hydrolase	2.28715	-0.243725
Hnrnpl	HNRPL_MOUSE	Heterogeneous nuclear ribonucleoprotein L	0.32855	0.787625
Adhfe1	HOT_MOUSE	Hydroxyacid-oxoacid transhydrogenase, mitochondrial	2.5944	0.117675
Aamdc	AAMDC_MOUSE	Mth938 domain-containing protein	0.894793	-0.60755
Slc25a42	S2542_MOUSE	Mitochondrial coenzyme A transporter SLC25A42	1.0311	1.63551
Sirt3	SIR3_MOUSE	NAD-dependent protein deacetylase sirtuin-3	2.01325	0.573475
Vps37c	VP37C_MOUSE	Vacuolar protein sorting-associated protein 37C	2.55781	0.10595
Sccpdh	SCPDL_MOUSE	Saccharopine dehydrogenase-like oxidoreductase	0.52965	-0.329475
Apeh	APEH_MOUSE	Acylamino-acid-releasing enzyme	0.512825	-0.2184
Bphl	BPHL_MOUSE	Valacyclovir hydrolase	3.00215	-0.200274
Eif3c	EIF3C_MOUSE	Eukaryotic translation initiation factor 3 subunit C	0.6624	0.343201
Cmbl	CMBL_MOUSE	Carboxymethylenebutenolidase homolog	0.918326	-0.592725
Uqcr10	QCR9_MOUSE	Cytochrome b-c1 complex subunit 9	0.189025	0.1004
Phykpl	AT2L2_MOUSE	5-phosphohydroxy-L-lysine phospho-lyase	3.3352	-1.68987
H2aj	H2AJ_MOUSE	Histone H2A.J	0.730525	NaN
Angptl7	ANGL7_MOUSE	Angiopoietin-related protein 7	0.911855	-0.446782
Dync1li1	DC1L1_MOUSE	Cytoplasmic dynein 1 light intermediate chain 1	0.0203247	-0.06705
Coq6	COQ6_MOUSE	Ubiquinone biosynthesis monooxygenase COQ6, mitochondrial	2.92186	-0.0941253
Spart	SPART_MOUSE	Spartin	2.99513	-0.0514746
Art3	NAR3_MOUSE	Ecto-ADP-ribosyltransferase 3	-0.32085	-0.571976
Phospho1	PHOP1_MOUSE	Phosphoethanolamine/phosphocholine phosphatase	1.99052	-0.95045
Seh1l	SEH1_MOUSE	Nucleoporin SEH1	0.564824	0.626022
Ntmt1	NTM1A_MOUSE	N-terminal Xaa-Pro-Lys N-methyltransferase 1	1.2499	0.204275
Ptrh2	PTH2_MOUSE	Peptidyl-tRNA hydrolase 2, mitochondrial	1.5703	0.0164499
Vwa1	VWA1_MOUSE	von Willebrand factor A domain-containing protein 1	0.77535	1.18723
Mcat	FABD_MOUSE	Malonyl-CoA-acyl carrier protein transacylase, mitochondrial	1.31065	-0.22195
	CS047_MOUSE	Uncharacterized protein C19orf47 homolog	1.21282	-0.47676
Cacnb1	CACB1_MOUSE	Voltage-dependent L-type calcium channel subunit beta-1	-0.261025	-0.587025
Micos13	MIC13_MOUSE	MICOS complex subunit MIC13	0.397875	0.116
Atp2a1	AT2A1_MOUSE	Sarcoplasmic/endoplasmic reticulum calcium ATPase 1	-0.400725	-0.624825
Nup85	NUP85_MOUSE	Nuclear pore complex protein Nup85	1.42073	NaN
Myoz3	MYOZ3_MOUSE	Myozenin-3	-0.7733	-1.44768
Clybl	CLYBL_MOUSE	Citramalyl-CoA lyase, mitochondrial	0.570675	0.331924
Snap47	SNP47_MOUSE	Synaptosomal-associated protein 47	2.89466	NaN
Smyd2	SMYD2_MOUSE	N-lysine methyltransferase SMYD2	3.47255	-0.926724
Actr1b	ACTY_MOUSE	Beta-centractin	0.63985	-0.16865
Usp15	UBP15_MOUSE	Ubiquitin carboxyl-terminal hydrolase 15	1.64295	-0.5177
Nol6	NOL6_MOUSE	Nucleolar protein 6	2.12249	NaN
Txlnb	TXLNB_MOUSE	Beta-taxilin	0.64515	0.000775337
Aspscr1	ASPC1_MOUSE	Tether containing UBX domain for GLUT4	0.412696	-0.41845
Cops8	CSN8_MOUSE	COP9 signalosome complex subunit 8	1.7356	-0.236825
Alas1	HEM1_MOUSE	5-aminolevulinate synthase, non-specific, mitochondrial	3.41122	NaN
Mavs	MAVS_MOUSE	Mitochondrial antiviral-signaling protein	0.79174	0.369525
Fgg	FIBG_MOUSE	Fibrinogen gamma chain	0.193201	0.0490751
Ncln	NCLN_MOUSE	Nicalin	0.315957	0.00740004
Mylk2	MYLK2_MOUSE	Myosin light chain kinase 2, skeletal/cardiac muscle	-0.0261993	-0.259775
Tmem143	TM143_MOUSE	Transmembrane protein 143	0.7727	0.171825
Lrrc2	LRRC2_MOUSE	Leucine-rich repeat-containing protein 2	2.7564	NaN
Fyco1	FYCO1_MOUSE	FYVE and coiled-coil domain-containing protein 1	2.25219	-0.0344
Myh9	MYH9_MOUSE	Myosin-9	1.1728	0.5564
Hdlbp	VIGLN_MOUSE	Vigilin	0.586425	0.165424
Nit1	NIT1_MOUSE	Deaminated glutathione amidase	2.89958	-0.933225
Psmd2	PSMD2_MOUSE	26S proteasome non-ATPase regulatory subunit 2	0.677575	0.33285
Atp1a1	AT1A1_MOUSE	Sodium/potassium-transporting ATPase subunit alpha-1	0.661325	0.3028
Cdipt	CDIPT_MOUSE	CDP-diacylglycerol--inositol 3-phosphatidyltransferase	0.79535	0.299425
Mrpl50	RM50_MOUSE	39S ribosomal protein L50, mitochondrial	0.291325	0.6957
Mrps23	RT23_MOUSE	28S ribosomal protein S23, mitochondrial	1.31527	1.01955
Rcc1	RCC1_MOUSE	Regulator of chromosome condensation	1.8395	-0.119025
Oxnad1	OXND1_MOUSE	Oxidoreductase NAD-binding domain-containing protein 1	1.0654	-0.209925
	CH082_MOUSE	UPF0598 protein C8orf82 homolog	3.91155	-0.5793
Lmcd1	LMCD1_MOUSE	LIM and cysteine-rich domains protein 1	2.3519	1.68193
Hnrnpu	HNRPU_MOUSE	Heterogeneous nuclear ribonucleoprotein U	0.553051	0.674324
Slc25a3	MPCP_MOUSE	Phosphate carrier protein, mitochondrial	0.327476	-0.0852256
Nudt16l1	TIRR_MOUSE	Tudor-interacting repair regulator protein	4.66008	NaN
Gatad2b	P66B_MOUSE	Transcriptional repressor p66-beta	1.6795	0.666175
Asb16	ASB16_MOUSE	Ankyrin repeat and SOCS box protein 16	5.62039	-0.335576
Flnc	FLNC_MOUSE	Filamin-C	1.61715	0.855925
Ipo4	IPO4_MOUSE	Importin-4	1.12184	0.27195
St3gal6	SIA10_MOUSE	Type 2 lactosamine alpha-2,3-sialyltransferase	2.81214	-0.133499
Sfpq	SFPQ_MOUSE	Splicing factor, proline- and glutamine-rich	0.5811	0.57095
Rab14	RAB14_MOUSE	Ras-related protein Rab-14	3.48725	0.26755
Sfxn3	SFXN3_MOUSE	Sideroflexin-3	0.134675	-0.22535
Isoc1	ISOC1_MOUSE	Isochorismatase domain-containing protein 1	1.33701	-1.14385
Fitm1	FITM1_MOUSE	Fat storage-inducing transmembrane protein 1	0.00162554	-0.254475
Acly	ACLY_MOUSE	ATP-citrate synthase	1.71645	0.303325
Poldip2	PDIP2_MOUSE	Polymerase delta-interacting protein 2	-2.18185	0.4139
Idh3b	Q91VA7_MOUSE	Isocitrate dehydrogenase [NAD] subunit, mitochondrial	0.7222	-0.20315
Eif4a3	IF4A3_MOUSE	Eukaryotic initiation factor 4A-III	0.757175	0.7138
Ndufs1	NDUS1_MOUSE	NADH-ubiquinone oxidoreductase 75 kDa subunit, mitochondrial	0.144675	-0.2344
Snx9	SNX9_MOUSE	Sorting nexin-9	-0.26165	NaN
Memo1	MEMO1_MOUSE	Protein MEMO1	2.98843	-0.618325
Rnh1	RINI_MOUSE	Ribonuclease inhibitor	0.701	-0.192525
Cavin3	CAVN3_MOUSE	Caveolae-associated protein 3	0.688025	0.339525
Bzw2	5MP1_MOUSE	eIF5-mimic protein 1	0.70475	0.236775
Rbmxl1	RMXL1_MOUSE	RNA binding motif protein, X-linked-like-1	2.29043	1.42483
Atp5f1c	ATPG_MOUSE	ATP synthase subunit gamma, mitochondrial	0.982175	0.240925
Ddx1	DDX1_MOUSE	ATP-dependent RNA helicase DDX1	0.20985	-0.0626006
Cbr4	CBR4_MOUSE	3-oxoacyl-[acyl-carrier-protein] reductase	0.72905	-0.126675
Dcaf11	DCA11_MOUSE	DDB1- and CUL4-associated factor 11	1.38957	-0.197225
Sh3bgrl3	SH3L3_MOUSE	SH3 domain-binding glutamic acid-rich-like protein 3	3.69096	0.80965
Ubap2	UBAP2_MOUSE	Ubiquitin-associated protein 2	-0.669846	0.43815
Ncoa5	NCOA5_MOUSE	Nuclear receptor coactivator 5	1.81391	NaN
Csde1	CSDE1_MOUSE	Cold shock domain-containing protein E1	0.995921	-0.0138001
Txndc5	TXND5_MOUSE	Thioredoxin domain-containing protein 5	1.60158	0.0142746
Hdac11	HDA11_MOUSE	Histone deacetylase 11	3.72654	NaN
Plpp7	PLPP7_MOUSE	Inactive phospholipid phosphatase 7	0.726275	0.752365
Acsl6	ACSL6_MOUSE	Long-chain-fatty-acid--CoA ligase 6	5.09163	0.0392251
Ndufs2	NDUS2_MOUSE	NADH dehydrogenase [ubiquinone] iron-sulfur protein 2, mitochondrial	0.903749	-0.374699
Lrrfip2	LRRF2_MOUSE	Leucine-rich repeat flightless-interacting protein 2	2.78048	1.40245
Eif3h	EIF3H_MOUSE	Eukaryotic translation initiation factor 3 subunit H	1.53572	0.113575
Serpina3n	SPA3N_MOUSE	Serine protease inhibitor A3N	1.67208	0.75575
Yars1	SYYC_MOUSE	Tyrosine--tRNA ligase, cytoplasmic	1.37226	-0.1031
Cisd1	CISD1_MOUSE	CDGSH iron-sulfur domain-containing protein 1	0.2324	-0.148975
As3mt	AS3MT_MOUSE	Arsenite methyltransferase	0.5723	-0.0282502
Hpx	HEMO_MOUSE	Hemopexin	1.80049	0.269175
Tmem205	TM205_MOUSE	Transmembrane protein 205	3.09194	0.807825
Pip4k2c	PI42C_MOUSE	Phosphatidylinositol 5-phosphate 4-kinase type-2 gamma	0.58175	0.521893
Synpo2	SYNP2_MOUSE	Synaptopodin-2	-0.0180249	-0.022625
Atl3	ATLA3_MOUSE	Atlastin-3	0.389474	0.0869493
Uckl1	UCKL1_MOUSE	Uridine-cytidine kinase-like 1	3.09635	NaN
Bag2	BAG2_MOUSE	BAG family molecular chaperone regulator 2	1.24005	0.0230253
L2hgdh	L2HDH_MOUSE	L-2-hydroxyglutarate dehydrogenase, mitochondrial	0.693581	-0.500174
Rpn1	RPN1_MOUSE	Dolichyl-diphosphooligosaccharide--protein glycosyltransferase subunit 1	0.0567498	-0.1983
Ndufv1	NDUV1_MOUSE	NADH dehydrogenase [ubiquinone] flavoprotein 1, mitochondrial	0.85945	-0.27055
Ptbp2	PTBP2_MOUSE	Polypyrimidine tract-binding protein 2	1.70889	0.951925
Fyttd1	UIF_MOUSE	UAP56-interacting factor	1.11208	0.765994
Grhpr	GRHPR_MOUSE	Glyoxylate reductase/hydroxypyruvate reductase	0.490296	-0.6709
Myh7	MYH7_MOUSE	Myosin-7	-1.51608	-0.32455
Pcca	PCCA_MOUSE	Propionyl-CoA carboxylase alpha chain, mitochondrial	0.124599	-0.30175
Ugp2	UGPA_MOUSE	UTP--glucose-1-phosphate uridylyltransferase	0.259175	-0.0614495
Lpin1	LPIN1_MOUSE	Phosphatidate phosphatase LPIN1	1.47296	-1.35142
Asb10	ASB10_MOUSE	Ankyrin repeat and SOCS box protein 10	2.49356	NaN
Dst	DYST_MOUSE	Dystonin	0.59675	0.498925
Smarca5	SMCA5_MOUSE	SWI/SNF-related matrix-associated actin-dependent regulator of chromatin subfamily A member 5	1.4242	NaN
Supt16h	SP16H_MOUSE	FACT complex subunit SPT16	1.20093	NaN
Coro6	CORO6_MOUSE	Coronin-6	1.37002	-0.0674498
Msi2	MSI2H_MOUSE	RNA-binding protein Musashi homolog 2	1.64852	0.151474
Tardbp	TADBP_MOUSE	TAR DNA-binding protein 43	1.66005	0.0668254
Etfdh	ETFD_MOUSE	Electron transfer flavoprotein-ubiquinone oxidoreductase, mitochondrial	1.00135	0.2312
Acaa1a	THIKA_MOUSE	3-ketoacyl-CoA thiolase A, peroxisomal	2.25088	0.879076
Tf	TRFE_MOUSE	Serotransferrin	0.516975	0.00145006
Rheb	RHEB_MOUSE	GTP-binding protein Rheb	3.08265	-0.0472007
Tmco1	TMCO1_MOUSE	Calcium load-activated calcium channel	1.04594	-0.00437498
Sf3b3	SF3B3_MOUSE	Splicing factor 3B subunit 3	0.6498	0.5622
Slc41a3	S41A3_MOUSE	Solute carrier family 41 member 3	-0.416351	-0.759924
Mrpl37	RM37_MOUSE	39S ribosomal protein L37, mitochondrial	2.36634	1.10855
Tor1aip1	TOIP1_MOUSE	Torsin-1A-interacting protein 1	0.5997	-0.0832
Smtn	SMTN_MOUSE	Smoothelin	2.3788	-0.5102
Macrod1	MACD1_MOUSE	ADP-ribose glycohydrolase MACROD1	2.29521	-0.581301
Dars1	SYDC_MOUSE	Aspartate--tRNA ligase, cytoplasmic	-0.132925	-0.2774
Ppp6r3	PP6R3_MOUSE	Serine/threonine-protein phosphatase 6 regulatory subunit 3	0.0320749	0.168425
Mthfd1	C1TC_MOUSE	C-1-tetrahydrofolate synthase, cytoplasmic	0.264925	-0.206025
Tubb6	TBB6_MOUSE	Tubulin beta-6 chain	2.15558	1.2691
Gmppa	GMPPA_MOUSE	Mannose-1-phosphate guanyltransferase alpha	3.55434	-0.1148
Clip1	CLIP1_MOUSE	CAP-Gly domain-containing linker protein 1	0.0578499	0.154875
Nop2	NOP2_MOUSE	Probable 28S rRNA (cytosine-C(5))-methyltransferase	0.981093	NaN
Glyr1	GLYR1_MOUSE	Putative oxidoreductase GLYR1	2.62831	NaN
Mtarc2	MARC2_MOUSE	Mitochondrial amidoxime reducing component 2	-0.131976	0.12375
Lrrc59	LRC59_MOUSE	Leucine-rich repeat-containing protein 59	0.721475	0.487225
Pdia6	PDIA6_MOUSE	Protein disulfide-isomerase A6	0.844425	0.382024
Plrg1	PLRG1_MOUSE	Pleiotropic regulator 1	0.670369	0.206382
Ubxn1	UBXN1_MOUSE	UBX domain-containing protein 1	2.20312	-0.221624
Ddo	OXDD_MOUSE	D-aspartate oxidase	5.02442	NaN
Sf3b5	SF3B5_MOUSE	Splicing factor 3B subunit 5	2.01834	0.526
Neurl1	NEUL1_MOUSE	E3 ubiquitin-protein ligase NEURL1	3.96202	NaN
Trim7	TRIM7_MOUSE	E3 ubiquitin-protein ligase TRIM7	3.83347	NaN
Camk2g	KCC2G_MOUSE	Calcium/calmodulin-dependent protein kinase type II subunit gamma	0.225225	-0.0514746
Alpk3	ALPK3_MOUSE	Alpha-protein kinase 3	0.872974	0.275775
Rtn4ip1	RT4I1_MOUSE	Reticulon-4-interacting protein 1, mitochondrial	0.339875	-0.28825
Mpi	MPI_MOUSE	Mannose-6-phosphate isomerase	0.41365	-0.4212
Cpt1b	CPT1B_MOUSE	Carnitine O-palmitoyltransferase 1, muscle isoform	0.600626	0.0432997
Atad3	ATAD3_MOUSE	ATPase family AAA domain-containing protein 3	0.4966	0.279125
Hnrnpab	ROAA_MOUSE	Heterogeneous nuclear ribonucleoprotein A/B	0.371876	0.357825
Mlycd	DCMC_MOUSE	Malonyl-CoA decarboxylase, mitochondrial	2.94188	0.2374
Dhrs7b	DRS7B_MOUSE	Dehydrogenase/reductase SDR family member 7B	0.3596	0.189176
Derl1	DERL1_MOUSE	Derlin-1	0.3517	-0.244901
Stoml2	STML2_MOUSE	Stomatin-like protein 2, mitochondrial	0.6908	0.673625
Pacsin3	PACN3_MOUSE	Protein kinase C and casein kinase II substrate protein 3	0.918	0.0359254
Mustn1	MSTN1_MOUSE	Musculoskeletal embryonic nuclear protein 1	2.51235	1.65607
Psmd6	PSMD6_MOUSE	26S proteasome non-ATPase regulatory subunit 6	0.7854	0.51515
Tinagl1	TINAL_MOUSE	Tubulointerstitial nephritis antigen-like	0.262225	NaN
Gorasp2	GORS2_MOUSE	Golgi reassembly-stacking protein 2	1.07186	0.269425
Eif3m	EIF3M_MOUSE	Eukaryotic translation initiation factor 3 subunit M	0.0690248	0.190325
Hadhb	ECHB_MOUSE	Trifunctional enzyme subunit beta, mitochondrial	0.612275	0.104275
Actr3	ARP3_MOUSE	Actin-related protein 3	0.5527	0.4125
Arfgap2	ARFG2_MOUSE	ADP-ribosylation factor GTPase-activating protein 2	2.39406	-0.0721502
Emilin1	EMIL1_MOUSE	EMILIN-1	0.894042	-0.109379
Nono	NONO_MOUSE	Non-POU domain-containing octamer-binding protein	1.27698	0.509425
Smox	SMOX_MOUSE	Spermine oxidase	2.4686	-2.80899
Hagh	GLO2_MOUSE	Hydroxyacylglutathione hydrolase, mitochondrial	2.46877	-0.4212
Vwa5a	VMA5A_MOUSE	von Willebrand factor A domain-containing protein 5A	0.968275	0.5504
Aco2	ACON_MOUSE	Aconitate hydratase, mitochondrial	0.324775	0.137926
Emc3	EMC3_MOUSE	ER membrane protein complex subunit 3	0.71685	0.1077
Dctn2	DCTN2_MOUSE	Dynactin subunit 2	0.6309	-0.13525
Cmas	NEUA_MOUSE	N-acylneuraminate cytidylyltransferase	1.52238	0.249725
Dpp3	DPP3_MOUSE	Dipeptidyl peptidase 3	1.28986	0.392751
Clint1	EPN4_MOUSE	Clathrin interactor 1	1.69361	0.294075
Prpf19	PRP19_MOUSE	Pre-mRNA-processing factor 19	1.32167	0.856575
Nampt	NAMPT_MOUSE	Nicotinamide phosphoribosyltransferase	1.57261	-0.67195
Lactb2	LACB2_MOUSE	Endoribonuclease LACTB2	3.48407	-0.7962
Dnajb11	DJB11_MOUSE	DnaJ homolog subfamily B member 11	0.3071	0.423125
Mlf2	MLF2_MOUSE	Myeloid leukemia factor 2	5.33152	1.87076
Hibadh	3HIDH_MOUSE	3-hydroxyisobutyrate dehydrogenase, mitochondrial	1.43305	0.0976505
Eif2s2	IF2B_MOUSE	Eukaryotic translation initiation factor 2 subunit 2	0.0211747	-0.0941257
Sntb1	SNTB1_MOUSE	Beta-1-syntrophin	0.358425	0.514575
Dhrs4	DHRS4_MOUSE	Dehydrogenase/reductase SDR family member 4	0.392951	-0.1023
Ndufa10	NDUAA_MOUSE	NADH dehydrogenase [ubiquinone] 1 alpha subcomplex subunit 10, mitochondrial	0.850675	-0.3067
Etfa	ETFA_MOUSE	Electron transfer flavoprotein subunit alpha, mitochondrial	1.01447	0.154375
Gps1	CSN1_MOUSE	COP9 signalosome complex subunit 1	0.708548	-0.284375
Eif2b2	EI2BB_MOUSE	Translation initiation factor eIF-2B subunit beta	3.98969	0.256225
Lysmd3	LYSM3_MOUSE	LysM and putative peptidoglycan-binding domain-containing protein 3	1.56758	NaN
Abcf2	ABCF2_MOUSE	ATP-binding cassette sub-family F member 2	0.532475	-0.3935
Rtcb	RTCB_MOUSE	RNA-splicing ligase RtcB homolog	0.74465	-0.0218501
Clcc1	CLCC1_MOUSE	Chloride channel CLIC-like protein 1	-0.451	0.651075
Abtb1	ABTB1_MOUSE	Ankyrin repeat and BTB/POZ domain-containing protein 1	1.96849	NaN
Park7	PARK7_MOUSE	Parkinson disease protein 7 homolog	-0.695051	-0.760375
Ndufs5	NDUS5_MOUSE	NADH dehydrogenase [ubiquinone] iron-sulfur protein 5	0.239925	-0.35455
Lias	LIAS_MOUSE	Lipoyl synthase, mitochondrial	-0.347486	1.24277
Pstpip2	PPIP2_MOUSE	Proline-serine-threonine phosphatase-interacting protein 2	1.43856	NaN
Rnps1	RNPS1_MOUSE	RNA-binding protein with serine-rich domain 1	0.9467	0.677725
Epdr1	EPDR1_MOUSE	Mammalian ependymin-related protein 1	1.88029	-0.701801
Dnaja3	DNJA3_MOUSE	DnaJ homolog subfamily A member 3, mitochondrial	0.570751	0.42695
Gtpbp4	GTPB4_MOUSE	GTP-binding protein 4	0.9287	NaN
Kars1	SYK_MOUSE	Lysine--tRNA ligase	-0.212625	-0.0209756
Pccb	PCCB_MOUSE	Propionyl-CoA carboxylase beta chain, mitochondrial	0.0861254	-0.225251
Aspn	ASPN_MOUSE	Asporin	0.0649247	-0.672
Mccc1	MCCA_MOUSE	Methylcrotonoyl-CoA carboxylase subunit alpha, mitochondrial	0.446825	-0.118
Ppp1r3a	PPR3A_MOUSE	Protein phosphatase 1 regulatory subunit 3A	-0.04705	0.0169492
Ehbp1l1	EH1L1_MOUSE	EH domain-binding protein 1-like protein 1	0.4304	0.34355
Tpgs1	TPGS1_MOUSE	Tubulin polyglutamylase complex subunit 1	2.1201	NaN
Mrps18a	RT18A_MOUSE	28S ribosomal protein S18a, mitochondrial	1.80179	NaN
Mrps5	RT05_MOUSE	28S ribosomal protein S5, mitochondrial	0.7069	0.854775
Mrpl34	RM34_MOUSE	39S ribosomal protein L34, mitochondrial	0.813772	NaN
Mrpl27	RM27_MOUSE	39S ribosomal protein L27, mitochondrial	0.454953	1.4494
Mrpl16	RM16_MOUSE	39S ribosomal protein L16, mitochondrial	1.1218	NaN
Mrpl9	RM09_MOUSE	39S ribosomal protein L9, mitochondrial	1.87328	0.692925
Sf3b1	SF3B1_MOUSE	Splicing factor 3B subunit 1	1.40265	0.55775
Hspbp1	HPBP1_MOUSE	Hsp70-binding protein 1	0.672975	-0.992474
Rtn4	RTN4_MOUSE	Reticulon-4	-0.1467	0.50885
Nup155	NU155_MOUSE	Nuclear pore complex protein Nup155	2.69301	0.3494
Rrbp1	RRBP1_MOUSE	Ribosome-binding protein 1	0.676229	0.7131
Hspb2	HSPB2_MOUSE	Heat shock protein beta-2	1.32862	-0.0995498
Arhgdia	GDIR1_MOUSE	Rho GDP-dissociation inhibitor 1	0.36755	0.132975
Prpf8	PRP8_MOUSE	Pre-mRNA-processing-splicing factor 8	0.5571	0.82275
Ndufa5	NDUA5_MOUSE	NADH dehydrogenase [ubiquinone] 1 alpha subcomplex subunit 5	0.278725	-0.107125
Cox6c	COX6C_MOUSE	Cytochrome c oxidase subunit 6C	0.582201	-0.0775752
Tomm22	TOM22_MOUSE	Mitochondrial import receptor subunit TOM22 homolog	2.30742	0.55775
Atp5mg	ATP5L_MOUSE	ATP synthase subunit g, mitochondrial	0.452349	0.177626
Rpl17	RL17_MOUSE	60S ribosomal protein L17	0.503675	0.63695
Mrpl15	RM15_MOUSE	39S ribosomal protein L15, mitochondrial	2.03157	2.4713
Glo1	LGUL_MOUSE	Lactoylglutathione lyase	-0.0322249	-0.54295
Mgst3	MGST3_MOUSE	Microsomal glutathione S-transferase 3	0.0533247	-0.0285501
Glod4	GLOD4_MOUSE	Glyoxalase domain-containing protein 4	2.21314	-0.0718741
Arpc5	ARPC5_MOUSE	Actin-related protein 2/3 complex subunit 5	1.42328	0.54005
Mrps16	RT16_MOUSE	28S ribosomal protein S16, mitochondrial	1.11015	NaN
Uqcr11	QCR10_MOUSE	Cytochrome b-c1 complex subunit 10	0.1278	2.7982
Lap3	AMPL_MOUSE	Cytosol aminopeptidase	1.44392	0.0960999
Mrpl24	RM24_MOUSE	39S ribosomal protein L24, mitochondrial	2.22184	0.46195
Myl9	MYL9_MOUSE	Myosin regulatory light polypeptide 9	0.7967	-0.0727
Mrpl49	RM49_MOUSE	39S ribosomal protein L49, mitochondrial	1.38351	0.90405
Ndufc2	NDUC2_MOUSE	NADH dehydrogenase [ubiquinone] 1 subunit C2	0.731675	-0.184
Pgls	6PGL_MOUSE	6-phosphogluconolactonase	1.18596	-0.49185
Decr1	DECR_MOUSE	2,4-dienoyl-CoA reductase [(3E)-enoyl-CoA-producing], mitochondrial	0.8218	-0.0270996
Uqcrq	QCR8_MOUSE	Cytochrome b-c1 complex subunit 8	0.426775	-0.187125
Rpa3	RFA3_MOUSE	Replication protein A 14 kDa subunit	1.84609	0.0744503
Ndufa2	NDUA2_MOUSE	NADH dehydrogenase [ubiquinone] 1 alpha subcomplex subunit 2	-0.24925	-0.00267506
Vps25	VPS25_MOUSE	Vacuolar protein-sorting-associated protein 25	3.93457	-0.560276
Ndufa3	NDUA3_MOUSE	NADH dehydrogenase [ubiquinone] 1 alpha subcomplex subunit 3	0.234875	-0.298675
Trappc5	TPPC5_MOUSE	Trafficking protein particle complex subunit 5	2.86521	NaN
Sdhb	SDHB_MOUSE	Succinate dehydrogenase [ubiquinone] iron-sulfur subunit, mitochondrial	1.04423	-0.00219917
Ntpcr	NTPCR_MOUSE	Cancer-related nucleoside-triphosphatase homolog	1.90793	0.06425
Ndufb4	NDUB4_MOUSE	NADH dehydrogenase [ubiquinone] 1 beta subcomplex subunit 4	0.3466	-0.1773
Sar1b	SAR1B_MOUSE	GTP-binding protein SAR1b	0.283275	-0.892526
Rab5a	RAB5A_MOUSE	Ras-related protein Rab-5A	1.46826	0.158675
RTRAF	RTRAF_MOUSE	RNA transcription, translation and transport factor protein	0.45345	0.0696745
Mtres1	MRES1_MOUSE	Mitochondrial transcription rescue factor 1	1.0363	0.203425
Aasdhppt	ADPPT_MOUSE	L-aminoadipate-semialdehyde dehydrogenase-phosphopantetheinyl transferase	0.79888	NaN
Ndufb5	NDUB5_MOUSE	NADH dehydrogenase [ubiquinone] 1 beta subcomplex subunit 5, mitochondrial	0.703725	-0.263075
Ndufb9	NDUB9_MOUSE	NADH dehydrogenase [ubiquinone] 1 beta subcomplex subunit 9	1.78342	-0.304325
Mrpl18	RM18_MOUSE	39S ribosomal protein L18, mitochondrial	2.33946	0.919425
Glrx3	GLRX3_MOUSE	Glutaredoxin-3	0.371175	-0.427525
Trap1	TRAP1_MOUSE	Heat shock protein 75 kDa, mitochondrial	1.41725	0.1352
Atp5pb	AT5F1_MOUSE	ATP synthase F(0) complex subunit B1, mitochondrial	0.559925	0.163175
Rps21	RS21_MOUSE	40S ribosomal protein S21	1.5915	-0.0381746
Acot13	ACO13_MOUSE	Acyl-coenzyme A thioesterase 13	0.493525	0.0554247
Nop10	NOP10_MOUSE	H/ACA ribonucleoprotein complex subunit 3	1.56629	NaN
Mri1	MTNA_MOUSE	Methylthioribose-1-phosphate isomerase	2.32726	-0.508025
Rer1	RER1_MOUSE	Protein RER1	1.9605	0.487774
Pam16	TIM16_MOUSE	Mitochondrial import inner membrane translocase subunit TIM16	0.4239	-0.0302
Ywhab	1433B_MOUSE	14-3-3 protein beta/alpha	1.02122	0.156325
Arl8b	ARL8B_MOUSE	ADP-ribosylation factor-like protein 8B	2.77144	0.19265
Uqcc2	UQCC2_MOUSE	Ubiquinol-cytochrome-c reductase complex assembly factor 2	1.98886	0.0837998
Hsbp1	HSBP1_MOUSE	Heat shock factor-binding protein 1	2.01454	NaN
Ndufa6	NDUA6_MOUSE	NADH dehydrogenase [ubiquinone] 1 alpha subcomplex subunit 6	0.157375	-0.0072999
Ndufb3	NDUB3_MOUSE	NADH dehydrogenase [ubiquinone] 1 beta subcomplex subunit 3	-0.0671501	0.345174
Rpl14	RL14_MOUSE	60S ribosomal protein L14	0.312325	0.552
Ndufb7	NDUB7_MOUSE	NADH dehydrogenase [ubiquinone] 1 beta subcomplex subunit 7	0.27585	-0.338375
Slc25a11	M2OM_MOUSE	Mitochondrial 2-oxoglutarate/malate carrier protein	0.601026	0.317925
Uqcrfs1	UCRI_MOUSE	Cytochrome b-c1 complex subunit Rieske, mitochondrial	0.401499	-0.0990005
Nhp2	NHP2_MOUSE	H/ACA ribonucleoprotein complex subunit 2	0.8445	1.20415
Chchd3	MIC19_MOUSE	MICOS complex subunit Mic19	0.19845	-0.0405002
Ociad1	OCAD1_MOUSE	OCIA domain-containing protein 1	2.59515	0.340299
Emc2	EMC2_MOUSE	ER membrane protein complex subunit 2	0.605975	0.1854
Filip1	FLIP1_MOUSE	Filamin-A-interacting protein 1	1.0123	1.06695
Snw1	SNW1_MOUSE	SNW domain-containing protein 1	4.26399	1.23475
Micu3	MICU3_MOUSE	Calcium uptake protein 3, mitochondrial	0.86334	-0.683675
Smc1a	SMC1A_MOUSE	Structural maintenance of chromosomes protein 1A	0.665322	0.816558
Arpc2	ARPC2_MOUSE	Actin-related protein 2/3 complex subunit 2	0.915125	0.3326
Smc3	SMC3_MOUSE	Structural maintenance of chromosomes protein 3	1.16238	0.12055
Mtfr1l	MFR1L_MOUSE	Mitochondrial fission regulator 1-like	2.8597	-0.378774
Atic	PUR9_MOUSE	Bifunctional purine biosynthesis protein ATIC	1.59549	-0.0839748
Cnot11	CNO11_MOUSE	CCR4-NOT transcription complex subunit 11	2.05338	NaN
Uqcc1	UQCC1_MOUSE	Ubiquinol-cytochrome-c reductase complex assembly factor 1	1.46556	-0.0386
Rbm8a	RBM8A_MOUSE	RNA-binding protein 8A	1.15127	0.735375
Psmd8	PSMD8_MOUSE	26S proteasome non-ATPase regulatory subunit 8	0.9199	0.3585
Hnrnpa0	ROA0_MOUSE	Heterogeneous nuclear ribonucleoprotein A0	0.984975	0.522975
Coq5	COQ5_MOUSE	2-methoxy-6-polyprenyl-1,4-benzoquinol methylase, mitochondrial	2.13722	0.12155
Abcb8	MITOS_MOUSE	Mitochondrial potassium channel ATP-binding subunit	1.76912	0.362476
Nip7	NIP7_MOUSE	60S ribosome subunit biogenesis protein NIP7 homolog	2.79715	NaN
Cenpv	CENPV_MOUSE	Centromere protein V	0.209949	1.38237
Pmpcb	MPPB_MOUSE	Mitochondrial-processing peptidase subunit beta	2.9812	0.149401
Rpl11	RL11_MOUSE	60S ribosomal protein L11	0.325375	0.465701
Ilf2	ILF2_MOUSE	Interleukin enhancer-binding factor 2	0.14235	0.791275
Ndufs4	NDUS4_MOUSE	NADH dehydrogenase [ubiquinone] iron-sulfur protein 4, mitochondrial	-0.0206261	-0.199449
Tecr	TECR_MOUSE	Very-long-chain enoyl-CoA reductase	-0.00285006	-0.362725
Gtpbp8	GTPB8_MOUSE	GTP-binding protein 8	1.30871	NaN
Ssr1	SSRA_MOUSE	Translocon-associated protein subunit alpha	2.48599	-0.0255494
Chtop	CHTOP_MOUSE	Chromatin target of PRMT1 protein	0.79985	1.34615
Serbp1	PAIRB_MOUSE	Plasminogen activator inhibitor 1 RNA-binding protein	0.560248	0.13655
Glipr2	GAPR1_MOUSE	Golgi-associated plant pathogenesis-related protein 1	2.29868	0.65605
Narf	NARF_MOUSE	Nuclear prelamin A recognition factor	3.90436	-0.64895
Ssbp1	SSBP_MOUSE	Single-stranded DNA-binding protein, mitochondrial	0.498275	0.0628254
Cap2	CAP2_MOUSE	Adenylyl cyclase-associated protein 2	1.0512	0.25505
Tpd52l2	TPD54_MOUSE	Tumor protein D54	1.14905	0.434624
Rex1bd	REX1B_MOUSE	Required for excision 1-B domain-containing protein	0.770712	NaN
Cops7a	CSN7A_MOUSE	COP9 signalosome complex subunit 7a	1.80512	-0.284025
Uqcrc1	QCR1_MOUSE	Cytochrome b-c1 complex subunit 1, mitochondrial	0.5581	-0.113275
Ola1	OLA1_MOUSE	Obg-like ATPase 1	1.00555	-0.2825
Naxd	NNRD_MOUSE	ATP-dependent (S)-NAD(P)H-hydrate dehydratase	0.811025	0.381899
Nsfl1c	NSF1C_MOUSE	NSFL1 cofactor p47	1.30627	-0.0038743
Mrpl55	RM55_MOUSE	39S ribosomal protein L55, mitochondrial	0.903472	0.56565
Mmachc	MMAC_MOUSE	Cyanocobalamin reductase / alkylcobalamin dealkylase	3.82898	NaN
Gars1	GARS_MOUSE	Glycine--tRNA ligase	2.48776	0.369525
Rpl15	RL15_MOUSE	60S ribosomal protein L15	0.34975	0.610751
Shmt2	GLYM_MOUSE	Serine hydroxymethyltransferase, mitochondrial	1.95639	0.50385
Bcs1l	BCS1_MOUSE	Mitochondrial chaperone BCS1	1.76828	-0.810732
Tsfm	EFTS_MOUSE	Elongation factor Ts, mitochondrial	2.16485	0.38795
Cs	CISY_MOUSE	Citrate synthase, mitochondrial	0.31205	-0.17405
Acsl3	ACSL3_MOUSE	Fatty acid CoA ligase Acsl3	0.0372455	-0.0806999
Tomm70	TOM70_MOUSE	Mitochondrial import receptor subunit TOM70	0.692925	0.48725
Pip4p2	PP4P2_MOUSE	Type 2 phosphatidylinositol 4,5-bisphosphate 4-phosphatase	1.40279	NaN
Rps19	RS19_MOUSE	40S ribosomal protein S19	0.234025	0.19085
Ube2v1	UB2V1_MOUSE	Ubiquitin-conjugating enzyme E2 variant 1	0.654425	2.55716
Nt5c3a	5NT3A_MOUSE	Cytosolic 5'-nucleotidase 3A	2.96989	-0.147225
Mpc2	MPC2_MOUSE	Mitochondrial pyruvate carrier 2	0.208475	-0.4889
Ccdc47	CCD47_MOUSE	PAT complex subunit CCDC47	1.32242	-0.315975
Pdhb	ODPB_MOUSE	Pyruvate dehydrogenase E1 component subunit beta, mitochondrial	0.0577507	0.0734
Hnrnpm	HNRPM_MOUSE	Heterogeneous nuclear ribonucleoprotein M	0.60905	0.806399
Pgm1	PGM1_MOUSE	Phosphoglucomutase-1	-0.177	-0.829475
Rars1	SYRC_MOUSE	Arginine--tRNA ligase, cytoplasmic	-0.0180497	-0.0512252
Oxct1	SCOT1_MOUSE	Succinyl-CoA:3-ketoacid coenzyme A transferase 1, mitochondrial	0.155425	-0.0933256
Adck1	ADCK1_MOUSE	AarF domain-containing protein kinase 1	1.20837	-0.4987
Cyc1	CY1_MOUSE	Cytochrome c1, heme protein, mitochondrial	0.681074	-0.0695758
Dynll2	DYL2_MOUSE	Dynein light chain 2, cytoplasmic	0.29145	-0.2689
Tars1	SYTC_MOUSE	Threonine--tRNA ligase 1, cytoplasmic	0.387775	0.22535
Lsm12	LSM12_MOUSE	Protein LSM12 homolog	3.56846	0.13365
Neurl2	NEUL2_MOUSE	Neuralized-like protein 2	4.19665	NaN
Snu13	NH2L1_MOUSE	NHP2-like protein 1	0.946625	-0.172725
Serpinb1a	ILEUA_MOUSE	Leukocyte elastase inhibitor A	3.3586	1.95732
Gatd3	GAL3A_MOUSE	Glutamine amidotransferase-like class 1 domain-containing protein 3, mitochondrial	0.420199	-0.0477996
Mrpl28	RM28_MOUSE	39S ribosomal protein L28, mitochondrial	3.39265	1.44462
Rtl8b	Q9D1F0_MOUSE	CAAX box 1 homolog A (Human)	2.7544	NaN
Rab1b	RAB1B_MOUSE	Ras-related protein Rab-1B	1.7115	0.705675
Hhatl	HHATL_MOUSE	Protein-cysteine N-palmitoyltransferase HHAT-like protein	0.1527	-0.413475
Get4	GET4_MOUSE	Golgi to ER traffic protein 4 homolog	3.51553	0.178876
Mfap4	MFAP4_MOUSE	Microfibril-associated glycoprotein 4	0.0703504	-1.302
Mrpl14	RM14_MOUSE	39S ribosomal protein L14, mitochondrial	1.26102	0.84435
Eef1e1	MCA3_MOUSE	Eukaryotic translation elongation factor 1 epsilon-1	0.820717	-0.0587504
Mrpl21	RM21_MOUSE	39S ribosomal protein L21, mitochondrial	2.97208	1.19625
Mrpl13	RM13_MOUSE	39S ribosomal protein L13, mitochondrial	2.94455	1.91925
Tmem126b	T126B_MOUSE	Complex I assembly factor TMEM126B, mitochondrial	1.0994	NaN
Rpl34	RL34_MOUSE	60S ribosomal protein L34	0.430975	0.6964
Nol3	NOL3_MOUSE	Nucleolar protein 3	1.13304	0.2428
Dlst	ODO2_MOUSE	Dihydrolipoyllysine-residue succinyltransferase component of 2-oxoglutarate dehydrogenase complex, mitochondrial	0.199174	0.0999746
Dtna	DTNA_MOUSE	Dystrobrevin alpha	0.321275	0.0948253
Mrpl19	RM19_MOUSE	39S ribosomal protein L19, mitochondrial	1.61202	1.52287
Acp1	PPAC_MOUSE	Low molecular weight phosphotyrosine protein phosphatase	1.76673	-0.239875
Atp5f1d	ATPD_MOUSE	ATP synthase subunit delta, mitochondrial	0.191375	0.263575
Cul2	CUL2_MOUSE	Cullin-2	1.2534	-0.426775
Agpat3	PLCC_MOUSE	1-acyl-sn-glycerol-3-phosphate acyltransferase gamma	1.81495	0.9682
Sf3a3	SF3A3_MOUSE	Splicing factor 3A subunit 3	0.441808	0.913025
Atad1	ATAD1_MOUSE	Outer mitochondrial transmembrane helix translocase	0.48705	0.208575
Cul5	CUL5_MOUSE	Cullin-5	0.072525	-0.244975
Kbtbd12	KBTBC_MOUSE	Kelch repeat and BTB domain-containing protein 12	2.84173	NaN
Ptp4a3	TP4A3_MOUSE	Protein tyrosine phosphatase type IVA 3	1.89711	NaN
Sun1	SUN1_MOUSE	SUN domain-containing protein 1	0.58895	NaN
Tubb4a	TBB4A_MOUSE	Tubulin beta-4A chain	1.2017	NaN
Ndufb8	NDUB8_MOUSE	NADH dehydrogenase [ubiquinone] 1 beta subcomplex subunit 8, mitochondrial	0.465275	-0.365674
Ndufv2	NDUV2_MOUSE	NADH dehydrogenase [ubiquinone] flavoprotein 2, mitochondrial	0.122751	-0.3705
Synj2bp	SYJ2B_MOUSE	Synaptojanin-2-binding protein	1.41888	0.221975
Fundc2	FUND2_MOUSE	FUN14 domain-containing protein 2	0.2699	-0.321249
Idh3a	IDH3A_MOUSE	Isocitrate dehydrogenase [NAD] subunit alpha, mitochondrial	0.477975	-0.32035
Fam162a	F162A_MOUSE	Protein FAM162A	0.158107	0.0949001
Prss23	PRS23_MOUSE	Serine protease 23	1.31758	NaN
Gbe1	GLGB_MOUSE	1,4-alpha-glucan-branching enzyme	1.84301	0.694675
Nop56	NOP56_MOUSE	Nucleolar protein 56	1.10865	0.800475
Dusp26	DUS26_MOUSE	Dual specificity protein phosphatase 26	3.498	NaN
Tmx2	TMX2_MOUSE	Thioredoxin-related transmembrane protein 2	1.02828	0.640175
Klhl40	KLH40_MOUSE	Kelch-like protein 40	1.3534	1.11645
Acad8	ACAD8_MOUSE	Isobutyryl-CoA dehydrogenase, mitochondrial	1.1137	0.0208249
Prps1	PRPS1_MOUSE	Ribose-phosphate pyrophosphokinase 1	-0.754482	-0.738025
RtcA	RTCA_MOUSE	RNA 3'-terminal phosphate cyclase	0.4282	-0.2341
Dnase1l1	DNSL1_MOUSE	Deoxyribonuclease-1-like 1	2.1472	-0.179374
2310002L09Rik	Q9D7L5_MOUSE	RIKEN cDNA 2310002L09 gene	-0.403975	NaN
Mrps9	RT09_MOUSE	28S ribosomal protein S9, mitochondrial	2.92274	0.764375
Dusp3	DUS3_MOUSE	Dual specificity protein phosphatase 3	1.57425	-0.213499
Ppa1	IPYR_MOUSE	Inorganic pyrophosphatase	1.23518	0.0265999
Dnajb4	DNJB4_MOUSE	DnaJ homolog subfamily B member 4	1.77707	0.80655
Uqcrb	QCR7_MOUSE	Cytochrome b-c1 complex subunit 7	0.121075	-0.0586748
Timm50	TIM50_MOUSE	Mitochondrial import inner membrane translocase subunit TIM50	0.4645	0.44575
Arpc5l	ARP5L_MOUSE	Actin-related protein 2/3 complex subunit 5-like protein	2.9469	-0.0226245
Ndufa11	NDUAB_MOUSE	NADH dehydrogenase [ubiquinone] 1 alpha subcomplex subunit 11	4.25824	-0.27385
Med11	MED11_MOUSE	Mediator of RNA polymerase II transcription subunit 11	0.996504	NaN
Rpl4	RL4_MOUSE	60S ribosomal protein L4	0.28275	0.49335
Eef1g	EF1G_MOUSE	Elongation factor 1-gamma	0.75055	0.2487
Mrpl17	RM17_MOUSE	39S ribosomal protein L17, mitochondrial	1.11232	1.02918
Snx5	SNX5_MOUSE	Sorting nexin-5	3.11409	0.367425
Psmd12	PSD12_MOUSE	26S proteasome non-ATPase regulatory subunit 12	0.438275	0.453775
Ociad2	OCAD2_MOUSE	OCIA domain-containing protein 2	0.932	0.624915
Efhd2	EFHD2_MOUSE	EF-hand domain-containing protein D2	1.0012	1.04212
Tmem126a	T126A_MOUSE	Transmembrane protein 126A	1.97663	-0.1638
Mdp1	MGDP1_MOUSE	Magnesium-dependent phosphatase 1	1.5174	-0.240625
Phpt1	PHP14_MOUSE	14 kDa phosphohistidine phosphatase	0.801198	-0.40675
Napa	SNAA_MOUSE	Alpha-soluble NSF attachment protein	1.32066	0.00855017
Mrpl12	RM12_MOUSE	39S ribosomal protein L12, mitochondrial	0.29145	0.8581
Atp5po	ATPO_MOUSE	ATP synthase subunit O, mitochondrial	0.26865	0.1571
Mcts1	MCTS1_MOUSE	Malignant T-cell-amplified sequence 1	0.131994	-0.141976
Prxl2b	PXL2B_MOUSE	Prostamide/prostaglandin F synthase	2.43487	-0.624625
Fundc1	FUND1_MOUSE	FUN14 domain-containing protein 1	0.879642	NaN
Cyb5r1	NB5R1_MOUSE	NADH-cytochrome b5 reductase 1	2.19336	0.337575
Uqcrc2	QCR2_MOUSE	Cytochrome b-c1 complex subunit 2, mitochondrial	0.610925	-0.0794249
Prkar1a	KAP0_MOUSE	cAMP-dependent protein kinase type I-alpha regulatory subunit	0.716825	-0.041575
Ftsj3	SPB1_MOUSE	pre-rRNA 2'-O-ribose RNA methyltransferase FTSJ3	0.39578	NaN
Aldh7a1	AL7A1_MOUSE	Alpha-aminoadipic semialdehyde dehydrogenase	0.796244	-0.316875
Cyp27a1	CP27A_MOUSE	Sterol 26-hydroxylase, mitochondrial	-0.198224	-0.791025
Ap2b1	AP2B1_MOUSE	AP-2 complex subunit beta	-0.0591748	0.00402451
Plin3	PLIN3_MOUSE	Perilipin-3	-0.317055	-0.54595
Rpn2	RPN2_MOUSE	Dolichyl-diphosphooligosaccharide--protein glycosyltransferase subunit 2	0.0268254	-0.09445
Srpra	SRPRA_MOUSE	Signal recognition particle receptor subunit alpha	2.04895	0.0162005
Acadsb	ACDSB_MOUSE	Short/branched chain specific acyl-CoA dehydrogenase, mitochondrial	0.402475	-0.342201
Armc8	ARMC8_MOUSE	Armadillo repeat-containing protein 8	3.34343	-0.31175
Tmem43	TMM43_MOUSE	Transmembrane protein 43	0.84395	0.207225
Eif3k	EIF3K_MOUSE	Eukaryotic translation initiation factor 3 subunit K	2.88169	0.27135
Dcaf6	DCAF6_MOUSE	DDB1- and CUL4-associated factor 6	0.594275	-0.637575
Dnajc10	DJC10_MOUSE	DnaJ homolog subfamily C member 10	0.697475	NaN
Csnk1d	KC1D_MOUSE	Casein kinase I isoform delta	1.3654	NaN
Crot	OCTC_MOUSE	Peroxisomal carnitine O-octanoyltransferase	1.20727	-0.736075
Gnai3	GNAI3_MOUSE	Guanine nucleotide-binding protein G(i) subunit alpha-3	0.757586	0.4846
Pmpca	MPPA_MOUSE	Mitochondrial-processing peptidase subunit alpha	2.0429	0.161974
Ndufa9	NDUA9_MOUSE	NADH dehydrogenase [ubiquinone] 1 alpha subcomplex subunit 9, mitochondrial	0.0633993	-0.2946
Ndufs7	NDUS7_MOUSE	NADH dehydrogenase [ubiquinone] iron-sulfur protein 7, mitochondrial	1.11377	-0.1966
Mrps15	RT15_MOUSE	28S ribosomal protein S15, mitochondrial	0.544615	0.833025
Smpx	SMPX_MOUSE	Small muscular protein	-0.17795	0.101651
Pgd	6PGD_MOUSE	6-phosphogluconate dehydrogenase, decarboxylating	0.958188	0.2466
Ssr3	SSRG_MOUSE	Translocon-associated protein subunit gamma	0.46815	0.0909495
Eif3f	EIF3F_MOUSE	Eukaryotic translation initiation factor 3 subunit F	1.47338	0.231675
Mrpl32	RM32_MOUSE	39S ribosomal protein L32, mitochondrial	1.5772	1.49457
Ndufa8	NDUA8_MOUSE	NADH dehydrogenase [ubiquinone] 1 alpha subcomplex subunit 8	0.6637	-0.420325
Paics	PUR6_MOUSE	Bifunctional phosphoribosylaminoimidazole carboxylase/phosphoribosylaminoimidazole succinocarboxamide synthetase	1.22146	-0.511225
Gstk1	GSTK1_MOUSE	Glutathione S-transferase kappa 1	2.33875	0.826076
Cyb5r3	NB5R3_MOUSE	NADH-cytochrome b5 reductase 3	2.76769	0.970375
Mecr	MECR_MOUSE	Enoyl-[acyl-carrier-protein] reductase, mitochondrial	1.2738	0.503601
Ndufb10	NDUBA_MOUSE	NADH dehydrogenase [ubiquinone] 1 beta subcomplex subunit 10	0.6204	-0.0631499
Ndufs3	NDUS3_MOUSE	NADH dehydrogenase [ubiquinone] iron-sulfur protein 3, mitochondrial	0.7256	-0.2569
Sdf2	SDF2_MOUSE	Stromal cell-derived factor 2	0.463425	0.1811
Crip2	CRIP2_MOUSE	Cysteine-rich protein 2	0.994225	0.440275
Mrpl4	RM04_MOUSE	39S ribosomal protein L4, mitochondrial	4.21719	1.8212
Rmdn1	RMD1_MOUSE	Regulator of microtubule dynamics protein 1	1.56038	0.115125
Etfb	ETFB_MOUSE	Electron transfer flavoprotein subunit beta	0.71	0.23055
Atp5pd	ATP5H_MOUSE	ATP synthase subunit d, mitochondrial	0.3814	0.0584011
Gmpr	GMPR1_MOUSE	GMP reductase 1	0.922425	-1.04628
Apoo	MIC26_MOUSE	MICOS complex subunit Mic26	0.7228	-0.2236
Lactb	LACTB_MOUSE	Serine beta-lactamase-like protein LACTB, mitochondrial	-0.150525	-0.69175
Nmnat1	NMNA1_MOUSE	Nicotinamide/nicotinic acid mononucleotide adenylyltransferase 1	3.11731	NaN
Ipo7	IPO7_MOUSE	Importin-7	0.980113	0.0770249
Sync	SYNCI_MOUSE	Syncoilin	2.83775	0.56685
Upf1	RENT1_MOUSE	Regulator of nonsense transcripts 1	1.13642	0.535025
Aldh6a1	MMSA_MOUSE	Methylmalonate-semialdehyde dehydrogenase [acylating], mitochondrial	1.08576	-0.2743
Vps35	VPS35_MOUSE	Vacuolar protein sorting-associated protein 35	0.5836	0.457875
Mrpl46	RM46_MOUSE	39S ribosomal protein L46, mitochondrial	1.62272	0.84165
Mvp	MVP_MOUSE	Major vault protein	1.82762	1.2622
Ehd4	EHD4_MOUSE	EH domain-containing protein 4	4.1261	1.10833
Mycbp	MYCBP_MOUSE	c-Myc-binding protein	0.739389	0.777524
Fn3k	FN3K_MOUSE	Fructosamine-3-kinase	0.697375	-1.68127
Scn4a	SCN4A_MOUSE	Sodium channel protein type 4 subunit alpha	-0.356425	-0.164425
Cars1	SYCC_MOUSE	Cysteine--tRNA ligase, cytoplasmic	0.886026	0.42375
Dap3	RT29_MOUSE	28S ribosomal protein S29, mitochondrial	1.46421	0.74695
Strn3	STRN3_MOUSE	Striatin-3	1.3086	0.30145
Rdh14	RDH14_MOUSE	Retinol dehydrogenase 14	3.41928	0.0683751
Cse1l	XPO2_MOUSE	Exportin-2	-0.12995	-0.355175
Ndufa13	NDUAD_MOUSE	NADH dehydrogenase [ubiquinone] 1 alpha subcomplex subunit 13	1.21243	-0.335025
Ranbp2	RBP2_MOUSE	E3 SUMO-protein ligase RanBP2	0.972775	0.541875
Arhgef7	ARHG7_MOUSE	Rho guanine nucleotide exchange factor 7	2.48635	0.8804
Nek7	NEK7_MOUSE	Serine/threonine-protein kinase Nek7	0.655524	-0.707725
Bves	POPD1_MOUSE	Blood vessel epicardial substance	1.12245	0.659276
Dysf	DYSF_MOUSE	Dysferlin	0.836751	0.8876
Map3k20	M3K20_MOUSE	Mitogen-activated protein kinase kinase kinase 20	0.901932	-0.225925
Agk	AGK_MOUSE	Acylglycerol kinase, mitochondrial	0.915271	0.21805
Dkc1	DKC1_MOUSE	H/ACA ribonucleoprotein complex subunit DKC1	1.02877	0.84515
Pygl	PYGL_MOUSE	Glycogen phosphorylase, liver form	-0.249475	-1.88363
Palld	PALLD_MOUSE	Palladin	-0.0537992	-0.0929999
Jph2	JPH2_MOUSE	Junctophilin-2	0.55725	-0.4293
Jph1	JPH1_MOUSE	Junctophilin-1	0.0289254	-0.81805
Copz2	COPZ2_MOUSE	Coatomer subunit zeta-2	0.206486	0.7637
Ivd	IVD_MOUSE	Isovaleryl-CoA dehydrogenase, mitochondrial	2.93668	0.768875
Tmod3	TMOD3_MOUSE	Tropomodulin-3	1.52102	NaN
Rabggta	PGTA_MOUSE	Geranylgeranyl transferase type-2 subunit alpha	1.16151	-0.746025
Ide	IDE_MOUSE	Insulin-degrading enzyme	0.0695248	-0.308475
Dync1h1	DYHC1_MOUSE	Cytoplasmic dynein 1 heavy chain 1	0.167175	0.185676
Nit2	NIT2_MOUSE	Omega-amidase NIT2	1.78241	-0.92885
Fibp	FIBP_MOUSE	Acidic fibroblast growth factor intracellular-binding protein	2.26435	NaN
Actn2	ACTN2_MOUSE	Alpha-actinin-2	1.43917	1.30335
Prmt1	ANM1_MOUSE	Protein arginine N-methyltransferase 1	3.45489	-0.089725
Copb1	COPB_MOUSE	Coatomer subunit beta	0.6306	0.6293
Myot	MYOTI_MOUSE	Myotilin	0.664775	0.422525
Ddx21	DDX21_MOUSE	Nucleolar RNA helicase 2	0.252975	0.661371
Mrps34	RT34_MOUSE	28S ribosomal protein S34, mitochondrial	2.69495	0.586725
Acin1	ACINU_MOUSE	Apoptotic chromatin condensation inducer in the nucleus	2.01084	1.56798
Htra2	HTRA2_MOUSE	Serine protease HTRA2, mitochondrial	0.841224	0.430775
Flii	FLII_MOUSE	Protein flightless-1 homolog	1.30627	0.185275
Rbfox1	RFOX1_MOUSE	RNA binding protein fox-1 homolog 1	2.37859	0.184775
Cog8	COG8_MOUSE	Conserved oligomeric Golgi complex subunit 8	-0.354925	NaN
Tacc2	TACC2_MOUSE	Transforming acidic coiled-coil-containing protein 2	0.0711501	0.1717
Rpl38	RL38_MOUSE	60S ribosomal protein L38	0.2459	0.3252
Sh3bgrl	SH3L1_MOUSE	SH3 domain-binding glutamic acid-rich-like protein	0.176782	0.503225
Pfn2	PROF2_MOUSE	Profilin-2	0.271749	-0.559
Myoz2	MYOZ2_MOUSE	Myozenin-2	2.13015	1.16932
Tuba8	TBA8_MOUSE	Tubulin alpha-8 chain	1.13255	0.564275
Myoz1	MYOZ1_MOUSE	Myozenin-1	-0.390275	-0.6728
Pdk2	PDK2_MOUSE	[Pyruvate dehydrogenase (acetyl-transferring)] kinase isozyme 2, mitochondrial	2.57218	-0.16295
Prelp	PRELP_MOUSE	Prolargin	0.20155	-0.5649
Hspb8	HSPB8_MOUSE	Heat shock protein beta-8	3.746	0.223875
Ybx3	YBOX3_MOUSE	Y-box-binding protein 3	0.32765	0.499226
Iqgap1	IQGA1_MOUSE	Ras GTPase-activating-like protein IQGAP1	0.37079	0.544726
Mrpl39	RM39_MOUSE	39S ribosomal protein L39, mitochondrial	1.3656	1.7522
Tmod2	TMOD2_MOUSE	Tropomodulin-2	0.148275	NaN
Ndufaf3	NDUF3_MOUSE	NADH dehydrogenase [ubiquinone] 1 alpha subcomplex assembly factor 3	1.7862	0.104349
Ldb3	LDB3_MOUSE	LIM domain-binding protein 3	-0.15885	-0.370275
Pals2	PALS2_MOUSE	Protein PALS2	0.851129	0.0120249
Sacs	SACS_MOUSE	Sacsin	2.43215	NaN
Tmod4	TMOD4_MOUSE	Tropomodulin-4	-0.423975	-0.116775
Mtor	MTOR_MOUSE	Serine/threonine-protein kinase mTOR	0.534591	0.33955
Higd1a	HIG1A_MOUSE	HIG1 domain family member 1A, mitochondrial	1.51883	0.439507
Bag3	BAG3_MOUSE	BAG family molecular chaperone regulator 3	1.21153	-0.177299
Cul3	CUL3_MOUSE	Cullin-3	-0.267263	-0.337126
Pnkp	PNKP_MOUSE	Bifunctional polynucleotide phosphatase/kinase	1.63141	0.062
Dusp14	DUS14_MOUSE	Dual specificity protein phosphatase 14	3.28532	NaN
Arpc3	ARPC3_MOUSE	Actin-related protein 2/3 complex subunit 3	0.68175	-0.1645
Usp14	UBP14_MOUSE	Ubiquitin carboxyl-terminal hydrolase 14	1.30832	-0.1777
Dnaja4	DNJA4_MOUSE	DnaJ homolog subfamily A member 4	1.2996	1.12748
Txnrd1	TRXR1_MOUSE	Thioredoxin reductase 1, cytoplasmic	0.4094	-0.270899
Myo18a	MY18A_MOUSE	Unconventional myosin-XVIIIa	0.683675	0.627625
Psma6	PSA6_MOUSE	Proteasome subunit alpha type-6	0.896726	0.24785
Prep	PPCE_MOUSE	Prolyl endopeptidase	1.04944	-0.340575
Mlf1	MLF1_MOUSE	Myeloid leukemia factor 1	3.5425	NaN
Son	SON_MOUSE	Protein SON	1.0145	NaN
Drg2	DRG2_MOUSE	Developmentally-regulated GTP-binding protein 2	1.95609	-0.15165
Cpsf3	CPSF3_MOUSE	Cleavage and polyadenylation specificity factor subunit 3	3.28459	NaN
Plec	PLEC_MOUSE	Plectin	0.3239	-0.0904498
Slc25a13	CMC2_MOUSE	Calcium-binding mitochondrial carrier protein Aralar2	0.633075	NaN
Naa10	NAA10_MOUSE	N-alpha-acetyltransferase 10	3.00633	-0.22805
Vapb	VAPB_MOUSE	Vesicle-associated membrane protein-associated protein B	0.400476	-0.193874
Hacd1	HACD1_MOUSE	Very-long-chain (3R)-3-hydroxyacyl-CoA dehydratase 1	-0.4273	-0.408501
Tomm40	TOM40_MOUSE	Mitochondrial import receptor subunit TOM40 homolog	3.90197	0.4764
Add1	ADDA_MOUSE	Alpha-adducin	0.917672	0.396674
Ndrg2	NDRG2_MOUSE	Protein NDRG2	0.599524	0.0213246
Dnajb12	DJB12_MOUSE	DnaJ homolog subfamily B member 12	0.414675	-0.14165
Dnajb2	DNJB2_MOUSE	DnaJ homolog subfamily B member 2	3.77127	0.293474
Dnaja2	DNJA2_MOUSE	DnaJ homolog subfamily A member 2	0.818225	0.751775
Acot2	ACOT2_MOUSE	Acyl-coenzyme A thioesterase 2, mitochondrial	3.09474	0.918425
Tollip	TOLIP_MOUSE	Toll-interacting protein	3.13741	-0.15255
Tnnt3	TNNT3_MOUSE	Troponin T, fast skeletal muscle	-0.61915	-0.359525
Hspb3	HSPB3_MOUSE	Heat shock protein beta-3	1.16834	-0.1469
Vps29	VPS29_MOUSE	Vacuolar protein sorting-associated protein 29	0.825925	0.616125
Eif3i	EIF3I_MOUSE	Eukaryotic translation initiation factor 3 subunit I	1.76882	0.278025
Copg1	COPG1_MOUSE	Coatomer subunit gamma-1	0.80645	0.577276
Ecsit	ECSIT_MOUSE	Evolutionarily conserved signaling intermediate in Toll pathway, mitochondrial	0.927027	-0.069675
Fbxo6	FBX6_MOUSE	F-box only protein 6	2.13952	-0.432477
Macroh2a1	H2AY_MOUSE	Core histone macro-H2A.1	0.5819	0.396775
Myo15a	MYO15_MOUSE	Unconventional myosin-XV	-0.415824	NaN
Dpt	DERM_MOUSE	Dermatopontin	0.25015	-0.554175
Angptl2	ANGL2_MOUSE	Angiopoietin-related protein 2	0.879067	NaN
Fhl3	FHL3_MOUSE	Four and a half LIM domains protein 3	0.4259	0.659775
Gyg1	GLYG_MOUSE	Glycogenin-1	-0.294124	-0.2076
Bcam	BCAM_MOUSE	Basal cell adhesion molecule	1.13528	0.4486
Pex14	PEX14_MOUSE	Peroxisomal membrane protein PEX14	1.85522	0.51845
Comp	COMP_MOUSE	Cartilage oligomeric matrix protein	0.6136	-0.314599
Pcm1	PCM1_MOUSE	Pericentriolar material 1 protein	0.683179	NaN
Srpx	SRPX_MOUSE	Sushi-repeat-containing protein SRPX	-0.887	NaN
Esd	ESTD_MOUSE	S-formylglutathione hydrolase	0.78745	0.0191245
Dstn	DEST_MOUSE	Destrin	0.699126	0.0713501
Sec11a	SC11A_MOUSE	Signal peptidase complex catalytic subunit SEC11A	1.8576	0.434151
Arpc1a	ARC1A_MOUSE	Actin-related protein 2/3 complex subunit 1A	1.84978	-0.0731492
Srsf10	SRS10_MOUSE	Serine/arginine-rich splicing factor 10	0.945425	NaN
Acot9	ACOT9_MOUSE	Acyl-coenzyme A thioesterase 9, mitochondrial	1.60025	0.8625
Ak1	KAD1_MOUSE	Adenylate kinase isoenzyme 1	-0.1373	-0.476325
Sqor	SQOR_MOUSE	Sulfide:quinone oxidoreductase, mitochondrial	-0.670025	-1.01418
Psma4	PSA4_MOUSE	Proteasome subunit alpha type-4	1.07013	0.391025
Psmb3	PSB3_MOUSE	Proteasome subunit beta type-3	2.49068	0.27515
Psmb2	PSB2_MOUSE	Proteasome subunit beta type-2	1.62245	-0.013351
Psma1	PSA1_MOUSE	Proteasome subunit alpha type-1	0.499475	0.247775
Sorbs3	VINEX_MOUSE	Vinexin	1.51375	0.1019
Myo1c	MYO1C_MOUSE	Unconventional myosin-Ic	0.98895	0.1886
Lypla2	LYPA2_MOUSE	Acyl-protein thioesterase 2	2.34591	-0.2578
Ruvbl2	RUVB2_MOUSE	RuvB-like 2	1.28965	0.430425
Ak3	KAD3_MOUSE	GTP:AMP phosphotransferase AK3, mitochondrial	3.06548	0.212775
Timm23	TIM23_MOUSE	Mitochondrial import inner membrane translocase subunit Tim23	3.2635	0.275375
Cdh13	CAD13_MOUSE	Cadherin-13	0.462	0.794875
Skp1	SKP1_MOUSE	S-phase kinase-associated protein 1	0.27735	-0.087225
Cul1	CUL1_MOUSE	Cullin-1	-0.53945	-0.405625
Pdcd6ip	PDC6I_MOUSE	Programmed cell death 6-interacting protein	1.08492	0.117801
Farsb	SYFB_MOUSE	Phenylalanine--tRNA ligase beta subunit	0.1834	-0.760825
Epm2a	EPM2A_MOUSE	Laforin	1.8311	-0.84155
Pygm	PYGM_MOUSE	Glycogen phosphorylase, muscle form	-0.511275	-0.94895
Coro1b	COR1B_MOUSE	Coronin-1B	1.92754	0.592575
Coro1c	COR1C_MOUSE	Coronin-1C	0.470124	0.1354
Suclg1	SUCA_MOUSE	Succinate--CoA ligase [ADP/GDP-forming] subunit alpha, mitochondrial	0.639525	-0.1068
Preb	PREB_MOUSE	Prolactin regulatory element-binding protein	0.8848	0.295775
Eci2	ECI2_MOUSE	Enoyl-CoA delta isomerase 2	2.60024	0.390675
Tnni1	TNNI1_MOUSE	Troponin I, slow skeletal muscle	1.74176	NaN
Sh3bgr	SH3BG_MOUSE	SH3 domain-binding glutamic acid-rich protein	-0.536	-0.939575
Rbmx	RBMX_MOUSE	RNA-binding motif protein, X chromosome	0.44615	NaN
Ankrd2	ANKR2_MOUSE	Ankyrin repeat domain-containing protein 2	2.09697	1.99207
Arpc1b	ARC1B_MOUSE	Actin-related protein 2/3 complex subunit 1B	1.06277	0.8933
Apobec2	ABEC2_MOUSE	C->U-editing enzyme APOBEC-2	2.20577	0.710601
Vapa	VAPA_MOUSE	Vesicle-associated membrane protein-associated protein A	0.630075	-0.0825758
Gsk3b	GSK3B_MOUSE	Glycogen synthase kinase-3 beta	0.9427	0.026525
Cav2	CAV2_MOUSE	Caveolin-2	0.618407	NaN
Pacsin2	PACN2_MOUSE	Protein kinase C and casein kinase substrate in neurons protein 2	3.44033	0.455525
Psmd13	PSD13_MOUSE	26S proteasome non-ATPase regulatory subunit 13	0.734375	0.471825
Gstz1	MAAI_MOUSE	Maleylacetoacetate isomerase	2.67017	-0.215975
Fxr2	FXR2_MOUSE	Fragile X mental retardation syndrome-related protein 2	1.67873	0.2512
Srpk3	SRPK3_MOUSE	SRSF protein kinase 3	-0.323124	NaN
Smarcb1	SNF5_MOUSE	SWI/SNF-related matrix-associated actin-dependent regulator of chromatin subfamily B member 1	2.29777	1.24244
Eif2s3x	IF2G_MOUSE	Eukaryotic translation initiation factor 2 subunit 3, X-linked	0.731025	-0.154325
Twf2	TWF2_MOUSE	Twinfilin-2	1.0678	0.517601
Tjp2	ZO2_MOUSE	Tight junction protein ZO-2	2.91337	NaN
Timm17b	TI17B_MOUSE	Mitochondrial import inner membrane translocase subunit Tim17-B	1.66984	-0.197725
Aifm1	AIFM1_MOUSE	Apoptosis-inducing factor 1, mitochondrial	0.396651	0.316375
Dctn3	DCTN3_MOUSE	Dynactin subunit 3	5.27446	-0.199726
Hnrnpdl	HNRDL_MOUSE	Heterogeneous nuclear ribonucleoprotein D-like	0.11595	0.156975
Dyrk1b	DYR1B_MOUSE	Dual specificity tyrosine-phosphorylation-regulated kinase 1B	3.11881	NaN
Eif3g	EIF3G_MOUSE	Eukaryotic translation initiation factor 3 subunit G	0.622475	0.72485
Gys1	GYS1_MOUSE	Glycogen [starch] synthase, muscle	0.100625	0.0104003
Nfs1	NFS1_MOUSE	Cysteine desulfurase, mitochondrial	0.2192	0.1397
Arih1	ARI1_MOUSE	E3 ubiquitin-protein ligase ARIH1	0.448903	0.195125
Arih2	ARI2_MOUSE	E3 ubiquitin-protein ligase ARIH2	0.7169	-0.379475
Ddx39b	DX39B_MOUSE	Spliceosome RNA helicase Ddx39b	0.28635	0.441225
Ndufa7	NDUA7_MOUSE	NADH dehydrogenase [ubiquinone] 1 alpha subcomplex subunit 7	-0.5819	-0.26015
Abhd16a	ABHGA_MOUSE	Phosphatidylserine lipase ABHD16A	-0.0720999	-0.2354
Vars1	SYVC_MOUSE	Valine--tRNA ligase	0.5196	-0.0866003
Bag6	BAG6_MOUSE	Large proline-rich protein BAG6	0.382275	0.531675
Thbs4	TSP4_MOUSE	Thrombospondin-4	1.12522	0.735725
Ilf3	ILF3_MOUSE	Interleukin enhancer-binding factor 3	0.973449	1.54447
Uso1	USO1_MOUSE	General vesicular transport factor p115	1.52073	0.299026
Strap	STRAP_MOUSE	Serine-threonine kinase receptor-associated protein	1.91276	0.189199
Hnrnpc	HNRPC_MOUSE	Heterogeneous nuclear ribonucleoproteins C1/C2	0.511425	1.362
Baz1b	BAZ1B_MOUSE	Tyrosine-protein kinase BAZ1B	1.61551	NaN
Mtm1	MTM1_MOUSE	Myotubularin	0.585635	-0.371425
Mecp2	MECP2_MOUSE	Methyl-CpG-binding protein 2	2.12298	0.194525
Fem1aa	FM1AA_MOUSE	Protein fem-1 homolog A-A	4.4889	-0.43275
Sucla2	SUCB1_MOUSE	Succinate--CoA ligase [ADP-forming] subunit beta, mitochondrial	0.235974	-0.0877495
Actl6a	ACL6A_MOUSE	Actin-like protein 6A	0.3173	-0.173975
Psma7	PSA7_MOUSE	Proteasome subunit alpha type-7	0.2689	0.2492
Psma5	PSA5_MOUSE	Proteasome subunit alpha type-5	1.26005	-0.0497999
Dnpep	DNPEP_MOUSE	Aspartyl aminopeptidase	1.54405	-0.404975
Hnrnpf	HNRPF_MOUSE	Heterogeneous nuclear ribonucleoprotein F	1.17983	0.975625
Homer1	HOME1_MOUSE	Homer protein homolog 1	2.70144	-0.7335
Plpbp	PLPHP_MOUSE	Pyridoxal phosphate homeostasis protein	1.4814	-0.0235252
Pdf	DEFM_MOUSE	Peptide deformylase, mitochondrial	3.62002	NaN

## Sheet: figure_6e
ID	Term	Ontology Source	Term PValue	Term PValue Corrected with Bonferroni step down	Group PValue	Group PValue Corrected with Bonferroni step down	GOLevels	GOGroups	% Associated Genes	Nr. Genes	Associated Genes Found
GO:0001725	stress fiber	GO_CellularComponent-EBI-UniProt-GOA-ACAP-ARAP_25.05.2022_00h00	1.98654e-05	9.93268e-05	1.98654e-05	5.95961e-05	[3, 4, 8, 9]	Group0	5.61798	5	[Acta1, Myh7, Myh7b, Pdlim7, Tpm1]
GO:0005859	muscle myosin complex	GO_CellularComponent-EBI-UniProt-GOA-ACAP-ARAP_25.05.2022_00h00	0.000200939	0.000602817	0.000200939	0.000401878	[4, 5, 6, 9]	Group1	33.3333	2	[Myh7, Ttn]
GO:0005861	troponin complex	GO_CellularComponent-EBI-UniProt-GOA-ACAP-ARAP_25.05.2022_00h00	0.000373286	0.000746573	0.000373286	0.000373286	[2, 4, 7, 8, 9]	Group2	25	2	[Tnni2, Tnnt3]
GO:0005865	striated muscle thin filament	GO_CellularComponent-EBI-UniProt-GOA-ACAP-ARAP_25.05.2022_00h00	1.70758e-14	2.0491e-13	1.70758e-14	1.19531e-13	[3, 6, 7, 8]	Group3	33.3333	8	[Acta1, Actn3, Neb, Tmod1, Tnni2, Tnnt3, Tpm1, Ttn]
GO:0016459	myosin complex	GO_CellularComponent-EBI-UniProt-GOA-ACAP-ARAP_25.05.2022_00h00	2.11325e-09	1.90193e-08	2.11325e-09	1.05663e-08	[2, 7]	Group4	11.8644	7	[Myh4, Myh7, Myh7b, Myl1, Myl3, Mylpf, Ttn]
GO:0031672	A band	GO_CellularComponent-EBI-UniProt-GOA-ACAP-ARAP_25.05.2022_00h00	2.29284e-08	1.83427e-07	2.29284e-08	9.17136e-08	[2, 3, 6, 7, 8]	Group5	12.5	6	[Aldoa, Atp2a1, Myl3, Myom1, Myom2, Ttn]
GO:0031430	M band	GO_CellularComponent-EBI-UniProt-GOA-ACAP-ARAP_25.05.2022_00h00	2.44038e-06	1.46423e-05	2.29284e-08	9.17136e-08	[2, 3, 4, 7, 8, 9]	Group5	15.3846	4	[Aldoa, Myom1, Myom2, Ttn]
GO:0030315	T-tubule	GO_CellularComponent-EBI-UniProt-GOA-ACAP-ARAP_25.05.2022_00h00	0.000164176	0.000656702	6.2515e-10	3.7509e-09	[2, 5]	Group6	5.40541	4	[Cacna1s, Cacna2d1, Cacnb1, Casq1]
GO:0016529	sarcoplasmic reticulum	GO_CellularComponent-EBI-UniProt-GOA-ACAP-ARAP_25.05.2022_00h00	2.08307e-13	2.29138e-12	6.2515e-10	3.7509e-09	[4, 5, 6]	Group6	13.1579	10	[Agl, Atp2a1, Cacna1s, Cacna2d1, Cacnb1, Casq1, Dhrs7c, Pygm, Tmem109, Tmem38a]
GO:0005891	voltage-gated calcium channel complex	GO_CellularComponent-EBI-UniProt-GOA-ACAP-ARAP_25.05.2022_00h00	0.000703513	0.000703513	6.2515e-10	3.7509e-09	[4, 5, 7, 8, 9]	Group6	6.38298	3	[Cacna1s, Cacna2d1, Cacnb1]
GO:0033017	sarcoplasmic reticulum membrane	GO_CellularComponent-EBI-UniProt-GOA-ACAP-ARAP_25.05.2022_00h00	3.18301e-07	2.2281e-06	6.2515e-10	3.7509e-09	[5, 6, 7, 8]	Group6	12.8205	5	[Atp2a1, Casq1, Dhrs7c, Tmem109, Tmem38a]
GO:0030016	myofibril	GO_CellularComponent-EBI-UniProt-GOA-ACAP-ARAP_25.05.2022_00h00	1.9139e-27	2.87085e-26	1.9139e-27	1.53112e-26	[4, 5, 6]	Group7	9.30233	24	[Acta1, Actn3, Aldoa, Atp2a1, Cacna1s, Capzb, Casq1, Myh4, Myh7, Myh7b, Myl1, Myl3, Myom1, Myom2, Myoz1, Myoz3, Neb, Pdlim7, Pygm, Tmod1, Tnni2, Tnnt3, Tpm1, Ttn]
GO:0030017	sarcomere	GO_CellularComponent-EBI-UniProt-GOA-ACAP-ARAP_25.05.2022_00h00	1.24447e-23	1.74225e-22	1.9139e-27	1.53112e-26	[2, 5, 6, 7]	Group7	8.93617	21	[Acta1, Actn3, Aldoa, Atp2a1, Cacna1s, Capzb, Casq1, Myh7, Myl3, Myom1, Myom2, Myoz1, Myoz3, Neb, Pdlim7, Pygm, Tmod1, Tnni2, Tnnt3, Tpm1, Ttn]
GO:0031674	I band	GO_CellularComponent-EBI-UniProt-GOA-ACAP-ARAP_25.05.2022_00h00	1.59212e-15	2.06975e-14	1.9139e-27	1.53112e-26	[2, 3, 6, 7, 8]	Group7	8.33333	14	[Actn3, Aldoa, Atp2a1, Cacna1s, Capzb, Casq1, Myh7, Myl3, Myoz1, Myoz3, Neb, Pdlim7, Pygm, Ttn]
GO:0030018	Z disc	GO_CellularComponent-EBI-UniProt-GOA-ACAP-ARAP_25.05.2022_00h00	1.13075e-11	1.13075e-10	1.9139e-27	1.53112e-26	[2, 3, 4, 7, 8, 9]	Group7	7.14286	11	[Actn3, Aldoa, Capzb, Casq1, Myh7, Myoz1, Myoz3, Neb, Pdlim7, Pygm, Ttn]
### All results were created with ClueGO v2.5.9 ###
Organism analyzed: Mus Musculus [10090]
Identifier types used: [AccessionID, EntrezGeneID, UniProtKB_AC]
Evidence codes used: [All]
#Genes in GO_CellularComponent-EBI-UniProt-GOA-ACAP-ARAP_25.05.2022_00h00 : 21073
#All unique genes in selected ontologies: 21073 (reference set for hypergeometric test)
#Genes from Cluster#1: unique uploaded ids 81 -> corresponding genes 81, with 0 (0.0%) missing -> All genes were recognized by ClueGO.
#Genes with functional annotations in all selected Ontologies from Cluster#1: 78 (96.3%) -> 3 (3.7%) are not functionally annotated in any selected Ontology!
-> To improve the % of annotated genes, chose additional ontologies.
#Genes from all Clusters associated to 32 representative Terms and Pathways (after applying general selection criteria): 45 (55.56%)
#Genes from all Clusters associated to 15 representative Terms and Pathways (after fusion selection criteria): 31 (38.27%)
#Genes from all Clusters associated to 15 representative Terms and Pathways (after p-value significance selection criteria): 31 (38.27%)
KappaScore Grouping:
Iteration: 0 with 9 groups
Iteration: 1 with 8 groups
Final KappaScore groups = 8
# Terms not grouped = 0
# Merge redundant groups with >50.0% overlap
Final group size after merging: 8
#GO All Terms Specific for Cluster #1: 15
Ontology used:
GO_CellularComponent-EBI-UniProt-GOA-ACAP-ARAP_25.05.2022_00h00
Evidence codes used:
All
Identifiers used:
AccessionID
EntrezGeneID
UniProtKB_AC
List of missing Genes:
Cluster #1
Statistical Test Used = Enrichment/Depletion (Two-sided hypergeometric test)
Use pvalue cutoff = true
pvalue cutoff = 0.05000000074505806
Correction Method Used = Bonferroni step down
Min GO Level = 4
Max GO Level = 10
Cluster #1
Sample File Name = File selection: ManuallyAddedOrModifiedIDs
Number of Genes = 2
Min Percentage = 4.0
GO Fusion = true
GO Group = true
Kappa Score Threshold = 0.4
Over View Term = SmallestPValue
Group By Kappa Statistics = true
Initial Group Size = 1
Sharing Group Percentage = 50.0

## Sheet: figure_6f
ID	Term	Ontology Source	Term PValue	Term PValue Corrected with Bonferroni step down	Group PValue	Group PValue Corrected with Bonferroni step down	GOLevels	GOGroups	% Associated Genes	Nr. Genes	Associated Genes Found
GO:0005963	magnesium-dependent protein serine/threonine phosphatase complex	GO_CellularComponent-EBI-UniProt-GOA-ACAP-ARAP_25.05.2022_00h00	0.000234329	0.000937314	0.000234329	0.000937314	[3, 5]	Group0	12.5	4	[Ppp2r2a, Ppp2r5d, Ppp3cb, Ptpa]
GO:0110158	calpain complex	GO_CellularComponent-EBI-UniProt-GOA-ACAP-ARAP_25.05.2022_00h00	0.000536366	0.0016091	0.000536366	0.0016091	[3, 4, 6]	Group1	50	2	[Capn1, Capns1]
GO:0030127	COPII vesicle coat	GO_CellularComponent-EBI-UniProt-GOA-ACAP-ARAP_25.05.2022_00h00	0.00763936	0.0152787	0.00763936	0.0152787	[5, 6, 7, 8, 9, 10]	Group2	14.2857	2	[Pef1, Sar1b]
GO:0031430	M band	GO_CellularComponent-EBI-UniProt-GOA-ACAP-ARAP_25.05.2022_00h00	0.0253178	0.0253178	0.0253178	0.0253178	[2, 3, 4, 7, 8, 9]	Group3	7.69231	2	[Cryab, Smtnl2]
GO:0031968	organelle outer membrane	GO_CellularComponent-EBI-UniProt-GOA-ACAP-ARAP_25.05.2022_00h00	2.12483e-05	0.00012749	2.12483e-05	0.000106242	[4, 5, 6]	Group4	4.56432	11	[Adsl, Fundc2, Lpin1, Mief2, Nipsnap2, Nutf2, Rtn4ip1, Tigar, Vdac1, Vdac2, Vdac3]
GO:0030017	sarcomere	GO_CellularComponent-EBI-UniProt-GOA-ACAP-ARAP_25.05.2022_00h00	2.84054e-06	2.27243e-05	2.84054e-06	1.70433e-05	[2, 5, 6, 7]	Group5	5.10638	12	[Cfl2, Cryab, Dctn4, Dusp27, Glrx3, Homer1, Jph2, Mtm1, Ppp3cb, Smtnl2, Sorbs2, Synpo2l]
GO:0031674	I band	GO_CellularComponent-EBI-UniProt-GOA-ACAP-ARAP_25.05.2022_00h00	5.06922e-06	3.54845e-05	2.84054e-06	1.70433e-05	[2, 3, 6, 7, 8]	Group5	5.95238	10	[Cfl2, Cryab, Glrx3, Homer1, Jph2, Mtm1, Ppp3cb, Smtnl2, Sorbs2, Synpo2l]
GO:0030018	Z disc	GO_CellularComponent-EBI-UniProt-GOA-ACAP-ARAP_25.05.2022_00h00	0.000118438	0.000592189	2.84054e-06	1.70433e-05	[2, 3, 4, 7, 8, 9]	Group5	5.19481	8	[Cfl2, Cryab, Glrx3, Homer1, Jph2, Ppp3cb, Sorbs2, Synpo2l]
GO:1902495	transmembrane transporter complex	GO_CellularComponent-EBI-UniProt-GOA-ACAP-ARAP_25.05.2022_00h00	7.56765e-07	6.81089e-06	5.28898e-07	3.70228e-06	[3, 4, 5]	Group6	4.2328	16	[Micu3, Ndufa1, Ndufa10, Ndufa11, Ndufa13, Ndufa8, Ndufb11, Ndufb5, Ndufb6, Ndufb7, Ndufb8, Ndufb9, Ndufs2, Ndufs3, Ndufv1, Ptpa]
GO:0098798	mitochondrial protein-containing complex	GO_CellularComponent-EBI-UniProt-GOA-ACAP-ARAP_25.05.2022_00h00	2.94278e-09	2.94278e-08	5.28898e-07	3.70228e-06	[2, 4, 5, 6]	Group6	5.86207	17	[Idh3a, Micu3, Ndufa1, Ndufa10, Ndufa11, Ndufa13, Ndufa8, Ndufb11, Ndufb5, Ndufb6, Ndufb7, Ndufb8, Ndufb9, Ndufs2, Ndufs3, Ndufv1, Vdac1]
GO:0019866	organelle inner membrane	GO_CellularComponent-EBI-UniProt-GOA-ACAP-ARAP_25.05.2022_00h00	9.70296e-10	1.06733e-08	5.28898e-07	3.70228e-06	[4, 5]	Group6	4.09165	25	[Adck1, Bcs1l, Crat, Dhodh, Fech, Micu3, Ndufa1, Ndufa10, Ndufa11, Ndufa13, Ndufa8, Ndufb11, Ndufb5, Ndufb6, Ndufb7, Ndufb8, Ndufb9, Ndufs2, Ndufs3, Ndufv1, Nutf2, Tmem11, Vdac1, Vdac2, Vdac3]
GO:0098800	inner mitochondrial membrane protein complex	GO_CellularComponent-EBI-UniProt-GOA-ACAP-ARAP_25.05.2022_00h00	7.62825e-12	9.1539e-11	5.28898e-07	3.70228e-06	[3, 4, 5, 6, 7, 8, 9]	Group6	10.4895	15	[Micu3, Ndufa1, Ndufa10, Ndufa11, Ndufa13, Ndufa8, Ndufb11, Ndufb5, Ndufb6, Ndufb7, Ndufb8, Ndufb9, Ndufs2, Ndufs3, Ndufv1]
### All results were created with ClueGO v2.5.9 ###
Organism analyzed: Mus Musculus [10090]
Identifier types used: [AccessionID, UniProtKB_AC]
Evidence codes used: [All]
#Genes in GO_CellularComponent-EBI-UniProt-GOA-ACAP-ARAP_25.05.2022_00h00 : 21073
#All unique genes in selected ontologies: 21073 (reference set for hypergeometric test)
#Genes from Cluster#1: unique uploaded ids 215 -> corresponding genes 215, with 0 (0.0%) missing -> All genes were recognized by ClueGO.
#Genes with functional annotations in all selected Ontologies from Cluster#1: 201 (93.49%) -> 14 (6.51%) are not functionally annotated in any selected Ontology!
-> To improve the % of annotated genes, chose additional ontologies.
#Genes from all Clusters associated to 39 representative Terms and Pathways (after applying general selection criteria): 74 (34.42%)
#Genes from all Clusters associated to 12 representative Terms and Pathways (after fusion selection criteria): 52 (24.19%)
#Genes from all Clusters associated to 12 representative Terms and Pathways (after p-value significance selection criteria): 52 (24.19%)
KappaScore Grouping:
Iteration: 0 with 7 groups
Final KappaScore groups = 7
# Terms not grouped = 0
# Merge redundant groups with >50.0% overlap
Final group size after merging: 7
#GO All Terms Specific for Cluster #1: 12
Ontology used:
GO_CellularComponent-EBI-UniProt-GOA-ACAP-ARAP_25.05.2022_00h00
Evidence codes used:
All
Identifiers used:
AccessionID
UniProtKB_AC
List of missing Genes:
Cluster #1
Statistical Test Used = Enrichment/Depletion (Two-sided hypergeometric test)
Use pvalue cutoff = true
pvalue cutoff = 0.05000000074505806
Correction Method Used = Bonferroni step down
Min GO Level = 4
Max GO Level = 10
Cluster #1
Sample File Name = File selection: ManuallyAddedOrModifiedIDs
Number of Genes = 2
Min Percentage = 4.0
GO Fusion = true
GO Group = true
Kappa Score Threshold = 0.4
Over View Term = SmallestPValue
Group By Kappa Statistics = true
Initial Group Size = 1
Sharing Group Percentage = 50.0

## Sheet: figure_6g
Fig. 6g
Atf5	CTRL_Atf5	CAG-BAG3P209L_Atf5		condition/replicates	value
	NaN	13.8647		CTRL_Atf5 :4	Min. :13.41
	NaN	15.153		CAG-BAG3P209L_Atf5:4	1st Qu.:13.64		Tool used:	Raincloud-Shiny
	NaN	NaN			Median :13.86		Allen M, Poggiali D, Whitaker K, Marshall TR, van Langen J, Kievit RA. Raincloud plots: a multi-platform tool for robust data visualization. Wellcome Open Res. 2021 Jan 21;4:63. doi: 10.12688/wellcomeopenres.15191.2. PMID: 31069261; PMCID: PMC6480976.
	NaN	13.4098			Mean :14.14
					3rd Qu.:14.51
					Max. :15.15
					NA's :5
Ulk1	CTRL_Ulk1	CAG-BAG3P209L_Ulk1		condition/replicates	value
	NaN	14.2124		CTRL_Ulk1 :4	Min. :12.78
	NaN	14.8304		CAG-BAG3P209L_Ulk1:4	1st Qu.:13.50
	NaN	NaN			Median :14.21
	NaN	12.7784			Mean :13.94
					3rd Qu.:14.52
					Max. :14.83
					NA's :5
Mfn2	CTRL_Mfn2	CAG-BAG3P209L_Mfn2		condition/replicates	value
	NaN	14.5154		CTRL_Mfn2 :4	Min. :14.39
	NaN	14.8504		CAG-BAG3P209L_Mfn2:4	1st Qu.:14.48
	NaN	15.0217			Median :14.68
	NaN	14.3923			Mean :14.69
					3rd Qu.:14.89
					Max. :15.02
					NA's :4
Sirt4	CTRL_Sirt4	CAG-BAG3P209L_Sirt4		condition/replicates	value
	NaN	14.4219		CTRL_Sirt4 :4	Min. :13.19
	NaN	14.0142		CAG-BAG3P209L_Sirt4:4	1st Qu.:13.81
	NaN	13.1854			Median :14.22
	NaN	14.6411			Mean :14.07
					3rd Qu.:14.48
					Max. :14.64
					NA's :4
Pink1	CTRL_Pink1	CAG-BAG3P209L_Pink1		condition/replicates	value
	NaN	14.6766		CTRL_Pink1 :4	Min. :14.50
	NaN	15.5179	Outlier	CAG-BAG3P209L_Pink1:4	1st Qu.:14.52
	NaN	14.527			Median :14.60
	NaN	14.4996			Mean :14.81
					3rd Qu.:14.89
					Max. :15.52
					NA's :4
Keap1	CTRL_Keap1	CAG-BAG3P209L_Keap1		condition/replicates	value
	NaN	15.8134		CTRL_Keap1 :4	Min. :14.41
	NaN	15.9202		CAG-BAG3P209L_Keap1:4	1st Qu.:15.45
	NaN	14.4091	Outlier		Median :15.80
	NaN	15.7958			Mean :15.48
					3rd Qu.:15.84
					Max. :15.92
					NA's :4

[truncated: 23 more sheets: Fig.7b-e, Fig.8b, Fig.8c,e, g-i, Suppl. Fig.1a,e,g,h,i, Suppl. Fig.2, Suppl. Fig.3, Suppl. Fig.4, Suppl. Fig.5, figure_S6a, figure_S6b, Suppl. Fig.7b-m, figure_S8a, figure_S8b, figure_S8c, figure_S8d, figure_S9a, figure_S9b, figure_S9c, figure_S9d, Suppl. Fig.11 …]
